# Supplementary material for: Reticulate evolution in eukaryotes: Origin and evolution of the nitrate assimilation pathway
Source: PLoS Genet. 2019 Feb 21;15(2):e1007986. doi: 10.1371/journal.pgen.1007986 (PMC6400420; doi:10.1371/journal.pgen.1007986)
Supplement: S1 Supporting information — (XLSX) [file pgen.1007986.s001.xlsx]

## Sheet: Table A
Full name	Abbreviated name	4-letter code	Taxonomy 1	Taxonomy 2	Taxonomy 3	Pathway status	nrt2	euknr	Fd-nir	NAD(P)H-nir	Cluster status	Proteome source	Genome source	Nutrient acquisition strategy		Genome source	Proteome source
Nicotiana tabacum	N. tabacum	Ntac	Streptophyta (Asterids)	Chloroplastida	Archaeplastida	Complete	2 (Ntab_3446 Ntab_3789)	2 (Ntab_1398 Ntab_3449)	4 (Ntab_464 Ntab_1822 Ntab_919 Ntab_2612)	-	-	NCBI	NCBI	Autotroph/Facultative autotroph		NCBI	NCBI
Mimulus guttatus	M. guttatus	Mgut	Streptophyta (Asterids)	Chloroplastida	Archaeplastida	Complete	14 (Mgut_mgv1a019058m Mgut_mgv1a006145m Mgut_mgv1a025664m Mgut_mgv1a027122m Mgut_mgv1a022931m Mgut_mgv1a004332m Mgut_mgv1a023971m Mgut_mgv1a005636m Mgut_mgv1a005911m Mgut_mgv1a023402m Mgut_mgv1a004977m Mgut_mgv1a004568m Mgut_mgv1a004788m Mgut_mgv1a005457m)	1 (Mgut_mgv1a000999m)	1 (Mgut_mgv1a003340m)	-	-	Phytozome (JGI) http://www.phytozome.net/ [http://www.nature.com/article-assets/npg/srep/2015/150529/srep10568/extref/srep10568-s1.pdf]	JGI	Autotroph/Facultative autotroph		JGI	Phytozome (JGI) http://www.phytozome.net/ [http://www.nature.com/article-assets/npg/srep/2015/150529/srep10568/extref/srep10568-s1.pdf]
Arabidopsis thaliana	A. thaliana	Atha	Streptophyta	Chloroplastida	Archaeplastida	Complete	7 (Atha_16968 Atha_11637 Atha_3537 Atha_30033 Atha_25512 Atha_1756 Atha_18762)	2 (Atha_23813 Atha_4664)	1 (Atha_10060)	-	-	UniProt	NCBI	Autotroph/Facultative autotroph		NCBI	UniProt
Aquilegia coerulea	A. coerulea	Acoe	Streptophyta	Chloroplastida	Archaeplastida	Complete	4 (Acoe_030_00092 Acoe_030_00093 Acoe_002_00060 Acoe_002_00061)	2 (Acoe_014_00164 Acoe_028_00143)	1 (Acoe_015_00061)	-	?	Phytozome (JGI)	Not found	Autotroph/Facultative autotroph		Not found	Phytozome (JGI)
Brachypodium distachyon	B. distachyon	Bdis	Streptophyta	Chloroplastida	Archaeplastida	Complete	6 (Bdis_3g01277 Bdis_2g40740 Bdis_3g01270 Bdis_2g47640 Bdis_3g01250 Bdis_3g01290)	2 (Bdis_3g57680 Bdis_3g37940)	1 (Bdis_3g57990)	-	-	ensembl	ensembl	Autotroph/Facultative autotroph		ensembl 36	ensembl 27
Sorghum bicolor	S. bicolor	Sbic	Streptophyta	Chloroplastida	Archaeplastida	Complete	4 (Sbic_03g032310 Sbic_04g000970 Sbic_03g025300 Sbic_04g001000)	3 (Sbic_04g024300 Sbic_04g034470 Sbic_07g022750)	1 (Sbic_04g034160)	-	-	ensembl	ensembl	Autotroph/Facultative autotroph		ensembl 36	ensembl 27
Selaginella moellendorffii	S. moellendorffii	Smoe	Streptophyta	Chloroplastida	Archaeplastida	Complete	2 (Smoe_XP_002993278 Smoe_XP_002966266)	2 (Smoe_XP_002972481 Smoe_XP_002984312)	1 (Smoe_XP_002987413)	-	-	ensembl	JGI	Autotroph/Facultative autotroph		JGI	ensembl 27
Physcomitrella patens	P. patens	Ppat	Streptophyta	Chloroplastida	Archaeplastida	Complete	8 (Ppat_XP_001768210 Ppat_XP_001768801 Ppat_XP_001779265 Ppat_XP_001785194 Ppat_XP_001765331 Ppat_XP_001754130 Ppat_XP_001754049 Ppat_XP_001768212)	2 (Ppat_XP_001765828 Ppat_XP_001762979)	2 (Ppat_XP_001777025 Ppat_XP_001775824)	-	-	ensembl	JGI	Autotroph/Facultative autotroph		JGI	ensembl 27
Marchantia polymorpha	M. polymorpha	Mpol	Streptophyta	Chloroplastida	Archaeplastida	Partial	15 (Mpol_17009 Mpol_10920 Mpol_11433 Mpol_13516 Mpol_14273 Mpol_3754 Mpol_13726 Mpol_9278 Mpol_14780 Mpol_10947 Mpol_6345 Mpol_13200 Mpol_15963 Mpol_16082 Mpol_8180)	2 (Mpol_11980 Mpol_4023)	-	-	-	NCBI	NCBI	Autotroph/Facultative autotroph		NCBI	NCBI
Klebsormidium flaccidum	K. flaccidum	Kfla	Streptophyta	Chloroplastida	Archaeplastida	Complete	2 (Kfla_8997 Kfla_5215)	1 (Kfla_13647)	1 (Kfla_2615)	-	-	http://www.plantmorphogenesis.bio.titech.ac.jp/~algae_genome_project/klebsormidium/index.html	http://www.plantmorphogenesis.bio.titech.ac.jp/~algae_genome_project/klebsormidium/kf_download.htm	Autotroph/Facultative autotroph		http://www.plantmorphogenesis.bio.titech.ac.jp/~algae_genome_project/klebsormidium/kf_download.htm	http://www.plantmorphogenesis.bio.titech.ac.jp/~algae_genome_project/klebsormidium/index.html
Chlamydomonas reinhardtii	C. reinhardtii	Crei	Chlorophyta	Chloroplastida	Archaeplastida	Complete	4 (Crei_XP_001696789 Crei_XP_001699931 Crei_XP_001694496 Crei_XP_001696788)	1 (Crei_XP_001696697)	1 (Crei_XP_001696787)	-	nir-fd,nr,nrt2	ensembl	NCBI	Autotroph/Facultative autotroph		NCBI	ensembl 27
Volvox carteri	V. carteri	Vcar	Chlorophyta	Chloroplastida	Archaeplastida	Complete	5 (Vcar_XP_002947064 Vcar_XP_002955217 Vcar_XP_002955238 Vcar_XP_002947869 Vcar_XP_002955218)	1 (Vcar_XP_002955156)	1 (Vcar_XP_002955216)	-	nir-fd,nr,nrt2	NCBI	JGI	Autotroph/Facultative autotroph		JGI	NCBI
Chlorella variabilis	C. variabilis	Cvar	Chlorophyta	Chloroplastida	Archaeplastida	Complete	2 (Cvar_EFN52690 Cvar_EFN52689)	1 (Cvar_EFN52691)	1 (Cvar_EFN52613)	-	nir-fd,nr,nrt2	NCBI	JGI	Autotroph/Facultative autotroph		JGI	NCBI
Ostreococcus tauri	O. tauri	Otau	Chlorophyta	Chloroplastida	Archaeplastida	Complete	1 (Otau_>p-NRT2_tblastn_Otau_NC_014435.1_155021-156448_frame1)	1 (Otau_XP_003081526)	1 (Otau_XP_003081527)	-	nir-fd,nr,nrt2	ensembl	NCBI	Autotroph/Facultative autotroph		NCBI	ensembl 27
Micromonas pusilla	M. pusilla	Mpus	Chlorophyta	Chloroplastida	Archaeplastida	Complete	1 (Mpus_Micpu49583)	2 (Mpus_Micpu57689 Mpus_Micpu39565)	1 (Mpus_Micpu70828)	-	nir-fd,nr,nrt2	JGI	JGI	Autotroph/Facultative autotroph		JGI	JGI
Cyanophora paradoxa	C. paradoxa	Cpar	-	Glaucophyta	Archaeplastida	Complete	6 (Cpar_675Contig10946 Cpar_8538Contig40894 Cpar_6850Contig38155 Cpar_10143Contig53034 Cpar_14637Contig8487 Cpar_16401Contig10789)	5 (Cpar_30822Contig8487 Cpar_16009Contig10222 Cpar_21328Contig27852 Cpar_21329Contig27852 Cpar_27971Contig55379)	2 (Cpar_20981Contig26815 Cpar_1706Contig12795)	-	-	http://cyanophora.rutgers.edu/cyanophora/	http://cyanophora.rutgers.edu/cyanophora/home.php	Autotroph/Facultative autotroph		http://cyanophora.rutgers.edu/cyanophora/home.php	C. paradoxa Genome Project webpage http://cyanophora.rutgers.edu/cyanophora/ [http://www.nature.com/article-assets/npg/srep/2015/150529/srep10568/extref/srep10568-s1.pdf]
Cyanidioschyzon merolae	C. merolae	Cmer	-	Rhodophyta	Archaeplastida	Partial	1 (Cmer_CMG018C)	1 (Cmer_CMG019C)	-	-	nr,nrt2	ensembl	NCBI	Autotroph/Facultative autotroph		NCBI	ensembl 27
Chondrus crispus	C. crispus	Ccri	-	Rhodophyta	Archaeplastida	Complete	1 (Ccri_T00009493001)	2 (Ccri_T00008899001 Ccri_T00003369001)	1 (Ccri_T00003048001)	-	-	ensembl	ensembl	Autotroph/Facultative autotroph		ensembl 36	ensembl 27
Galdieria sulphuraria	G. sulphuraria	Gsul	-	Rhodophyta	Archaeplastida	Partial	1 (Gsul_4935)	-	1 (Gsul_5197)	-	nir-fd,nrt2	ensembl	NCBI	Autotroph/Facultative autotroph		NCBI	protist ensembl 31
Pyropia yezoensis	P. yezoensis	Pyez	-	Rhodophyta	Archaeplastida	Complete	1 (Pyez_15784_g3774)	1 (Pyez_14599_g3505)	1 (Pyez_1166_g159)	-	?	http://nrifs.fra.affrc.go.jp/ResearchCenter/5_AG/genomes/nori/	Not found	Autotroph/Facultative autotroph		Not found	http://nrifs.fra.affrc.go.jp/ResearchCenter/5_AG/genomes/nori/
Guillardia theta	G. theta	Gthe	-	Cryptophyta	Archaeplastida	Complete	1 (Gthe_154872)	-	1 (Gthe_81582)	-	-	ensembl	NCBI	Autotroph/Facultative autotroph		NCBI	ensembl 27
Emiliania huxleyi	E. huxleyi	Ehux	-	Haptophyta	Archaeplastida	Partial	5 (Ehux_311732 Ehux_440685 Ehux_73160 Ehux_361445 Ehux_62811)	-	1 (Ehux_428968)	-	-	ensembl	NCBI	Autotroph/Facultative autotroph		NCBI	ensembl 27
Chrysochromulina sp. CCMP291	Chrysochromulina sp.	Chsp	-	Haptophyta	Archaeplastida	Complete	1 (Chsp_5066)	1 (Chsp_6322)	1 (Chsp_2401)	-	nir-fd,nr,nrt2	UniProt	NCBI	Autotroph/Facultative autotroph		NCBI	UniProt
Bigelowiella natans	B. natans	Bnat	Chlorarachniophyta	Rhizaria	SAR	Complete	6 (Bnat_29248 Bnat_41977 Bnat_47047 Bnat_47189 Bnat_55712 Bnat_48035)	1 (Bnat_50585)	1 (Bnat_50588)	-	nir-fd,nr	ensembl	NCBI	Autotroph/Facultative autotroph		NCBI	ensembl 27
Plasmodiophora brassicae	P. brassicae	Pbra	-	Rhizaria	SAR	Absent	-	-	-	-	-	UniProt	-	Non-autotrophs (others)		-	UniProt
Reticulomyxa filosa	R. filosa	Rfil	-	Rhizaria	SAR	Absent	-	-	-	-	-	ensembl	-	Phagotroph		-	ensembl 27
Blastocystis hominis	B. hominis	Bhom	-	Stramenopiles	SAR	Absent	-	-	-	-	-	ensembl	-	Non-autotrophs (others)		-	ensembl 31
Aplanochytrium kerguelense	A. kerguelense	Aker	Labyrinthulea	Stramenopiles	SAR	Complete	2 (Aker_43858 Aker_60652)	1 (Aker_39005)	-	1 (Aker_101422)	nir-NAD(P)H,nr,nrt2	JGI	JGI	Fungi-like osmotrophs		JGI	JGI
Schizochytrium aggregatum	S. aggregatum	Sagg	Labyrinthulea	Stramenopiles	SAR	Complete	1 (Sagg_81712)	2 (Sagg_70979 Sagg_102072)	-	1 (Sagg_75322)	-	JGI	JGI	Fungi-like osmotrophs		JGI	JGI
Aurantiochytrium limacinum	A. limacinum	Alim	Labyrinthulea	Stramenopiles	SAR	Complete	2 (Alim_120676 Alim_62548)	1 (Alim_120674)	-	1 (Alim_86378)	nir-NAD(P)H,nr,nrt2	JGI	JGI	Fungi-like osmotrophs		JGI	JGI
Phytophthora infestans	P. infestans	Pinf	Oomycota	Stramenopiles	SAR	Complete	4 (Pinf_XP_002900551 Pinf_XP_002903614 Pinf_XP_002900550 Pinf_XP_002900552)	1 (Pinf_XP_002900553)	-	1 (Pinf_XP_002900554)	nir-NAD(P)H,nr,nrt2	ensembl	ensembl	Fungi-like osmotrophs		ensembl 33	ensembl 27
Hyaloperonospora arabidopsidis	H. arabidopsidis	Hara	Oomycota	Stramenopiles	SAR	Partial	1 (Hara_4352)	-	-	-	-	ensembl	NCBI	Fungi-like osmotrophs		NCBI	ensembl 31
Plasmopara halstedii	P. halstedii	Phal	Oomycota	Stramenopiles	SAR	Partial	1 (Phal_2142)	-	-	-	-	UniProt	ensembl	Fungi-like osmotrophs		ensembl 34	UniProt
Albugo laibachii	A. laibachii	Alai	Oomycota	Stramenopiles	SAR	Partial	1 (Alai_CCA24412)	-	-	-	-	ensembl	ensembl	Fungi-like osmotrophs		ensembl 34	ensembl 27
Saprolegnia parasitica	S. parasitica	Spar	Oomycota	Stramenopiles	SAR	Absent	-	-	-	-	-	ensembl	-	Fungi-like osmotrophs		-	ensembl 27
Aphanomyces astaci	A. astaci	Aast	Oomycota	Stramenopiles	SAR	Absent	-	-	-	-	-	ensembl	-	Fungi-like osmotrophs		-	ensembl 31
Pythium ultimum	P. ultimum	Pult	Oomycota	Stramenopiles	SAR	Complete	4 (Pult_12598 Pult_5693 Pult_12610 Pult_2696)	1 (Pult_12566)	-	1 (Pult_9450)	nir-NAD(P)H,nr,nrt2	UniProt	NCBI	Fungi-like osmotrophs		NCBI	UniProt
Ectocarpus siliculosus	E. siliculosus	Esil	Ochrophyta	Stramenopiles	SAR	Complete	4 (Esil_CBJ31727 Esil_CBJ31726 Esil_CBJ31728 Esil_CBJ31725)	1 (Esil_CBN78746)	1 (Esil_CBJ25514)	1 (Esil_CBJ31380)	-	EMBL	NCBI	Autotroph/Facultative autotroph		NCBI	EMBL
Nannochloropsis gaditana	N. gaditana	Ngad	Ochrophyta	Stramenopiles	SAR	Partial	-	1 (Ngad_6620)	1 (Ngad_10682)	-	nir-fd,nr	UniProt	http://www.nannochloropsis.org/page/ftp	Autotroph/Facultative autotroph		http://www.nannochloropsis.org/page/ftp	UniProt
Aureococcus anophagefferens	A. anophagefferens	Aano	Ochrophyta	Stramenopiles	SAR	Complete	2 (Aano_F0YL80 Aano_F0Y6A2)	1 (Aano_F0Y6U9)	1 (Aano_p-Nir_Crei_tblastn_Aano_scaffold_5_95839-97332_frame3)	1 (Aano_F0Y6U7)	nir-NAD(P)H,nr	ensembl	NCBI	Autotroph/Facultative autotroph		NCBI	ensembl 27
Phaeodactylum tricornutum	P. tricornutum	Ptri	Ochrophyta	Stramenopiles	SAR	Complete	5 (Ptri_XP_002177983 Ptri_XP_002178487 Ptri_XP_002185352 Ptri_XP_002184871 Ptri_XP_002180934)	1 (Ptri_XP_002183599)	1 (Ptri_XP_002180496)	1 (Ptri_XP_002180792)	nir-NAD(P)H,nrt2	ensembl	NCBI	Autotroph/Facultative autotroph		NCBI	ensembl 27
Thalassiosira pseudonana	T. pseudonana	Tpse	Ochrophyta	Stramenopiles	SAR	Complete	3 (Tpse_XP_002288802 Tpse_XP_002295904 Tpse_XP_002287398)	1 (Tpse_XP_002294410)	1 (Tpse_XP_002289265)	1 (Tpse_XP_002287665)	-	ensembl	NCBI	Autotroph/Facultative autotroph		NCBI	ensembl 27
Thalassiosira oceanica	T. oceanica	Toce	Ochrophyta	Stramenopiles	SAR	Complete	5 (Toce_31243 Toce_34289 Toce_10904 Toce_1807 Toce_4744)	1 (Toce_9484)	1 (Toce_15700)	1 (Toce_16230)	-	UniProt	NCBI	Autotroph/Facultative autotroph		NCBI	UniProt
Toxoplasma gondii	T. gondii	Tgon	Apicomplexa (Myzozoa)	Alveolata	SAR	Absent	-	-	-	-	-	ensembl	-	Non-autotrophs (others)		-	ensembl 27
Neospora caninum (strain Liverpool)	N. caninum	Ncan	Apicomplexa (Myzozoa)	Alveolata	SAR	Absent	-	-	-	-	-	UniProt	-	Non-autotrophs (others)		-	UniProt
Eimeria mitis	E. mitis	Emit	Apicomplexa (Myzozoa)	Alveolata	SAR	Absent	-	-	-	-	-	UniProt	-	Non-autotrophs (others)		-	UniProt
Gregarina niphandrodes (Septate eugregarine)	G. niphandrodes	Gnip	Apicomplexa (Myzozoa)	Alveolata	SAR	Absent	-	-	-	-	-	UniProt	-	Non-autotrophs (others)		-	UniProt
Plasmodium falciparum	P. falciparum	Pfal	Apicomplexa (Myzozoa)	Alveolata	SAR	Absent	-	-	-	-	-	ensembl	-	Non-autotrophs (others)		-	ensembl 27
Babesia bigemina	B. bigemina	Bbig	Apicomplexa (Myzozoa)	Alveolata	SAR	Absent	-	-	-	-	-	UniProt	-	Non-autotrophs (others)		-	UniProt
Theileria equi	T. equi	Tequ	Apicomplexa (Myzozoa)	Alveolata	SAR	Absent	-	-	-	-	-	UniProt	-	Non-autotrophs (others)		-	UniProt
Ichthyophthirius multifiliis (strain G5) (White spot disease agent)	I. multifiliis	Imul	Ciliata	Alveolata	SAR	Absent	-	-	-	-	-	UniProt	-	Phagotroph		-	UniProt
Paramecium tetraurelia	P. tetraurelia	Ptet	Ciliata	Alveolata	SAR	Absent	-	-	-	-	-	ensembl	-	Phagotroph		-	ensembl 27
Tetrahymena thermophila	T. thermophila	Tthe	Ciliata	Alveolata	SAR	Absent	-	-	-	-	-	ensembl	-	Phagotroph		-	ensembl 27
Oxytricha trifallax	O. trifallax	Otri	Ciliata	Alveolata	SAR	Absent	-	-	-	-	-	UniProt	-	Phagotroph		-	UniProt
Perkinsus marinus	P. marinus	Pmar	Perkinsidae (Myzozoa)	Alveolata	SAR	Absent	-	-	-	-	-	NCBI	-	Non-autotrophs (others)		-	NCBI
Symbiodinium minutum	S. minutum	Smin	Dinophyceae (Myzozoa)	Alveolata	SAR	Complete	2 (Smin_016992_t1 Smin_040296_t1)	3 (Smin_039611_t1 Smin_036677_t1 Smin_040297_t1)	-	2 (Smin_040143_t1 Smin_036678_t1)	nir-NAD(P)H,nr	http://marinegenomics.oist.jp/	NCBI	Autotroph/Facultative autotroph		NCBI	http://marinegenomics.oist.jp/
Vitrella brassicaformis	V. brassicaformis	Vbra	Chromerida (Myzozoa)	Alveolata	SAR	Complete	3 (Vbra_21071 Vbra_3602 Vbra_691)	1 (Vbra_11175)	-	2 (Vbra_16973 Vbra_1590)	-	UniProt	NCBI	Autotroph/Facultative autotroph		NCBI	UniProt
Naegleria gruberi	N. gruberi	Ngru	-	-	Excavata	Absent	-	-	-	-	-	ensembl	-	Phagotroph		-	ensembl 27
Bodo saltans	B. saltans	Bsal	-	-	Excavata	Absent	-	-	-	-	-	ensembl	-	Phagotroph		-	ensembl 27
Perkinsela sp. CCAP 1560/4	Perkinsela sp.	Pesp	-	-	Excavata	Absent	-	-	-	-	-	UniProt	-	Non-autotrophs (others)		-	UniProt
Trypanosoma cruzi	T. cruzi	Tcru	-	-	Excavata	Absent	-	-	-	-	-	UniProt	-	Non-autotrophs (others)		-	UniProt
Trypanosoma brucei	T. brucei	Tbru	-	-	Excavata	Absent	-	-	-	-	-	ensembl	-	Non-autotrophs (others)		-	ensembl 27
Leptomonas seymouri	L. seymouri	Lsey	-	-	Excavata	Absent	-	-	-	-	-	ensembl	-	Non-autotrophs (others)		-	UniProt
Leptomonas pyrrhocoris	L. pyrrhocoris	Lpyr	-	-	Excavata	Absent	-	-	-	-	-	UniProt	-	Non-autotrophs (others)		-	UniProt
Leishmania major	L. major	Lmaj	-	-	Excavata	Absent	-	-	-	-	-	UniProt	-	Non-autotrophs (others)		-	UniProt
Leishmania braziliensis	L. braziliensis	Lbra	-	-	Excavata	Absent	-	-	-	-	-	UniProt	-	Non-autotrophs (others)		-	UniProt
Leishmania infantum	L. infantum	Linf	-	-	Excavata	Absent	-	-	-	-	-	UniProt	-	Non-autotrophs (others)		-	UniProt
Angomonas deanei	A. deanei	Adea	-	-	Excavata	Absent	-	-	-	-	-	ensembl	-	Non-autotrophs (others)		-	ensembl 27
Phytomonas sp.	Phytomonas sp.	Phsp	-	-	Excavata	Absent	-	-	-	-	-	ensembl	-	Non-autotrophs (others)		-	ensembl 27
Strigomonas culicis	S. culicis	Scul	-	-	Excavata	Absent	-	-	-	-	-	ensembl	-	Non-autotrophs (others)		-	ensembl 27
Monocercomonoides sp. PA203	Monocercomonoides sp.	Mosp	-	-	Excavata	Absent	-	-	-	-	-	http://www.protistologie.cz/hampllab/data.html	-	Non-autotrophs (others)		-	http://www.protistologie.cz/hampllab/data.html
Spironucleus salmonicida	S. salmonicida	Ssal	-	-	Excavata	Absent	-	-	-	-	-	ensembl	-	Non-autotrophs (others)		-	ensembl 27
Giardia lamblia	G. lamblia	Glam	-	-	Excavata	Absent	-	-	-	-	-	ensembl	-	Non-autotrophs (others)		-	ensembl 27
Giardia intestinalis	G. intestinalis	Gint	-	-	Excavata	Absent	-	-	-	-	-	ensembl	-	Non-autotrophs (others)		-	ensembl 31
Trichomonas vaginalis	T. vaginalis	Tvag	-	-	Excavata	Absent	-	-	-	-	-	ensembl	-	Non-autotrophs (others)		-	ensembl 27
Nutomonas longa	N. longa	Nlon	-	-	Incertae sedis	Absent	0; 2 (Nlon_comp35828_c0_seq1_m.65652, Nlon_comp23212_c0_seq1_m.58446)	-	-	0; 2 (Nlon_comp7739_c0_seq1_m.7961, Nlon_comp7739_c0_seq1_m.7961)	-	in-house data from <Torruella et al. (2015). "Torruella et al. (2015). "Phylogenomics Reveals Convergent Evolution of Lifestyles in Close Relatives of Animals and Fungi". Current Biology , Volume 25 , Issue 18 , 2404 - 2410". Current Biology , Volume 25 , Issue 18 , 2404 - 2410>	-	Phagotroph		-	in-house data from <Torruella et al. (2015). "Torruella et al. (2015). "Phylogenomics Reveals Convergent Evolution of Lifestyles in Close Relatives of Animals and Fungi". Current Biology , Volume 25 , Issue 18 , 2404 - 2410". Current Biology , Volume 25 , Issue 18 , 2404 - 2410>
Thecamonas trahens	T. trahens	Ttra	-	-	Apusozoa	Absent	-	-	-	-	-	Broad Institute	-	Phagotroph		-	Broad Institute
Dictyostelium discoideum	D. discoideum	Ddis	-	Dictyosteliida	Amoebozoa	Absent	-	-	-	-	-	ensembl	-	Phagotroph		-	ensembl 27
Dictyostelium fasciculatum	D. fasciculatum	Dfas	-	Dictyosteliida	Amoebozoa	Absent	-	-	-	-	-	ensembl	-	Phagotroph		-	ensembl 31
Dictyostelium purpureum	D. purpureum	Dpur	-	Dictyosteliida	Amoebozoa	Absent	-	-	-	-	-	ensembl	-	Phagotroph		-	ensembl 31
Polysphondylium pallidum	P. pallidum	Ppal	-	Dictyosteliida	Amoebozoa	Absent	-	-	-	-	-	ensembl	-	Phagotroph		-	ensembl 27
Entamoeba nuttalli	E. nuttalli	Enut	-	Entamoeba	Amoebozoa	Absent	-	-	-	-	-	ensembl	-	Phagotroph		-	ensembl 31
Entamoeba invadens	E. invadens	Einv	-	Entamoeba	Amoebozoa	Absent	-	-	-	-	-	ensembl	-	Phagotroph		-	ensembl 31
Entamoeba histolytica	E. histolytica	Ehis	-	Entamoeba	Amoebozoa	Absent	-	-	-	-	-	ensembl	-	Phagotroph		-	ensembl 27
Acanthamoeba castellanii	A. castellanii	Acas	-	-	Amoebozoa	Partial	-	1 (Acas_g4485)	-	-	-	ensembl	NCBI	Phagotroph		NCBI	ensembl 27
Pygsuia biforma	P. biforma	Pbif	-	-	Breviata	Absent	-	-	-	-	-	in-house data from <Torruella et al. (2015). "Torruella et al. (2015). "Phylogenomics Reveals Convergent Evolution of Lifestyles in Close Relatives of Animals and Fungi". Current Biology , Volume 25 , Issue 18 , 2404 - 2410". Current Biology , Volume 25 , Issue 18 , 2404 - 2410>	-	Phagotroph		-	in-house data from <Torruella et al. (2015). "Torruella et al. (2015). "Phylogenomics Reveals Convergent Evolution of Lifestyles in Close Relatives of Animals and Fungi". Current Biology , Volume 25 , Issue 18 , 2404 - 2410". Current Biology , Volume 25 , Issue 18 , 2404 - 2410>
Parvularia atlantis	P. atlantis	Nspp	-	Nucleariida	Holomycota	Absent	-	-	-	0; 1 (Nspp_Unigene24151_59516)	-	in-house data from <Torruella et al. (2015). "Torruella et al. (2015). "Phylogenomics Reveals Convergent Evolution of Lifestyles in Close Relatives of Animals and Fungi". Current Biology , Volume 25 , Issue 18 , 2404 - 2410". Current Biology , Volume 25 , Issue 18 , 2404 - 2410>	-	Phagotroph		-	in-house data from <Torruella et al. (2015). "Torruella et al. (2015). "Phylogenomics Reveals Convergent Evolution of Lifestyles in Close Relatives of Animals and Fungi". Current Biology , Volume 25 , Issue 18 , 2404 - 2410". Current Biology , Volume 25 , Issue 18 , 2404 - 2410>
Fonticula alba	F. alba	Falb	-	Nucleariida	Holomycota	Absent	-	-	-	-	-	Broad Institute	-	Phagotroph		-	Broad Institute
Aspergillus nidulans	A. nidulans	Anid	Ascomycota	Fungi	Holomycota	Complete	2 (Anid_3235 Anid_7526)	2 (Anid_2597 Anid_4799)	-	1 (Anid_7892)	nir-NAD(P)H,nr,nrt2	NCBI	NCBI	Fungi-like osmotrophs		NCBI	NCBI
Ogataea parapolymorpha	O. parapolymorpha	Opar	Ascomycota	Fungi	Holomycota	Complete	1 (Opar_3451)	1 (Opar_4267)	-	1 (Opar_3131)	nir-NAD(P)H,nr,nrt2	NCBI	NCBI	Fungi-like osmotrophs		NCBI	NCBI
Blastobotrys adeninivorans	B. adeninivorans	Bade	Ascomycota	Fungi	Holomycota	Complete	3 (Bade_5232 Bade_1945 Bade_5343)	2 (Bade_4998 Bade_5476)	-	1 (Bade_5354)	nir-NAD(P)H,nr,nrt2	JGI	JGI	Fungi-like osmotrophs		JGI	JGI
Schizosaccharomyces pombe	S. pombe	Spom	Ascomycota	Fungi	Holomycota	Absent	-	-	-	-	-	ensembl	-	Fungi-like osmotrophs		-	ensembl 27
Tuber melanosporum	T. melanosporum	Tmel	Ascomycota	Fungi	Holomycota	Complete	1 (Tmel_XP_002841190)	1 (Tmel_XP_002841191)	-	1 (Tmel_XP_002841192)	nir-NAD(P)H,nr,nrt2	ensembl	NCBI	Fungi-like osmotrophs		NCBI	ensembl 27
Neurospora crassa	N. crassa	Ncra	Ascomycota	Fungi	Holomycota	Complete	1 (Ncra_6351NCU07205)	1 (Ncra_4706NCU05298)	-	1 (Ncra_4204NCU04720)	-	ensembl	NCBI	Fungi-like osmotrophs		NCBI	ensembl 27
Saccharomyces cerevisiae	S. cerevisiae	Scer	Ascomycota	Fungi	Holomycota	Absent	-	-	-	-	-	UniProt	-	Fungi-like osmotrophs		-	UniProt
Fusarium graminearum	F. graminearum	Fgra	Ascomycota	Fungi	Holomycota	Complete	1 (Fgra_CEF72344)	1 (Fgra_CEF74158)	-	1 (Fgra_CEF76735)	-	ensembl	NCBI	Fungi-like osmotrophs		NCBI	ensembl 27
Aspergillus oryzae	A. oryzae	Aory	Ascomycota	Fungi	Holomycota	Complete	1 (Aory_CADAORAT00006174)	2 (Aory_CADAORAT00001982 Aory_CADAORAT00001983)	-	1 (Aory_CADAORAT00006175)	nir-NAD(P)H,nrt2,nr	ensembl	NCBI	Fungi-like osmotrophs		NCBI	ensembl 27
Cryptococcus neoformans	C. neoformans	Cneo	Basidiomycota	Fungi	Holomycota	Absent	-	-	-	-	-	ensembl	-	Fungi-like osmotrophs		-	ensembl 27
Coprinopsis cinerea	C. cinerea	Ccin	Basidiomycota	Fungi	Holomycota	Complete	1 (Ccin_CC1G_07229)	1 (Ccin_CC1G_07230)	-	1 (Ccin_CC1G_07228)	nir-NAD(P)H,nr,nrt2	ensembl	NCBI	Fungi-like osmotrophs		NCBI	ensembl 27
Ustilago maydis	U. maydis	Umay	Basidiomycota	Fungi	Holomycota	Complete	1 (Umay_XP_759996)	1 (Umay_XP_759994)	-	1 (Umay_XP_759995)	nir-NAD(P)H,nr,nrt2	ensembl	NCBI	Fungi-like osmotrophs		NCBI	ensembl 27
Mortierella verticillata	M. verticillata	Mver	Mortierellomycotina	Fungi	Holomycota	Partial	1 (Mver_08622)	1 (Mver_08621)	-	-	nr,nrt2	Broad Institute	NCBI	Fungi-like osmotrophs		NCBI	Broad Institute
Phycomyces blakesleeanus	P. blakesleeanus	Pbla	Mucoromycota	Fungi	Holomycota	Absent	-	-	-	-	-	JGI	-	Fungi-like osmotrophs		-	JGI
Mucor circinelloides	M. circinelloides	Mcir	Mucoromycota	Fungi	Holomycota	Partial	-	1 (Mcir_Mucci2_81522)	-	1 (Mcir_Mucci2_73657)	nir-NAD(P)H,nr	JGI	NCBI	Fungi-like osmotrophs		NCBI	JGI
Rhizopus oryzae	R. oryzae	Rory	Mucoromycota	Fungi	Holomycota	Absent	-	-	-	-	-	Broad Institute	-	Fungi-like osmotrophs		-	Broad Institute
Umbelopsis ramanniana	U. ramanniana	Uram	Mucoromycota	Fungi	Holomycota	Complete	1 (Uram_251407)	1 (Uram_251409)	-	1 (Uram_177615)	nir-NAD(P)H,nr,nrt2	JGI	JGI	Fungi-like osmotrophs		JGI	JGI
Allomyces macrogynus	A. macrogynus	Amac	Blastocladiomycota	Fungi	Holomycota	Absent	-	-	-	-	-	JGI	-	Fungi-like osmotrophs		-	JGI
Catenaria anguillulae	C. anguillulae	Cang	Blastocladiomycota	Fungi	Holomycota	Absent	-	-	-	-	-	Broad Institute	-	Fungi-like osmotrophs		-	Broad Institute
Batrachochytrium dendrobatidis	B. dendrobatidis	Bden	Chytridiomycota	Fungi	Holomycota	Absent	-	-	-	-	-	Broad Institute	-	Fungi-like osmotrophs		-	Broad Institute
Spizellomyces punctatus	S. punctatus	Spun	Chytridiomycota	Fungi	Holomycota	Complete	1 (Spun_SPPG_01654)	2 (Spun_SPPG_02797 Spun_SPPG_02976)	-	1 (Spun_SPPG_07925)	-	JGI	NCBI	Fungi-like osmotrophs		NCBI	JGI
Rhizophagus irregularis	R. irregularis	Rirr	Glomeromycotina	Fungi	Holomycota	Complete	2 (Rirr_30454 Rirr_46659)	2 (Rirr_335331 Rirr_74537)	-	2 (Rirr_250550 Rirr_3245)	nr,nrt2	ensembl	ensembl	Fungi-like osmotrophs		ensembl 36	ensembl 27
Coemansia reversa	C. reversa	Crev	Zoopagomycota	Fungi	Holomycota	Absent	-	-	-	-	-	ensembl	-	Fungi-like osmotrophs		-	JGI
Conidiobolus coronatus	C. coronatus	Ccor	Zoopagomycota	Fungi	Holomycota	Absent	-	-	-	-	-	JGI	-	Fungi-like osmotrophs		-	JGI
Gonapodya prolifera	G. prolifera	Gpro	Chytridiomycota	Fungi	Holomycota	Complete	2 (Gpro_57051 Gpro_131472)	2 (Gpro_102987 Gpro_95808)	-	1 (Gpro_158697)	-	JGI	ensembl	Fungi-like osmotrophs		ensembl 36	JGI
Piromyces sp. E2	Piromyces sp.	Pisp	Chytridiomycota	Fungi	Holomycota	Absent	-	-	-	-	-	JGI	-	Fungi-like osmotrophs		-	JGI
Encephalitozoon cuniculi	E. cuniculi	Ecun	Microsporidia	Opisthosporidia	Holomycota	Absent	-	-	-	-	-	ensembl	-	Fungi-like osmotrophs		-	ensembl 27
Nematocida parisii	N. parisii	Npar	Microsporidia	Opisthosporidia	Holomycota	Absent	-	-	-	-	-	ensembl	-	Fungi-like osmotrophs		-	ensembl 27
Anncaliia algerae	A. algerae	Aalg	Microsporidia	Opisthosporidia	Holomycota	Absent	-	-	-	-	-	UniProt	-	Fungi-like osmotrophs		-	UniProt
Mitosporidium daphniae	M. daphniae	Mdap	Microsporidia	Opisthosporidia	Holomycota	Absent	-	-	-	-	-	UniProt	-	Fungi-like osmotrophs		-	UniProt
Rozella allomycis	R. allomycis	Rall	Cryptomycota	Opisthosporidia	Holomycota	Absent	-	-	-	-	-	ensembl	-	Phagotroph		-	ensembl 27
Chromosphaera perkinsii	C. perkinsii	Nk52	Ichthyosporea	Teretosporea	Holozoa	Partial	-	1 (Nk52_9149)	-	-	-	in-house data from <Grau-Bove et al. (2017). "Dynamics of genomic innovation in the unicellular ancestry of animals". eLife 2017;6:e26036>	-	Fungi-like osmotrophs		in-house	in-house data from <Grau-Bove et al. (2017). "Dynamics of genomic innovation in the unicellular ancestry of animals". eLife 2017;6:e26036>
Sphaeroforma arctica	S. arctica	Sarc	Ichthyosporea	Teretosporea	Holozoa	Complete	1 (Sarc_SARC_08916)	1 (Sarc_SARC_08917)	-	1 (Sarc_SARC_08918)	nrt2,nir-NAD(P)H,nr	in-house data from <Grau-Bove et al. (2017). "Dynamics of genomic innovation in the unicellular ancestry of animals". eLife 2017;6:e26036>	in-house data from <Grau-Bove et al. (2017). "Dynamics of genomic innovation in the unicellular ancestry of animals". eLife 2017;6:e26036>	Fungi-like osmotrophs		in-house	in-house data from <Grau-Bove et al. (2017). "Dynamics of genomic innovation in the unicellular ancestry of animals". eLife 2017;6:e26036>
Creolimax fragrantissima	C. fragrantissima	Cfra	Ichthyosporea	Teretosporea	Holozoa	Complete	1 (Cfra_4046T1)	1 (Cfra_4045T1)	-	1 (Cfra_4044T1)	nir-NAD(P)H,nr,nrt2	in-house data from <de Mendoza et al. (2015) "Complex transcriptional regulation and independent evolution of fungal-like traits in a relative of animals" eLife 2015;4:e08904>	in-house data from <Grau-Bove et al. (2017). "Dynamics of genomic innovation in the unicellular ancestry of animals". eLife 2017;6:e26036>	Fungi-like osmotrophs		in-house	in-house data from <de Mendoza et al. (2015) "Complex transcriptional regulation and independent evolution of fungal-like traits in a relative of animals" eLife 2015;4:e08904>
Abeoforma whisleri	A. whisleri	Awhi	Ichthyosporea	Teretosporea	Holozoa	Absent	-	-	-	-	-	in-house data from <de Mendoza et al. (2015) "Complex transcriptional regulation and independent evolution of fungal-like traits in a relative of animals" eLife 2015;4:e08904>	-	Fungi-like osmotrophs		-	in-house data from <de Mendoza et al. (2015) "Complex transcriptional regulation and independent evolution of fungal-like traits in a relative of animals" eLife 2015;4:e08904>
Pirum gemmata	P. gemmata	Pgem	Ichthyosporea	Teretosporea	Holozoa	Absent	-	-	-	-	-	in-house data from <Grau-Bove et al. (2017). "Dynamics of genomic innovation in the unicellular ancestry of animals". eLife 2017;6:e26036>	-	Fungi-like osmotrophs		-	in-house data from <Grau-Bove et al. (2017). "Dynamics of genomic innovation in the unicellular ancestry of animals". eLife 2017;6:e26036>
Amoebidium parasiticum	A. parasiticum	Apar	Ichthyosporea	Teretosporea	Holozoa	Absent	-	-	-	-	-	in-house data from <Grau-Bove et al. (2017). "Dynamics of genomic innovation in the unicellular ancestry of animals". eLife 2017;6:e26036>	-	Fungi-like osmotrophs		-	in-house data from <Grau-Bove et al. (2017). "Dynamics of genomic innovation in the unicellular ancestry of animals". eLife 2017;6:e26036>
Ichthyophonus hoferi	I. hoferi	Ihof	Ichthyosporea	Teretosporea	Holozoa	Absent	-	-	-	-	-	in-house data from <Grau-Bove et al. (2017). "Dynamics of genomic innovation in the unicellular ancestry of animals". eLife 2017;6:e26036>	-	Fungi-like osmotrophs		-	in-house data from <Grau-Bove et al. (2017). "Dynamics of genomic innovation in the unicellular ancestry of animals". eLife 2017;6:e26036>
Sphaerothecum destruens	S. destruens	Sdes	Ichthyosporea	Teretosporea	Holozoa	Absent	-	-	-	-	-	in-house data from <Grau-Bove et al. (2017). "Dynamics of genomic innovation in the unicellular ancestry of animals". eLife 2017;6:e26036>	-	Fungi-like osmotrophs		-	in-house data from <Grau-Bove et al. (2017). "Dynamics of genomic innovation in the unicellular ancestry of animals". eLife 2017;6:e26036>
Corallochytrium limacisporum	C. limacisporum	Clim	Corallochytridea	Teretosporea	Holozoa	Partial	1 (Clim_g5611)	-	-	1 (Clim_g4940)	nrt2,nir-NAD(P)H	in-house data from <Grau-Bove et al. (2017). "Dynamics of genomic innovation in the unicellular ancestry of animals". eLife 2017;6:e26036>	in-house data from <Grau-Bove et al. (2017). "Dynamics of genomic innovation in the unicellular ancestry of animals". eLife 2017;6:e26036>	Fungi-like osmotrophs		in-house	in-house data from <Grau-Bove et al. (2017). "Dynamics of genomic innovation in the unicellular ancestry of animals". eLife 2017;6:e26036>
Monosiga brevicollis	M. brevicollis	Mbre	-	Choanoflagellate	Holozoa	Absent	-	-	-	-	-	ensembl	-	Phagotroph		-	ensembl 27
Salpingoeca rosetta	S. rosetta	Sros	-	Choanoflagellate	Holozoa	Absent	-	-	-	-	-	ensembl	-	Phagotroph		-	ensembl 27
Capsaspora owczarzaki	C. owczarzaki	Cowc	-	Filasterea	Holozoa	Absent	-	-	-	-	-	in-house data from <Suga et al. (2013). "The Capsaspora genome reveals a complex unicellular prehistory of animals". Nature Communications 4, 2325>	-	Phagotroph		-	in-house data from <Suga et al. (2013). "The Capsaspora genome reveals a complex unicellular prehistory of animals". Nature Communications 4, 2325>
Ministeria vibrans	M. vibrans	Mvib	-	Filasterea	Holozoa	Absent	-	-	-	-	-	in-house data from <Torruella et al. (2015). "Torruella et al. (2015). "Phylogenomics Reveals Convergent Evolution of Lifestyles in Close Relatives of Animals and Fungi". Current Biology , Volume 25 , Issue 18 , 2404 - 2410". Current Biology , Volume 25 , Issue 18 , 2404 - 2410>	-	Phagotroph		-	in-house data from <Torruella et al. (2015). "Torruella et al. (2015). "Phylogenomics Reveals Convergent Evolution of Lifestyles in Close Relatives of Animals and Fungi". Current Biology , Volume 25 , Issue 18 , 2404 - 2410". Current Biology , Volume 25 , Issue 18 , 2404 - 2410>
Oscarella carmela	O. carmela	Ocar	-	Metazoa	Holozoa	Absent	-	-	-	-	-	http://compagen.org/datasets.html	-	Phagotroph		-	http://compagen.org/datasets.html
Amphimedon queenslandica	A. queenslandica	Aque	-	Metazoa	Holozoa	Absent	-	-	-	-	-	UniProt	-	Phagotroph		-	UniProt
Sycon ciliatum	S. ciliatum	Scil	-	Metazoa	Holozoa	Absent	-	-	-	-	-	http://datadryad.org/resource/doi:10.5061/dryad.tn0f3	-	Phagotroph		-	http://datadryad.org/resource/doi:10.5061/dryad.tn0f3
Leucosolenia complicata	L. complicata	Lcom	-	Metazoa	Holozoa	Absent	-	-	-	-	-	http://datadryad.org/resource/doi:10.5061/dryad.tn0f3	-	Phagotroph		-	http://datadryad.org/resource/doi:10.5061/dryad.tn0f3
Trichoplax adhaerens	T. adhaerens	Tadh	-	Metazoa	Holozoa	Absent	-	-	-	-	-	ensembl	-	Phagotroph		-	ensembl 27
Mnemiopsis leidyi	M. leidyi	Mlei	-	Metazoa	Holozoa	Absent	-	-	-	-	-	ensembl	-	Phagotroph		-	ensembl 27
Thelohanellus kitauei	T. kitauei	Tkit	-	Metazoa	Holozoa	Absent	-	-	-	-	-	UniProt	-	Phagotroph		-	UniProt
Nematostella vectensis	N. vectensis	Nvec	-	Metazoa	Holozoa	Absent	0; 1 (Nvec_XP_001620385)	-	-	-	-	ensembl	NCBI	Phagotroph		NCBI	ensembl 27
Acropora digitifera	A. digitifera	Adig	-	Metazoa	Holozoa	Absent	-	-	-	-	-	http://marinegenomics.oist.jp/	-	Phagotroph		-	http://marinegenomics.oist.jp/
Hydra magnipapillata	H. magnipapillata	Hmag	-	Metazoa	Holozoa	Absent	-	-	-	-	-	NCBI	-	Phagotroph		-	NCBI
Echinococcus multilocularis	E. multilocularis	Emul	-	Metazoa	Holozoa	Absent	-	-	-	-	-	NCBI	-	Phagotroph		-	NCBI
Schistosoma mansoni	S. mansoni	Sman	-	Metazoa	Holozoa	Absent	-	-	-	-	-	ensembl	-	Phagotroph		-	ensembl 27
Capitella teleta	C. teleta	Ctel	-	Metazoa	Holozoa	Absent	-	-	-	0; 1 (Ctel_201957)	-	ensembl	NCBI	Phagotroph		NCBI	ensembl 27
Helobdella robusta	H. robusta	Hrob	-	Metazoa	Holozoa	Absent	-	-	-	-	-	JGI	-	Phagotroph		-	JGI
Lottia gigantea	L. gigantea	Lgig	-	Metazoa	Holozoa	Absent	-	-	-	-	-	ensembl	-	Phagotroph		-	ensembl 27
Aplysia californica	A. californica	Acal	-	Metazoa	Holozoa	Absent	-	-	-	-	-	NCBI	-	Phagotroph		-	NCBI
Crassostrea gigas	C. gigas	Cgig	-	Metazoa	Holozoa	Absent	-	-	-	0; 1 (Cgig_10000801)	-	ensembl	NCBI	Phagotroph		NCBI	ensembl 27
Caenorhabditis elegans	C. elegans	Cele	-	Metazoa	Holozoa	Absent	-	-	-	-	-	ensembl	-	Phagotroph		-	ensembl 27
Trichinella spiralis	T. spiralis	Tspi	-	Metazoa	Holozoa	Absent	-	-	-	-	-	ensembl	-	Phagotroph		-	ensembl 27
Brugia malayi	B. malayi	Bmal	-	Metazoa	Holozoa	Absent	-	-	-	-	-	ensembl	-	Phagotroph		-	ensembl 27
Drosophila melanogaster	D. melanogaster	Dmel	-	Metazoa	Holozoa	Absent	-	-	-	-	-	ensembl	-	Phagotroph		-	ensembl 27
Tribolium castaneum	T. castaneum	Tcas	-	Metazoa	Holozoa	Absent	-	-	-	-	-	ensembl	-	Phagotroph		-	ensembl 27
Daphnia pulex	D. pulex	Dpul	-	Metazoa	Holozoa	Absent	-	-	-	-	-	ensembl	-	Phagotroph		-	ensembl 27
Strigamia maritima	S. maritima	Smar	-	Metazoa	Holozoa	Absent	-	-	-	-	-	ensembl	-	Phagotroph		-	ensembl 27
Ixodes scapularis	I. scapularis	Isca	-	Metazoa	Holozoa	Absent	-	-	-	-	-	ensembl	-	Phagotroph		-	ensembl 27
Strongylocentrotus purpuratus	S. purpuratus	Spur	-	Metazoa	Holozoa	Absent	-	-	-	-	-	NCBI	-	Phagotroph		-	NCBI
Saccoglossus kowalevskii	S. kowalevskii	Skow	-	Metazoa	Holozoa	Absent	-	-	-	-	-	NCBI	-	Phagotroph		-	NCBI
Branchiostoma floridae	B. floridae	Bflo	-	Metazoa	Holozoa	Absent	-	-	-	-	-	JGI	-	Phagotroph		-	JGI
Ciona intestinalis	C. intestinalis	Cint	-	Metazoa	Holozoa	Absent	-	-	-	-	-	ensembl	-	Phagotroph		-	ensembl 27
Ciona savigny	C. savigny	Csav	-	Metazoa	Holozoa	Absent	-	-	-	-	-	ensembl	-	Phagotroph		-	ensembl 27
Oikopleura dioica	O. dioica	Odio	-	Metazoa	Holozoa	Absent	-	-	-	-	-	http://www.genoscope.cns.fr/externe/GenomeBrowser/Oikopleura/	-	Phagotroph		-	http://www.genoscope.cns.fr/externe/GenomeBrowser/Oikopleura/
Petromyzon marinus	P. marinus	Pema	-	Metazoa	Holozoa	Absent	-	-	-	-	-	ensembl	-	Phagotroph		-	ensembl 27
Callorhinchus milii	C. milii	Cmil	-	Metazoa	Holozoa	Absent	-	-	-	-	-	http://esharkgenome.imcb.a-star.edu.sg/	-	Phagotroph		-	http://esharkgenome.imcb.a-star.edu.sg/
Latimeria chalumnae	L. chalumnae	Lcha	-	Metazoa	Holozoa	Absent	-	-	-	-	-	ensembl	-	Phagotroph		-	ensembl 27
Danio rerio	D. rerio	Drer	-	Metazoa	Holozoa	Absent	-	-	-	-	-	ensembl	-	Phagotroph		-	ensembl 27
Xenopus tropicalis	X. tropicalis	Xtro	-	Metazoa	Holozoa	Absent	-	-	-	-	-	ensembl	-	Phagotroph		-	ensembl 27
Anolis carolinensis	A. carolinensis	Acar	-	Metazoa	Holozoa	Absent	-	-	-	-	-	ensembl	-	Phagotroph		-	ensembl 27
Gallus gallus	G. gallus	Ggal	-	Metazoa	Holozoa	Absent	-	-	-	-	-	ensembl	-	Phagotroph		-	ensembl 27
Mus musculus	M. musculus	Mmus	-	Metazoa	Holozoa	Absent	-	-	-	-	-	ensembl	-	Phagotroph		-	ensembl 27
Homo sapiens	H. sapiens	Hsap	-	Metazoa	Holozoa	Absent	-	-	-	-	-	ensembl	-	Phagotroph		-	ensembl 27

## Sheet: Table B
# List of sequences discarded in the representation in the sequence-similarity network (Figure 4A, see Material and Methods)
Sequence name	Domain architecture	Reason to discard
Alim_137245	Cyt-b5 FAD_binding_6 FAD_binding_6 NAD_binding_1	Connected with other non-EUKNR FAD_binding_6;NAD_binding_1 proteins as well as with EUKNR from Esil. Could be an Alim NR paralogue with loss of N-ter domain or bad annotation
Sagg_85507	Cyt-b5 FAD_binding_6 FAD_binding_6 NAD_binding_1	Same as Alim_137245 but did not connect with a EUKNR
Smar_002618	Cyt-b5 Oxidored_molyb Mo-co_dimer Glyco_transf_7N Glyco_transf_7C	Connected only with non-EUKNR Oxidored-moly;Mo-co_dimer proteins. Rare gene? Miss-annotation?
Cgig_10026671	Cyt-b5 Oxidored_molyb Mo-co_dimer VWA Neur_chan_LBD Neur_chan_memb	Same as Cgig_10026671. Connected only with non-EUKNR Oxidored-moly;Mo-co_dimer proteins. Rare gene? Miss-annotation?
Aque_21250	DUF773 FAD_binding_6 NAD_binding_1	Connected with some EUKNR and other non-EUKNR FAD/NAD proteins. Rare gene? Miss-annotation?
Aque_2669	DUF773 FAD_binding_6	Connected only with Aque_21250. Rare gene? Miss-annotation?
Aker_46507	FA_desaturase Cyt-b5 FAD_binding_6 NAD_binding_1	Connected only with EUKNR from Aker. Rare gene? Miss-annotation?
Smin_016992_t1	PH FH2 MFS_1	Connected with three MFS_1 from Vbra (see below). Connected with one EUKNR of Smin (miss-annotation)
Smin_037201_t1	-	Connected only with Smin_016992_t1 and one EUKNR of Smin. Probably bad annotation, discarded
Vbra_21071	MFS_1	Connected only with Smin_016992_t1 (miss-annotation), probably because they share MFS_1 domain
Vbra_3602	MFS_1	Connected only with Smin_016992_t1 (miss-annotation), probably because they share MFS_1 domain
Vbra_691	MFS_1	Connected only with Smin_016992_t1 (miss-annotation), probably because they share MFS_1 domain
Ppal_EFA86676_1	eIF3_p135 Oxidored_molyb Mo-co_dimer	Connected only with one EUKNR (from Sbic) and with other non-EUKNR Oxidored-moly;Mo-co_dimer proteins
Dfas_2361	Oxidored_molyb Mo-co_dimer DUF885
Smin_006166_t1	Pyr_redox_2 Pyr_redox_2	Connected only with NIR_SIR proteins
Cgig_10000799	Pyr_redox_2	Connected only with NIR_SIR proteins
Cgig_10000800	Pyr_redox_2	Connected only with NIR_SIR proteins
Aory_CADAORAT00001982	Oxidored_molyb	Miss-annotated EUKNR (inexact annotation, partial/having sequence from other protein)
Rirr_74537	Oxidored_molyb Mo-co_dimer	Miss-annotated EUKNR (inexact annotation, partial/having sequence from other protein)
Smin_040297_t1	Oxidored_molyb	Miss-annotated EUKNR (inexact annotation, partial/having sequence from other protein)
Mpol_11980	Oxidored_molyb Mo-co_dimer	Miss-annotated EUKNR (inexact annotation, partial/having sequence from other protein)
Cpar_21329Contig27852	Oxidored_molyb	Miss-annotated EUKNR (inexact annotation, partial/having sequence from other protein)
Atha_4664	Oxidored_molyb Mo-co_dimer Cyt-b5 FAD_binding_6 NAD_binding_1	Duplicated
Ccri_T00003369001	Oxidored_molyb Mo-co_dimer Cyt-b5 FAD_binding_6 NAD_binding_1	Duplicated
Sarc_SARC_08917	Oxidored_molyb Mo-co_dimer Cyt-b5 Pyr_redox_2 Fer2_BFD	The putative nitrate reductase of Sarc (i.e. S. arctica CS-pNR), chimeric gene family with the canonical EUKNR N-ter region and the canonical NAD(P)H-NIR N-ter region
Cfra_4045T1	Oxidored_molyb Mo-co_dimer Cyt-b5 Pyr_redox_2 Fer2_BFD	The putative nitrate reductase of Cfra (i.e. S. arctica CS-pNR), chimeric gene family with the canonical EUKNR N-ter region and the canonical NAD(P)H-NIR N-ter region
all NAD(P)H-NIR and Fd-NIR sequences	* NIR_SIR *	Only connected because they aligned with the C-terminal region of CS-pNR (Sarc_SARC_08917 and Cfra_4045T1) [the domain architecture of CS-NR C-terminal region 'Pyr_redox_2' 'Fer2', acquired from the NAD(P)H-NIR of a Cfra/Sarc common ancestor]
Chsp_15451	NAD_binding_1	Only connected with EUKNR but not with other FAD/NAD proteins. May correspond to a C-ter region of an EUKNR. Fragmented gene? Short paralogue? Miss-annotation?
Aory_CADAORAT00006177	FAD_binding_6 NAD_binding_1	May correspond to a C-ter region of an EUKNR. Fragmented gene? Short paralogue? Miss-annotation?
Smin_040142_t1	FAD_binding_6 NAD_binding_1	May correspond to a C-ter region of an EUKNR. Fragmented gene? Short paralogue? Miss-annotation?

## Sheet: Table C
Topology	Constrained Topology	ML tree	logL	deltaL	bp-RELL	p-KH	p-SH	c-ELW	p-AU
# Fd-NIR
Best tree	-	(tBLASTn_Aano_scaffold_5_95839-97332_frame3:0.4173440648,((((((((((((((((Ntab_464:0.0161390299,Ntab_2612:0.0131885842)100:0.047482,(Ntab_919:0.0102445442,Ntab_1822:0.0023887956)100:0.071769)94:0.027342,Acoe_015_00061:0.1403022176)99:0.018205,Mgut_mgv1a003340m:0.0661954692)98:0.028369,Atha_10060:0.1139544304)99:0.040695,(Sbic_04g034160:0.0434885390,Bdis_3g57990:0.1021726047)100:0.106337)100:0.1018…	-26353.8	0	0.7678 +	0.7706 +	1.0000 +	0.7586 +	0.7939 +	deltaL: logL difference from the maximal logl in the set.
Monophyly of Chlorophyta	((Vcar_XP_002955216,Crei_XP_001696787,Cvar_EFN52613,Mpus_Micpu70828,Otau_XP_003081527),(Ntab_464,Ntab_2612,Ntab_919,Ntab_1822,Acoe_015_00061,Mgut_mgv1a003340m,Atha_10060,Sbic_04g034160,Bdis_3g57990,Ppat_XP_001775824,Ppat_XP_001777025,Kfla_2615,Smoe_XP_002987413,Gthe_81582,Chsp_2401,Toce_15700,Tpse_XP_002289265,Ptri_XP_002180496,tBLASTn_Aano_scaffold_5_95839-97332_frame3,Ehux_428968,Esil_CBJ25514,…	(tBLASTn_Aano_scaffold_5_95839-97332_frame3:0.4209672669,((((((((((((((((((Ntab_464:0.0163017461,Ntab_2612:0.0130955617)100:0.047744,(Ntab_919:0.0102533365,Ntab_1822:0.0024177340)100:0.071661)95:0.028087,Acoe_015_00061:0.1397821172)92:0.017877,Mgut_mgv1a003340m:0.0675440558)98:0.030906,Atha_10060:0.1113154252)97:0.035517,(Sbic_04g034160:0.0448862838,Bdis_3g57990:0.1011189648)100:0.110403)100:0.10…	-26461.9	108.04	0.0001 -	0.0001 -	0.0001 -	0.0000 -	0.0019 -	bp-RELL: bootstrap proportion using RELL method (Kishino et al. 1990).
Monophyly of Archaeplastida	((Tpse_XP_002289265,Bnat_50588,Chsp_2401,tBLASTn_Aano_scaffold_5_95839-97332_frame3,Ehux_428968,Ngad_10682,Toce_15700,Ptri_XP_002180496,Esil_CBJ25514,UP000001332_4247,UP000010386_1786,UP000010473_1567,UP000003959_5969,UP000010382_649,UP000008204_3295,UP000001510_5218,UP000002384_1491,UP000008206_3750,UP000010481_217,UP000034681_2334,UP000002511_390,UP000004344_487,UP000002483_187,UP000010378_4492…	(tBLASTn_Aano_scaffold_5_95839-97332_frame3:0.4177956415,((((((((((((((((Ntab_464:0.0161856123,Ntab_2612:0.0131543580)100:0.046504,(Ntab_919:0.0102443104,Ntab_1822:0.0023918868)100:0.072698)96:0.027695,Acoe_015_00061:0.1390404314)97:0.017865,Mgut_mgv1a003340m:0.0673540891)99:0.028573,Atha_10060:0.1121379594)99:0.041019,(Sbic_04g034160:0.0460554572,Bdis_3g57990:0.0994463325)100:0.105226)100:0.1004…	-26418.2	64.361	0.0001 -	0.0004 -	0.0142 -	0.0001 -	0.0009 -	p-KH: p-value of one sided Kishino-Hasegawa test (1989).
Monophyly of Ochrophyta	((Toce_15700,Tpse_XP_002289265,Ptri_XP_002180496,tBLASTn_Aano_scaffold_5_95839-97332_frame3,Ngad_10682),(Ntab_464,Ntab_2612,Ntab_919,Ntab_1822,Acoe_015_00061,Mgut_mgv1a003340m,Atha_10060,Ppat_XP_001775824,Ppat_XP_001777025,Sbic_04g034160,Bdis_3g57990,Kfla_2615,Smoe_XP_002987413,Gthe_81582,Mpus_Micpu70828,Otau_XP_003081527,Ehux_428968,Chsp_2401,Cvar_EFN52613,Pyez_1166_g159,Ccri_T00003048001,Cpar_2…	(tBLASTn_Aano_scaffold_5_95839-97332_frame3:0.3787507567,(((((((((((((((((Ntab_464:0.0162039795,Ntab_2612:0.0131939024)100:0.047786,(Ntab_919:0.0102624254,Ntab_1822:0.0024013391)100:0.071712)98:0.027375,Acoe_015_00061:0.1410930377)97:0.018302,Mgut_mgv1a003340m:0.0660333872)98:0.028490,Atha_10060:0.1146907843)99:0.039935,(Sbic_04g034160:0.0432007027,Bdis_3g57990:0.1027047538)100:0.107235)100:0.101…	-26403.2	49.394	0.0009 -	0.0019 -	0.0566 +	0.0010 -	0.0029 -	p-SH: p-value of Shimodaira-Hasegawa test (2000).
B. natans sister to Ochrophyta + Haptophyta	((Vcar_XP_002955216,Crei_XP_001696787,Cvar_EFN52613,Ccri_T00003048001,Pyez_1166_g159,Ntab_464,Ntab_2612,Ntab_919,Ntab_1822,Acoe_015_00061,Mgut_mgv1a003340m,Atha_10060,Sbic_04g034160,Bdis_3g57990,Ppat_XP_001775824,Ppat_XP_001777025,Kfla_2615,Smoe_XP_002987413,Mpus_Micpu70828,Otau_XP_003081527,Gthe_81582,Gsul_5197,UP000001332_4247,UP000010386_1786,UP000010473_1567,UP000003959_5969,UP000010382_649,U…	(tBLASTn_Aano_scaffold_5_95839-97332_frame3:0.4173682213,((((((((((((((((((Ntab_464:0.0161678855,Ntab_2612:0.0131820617)100:0.047715,(Ntab_919:0.0102445151,Ntab_1822:0.0023982667)100:0.071582)97:0.027413,Acoe_015_00061:0.1407287728)98:0.018277,Mgut_mgv1a003340m:0.0659694883)98:0.028402,Atha_10060:0.1143934496)99:0.040398,(Sbic_04g034160:0.0430575319,Bdis_3g57990:0.1027178137)100:0.106795)100:0.10…	-26358.2	4.32	0.2311 +	0.2294 +	0.7890 +	0.2403 +	0.2318 +	c-ELW: Expected Likelihood Weight (Strimmer & Rambaut 2002).
# NAD(P)H-NIR										p-AU: p-value of approximately unbiased (AU) test (Shimodaira, 2002).
Best tree	-	(Toce_16230:0.0859829649,Tpse_XP_002287665:0.0929201807,(Ptri_XP_002180792:0.1282016588,(((((((Smin_036678_t1:0.0087009431,Smin_040143_t1:0.0000026738)100:0.632264,Vbra_16973:0.3117919514)94:0.079870,Vbra_1590:0.4000633163)100:0.255077,((((UP000000925_552:0.2639066787,UP000004947_1252:0.2732369373)100:0.097349,((UP000001693_3753:0.1501139115,UP000037921_2448:0.1410385950)88:0.029835,UP000002566_4…	-43406	0	0.7630+	0.8647+	1.0000+	0.7518+	0.9344+
Monophyly of Opisthokonta	((Aory_CADAORAT00006175,Anid_7892,Tmel_XP_002841192,Ncra_4204NCU04720,Fgra_CEF76735,Opar_3131,Bade_5354,Ccin_CC1G_07228,Umay_XP_759995,Uram_177615,Mcir_Mucci2_73657,Rirr_3245,Rirr_250550,Clim_g4940,Spun_SPPG_07925,Gpro_158697,Cfra_4044T1,Sarc_SARC_08918),(Pinf_XP_002900554,Pult_9450,Smin_036678_t1,Ptri_XP_002180792,UP000001693_3753,UP000037921_2448,UP000002566_4011,Smin_040143_t1,UP000000493_1397…	(Toce_16230:0.0858281621,Tpse_XP_002287665:0.0929078867,(Ptri_XP_002180792:0.1277041480,(((((((Smin_036678_t1:0.0086976129,Smin_040143_t1:0.0000023116)100:0.631744,Vbra_16973:0.3117725403)93:0.080497,Vbra_1590:0.4000802797)100:0.255883,((((UP000000925_552:0.2633307459,UP000004947_1252:0.2738730905)100:0.096992,((UP000001693_3753:0.1502587200,UP000037921_2448:0.1407321192)87:0.029788,UP000002566_4…	-43450.2	44.247	0.0003-	0.0017-	0.1135+	0.0003-	0.0024-	Plus signs denote the 95% confidence sets.
Monophyly of Stramenopiles	((Aano_F0Y6U7,Ptri_XP_002180792,Toce_16230,Tpse_XP_002287665,Esil_CBJ31380,Pinf_XP_002900554,Pult_9450,Alim_86378,Aker_101422,Sagg_75322),(Smin_036678_t1,Smin_040143_t1,Vbra_16973,Vbra_1590,Cfra_4044T1,Sarc_SARC_08918,Aory_CADAORAT00006175,Anid_7892,Tmel_XP_002841192,Ncra_4204NCU04720,Fgra_CEF76735,Opar_3131,Bade_5354,Ccin_CC1G_07228,Umay_XP_759995,Uram_177615,Mcir_Mucci2_73657,Rirr_3245,Rirr_250…	(Toce_16230:0.0858866543,Tpse_XP_002287665:0.0930091843,(Ptri_XP_002180792:0.1297555019,((((((((((Smin_036678_t1:0.0086974815,Smin_040143_t1:0.0000027363)100:0.630337,Vbra_16973:0.3109124072)92:0.077950,Vbra_1590:0.4012044345)100:0.276755,((((UP000000925_552:0.2628778242,UP000004947_1252:0.2745602960)100:0.098607,((UP000001693_3753:0.1499794630,UP000037921_2448:0.1409981814)82:0.028764,UP00000256…	-43491.6	85.588	0.0001-	0.0002-	0.0021-	0.0000-	0.0000-	Minus signs denote significant exclusion.
Monophyly of Teretosporea	((Clim_g4940,Cfra_4044T1,Sarc_SARC_08918),(UP000001693_3753,UP000037921_2448,UP000002566_4011,Aano_F0Y6U7,Tpse_XP_002287665,UP000004889_2868,UP000001847_1509,Aker_101422,Esil_CBJ31380,UP000002534_491,UP000003087_3029,UP000001635_3015,UP000010796_2200,Sagg_75322,UP000000925_552,Toce_16230,UP000004947_1252,Alim_86378,UP000004358_4856,UP000000493_1397,Ptri_XP_002180792,UP000005438_2929,Uram_177615,C…	(Toce_16230:0.0860749396,Tpse_XP_002287665:0.0929033925,(Ptri_XP_002180792:0.1283732604,(((((((Smin_036678_t1:0.0086991456,Smin_040143_t1:0.0000025943)100:0.630655,Vbra_16973:0.3123233499)95:0.078246,Vbra_1590:0.4009319062)100:0.255730,((((UP000000925_552:0.2641519575,UP000004947_1252:0.2727870539)100:0.097289,((UP000001693_3753:0.1501485644,UP000037921_2448:0.1409970496)89:0.029594,UP000002566_4…	-43447.1	41.09	0.0012-	0.0128-	0.1469+	0.0013-	0.0051-	All tests performed 10000 resamplings using the RELL method.
Monophyly of Opisthokonta + Oomycota, sister to other eukaryotes	(((Aory_CADAORAT00006175,Anid_7892,Tmel_XP_002841192,Ncra_4204NCU04720,Fgra_CEF76735,Opar_3131,Bade_5354,Ccin_CC1G_07228,Umay_XP_759995,Pinf_XP_002900554,Pult_9450,Cfra_4044T1,Sarc_SARC_08918,Rirr_250550,Clim_g4940,Spun_SPPG_07925,Gpro_158697,Uram_177615,Mcir_Mucci2_73657,Rirr_3245),(UP000000925_552,UP000004947_1252,UP000001693_3753,UP000037921_2448,UP000002566_4011,UP000001635_3015,UP000010796_2…	(Toce_16230:0.0855913940,Tpse_XP_002287665:0.0932649428,(Ptri_XP_002180792:0.1283413754,((((((Smin_036678_t1:0.0087059855,Smin_040143_t1:0.0000021738)100:0.632145,Vbra_16973:0.3122865938)96:0.080860,Vbra_1590:0.3926770479)100:0.251506,((((((Clim_g4940:0.6436846254,Spun_SPPG_07925:0.3674702893)45:0.040984,Gpro_158697:0.5331897910)42:0.039879,((((((((Aory_CADAORAT00006175:0.0718662538,Anid_7892:0.0…	-43425.4	19.406	0.0953+	0.1161+	0.5401+	0.0948+	0.1516+
H1	(((((((Pinf_XP_002900554,Pult_9450),(Cfra_4044T1,Sarc_SARC_08918)),Clim_g4940),(Spun_SPPG_07925,Aory_CADAORAT00006175,Anid_7892,Tmel_XP_002841192,Ncra_4204NCU04720,Fgra_CEF76735,Opar_3131,Bade_5354,Ccin_CC1G_07228,Umay_XP_759995,Uram_177615,Mcir_Mucci2_73657,Rirr_3245,Rirr_250550,Gpro_158697)),(Aker_101422,Sagg_75322,Alim_86378)),(Aano_F0Y6U7,Ptri_XP_002180792,Toce_16230,Tpse_XP_002287665,Esil_CB…	(Toce_16230:0.0860398151,Tpse_XP_002287665:0.0928463162,(Ptri_XP_002180792:0.1282409314,(((((((Smin_036678_t1:0.0086997045,Smin_040143_t1:0.0000020791)100:0.630119,Vbra_16973:0.3129675143)90:0.078769,Vbra_1590:0.4011014578)100:0.254655,((((UP000000925_552:0.2648398086,UP000004947_1252:0.2718922051)100:0.097539,((UP000001693_3753:0.1500042900,UP000037921_2448:0.1409611190)75:0.029634,UP000002566_4…	-43418.8	12.839	0.0538+	0.1353+	0.7344+	0.0615+	0.2326+
H2	((((Clim_g4940,(Spun_SPPG_07925,Gpro_158697,Aory_CADAORAT00006175,Anid_7892,Tmel_XP_002841192,Ncra_4204NCU04720,Fgra_CEF76735,Opar_3131,Bade_5354,Ccin_CC1G_07228,Umay_XP_759995,Uram_177615,Mcir_Mucci2_73657,Rirr_3245,Rirr_250550)),(Aker_101422,Sagg_75322,Alim_86378)),(((Pinf_XP_002900554,Pult_9450),(Cfra_4044T1,Sarc_SARC_08918)),(Esil_CBJ31380,Aano_F0Y6U7,Ptri_XP_002180792,Toce_16230,Tpse_XP_0022…	(Toce_16230:0.0859536564,Tpse_XP_002287665:0.0930659108,(Ptri_XP_002180792:0.1282050125,((((((((Smin_036678_t1:0.0086967844,Smin_040143_t1:0.0000021695)100:0.630894,Vbra_16973:0.3126010063)93:0.077867,Vbra_1590:0.4008128948)100:0.262683,((((UP000000925_552:0.2635679217,UP000004947_1252:0.2732672877)100:0.097398,((UP000001693_3753:0.1500660734,UP000037921_2448:0.1409173687)76:0.029501,UP000002566_…	-43449	42.99	0.0013-	0.0060-	0.0998+	0.0013-	0.0135-
H3	(((((((Aker_101422,Sagg_75322,Alim_86378),Clim_g4940),(Cfra_4044T1,Sarc_SARC_08918)),(Aory_CADAORAT00006175,Anid_7892,Tmel_XP_002841192,Ncra_4204NCU04720,Fgra_CEF76735,Opar_3131,Bade_5354,Ccin_CC1G_07228,Umay_XP_759995,Uram_177615,Mcir_Mucci2_73657,Rirr_3245,Rirr_250550,Spun_SPPG_07925,Gpro_158697)),(Pinf_XP_002900554,Pult_9450)),(Toce_16230,Tpse_XP_002287665,Ptri_XP_002180792,Aano_F0Y6U7,Esil_CB…	(Toce_16230:0.0860596477,Tpse_XP_002287665:0.0928650640,(Ptri_XP_002180792:0.1268074251,(((((((Smin_036678_t1:0.0086995737,Smin_040143_t1:0.0000022179)100:0.629977,Vbra_16973:0.3118696895)90:0.076422,Vbra_1590:0.4067852127)100:0.253234,((((UP000000925_552:0.2641870402,UP000004947_1252:0.2721220064)99:0.096634,((UP000001693_3753:0.1502115252,UP000037921_2448:0.1405294075)76:0.029466,UP000002566_40…	-43482.6	76.613	0.0005-	0.0007-	0.0114-	0.0004-	0.0025-
H4 (i and ii)	((((Aker_101422,Sagg_75322,Alim_86378),(((Pinf_XP_002900554,Pult_9450),(Cfra_4044T1,Sarc_SARC_08918)),Clim_g4940),(Aory_CADAORAT00006175,Anid_7892,Tmel_XP_002841192,Ncra_4204NCU04720,Fgra_CEF76735,Opar_3131,Bade_5354,Ccin_CC1G_07228,Umay_XP_759995,Uram_177615,Mcir_Mucci2_73657,Rirr_3245,Rirr_250550,Spun_SPPG_07925,Gpro_158697)),(Toce_16230,Tpse_XP_002287665,Ptri_XP_002180792,Aano_F0Y6U7,Esil_CBJ3…	(Toce_16230:0.0860573402,Tpse_XP_002287665:0.0928649625,(Ptri_XP_002180792:0.1282659806,(((((((Smin_036678_t1:0.0087013643,Smin_040143_t1:0.0000021032)100:0.630168,Vbra_16973:0.3130045190)92:0.078789,Vbra_1590:0.4011686329)100:0.254674,((((UP000000925_552:0.2648786216,UP000004947_1252:0.2719067328)100:0.097564,((UP000001693_3753:0.1500321939,UP000037921_2448:0.1409802816)78:0.029640,UP000002566_4…	-43418.8	12.839	0.0572+	0.1353+	0.7344+	0.0615+	0.2326+
H5 (i and ii)	(((Clim_g4940,Spun_SPPG_07925,Gpro_158697,Aory_CADAORAT00006175,Anid_7892,Tmel_XP_002841192,Ncra_4204NCU04720,Fgra_CEF76735,Opar_3131,Bade_5354,Ccin_CC1G_07228,Umay_XP_759995,Uram_177615,Mcir_Mucci2_73657,Rirr_3245,Rirr_250550,Aker_101422,Sagg_75322,Alim_86378),(((Pinf_XP_002900554,Pult_9450),(Cfra_4044T1,Sarc_SARC_08918)),(Esil_CBJ31380,Aano_F0Y6U7,Ptri_XP_002180792,Toce_16230,Tpse_XP_002287665)…	(Toce_16230:0.0860863049,Tpse_XP_002287665:0.0928403146,(Ptri_XP_002180792:0.1279940925,((((((((Smin_036678_t1:0.0086978243,Smin_040143_t1:0.0000024032)100:0.632190,Vbra_16973:0.3116960312)96:0.079750,Vbra_1590:0.4001208637)100:0.264184,((((UP000000925_552:0.2640681210,UP000004947_1252:0.2732043097)99:0.097064,((UP000001693_3753:0.1499901680,UP000037921_2448:0.1409994909)80:0.029531,UP000002566_4…	-43442	36.04	0.0009-	0.0044-	0.1829+	0.0009-	0.0039-
H6 (i)	((((((Pinf_XP_002900554,Pult_9450),(Cfra_4044T1,Sarc_SARC_08918)),(Esil_CBJ31380,Aano_F0Y6U7,Ptri_XP_002180792,Toce_16230,Tpse_XP_002287665)),(Aker_101422,Sagg_75322,Alim_86378)),(Clim_g4940,Spun_SPPG_07925,Gpro_158697,Aory_CADAORAT00006175,Anid_7892,Tmel_XP_002841192,Ncra_4204NCU04720,Fgra_CEF76735,Opar_3131,Bade_5354,Ccin_CC1G_07228,Umay_XP_759995,Uram_177615,Mcir_Mucci2_73657,Rirr_3245,Rirr_25…	(Toce_16230:0.0859762623,Tpse_XP_002287665:0.0930196477,(Ptri_XP_002180792:0.1285142687,(((((((((Smin_036678_t1:0.0087021510,Smin_040143_t1:0.0000021833)100:0.630103,Vbra_16973:0.3131978407)92:0.079782,Vbra_1590:0.3961873745)100:0.271030,((((UP000000925_552:0.2644328888,UP000004947_1252:0.2727611656)100:0.099001,((UP000001693_3753:0.1498112278,UP000037921_2448:0.1412801818)77:0.028921,UP000002566…	-43450.9	44.945	0.0001-	0.0028-	0.0889+	0.0002-	0.0046-
H6 (ii)	((((((Pinf_XP_002900554,Pult_9450),(Cfra_4044T1,Sarc_SARC_08918)),(Esil_CBJ31380,Aano_F0Y6U7,Ptri_XP_002180792,Toce_16230,Tpse_XP_002287665)),((Aker_101422,Sagg_75322,Alim_86378),Clim_g4940)),(Aory_CADAORAT00006175,Anid_7892,Tmel_XP_002841192,Ncra_4204NCU04720,Fgra_CEF76735,Opar_3131,Bade_5354,Ccin_CC1G_07228,Umay_XP_759995,Uram_177615,Mcir_Mucci2_73657,Rirr_3245,Rirr_250550)),(UP000000925_552,UP…	(Toce_16230:0.0859489291,Tpse_XP_002287665:0.0930965671,(Ptri_XP_002180792:0.1284880116,(((((((((Smin_036678_t1:0.0086989182,Smin_040143_t1:0.0000022835)100:0.627949,Vbra_16973:0.3144288931)92:0.077143,Vbra_1590:0.3982814049)100:0.269070,((((UP000000925_552:0.2647506837,UP000004947_1252:0.2714715858)100:0.098945,((UP000001693_3753:0.1497577398,UP000037921_2448:0.1410516677)80:0.028819,UP000002566…	-43477.3	71.34	0.0000-	0.0008-	0.0084-	0.0000-	0.0043-
H7 (i)	((((((Pinf_XP_002900554,Pult_9450),(Cfra_4044T1,Sarc_SARC_08918)),(Esil_CBJ31380,Aano_F0Y6U7,Ptri_XP_002180792,Toce_16230,Tpse_XP_002287665)),(Aker_101422,Sagg_75322,Alim_86378)),(Clim_g4940,(Spun_SPPG_07925,Gpro_158697,Aory_CADAORAT00006175,Anid_7892,Tmel_XP_002841192,Ncra_4204NCU04720,Fgra_CEF76735,Opar_3131,Bade_5354,Ccin_CC1G_07228,Umay_XP_759995,Uram_177615,Mcir_Mucci2_73657,Rirr_3245,Rirr_2…	(Toce_16230:0.0858438837,Tpse_XP_002287665:0.0932465036,(Ptri_XP_002180792:0.1287240931,(((((((((Smin_036678_t1:0.0087014322,Smin_040143_t1:0.0000021503)100:0.628474,Vbra_16973:0.3142004053)91:0.077763,Vbra_1590:0.3970177506)100:0.269719,((((UP000000925_552:0.2640377061,UP000004947_1252:0.2727956355)100:0.099390,((UP000001693_3753:0.1498837089,UP000037921_2448:0.1411921280)69:0.028856,UP000002566…	-43457.4	51.42	0.0002-	0.0038-	0.0489-	0.0002-	0.0061-
H7 (ii)	((((((Pinf_XP_002900554,Pult_9450),(Cfra_4044T1,Sarc_SARC_08918)),(Esil_CBJ31380,Aano_F0Y6U7,Ptri_XP_002180792,Toce_16230,Tpse_XP_002287665)),((Aker_101422,Sagg_75322,Alim_86378),(Gpro_158697,Spun_SPPG_07925,Aory_CADAORAT00006175,Anid_7892,Tmel_XP_002841192,Ncra_4204NCU04720,Fgra_CEF76735,Opar_3131,Bade_5354,Ccin_CC1G_07228,Umay_XP_759995,Uram_177615,Mcir_Mucci2_73657,Rirr_3245,Rirr_250550))),Cli…	(Toce_16230:0.0859819680,Tpse_XP_002287665:0.0931689755,(Ptri_XP_002180792:0.1290312935,(((((((((Smin_036678_t1:0.0087026565,Smin_040143_t1:0.0000021662)100:0.627698,Vbra_16973:0.3135665618)90:0.076311,Vbra_1590:0.4026445387)100:0.265214,((((UP000000925_552:0.2662985606,UP000004947_1252:0.2706913908)100:0.098780,((UP000001693_3753:0.1499233476,UP000037921_2448:0.1409946436)72:0.029043,UP000002566…	-43469.1	63.129	0.0001-	0.0027-	0.0244-	0.0001-	0.0098-
H8	((((((Pinf_XP_002900554,Pult_9450),(Cfra_4044T1,Sarc_SARC_08918)),Clim_g4940),(Gpro_158697,Spun_SPPG_07925,Aory_CADAORAT00006175,Anid_7892,Tmel_XP_002841192,Ncra_4204NCU04720,Fgra_CEF76735,Opar_3131,Bade_5354,Ccin_CC1G_07228,Umay_XP_759995,Uram_177615,Mcir_Mucci2_73657,Rirr_3245,Rirr_250550)),((Aker_101422,Sagg_75322,Alim_86378),(Esil_CBJ31380,Aano_F0Y6U7,Ptri_XP_002180792,Toce_16230,Tpse_XP_0022…	(Toce_16230:0.0859039049,Tpse_XP_002287665:0.0930301701,(Ptri_XP_002180792:0.1299496126,((((((((Smin_036678_t1:0.0087001365,Smin_040143_t1:0.0000021052)100:0.629234,Vbra_16973:0.3127449188)92:0.078977,Vbra_1590:0.3968125597)100:0.270232,((((UP000000925_552:0.2631623296,UP000004947_1252:0.2742593014)100:0.100437,((UP000001693_3753:0.1498437874,UP000037921_2448:0.1411875461)74:0.028931,UP000002566_…	-43438	32.035	0.0260-	0.0519+	0.2604+	0.0253-	0.0834+
# NRT2
Best tree	-	(Aker_60652:0.0999009273,((((((((Opar_3451:0.5371969864,((Bade_5343:0.2135769322,Bade_1945:0.1152106786)99:0.086013,Bade_5232:0.3870484970)100:0.277018)100:0.236589,((((Anid_3235:0.1977586922,Aory_CADAORAT00006174:0.0803953654)100:0.098634,Anid_7526:0.2571657632)100:0.090579,Tmel_XP_002841190:0.2261514204)100:0.199671,(Fgra_CEF72344:0.2319358238,Ncra_6351NCU07205:0.4579226557)100:0.176554)100:0.1…	-78571.2	0	0.3567+	0.5357+	1.0000+	0.3495+	0.7361+
Monophyly of Archaeplastida	((UP000007127_2333,UP000033468_3229,UP000007507_2881,UP000001550_718,UP000006801_2573,UP000037884_2074,UP000006242_2222,UP000033642_2416,UP000008707_804,UP000000239_2168,UP000018258_1469,UP000027249_633,UP000031623_2421,UP000010796_1928,UP000001635_3019,UP000006073_2635,UP000002028_1312,UP000009309_2498,UP000003586_3111,UP000011058_4290,UP000001822_2291,UP000001847_1514,UP000003087_3028,UP0000107…	(Aker_60652:0.1018324530,((((((((Opar_3451:0.5382172085,((Bade_5343:0.2138846467,Bade_1945:0.1149364879)100:0.084539,Bade_5232:0.3890406222)100:0.277331)100:0.232921,((((Anid_3235:0.1973657822,Aory_CADAORAT00006174:0.0806632871)100:0.098509,Anid_7526:0.2570699189)100:0.090135,Tmel_XP_002841190:0.2260822929)100:0.200554,(Fgra_CEF72344:0.2318038965,Ncra_6351NCU07205:0.4581014218)100:0.175477)100:0.…	-78699.8	128.606	0.0000-	0.0000-	0.0032-	0.0000-	0.0014-
G. theta sister to Rhodophyta + SAR + Opisthokonta	((UP000011058_4290,UP000002028_1312,UP000003087_3028,UP000033642_2416,UP000008634_1772,UP000008707_804,UP000006073_2635,UP000006801_2573,UP000007507_2881,UP000001847_1514,UP000009309_2498,UP000033468_3229,UP000010798_5465,UP000000239_2168,UP000003919_1098,UP000004690_2917,UP000005943_1948,UP000001822_2291,UP000003586_3111,UP000002221_1430,UP000027249_633,UP000007127_2333,UP000008898_1745,UP000018…	(Aker_60652:0.0998335294,((((((((Opar_3451:0.5369432262,((Bade_5343:0.2135461011,Bade_1945:0.1152725369)99:0.086443,Bade_5232:0.3865126589)100:0.277015)100:0.236739,((((Anid_3235:0.1976878375,Aory_CADAORAT00006174:0.0804169348)100:0.098581,Anid_7526:0.2572583400)100:0.090573,Tmel_XP_002841190:0.2261316679)100:0.199904,(Fgra_CEF72344:0.2320161901,Ncra_6351NCU07205:0.4577733146)100:0.176394)100:0.1…	-78576.6	5.352	0.0775+	0.1796+	0.9353+	0.0829+	0.2851+
Monophyly of Opisthokonta	((Opar_3451,Bade_5343,Bade_1945,Bade_5232,Anid_3235,Aory_CADAORAT00006174,Anid_7526,Tmel_XP_002841190,Fgra_CEF72344,Ncra_6351NCU07205,Umay_XP_759996,Ccin_CC1G_07229,Rirr_46659,Rirr_30454,Gpro_131472,Gpro_57051,Spun_SPPG_01654,Uram_251407,Mver_08622,Clim_g5611,Sarc_SARC_08916,Cfra_4046T1),(Mgut_mgv1a005636m,Gsul_4935,Crei_XP_001699931,Atha_3537,Pinf_XP_002900551,Ppat_XP_001785194,Sbic_04g000970,UP…	(Aker_60652:0.0961707276,(((((((((((Opar_3451:0.5365051115,((Bade_5343:0.2135272010,Bade_1945:0.1152371850)100:0.084449,Bade_5232:0.3892782047)100:0.279583)100:0.231978,((((Anid_3235:0.1977949988,Aory_CADAORAT00006174:0.0804230428)100:0.098777,Anid_7526:0.2570471913)100:0.090261,Tmel_XP_002841190:0.2261197921)100:0.199993,(Fgra_CEF72344:0.2323334090,Ncra_6351NCU07205:0.4577757341)100:0.176219)100…	-78611.1	39.921	0.0027-	0.0216-	0.3112+	0.0026-	0.0245-
Monophyly of Stramenopiles	((Ptri_XP_002178487,Ptri_XP_002177983,Toce_31243,Tpse_XP_002295904,Tpse_XP_002288802,Ptri_XP_002180934,Ptri_XP_002184871,Tpse_XP_002287398,Toce_10904,Ptri_XP_002185352,Esil_CBJ31728,Esil_CBJ31725,Esil_CBJ31727,Esil_CBJ31726,Aano_F0YL80,Aano_F0Y6A2,Pinf_XP_002903614,Hara_4352,Phal_2142,Pult_12610,Pult_2696,Alai_CCA24412,Pult_12598,Pinf_XP_002900552,Pult_5693,Pinf_XP_002900551,Pinf_XP_002900550,Sag…	(Aker_60652:0.0921824223,((((((((((Opar_3451:0.5375125019,((Bade_5343:0.2133713023,Bade_1945:0.1155444849)99:0.084399,Bade_5232:0.3891642893)100:0.278734)100:0.229724,((((Anid_3235:0.1978135939,Aory_CADAORAT00006174:0.0804507391)100:0.098709,Anid_7526:0.2572990167)100:0.090753,Tmel_XP_002841190:0.2255623877)100:0.201035,(Fgra_CEF72344:0.2321779189,Ncra_6351NCU07205:0.4577705090)100:0.174962)100:0…	-78630.3	59.106	0.0000-	0.0043-	0.1269+	0.0000-	0.0024-
Monophyly of Teretosporea	((Clim_g5611,Cfra_4046T1,Sarc_SARC_08916),(UP000007127_2333,UP000027249_633,UP000010796_1928,UP000001635_3019,UP000001822_2291,UP000031623_2421,UP000002028_1312,UP000009309_2498,UP000003586_3111,UP000011058_4290,UP000033468_3229,UP000033642_2416,UP000007507_2881,UP000001550_718,UP000006801_2573,UP000018258_1469,UP000005943_1948,UP000006073_2635,UP000006242_2222,UP000008707_804,UP000000239_2168,UP…	(Aker_60652:0.0947714500,((((((((Opar_3451:0.5366343149,((Bade_5343:0.2131699211,Bade_1945:0.1154444752)100:0.083767,Bade_5232:0.3889405989)100:0.278232)100:0.229707,((((Anid_3235:0.1976488158,Aory_CADAORAT00006174:0.0803918091)100:0.098698,Anid_7526:0.2569198912)100:0.089935,Tmel_XP_002841190:0.2265046860)100:0.199181,(Fgra_CEF72344:0.2331373800,Ncra_6351NCU07205:0.4566420417)100:0.175786)100:0.…	-78602.5	31.28	0.0009-	0.0407-	0.4416+	0.0009-	0.0116-
Monophyly of Opisthokonta + Stramenopiles clade, sister to other eukaryotes	((Pinf_XP_002903614,Hara_4352,Phal_2142,Pult_12610,Pult_2696,Alai_CCA24412,Pult_12598,Pinf_XP_002900552,Pult_5693,Pinf_XP_002900551,Pinf_XP_002900550,Cfra_4046T1,Sarc_SARC_08916,Opar_3451,Bade_5343,Bade_1945,Bade_5232,Anid_3235,Aory_CADAORAT00006174,Anid_7526,Tmel_XP_002841190,Fgra_CEF72344,Ncra_6351NCU07205,Umay_XP_759996,Ccin_CC1G_07229,Rirr_46659,Rirr_30454,Gpro_131472,Gpro_57051,Spun_SPPG_016…	(Aker_60652:0.1019133694,((((((((Opar_3451:0.5374928410,((Bade_5343:0.2133295448,Bade_1945:0.1153977433)100:0.086382,Bade_5232:0.3863840375)100:0.276585)100:0.236884,((((Anid_3235:0.1975971541,Aory_CADAORAT00006174:0.0804667814)100:0.098640,Anid_7526:0.2571260189)100:0.090867,Tmel_XP_002841190:0.2258984555)100:0.199180,(Fgra_CEF72344:0.2319532881,Ncra_6351NCU07205:0.4572529184)100:0.176844)100:0.…	-78641.4	70.156	0.0006-	0.0014-	0.0899+	0.0005-	0.0015-
H1	(((((((Pinf_XP_002903614,Hara_4352,Phal_2142,Pult_12610,Pult_2696,Alai_CCA24412,Pult_12598,Pinf_XP_002900552,Pult_5693,Pinf_XP_002900551,Pinf_XP_002900550),(Cfra_4046T1,Sarc_SARC_08916)),Clim_g5611),(Opar_3451,Bade_5343,Bade_1945,Bade_5232,Anid_3235,Aory_CADAORAT00006174,Anid_7526,Tmel_XP_002841190,Fgra_CEF72344,Ncra_6351NCU07205,Umay_XP_759996,Ccin_CC1G_07229,Rirr_46659,Rirr_30454,Gpro_131472,Gp…	(Aker_60652:0.0971793390,((((((((Opar_3451:0.5366156597,((Bade_5343:0.2133909301,Bade_1945:0.1153360946)100:0.085001,Bade_5232:0.3880104970)100:0.278325)100:0.232180,((((Anid_3235:0.1976417882,Aory_CADAORAT00006174:0.0803922920)100:0.098603,Anid_7526:0.2570624485)100:0.089987,Tmel_XP_002841190:0.2263341129)100:0.199946,(Fgra_CEF72344:0.2322915238,Ncra_6351NCU07205:0.4574148171)100:0.175741)100:0.…	-78589.1	17.936	0.0195+	0.1286+	0.7180+	0.0196+	0.1697+
H2	(((((Anid_3235,Aory_CADAORAT00006174,Anid_7526,Tmel_XP_002841190,Fgra_CEF72344,Ncra_6351NCU07205,Bade_5343,Bade_1945,Bade_5232,Opar_3451,Umay_XP_759996,Ccin_CC1G_07229,Gpro_131472,Gpro_57051,Spun_SPPG_01654,Rirr_46659,Rirr_30454,Uram_251407,Mver_08622),Clim_g5611),(Alim_62548,Alim_120676,Aker_60652,Aker_43858,Sagg_81712)),(((Pinf_XP_002903614,Hara_4352,Phal_2142,Pult_12610,Pult_2696,Alai_CCA24412…	(Aker_60652:0.1004669828,((((((((Opar_3451:0.5377305292,((Bade_5343:0.2135068791,Bade_1945:0.1152788519)100:0.085906,Bade_5232:0.3873150295)100:0.278179)100:0.233755,((((Anid_3235:0.1977775806,Aory_CADAORAT00006174:0.0804270747)100:0.098516,Anid_7526:0.2572951709)100:0.090992,Tmel_XP_002841190:0.2254596607)100:0.200393,(Fgra_CEF72344:0.2313316671,Ncra_6351NCU07205:0.4584899895)100:0.175619)100:0.…	-78581	9.759	0.0213+	0.2427+	0.9173+	0.0239+	0.1637+
H3	(((((((Alim_62548,Alim_120676,Aker_60652,Aker_43858,Sagg_81712),Clim_g5611),(Cfra_4046T1,Sarc_SARC_08916)),(Anid_3235,Aory_CADAORAT00006174,Anid_7526,Tmel_XP_002841190,Fgra_CEF72344,Ncra_6351NCU07205,Bade_5343,Bade_1945,Bade_5232,Opar_3451,Umay_XP_759996,Ccin_CC1G_07229,Gpro_131472,Gpro_57051,Spun_SPPG_01654,Rirr_46659,Rirr_30454,Uram_251407,Mver_08622)),(Pinf_XP_002903614,Hara_4352,Phal_2142,Pul…	(Aker_60652:0.0984195763,(((((((((Opar_3451:0.5372758034,((Bade_5343:0.2137169290,Bade_1945:0.1151601262)100:0.084617,Bade_5232:0.3886450774)100:0.277443)100:0.235178,((((Anid_3235:0.1976885685,Aory_CADAORAT00006174:0.0803924924)100:0.098900,Anid_7526:0.2568963020)100:0.089765,Tmel_XP_002841190:0.2266848437)100:0.199716,(Fgra_CEF72344:0.2330275487,Ncra_6351NCU07205:0.4570383618)100:0.176222)100:0…	-78599.2	27.957	0.0070-	0.0176-	0.5215+	0.0071-	0.0288-
H4 (i and ii)	((((((Pinf_XP_002903614,Hara_4352,Phal_2142,Pult_12610,Pult_2696,Alai_CCA24412,Pult_12598,Pinf_XP_002900552,Pult_5693,Pinf_XP_002900551,Pinf_XP_002900550),(Cfra_4046T1,Sarc_SARC_08916)),Clim_g5611),(Anid_3235,Aory_CADAORAT00006174,Anid_7526,Tmel_XP_002841190,Fgra_CEF72344,Ncra_6351NCU07205,Bade_5343,Bade_1945,Bade_5232,Opar_3451,Umay_XP_759996,Ccin_CC1G_07229,Gpro_131472,Gpro_57051,Spun_SPPG_0165…	(Aker_60652:0.0958238185,((((((((Opar_3451:0.5366402419,((Bade_5343:0.2131704404,Bade_1945:0.1154761019)100:0.084565,Bade_5232:0.3882405452)100:0.278075)100:0.231824,((((Anid_3235:0.1976876703,Aory_CADAORAT00006174:0.0804361981)100:0.098551,Anid_7526:0.2571542701)100:0.090185,Tmel_XP_002841190:0.2263243112)100:0.199823,(Fgra_CEF72344:0.2325151263,Ncra_6351NCU07205:0.4574112358)100:0.175602)100:0.…	-78585.4	14.163	0.0437+	0.1725+	0.7923+	0.0442+	0.2634+
H5 (i and ii)	((((Anid_3235,Aory_CADAORAT00006174,Anid_7526,Tmel_XP_002841190,Fgra_CEF72344,Ncra_6351NCU07205,Bade_5343,Bade_1945,Bade_5232,Opar_3451,Umay_XP_759996,Ccin_CC1G_07229,Gpro_131472,Gpro_57051,Spun_SPPG_01654,Rirr_46659,Rirr_30454,Uram_251407,Mver_08622),(Alim_62548,Alim_120676,Aker_60652,Aker_43858,Sagg_81712),Clim_g5611),(((Pinf_XP_002903614,Hara_4352,Phal_2142,Pult_12610,Pult_2696,Alai_CCA24412,P…	(Aker_60652:0.1025247364,((((((((Opar_3451:0.5377294599,((Bade_5343:0.2135353229,Bade_1945:0.1153615614)100:0.085510,Bade_5232:0.3877188001)100:0.277491)100:0.233010,((((Anid_3235:0.1978191703,Aory_CADAORAT00006174:0.0804623901)100:0.098573,Anid_7526:0.2573404086)100:0.090824,Tmel_XP_002841190:0.2259256310)100:0.200638,(Fgra_CEF72344:0.2319928231,Ncra_6351NCU07205:0.4580970462)100:0.175476)100:0.…	-78572.1	0.886	0.2686+	0.4643+	0.9841+	0.2658+	0.7049+
H6 (i)	((((((Pinf_XP_002903614,Hara_4352,Phal_2142,Pult_12610,Pult_2696,Alai_CCA24412,Pult_12598,Pinf_XP_002900552,Pult_5693,Pinf_XP_002900551,Pinf_XP_002900550),(Cfra_4046T1,Sarc_SARC_08916)),(Ptri_XP_002178487,Ptri_XP_002177983,Toce_31243,Tpse_XP_002295904,Tpse_XP_002288802,Ptri_XP_002180934,Ptri_XP_002184871,Tpse_XP_002287398,Toce_10904,Ptri_XP_002185352,Esil_CBJ31728,Esil_CBJ31725,Esil_CBJ31727,Esil…	(Aker_60652:0.0958543759,(((((((((Opar_3451:0.5379090511,((Bade_5343:0.2132635284,Bade_1945:0.1153832763)100:0.085395,Bade_5232:0.3876283818)100:0.277304)100:0.232964,((((Anid_3235:0.1976344366,Aory_CADAORAT00006174:0.0803787234)100:0.098558,Anid_7526:0.2571219551)100:0.090331,Tmel_XP_002841190:0.2257029411)100:0.200700,(Fgra_CEF72344:0.2317615885,Ncra_6351NCU07205:0.4577914126)100:0.174991)100:0…	-78589.6	18.429	0.0088-	0.1826+	0.7241+	0.0127-	0.1031+
H6 (ii)	((((((Pinf_XP_002903614,Hara_4352,Phal_2142,Pult_12610,Pult_2696,Alai_CCA24412,Pult_12598,Pinf_XP_002900552,Pult_5693,Pinf_XP_002900551,Pinf_XP_002900550),(Cfra_4046T1,Sarc_SARC_08916)),(Ptri_XP_002178487,Ptri_XP_002177983,Toce_31243,Tpse_XP_002295904,Tpse_XP_002288802,Ptri_XP_002180934,Ptri_XP_002184871,Tpse_XP_002287398,Toce_10904,Ptri_XP_002185352,Esil_CBJ31728,Esil_CBJ31725,Esil_CBJ31727,Esil…	(Aker_60652:0.1025942666,(((((((((Opar_3451:0.5380239604,((Bade_5343:0.2133128177,Bade_1945:0.1154166049)100:0.084466,Bade_5232:0.3884038039)100:0.276479)100:0.232600,((((Anid_3235:0.1976580373,Aory_CADAORAT00006174:0.0803802359)100:0.098634,Anid_7526:0.2570722807)100:0.089927,Tmel_XP_002841190:0.2263726046)100:0.200711,(Fgra_CEF72344:0.2323894396,Ncra_6351NCU07205:0.4572368184)100:0.174878)100:0…	-78579.7	8.504	0.1752+	0.3205+	0.8913+	0.1714+	0.3793+
H7 (i)	((((((Pinf_XP_002903614,Hara_4352,Phal_2142,Pult_12610,Pult_2696,Alai_CCA24412,Pult_12598,Pinf_XP_002900552,Pult_5693,Pinf_XP_002900551,Pinf_XP_002900550),(Cfra_4046T1,Sarc_SARC_08916)),(Ptri_XP_002178487,Ptri_XP_002177983,Toce_31243,Tpse_XP_002295904,Tpse_XP_002288802,Ptri_XP_002180934,Ptri_XP_002184871,Tpse_XP_002287398,Toce_10904,Ptri_XP_002185352,Esil_CBJ31728,Esil_CBJ31725,Esil_CBJ31727,Esil…	(Aker_60652:0.0958508399,(((((((((Opar_3451:0.5378930116,((Bade_5343:0.2132429550,Bade_1945:0.1153880081)100:0.085375,Bade_5232:0.3876134845)100:0.277288)100:0.232939,((((Anid_3235:0.1976201457,Aory_CADAORAT00006174:0.0803769474)100:0.098554,Anid_7526:0.2571055691)100:0.090325,Tmel_XP_002841190:0.2256886792)100:0.200690,(Fgra_CEF72344:0.2317276584,Ncra_6351NCU07205:0.4577818417)100:0.174973)100:0…	-78589.6	18.429	0.0118-	0.1826+	0.7241+	0.0127-	0.1034+
H7 (ii)	((((((Pinf_XP_002903614,Hara_4352,Phal_2142,Pult_12610,Pult_2696,Alai_CCA24412,Pult_12598,Pinf_XP_002900552,Pult_5693,Pinf_XP_002900551,Pinf_XP_002900550),(Cfra_4046T1,Sarc_SARC_08916)),(Ptri_XP_002178487,Ptri_XP_002177983,Toce_31243,Tpse_XP_002295904,Tpse_XP_002288802,Ptri_XP_002180934,Ptri_XP_002184871,Tpse_XP_002287398,Toce_10904,Ptri_XP_002185352,Esil_CBJ31728,Esil_CBJ31725,Esil_CBJ31727,Esil…	(Aker_60652:0.0905677148,((((((((Opar_3451:0.5368553209,((Bade_5343:0.2142262331,Bade_1945:0.1141855712)100:0.085546,Bade_5232:0.3871094376)100:0.277698)100:0.225876,((((Anid_3235:0.1975535928,Aory_CADAORAT00006174:0.0802620025)100:0.098447,Anid_7526:0.2576105955)100:0.087523,Tmel_XP_002841190:0.2289163108)100:0.198575,(Fgra_CEF72344:0.2327781742,Ncra_6351NCU07205:0.4560968627)100:0.174203)100:0.…	-78906.6	335.378	0.0000-	0.0000-	0.0000-	0.0000-	0.0007-
H8	((((Ptri_XP_002178487,Ptri_XP_002177983,Toce_31243,Tpse_XP_002295904,Tpse_XP_002288802,Ptri_XP_002180934,Ptri_XP_002184871,Tpse_XP_002287398,Toce_10904,Ptri_XP_002185352,Esil_CBJ31728,Esil_CBJ31725,Esil_CBJ31727,Esil_CBJ31726,Bnat_48035,Bnat_47047,Bnat_55712,Bnat_41977,Bnat_29248,Bnat_47189,Aano_F0YL80,Aano_F0Y6A2),(Sagg_81712,Alim_62548,Alim_120676,Aker_60652,Aker_43858)),((((Pinf_XP_002903614,H…	(Aker_60652:0.0950913074,(((((((((Opar_3451:0.5365705545,((Bade_5343:0.2132647937,Bade_1945:0.1153733601)99:0.084630,Bade_5232:0.3884349767)100:0.278226)100:0.232152,((((Anid_3235:0.1976526095,Aory_CADAORAT00006174:0.0804000152)100:0.098619,Anid_7526:0.2570190591)100:0.090004,Tmel_XP_002841190:0.2262741758)100:0.200333,(Fgra_CEF72344:0.2321791808,Ncra_6351NCU07205:0.4575372628)100:0.175268)100:0.…	-78592.8	21.633	0.0057-	0.1010+	0.6264+	0.0063-	0.0817+
# NAD(P)H-NIR without Ichthyosporea
Best tree	-	(Toce_16230:0.0842295954,Tpse_XP_002287665:0.0929928142,(Ptri_XP_002180792:0.1286054963,(((((((Smin_036678_t1:0.0087331234,Smin_040143_t1:0.0000029206)100:0.629623,Vbra_16973:0.3172112084)92:0.074461,Vbra_1590:0.3918323273)100:0.260571,((((UP000000925_552:0.2606370733,UP000004947_1252:0.2698299888)100:0.097071,((UP000001693_3753:0.1500932050,UP000037921_2448:0.1392422991)82:0.030234,UP000002566_4…	-41610.3	0	0.5361+	0.5551+	1.0000+	0.5374+	0.6132+
Monophyly of Oomycota + Ochrophyta	(((Toce_16230,Tpse_XP_002287665,Ptri_XP_002180792,Aano_F0Y6U7,Esil_CBJ31380),(Pinf_XP_002900554,Pult_9450)),Smin_036678_t1,Vbra_1590,Vbra_16973,Smin_040143_t1,Clim_g4940,Gpro_158697,Aory_CADAORAT00006175,Anid_7892,Tmel_XP_002841192,Ncra_4204NCU04720,Fgra_CEF76735,Opar_3131,Bade_5354,Ccin_CC1G_07228,Umay_XP_759995,Uram_177615,Mcir_Mucci2_73657,Rirr_3245,Rirr_250550,Spun_SPPG_07925,Aker_101422,Alim…	(Toce_16230:0.0839597598,Tpse_XP_002287665:0.0931849925,(Ptri_XP_002180792:0.1271062239,((((((((Smin_036678_t1:0.0087320849,Smin_040143_t1:0.0000021106)100:0.634009,Vbra_16973:0.3122334144)93:0.075927,Vbra_1590:0.3923540335)100:0.260909,((((UP000000925_552:0.2597320822,UP000004947_1252:0.2717189889)99:0.095236,((UP000001693_3753:0.1503569448,UP000037921_2448:0.1388593806)87:0.029929,UP000002566_4…	-41643.5	33.181	0.0126-	0.0271-	0.0472-	0.0120-	0.0163-
Monophyly of Oomycota + C. limacisporum	(((Pinf_XP_002900554,Pult_9450),Clim_g4940),(Spun_SPPG_07925,Gpro_158697,Aory_CADAORAT00006175,Anid_7892,Tmel_XP_002841192,Ncra_4204NCU04720,Fgra_CEF76735,Opar_3131,Bade_5354,Ccin_CC1G_07228,Umay_XP_759995,Uram_177615,Mcir_Mucci2_73657,Rirr_3245,Rirr_250550,Aker_101422,Sagg_75322,Alim_86378,Esil_CBJ31380,Aano_F0Y6U7,Ptri_XP_002180792,Toce_16230,Tpse_XP_002287665,Smin_036678_t1,Smin_040143_t1,Vbra…	(Toce_16230:0.0842187722,Tpse_XP_002287665:0.0928746595,(Ptri_XP_002180792:0.1281332825,(((((((Smin_036678_t1:0.0087242229,Smin_040143_t1:0.0000023358)100:0.628354,Vbra_16973:0.3168392377)93:0.073599,Vbra_1590:0.3932173588)100:0.258367,((((UP000000925_552:0.2603928424,UP000004947_1252:0.2700211227)100:0.095716,((UP000001693_3753:0.1500830972,UP000037921_2448:0.1390533461)87:0.030125,UP000002566_4…	-41612	1.682	0.4513+	0.4449+	0.6384+	0.4506+	0.4637+
# NAD(P)H-NIR without Oomycota
Best tree	-	(Toce_16230:0.0774200690,Tpse_XP_002287665:0.0940321593,(Ptri_XP_002180792:0.1196355840,(((((((Smin_036678_t1:0.0099101762,Smin_040143_t1:0.0000025286)100:0.623741,Vbra_16973:0.3164613074)94:0.079310,Vbra_1590:0.3907737038)100:0.251699,((((UP000000925_552:0.2646948543,UP000004947_1252:0.2706859389)100:0.101388,((UP000001693_3753:0.1517927352,UP000037921_2448:0.1399623352)86:0.029585,UP000002566_4…	-41534.7	0	0.7349+	0.7500+	1.0000+	0.7328+	0.7959+
Monophyly of Ichthyosporea + Ochrophyta	(((Cfra_4044T1,Sarc_SARC_08918),(Toce_16230,Tpse_XP_002287665,Ptri_XP_002180792,Aano_F0Y6U7,Esil_CBJ31380)),Smin_036678_t1,Vbra_1590,Vbra_16973,Smin_040143_t1,Clim_g4940,Gpro_158697,Aory_CADAORAT00006175,Anid_7892,Tmel_XP_002841192,Ncra_4204NCU04720,Fgra_CEF76735,Opar_3131,Bade_5354,Ccin_CC1G_07228,Umay_XP_759995,Uram_177615,Mcir_Mucci2_73657,Rirr_3245,Rirr_250550,Spun_SPPG_07925,Aker_101422,Alim…	(Toce_16230:0.0773917773,Tpse_XP_002287665:0.0938783188,(Ptri_XP_002180792:0.1202401484,((((((((Smin_036678_t1:0.0098982619,Smin_040143_t1:0.0000029521)100:0.622299,Vbra_16973:0.3165466451)90:0.078782,Vbra_1590:0.3897800100)100:0.260135,((((UP000000925_552:0.2637048596,UP000004947_1252:0.2714541021)100:0.100528,((UP000001693_3753:0.1515672992,UP000037921_2448:0.1399821523)82:0.029667,UP000002566_…	-41559.7	24.967	0.0310-	0.0653+	0.1182+	0.0315-	0.0721+
Monophyly of Ichthyosporea + C. limacisporum	(((Sarc_SARC_08918,Cfra_4044T1),Clim_g4940),(Gpro_158697,Spun_SPPG_07925,Aory_CADAORAT00006175,Anid_7892,Tmel_XP_002841192,Ncra_4204NCU04720,Fgra_CEF76735,Opar_3131,Bade_5354,Ccin_CC1G_07228,Umay_XP_759995,Uram_177615,Mcir_Mucci2_73657,Rirr_3245,Rirr_250550,Aker_101422,Sagg_75322,Alim_86378,Esil_CBJ31380,Aano_F0Y6U7,Ptri_XP_002180792,Toce_16230,Tpse_XP_002287665,UP000000925_552,UP000004947_1252,U…	(Toce_16230:0.0774201676,Tpse_XP_002287665:0.0939261569,(Ptri_XP_002180792:0.1198656416,(((((((Smin_036678_t1:0.0098960776,Smin_040143_t1:0.0000022568)100:0.619547,Vbra_16973:0.3169819398)91:0.077291,Vbra_1590:0.3911504501)100:0.250753,((((UP000000925_552:0.2646528213,UP000004947_1252:0.2698460133)100:0.101180,((UP000001693_3753:0.1516105871,UP000037921_2448:0.1396455500)86:0.029432,UP000002566_4…	-41547.4	12.694	0.2341+	0.2500+	0.3470+	0.2357+	0.2834+
# NRT2 without Ichthyosporea
Best tree	-	(Aker_60652:0.0951120455,((((((((Opar_3451:0.5248500124,((Bade_5343:0.2089303140,Bade_1945:0.1141975196)100:0.089335,Bade_5232:0.4038292858)100:0.278830)100:0.234049,((((Anid_3235:0.2061866625,Aory_CADAORAT00006174:0.0861812198)100:0.118040,Anid_7526:0.2446024438)100:0.096963,Tmel_XP_002841190:0.2314424659)100:0.194494,(Fgra_CEF72344:0.2361286465,Ncra_6351NCU07205:0.4676681476)100:0.178967)100:0.…	-78332.9	1.983	0.4213+	0.4408+	0.6027+	0.4219+	0.4904+
Monophyly of Oomycota + Ochrophyta	(((Ptri_XP_002178487,Ptri_XP_002177983,Toce_31243,Tpse_XP_002295904,Tpse_XP_002288802,Ptri_XP_002180934,Ptri_XP_002184871,Tpse_XP_002287398,Toce_10904,Ptri_XP_002185352,Esil_CBJ31728,Esil_CBJ31725,Esil_CBJ31727,Esil_CBJ31726,Aano_F0YL80,Aano_F0Y6A2,Bnat_48035,Bnat_47047,Bnat_55712,Bnat_41977,Bnat_29248,Bnat_47189),(Pinf_XP_002903614,Hara_4352,Phal_2142,Pult_12610,Pult_2696,Alai_CCA24412,Pult_1259…	(Aker_60652:0.0946279514,((((((((Opar_3451:0.5264739693,((Bade_5343:0.2089210757,Bade_1945:0.1141578999)99:0.089084,Bade_5232:0.4043883952)100:0.277216)100:0.233788,((((Anid_3235:0.2062710666,Aory_CADAORAT00006174:0.0860065527)100:0.118239,Anid_7526:0.2447228161)100:0.097094,Tmel_XP_002841190:0.2310408042)100:0.195168,(Fgra_CEF72344:0.2362989770,Ncra_6351NCU07205:0.4673238362)100:0.178351)100:0.1…	-78330.9	0	0.5166+	0.5592+	1.0000+	0.5148+	0.6467+
Monophyly of Oomycota + C. limacisporum	(Aker_60652:0.0925370784,((((((((Opar_3451:0.5262434715,((Bade_5343:0.2091445109,Bade_1945:0.1138648095)99:0.088740,Bade_5232:0.4047077106)100:0.278506)100:0.231828,((((Anid_3235:0.2059941870,Aory_CADAORAT00006174:0.0860618349)100:0.118004,Anid_7526:0.2447736526)100:0.096511,Tmel_XP_002841190:0.2311909336)100:0.194962,(Fgra_CEF72344:0.2365137223,Ncra_6351NCU07205:0.4671284044)100:0.178774)100:0.1…	(((Pinf_XP_002903614,Hara_4352,Phal_2142,Pult_12610,Pult_2696,Alai_CCA24412,Pult_12598,Pinf_XP_002900551,Pinf_XP_002900550,Pult_5693,Pinf_XP_002900552),Clim_g5611),(Ptri_XP_002178487,Ptri_XP_002177983,Toce_31243,Tpse_XP_002295904,Tpse_XP_002288802,Ptri_XP_002180934,Ptri_XP_002184871,Tpse_XP_002287398,Toce_10904,Ptri_XP_002185352,Esil_CBJ31728,Esil_CBJ31725,Esil_CBJ31727,Esil_CBJ31726,Aano_F0YL80,…	-78350.9	19.959	0.0621+	0.1073+	0.1813+	0.0633+	0.1168+
# NRT2 without Oomycota
Best tree	-	(Bnat_47047:0.0282566533,((((((((((((((((((Smoe_XP_002993278:0.2782097932,Smoe_XP_002966266:0.1844794793)99:0.095120,((((((Mpol_16082:0.0148572036,(Mpol_15963:0.0057572717,(Mpol_14273:0.0022777251,Mpol_8180:0.0000028291)100:0.003582)100:0.004557)100:0.003840,Mpol_14780:0.0066551234)100:0.085320,Mpol_9278:0.0873871851)100:0.024419,(Mpol_13200:0.1496002717,Mpol_10920:0.1353914961)100:0.049199)99:0.…	-74077.8	0	0.4004+	0.2646+	0.6280+	0.4046+	0.3471+
Monophyly of Ichthyosporea + Ochrophyta	(((Sarc_SARC_08916,Cfra_4046T1),(Tpse_XP_002288802,Tpse_XP_002295904,Toce_31243,Ptri_XP_002177983,Ptri_XP_002178487,Ptri_XP_002185352,Ptri_XP_002180934,Ptri_XP_002184871,Toce_10904,Tpse_XP_002287398,Esil_CBJ31727,Esil_CBJ31726,Esil_CBJ31725,Esil_CBJ31728,Aano_F0Y6A2,Aano_F0YL80,Bnat_41977,Bnat_55712,Bnat_47047,Bnat_48035,Bnat_29248,Bnat_47189)),(Aory_CADAORAT00006174,Anid_3235,Anid_7526,Tmel_XP_0…	(Bnat_47047:0.0282586145,((((((((((((((((((Smoe_XP_002993278:0.2782187106,Smoe_XP_002966266:0.1844883612)99:0.095123,((((((Mpol_16082:0.0148572460,(Mpol_15963:0.0057572818,(Mpol_14273:0.0022777399,Mpol_8180:0.0000020528)100:0.003582)99:0.004557)99:0.003840,Mpol_14780:0.0066554710)100:0.085321,Mpol_9278:0.0873894007)99:0.024420,(Mpol_13200:0.1496023233,Mpol_10920:0.1353934965)100:0.049201)99:0.036…	-74077.8	0	0.3991+	0.7354+	1.0000+	0.4048+	0.7877+
Monophyly of Ichthyosporea + C. limacisporum	(((Cfra_4046T1,Sarc_SARC_08916),Clim_g5611),(Aory_CADAORAT00006174,Anid_3235,Anid_7526,Tmel_XP_002841190,Fgra_CEF72344,Ncra_6351NCU07205,Bade_5343,Bade_1945,Bade_5232,Opar_3451,Ccin_CC1G_07229,Umay_XP_759996,Gpro_57051,Gpro_131472,Spun_SPPG_01654,Rirr_30454,Rirr_46659,Mver_08622,Uram_251407,Aker_60652,Aker_43858,Alim_120676,Alim_62548,Sagg_81712,Tpse_XP_002288802,Tpse_XP_002295904,Toce_31243,Ptri…	(Bnat_47047:0.0279887915,(((((((((((((((((Smoe_XP_002993278:0.2781348394,Smoe_XP_002966266:0.1844472347)97:0.095068,((((((Mpol_16082:0.0148556547,(Mpol_15963:0.0057560167,(Mpol_14273:0.0022776827,Mpol_8180:0.0000021593)99:0.003584)95:0.004557)95:0.003840,Mpol_14780:0.0066561837)100:0.085333,Mpol_9278:0.0873635389)100:0.024405,(Mpol_13200:0.1495806370,Mpol_10920:0.1353752945)100:0.049217)99:0.0360…	-74087.7	9.865	0.2005+	0.2044+	0.2045+	0.1906+	0.2155+

## Sheet: Table D
Primers to Sphaeroforma arctica (for RT-qPCR)				Primers to Corallochytrium limacisporum (for scaffolding)
GAPDH_Sarc_F	CGAGGATGCTGTTGTCTCAA			ClimH_F72C	GACCGATGTGAGCTGTAGATTGTTGATCC
GAPDH_Sarc_R	CCATGAGATGAGCTTCACGA			ClimH_R73C	GTCATCCACACCGCAATAGATTTCTTACCACT
L13_Sarc_F	TCGTATGTTTCACCGCATGT
L13_Sarc_R	AGTACACGAAGGGCATCAGG			Sanger-sequenced PCR products
				Fragment obtained using ClimH_F72C (after removing poor quality bases):
EUKNR_Sarc_F	GAAGTACAGTTCTGCGTGCG			AGTAACGGCCGCCAGTGTGCTGGAATTCGGCTTGACCGATGTGAGCTGTAGATTGTTGATCCCTTCCCCCCCGGGGAGGGGGGGGGGG
EUKNR_Sarc_R	ATCGATTTTGCCGAAAACAC			Fragment obtained using ClimH_F72C (after removing poor quality bases):
				ATTCGGCTTGTCATCCACACCGCAATAGATTTCTTACCACTCCCGCTCATAAATCTTGCCAAAAGGGATAGGAGCTTCGATTCGCTTCATAAATCATAGAATCCAAACAATCCGTCAAAGCCGTCACCATCTTACGCCCTTAATCCCCTAGTGCGGTGCATGTGATTCCTCTCTTAGACACGCGCCATATAAGAAAAGATGGAGAGAACCAAAACAAGTCCGTTCAGCTAACCCGAACTTGCGCACTCCTCTATAACCCCTGGGCACCCCCGAAATTCCTACTGTCCTCGTCAATGCCTCCCGTTTGTACGTGCCGCTGATTCCCAGTCGTCCCCCCCCCCC
NRT2_Sarc_F	AGGGTGGGTGTCTGACAAAG
NRT2_Sarc_R	CCGTCGCAAATGGAATACTTC
NADPH-NIR_Sarc_F	TAATGGGAGTGGACGTGGC
NADPH-NIR_Sarc_R	ACACTCCTTCAGCGGGATTG
