# Supplementary material for: Reticulate evolution in eukaryotes: Origin and evolution of the nitrate assimilation pathway
Source: PLoS Genet. 2019 Feb 21;15(2):e1007986. doi: 10.1371/journal.pgen.1007986 (PMC6400420; doi:10.1371/journal.pgen.1007986)
Supplement: S3 Supporting information — (ZIP) [file pgen.1007986.s003.zip]

Archive with 30 entries (29 files):
- S3_supporting_information/
- S3_supporting_information/seqs_selector.pl
- S3_supporting_information/fig5_NRT2.fasta
- S3_supporting_information/fig5_NADPHNIR.fasta
- S3_supporting_information/fig5_FDNIR.fasta
- S3_supporting_information/fig5_EUKNR.fasta
- S3_supporting_information/S9_fig_alignment.fasta
- S3_supporting_information/S8_fig_alignment.fasta
- S3_supporting_information/S7_fig_alignment.fasta
- S3_supporting_information/S6_fig_alignment.fasta
- S3_supporting_information/S5_fig_alignment.fasta
- S3_supporting_information/S4_fig_alignment.fasta
- S3_supporting_information/S3_fig_alignment.fasta
- S3_supporting_information/S27_fig_alignment.fasta
- S3_supporting_information/S26_fig_alignment.fasta
- S3_supporting_information/S25_fig_alignment.fasta
- S3_supporting_information/S24_fig_alignment.fasta
- S3_supporting_information/S23_fig_alignment.fasta
- S3_supporting_information/S22_fig_alignment.fasta
- S3_supporting_information/S20_fig_alignment.fasta
- S3_supporting_information/S19_fig_alignment.fasta
- S3_supporting_information/S18_fig_alignment.fasta
- S3_supporting_information/S17_fig_alignment.fasta
- S3_supporting_information/S16_fig_alignment.fasta
- S3_supporting_information/S14_fig_alignment.fasta
- S3_supporting_information/S13_fig_alignment.fasta
- S3_supporting_information/S12_fig_alignment.fasta
- S3_supporting_information/S11_fig_alignment.fasta
- S3_supporting_information/S10_fig_alignment.fasta
- S3_supporting_information/allSequencesUsed.fasta
