# Supplementary material for: Reticulate evolution in eukaryotes: Origin and evolution of the nitrate assimilation pathway
Source: PLoS Genet. 2019 Feb 21;15(2):e1007986. doi: 10.1371/journal.pgen.1007986 (PMC6400420; doi:10.1371/journal.pgen.1007986)
Supplement: S3 Supporting information — (ZIP) [file pgen.1007986.s003.zip › S3_supporting_information/seqs_selector.pl]

#!/usr/bin/perl
use strict; use warnings;

die "Insert 1) Fasta file (full sequence in one line); 2) file with seqs to select (1 seqname per line)\n" unless @ARGV == 2;

open (Seqs_to_select, "<$ARGV[1]");

my @seqs_to_select = ();

while (<Seqs_to_select>) {
	chomp;
	next if $_ =~ /^$|#/;
	my $line = ();
	if ($_ =~ /(\S+)/) {
		$line = $1;
	}
	$line =~ s/^>//;# new
	push (@seqs_to_select, $line);#new
}

close Seqs_to_select;

my $file_path = ();

if ($ARGV[0] =~ /(\S+)/) {
	$file_path = $1;
}

foreach my $seq (@seqs_to_select) {
	my $grep_command = "grep -P \"^>$seq\$\" -A 1 -m 1 $file_path";	#	my $grep_command = "grep -P '>$seq\$' -x -A 1 -m 1 $file_path";
#	my $grep_command = "grep -P \"^>$seq\$|^>$seq \" -A 1 -m 1 $file_path";	#	my $grep_command = "grep -P '>$seq\$' -x -A 1 -m 1 $file_path";#
#	my $grep_command = "grep -P \"^>$seq\" -A 1 -m 1 $file_path";	#	my $grep_command = "grep -P '>$seq\$' -x -A 1 -m 1 $file_path";#
#	print "$grep_command\n";#
	system $grep_command;
}
