# Supplementary material for: Reticulate evolution in eukaryotes: Origin and evolution of the nitrate assimilation pathway
Source: PLoS Genet. 2019 Feb 21;15(2):e1007986. doi: 10.1371/journal.pgen.1007986 (PMC6400420; doi:10.1371/journal.pgen.1007986)
Supplement: S3 Supporting information — (ZIP) [file pgen.1007986.s003.zip › S3_supporting_information/fig5_NADPHNIR.fasta]

>Aano_F0Y6U7
MVGQRFVELAADKAEGDLEIVSFCEEPVAAYDRVKLTSWFETRDVNDLSLVGGEWYEDPHVKVVGDKASAVDAAAKTVRCGDEAVPYDACVLATGSYPFVPPVEGKDLDGVFVYRTVDDLERLVAYQEAVTAAAVVGGGLLGLEAAKAMHDLGMKTHILEYAPILMCRQIDAGGHAALASMVEDLGLEIHCDARTKAFEDGRVAGVSFTNDDLDVGIVVVSAGIRPRDELARDVVDVHERGGVVVDDELRTSDPAIFAVGEVALHRGSIYGLVAPGYAMAEVAADRVVASAPAFEGADMSTKLKLLGCDVANFGDTAD--TAEALVWDDRVGRVYRKLFFTRDGTYLKGGILVGDAEDYGELLALWKRGEPLADAPALLLAPLSSRGAAVDEDDPGKQICSCNGVSRGDIVDVVAEGCDYAKVKKCTRAGAGCGGCEPDVKKILAAELEKLGATVFTGLCSHFDKSAPELKALLRLDECDTFEDVIAKYGVERGCEACKPAVAGMLASLRNEPILDHAHLQDTNDRSLANMQRGGSYSIVPRIPAGEVTPAGLMALGAVADEYGLYCKITGAQRVDLFGAAKHDLPAIWAKLGAAGFESGHAYGKALRMVKSCVGSSWCRYGVQNSVDFAVTVENRYKGLRAPHKLKSAVSGCTRECAEAQCKDFGMIATEHGYDLYVCGNGGLNPRHAALLATGIDEATVLKYVDRFLMYYVLTANKLERTAPWFESLDARLARLKAVVIDDALGICDELERRMQHVVDTYHDEWAEVVARPDDYAHFKQFANTDETDEMIEFMDVRGQRRPVDW
>Aker_101422
MTAYKFVEKLVKYRCPDFSIKLLCGERFAPYDRVNLTKYVSSLDPDSLLLTEPDFYKNNEVEICNQMVVSIDEKEKTLQTQGDSHQYDILVLATGSAPFVPPIPGTDAKGVFVYRTIEDIDSILEYQTKVESASIIGGGLLGLEAAKVCVDAGCANVTVLQKYTLMNSQLDEIGGAELKKKVEEFGCKVICNAQTNKLIKNCVVSLEVSQEPVKSDLVIIAAGVRPCDNLGRNLLEIHARGGIVVDDFMRTSKEDIYAIGECTRHDGNFYGLVGPCYEQADVLARLLSSEAKSFKLGDMSTKLKLAGVDVASFGEYSVSAGTKSLVFHDPFGGIYRRLVFNIEGTHLLGGMLLGDASDYNNLVIKAKGGKPLKQSPAVLVTPPSIQGSSIDDIDDSTQVCSCNDVSKGEIVNSVKEGCSMKAVMSCSNAGTGCGACKPMVKDIMNHTMKSLGMKVTNYVCEHFNYSRKDLYHIAKIKKLRYFDEMFTECGNPQGCEICKPTIASIMASLWNEHVLKLAPLQDTNDRFLANIQRGGTYSVVPRIPGGEITPEKLAVIADVAQKHGLYTKITGGQRIDLFGAPKEALPVIWKELVDAGFESGHAYGKSLRTVKSCVGSSWCRYGMRDSVDFAIQVEKRYRGIRSPHKLKGGVSGCKRECAEAQGKDFGLIATENGYNIYLCGNGGTTPKHAQLFASDVPEDMVIKYLDRFLIFYIETADKLQRTARWLEKLEGGMDYLREVIIDDKLGICDELEKQMEYLVNTYRCEWAEVVNNPELQKRFRQGIIPSEKYYGIEFVNVRDQQRPAYW
>Alim_86378
MAGQRLVEKLVENSEEKPEILVFGEESHPAYDRVKLTSYFEHKDPSVLHLQQQDWYDSNQVTLSKDRVQSIDSANRTLSTLGDQIQYDKLILATGNGAQQCNCPPQHPEGLFVYRTIDDLDDMIKFAEAIKSAVVIGGGLLGLEAMRVCSELGVDVRVLDSSPHLMRRQLDGKAGRQLIRTIEAMGYKVHTKARTSRIDNGRVSRLHVGDFTIDADMVIIAAGIRPRDELATTATVKTSEGGIEVDDHMATSDPNIFAVGECACHRGLCYGLVGPCYDMAAVVAYNLVAEPKTFTAGDMSTKLKLMGVDVASFGDYSLDEDALSLAFEDPLAGIYRKLTFTKDGKHLLGGILVGEASDYGTLTMLAKSSKPLKVSGTSLLPPPSATGGSILDMDDDAQVCSCNDVSKGSICASVRDGETVSAIGACTKAGISCGGCKPLIQTLLVDEMGKLGKEVDNSLCEHFRFTRQELFHIIQINEIKTFTELYESHSTARGCELCRPAIASIFASLWNDLVVDHAPLQDTNDRFLGNIQRGGSYSVVPRVPGGEITPEKLIVLGEIAKKYGLYTKITGGQRIDLFGAERHQLPDIWEDLVNAGFESGHAYGKALRTVKSCVGSTWCRFGMRDSVGFAIEVEERYRGIRSPHKLKGAVSGCIRECAEAQSKDFGLIATEQGYNLYVGGNGGSKPRHATLMASGIDEETVIKYLDRFLMFYIRTADKLQRTARWLEALEGGVDYLKSVIIDDKLGICEELEFQMSRLINTYKCEWAEVVRNPERRKEFAQYANQPAKQRGIEFITERGQQRPADW
>Anid_7892
MVAVAFIEKLVKLDRRKYDIVVIGEEPHIAYNRVGLSSYFEHRKIEDLYLNPKEWYGSRSFDYLNTRVTDVFPQHKTVKTSGDIVSYDILVLATGSDAVLPTTPGHDAKGIFVYRTISDLERLMEFAANGQTGVTVGGGLLGLEAAKAMTDLEDSVKLIDRNKWVLARQLDGDAGSLVTKKIRDLGLEVLHEKRVAKIHDNNVTGILFEDQELDCCCICFAIGIRPRDELGGSTIQCAKRGGFVIDESLRTSVNDIYAIGECASWENQTFGIIAPGIEMADVLSFNLTKEPKRFNRPDLSTKLKLLGVDVASFGDFFADRQVKALTYRDPFGGVYKKYLFTMDGKYLLGGMMIGDTKDYVKLNQMVKSQKPLEVPPSEFILGAQSGGEEADDLDDSTQICSCHNVTKGDVVESVKSTKTIADVKSCTKAGTGCGGCMPLVQSIFNKTMLDMGQEVSNNLCVHIPYSRADLYNVIAIRQLRTFDDVMKSAGKCLGCEICKPAIASILSSLFNPHLMEYHELQETNDRFLANIQRNGTFSVVPRVPGGEITADKLIAIGQVAKKYNLYCKITGGQRIDMFGARKQDLLDIWTELVDAGMESGHAYAKSLRTVKSCVGTTWCRFGVGDSVGMAIRLEQRYKSIRAPHKFKGAVSGCVRECAEAQNKDFGLIATEKGFNIFVGGNGGAKPRHSELLAKDVPPEEVIPILDRYVIFYIRTADKLQRTARWLESLPGGIEYLKDVVLNDKLGIAAEMERQMQELVDSYFCEWTETVRNPKRRKYFQQFANTDETVENVEIVKEREQVRPTYW
>Aory_CADAORAT00006175
MVAISFLEKLVKQDRRKYDIVVIGEEPHVAYNRVGLSSFFEHRNIEDLYLNPKEWYGSRSFDYLNTRVTDIFPDRKTVKTSGDIIAYDLLVLATGSDAVLPTTPGYDANGVFVYRTISDLERLIEFASNGETATTVGGGLLGLEAAKAMTDLEDKVKLIDRNKWVLARQLDGDAGTLVTRKIRELGLDVMHQKRVAKIKNNNVTGIVFEDEEIDCCCVCFAIGVRPRDELGTTAIQCASRGGFVINESLQTSIPEIYAIGECASWENQTFGIIAPGIEMADVLAFNLTKEPRSFRRPDLSTKLKLLGVDVASFGDFFADRPVKALTYKDPFGGVYKKYLFTMDGKYLLGGMMIGDTKDYIKLNQMVKSQKELEVPPSQFILGAQNGGEEGDDLADDTQVCSCHNVTKGDIVESVKSTKSIGEVKSCTKAGTGCGGCMPLVQSIFNKTMLDMGQEVSNNLCVHIPHSRADLYNIVAIKQLKTFEDIMKAVGRSLGCELCKPAIASILSSLFNGHIMEYHELQETNDRFLANIQRNGTFSVVPRVPGGEITADKLIAIGQVAKKYNLYCKITGGQRIDMFGAKKQDLLDIWTELVNAGMESGHAYAKSLRTIKSCVGTTWCRFGIGDSVGMAIRLEERYKSVRSPHKLKGAVSGCVRECAEAQNKDFGLISTEKGFNIFVGGNGGAKPRHSELLAKDVPPDMVIPIIDRYLIFYIRTADKLQRTARWIENLPGGINYLREVVIDDKLGICAEMEQQMQELVDSYFCEWTETIRNPKRRKYFQQFANTDETVDTVELVKERDQERPTYW
>Bade_5354
MVGMSFVEQLLERDTREYSVTILGEEKYLAYNRVGLADYFSHQSVNDLYLNDTAWYESHHMVCVNEPVTSIDTKTKKVLTNGHEYSYDLLIMATGSRAVLPSVEESRSHGIFVYRTVDDLQEMIRFSTDGKRAIVVGGGLLGLEAAKSLLDMEKNISIVHRSKWLLSQQLDQTGGEFLCKSVRELGVEVRLSTEIVSLKDGQLSGVKYKDTEEECDLICYAIGIRPRDELADAALKLGSRGGIDVNSSLETSVKDIYAIGECASWNDKTFGLIAPGVQMADVLTWNLTHKSKLFTEPDLSTRLKLMGVDVASFGDYFADIDVQALTYQDPFKNIYKKLIFTKDGKYLIGGILVGDVSSYTKFNSLVQSGKVLDKDPHTLVLGTQSGEDDVDDLDDSVQVCSCKNVTKGQLVAKIRDSTSVGELKSATKAATACGGCEGMVKSIFDKEMKAMGKEVSNALCIHFSQSRADLFNLIMVQRLDSFQLIMEKLSKMAGCEICKPTIGSILASLYNKNVMQLNGLQDTNDRYLGNIQRNGTYSIVPRMSAGEVTPEKLVVLGEIGKKYNLYTKITGGQRIDLFGAHKQDLPEIWEQLNAAGFESGHAYGKSLRTVKSCVGSTWCRYGIGDSVGLAVRLEQRYKSLRAPHKFKGAVSGCVRDCAEFHNKDFGICAVQNGFNVYVGGNGGMKPAHAQLLAADVLPDRVIPLLDRYLMLYIRTGERLQRTARWLESLPGGIEYLKDVIVHDKLGICAELEEQMQALVDSYFDEWKVAQETPEIRKKFSQFANTRRKIETMDIVMERGQPRPADW
>Ccin_CC1G_07228
TIFVAFIEKLLNLDKNKYFI------------------------VENLYLNPPSWYAEDRFSYLEEQVLSISPEDHLVHTSNRSFKYDKCVIATGSRADLPPYISEKTKGVFVYRNIADLDGIISYAEKVKRAVVVGGGLLGLEAAKAVYDMPSHVSIINRSAYPLSRQLDSEAGEMVLHKIEAMGVQVLTRCSPSRQLDDVFCGFEFPDSVYEADLVIYAIGIRSRDDVARASIQCHPRFGIIVGDDLRTSAEDVYAIGECASWRENTYGLIGPGIEMADILSFNFTHAPRLMNAPDLSTKLKLMGIDVASFGDFFADKPINCLVYKDPFTATYKKYIFTEDGKYLLGGMMVGDVSDFVKLVAIVKKKKQLEVLPSQFIISDKKGEDDGGDLDDDAQVCSCHNVLKGDIVKAVQETLTIPDLKCKTKVGTGCGGCMPLVTSIFNSEMKKAGRVLNNNLCPHFAMSRTDLFSVIKVKQLRSFSEVMDAVGVNVGCELCKPAVGSILSSLYNEHIMSHHQNQDTNDRFLANMQRNGTFSVVPRMTAGEVTPDGLIAIGQIAKKYNLYTKITGGQRIDLFGAKKEDLPDIWEALGAAGFESGHAYGKSLRTVKSCVGTTWCRYGVGDSVGLAVQLENRYRGVRSPHKFKGGVSGCVRECAEAQGKDFGLIATDKGWNIFVGGNGGANPRHAELFAKDVPPSKVVRIIDRFLAYYIMTADKLQRTARWIENMEGGIQKLQRVILDDELGICKDLDALMDNLVNTYEDEWAAVVKDPAKRKAFKQFVNTHETRPQSEMITERGQPRPADW
>Cfra_4044T1
MVGQRFAEKLRKYDDGNFKLTCIGEESRRHYNRMLLTEYFEHKEAEQLYLAKNEWYTENEVAVLNMQVVKIDTAERKIILKAPSITYDYVVMATGSYAFVPPVPGSDYIGVYVYRTLQDLDNMLSYIHDVKAAAVFGGGLLGLEAAKALRDEGLEVYIVEMAPWLMCRQLDEPGANLLKDKVEELGIHVHVGAKCGIIGDNRVSGLKFEDSIKPIEMVVFACGIRPRDEVAKSSVAVHHRGGILVDDGLATNIEGIYGIGECVVHRERVYGLVNPGYAMADVLAQRLADKKHAFEGGDMSTKLKLMGVDVASFGNYSPAKKHMPLVYDNPAEGVYRKLIFSSDAQYLLGGVLVGDASDYSKLLLTVQTKKKLKDVPSLYLLGKAASSGSEDDLPDDAQVCSCNNITKGDIKKAIHEETCLKDVKTCTTAGTGCGGCVPMVKDILDFELKKMGTKVDNSLCEHFAFTRRELFDLIRIKEYRTFTAVLKACGTGFGCEICKPTIASILASLYNSHILELFACQDSNDRFLANLQKNGTYSVIPRVPGGEITPERLRVIAEVGKKYGLYTKLTGGQRVDLLGAMAWQLPHIWKELVDAGFESGHAYGKALRTVKSCVGSAWCRYGRGDAVGLAIKLEERYRGIRSPHKLKGGVSGCVRECAEAQSKDFGLIATETGYNVYVGGNGGTTPKHAILFASEISEELVIKYLDRFLMYYIHTADRLERTAKWLAKLEGGIEQLRRVVIDDALGIGETLDKHMALLIDTYVCEWKKVVDDPSKWAYFDQFRNTSEKQTMIAYENTRDQPRPVMI
>Clim_g4940
MSALKCLDRLTENKARLAEITVIGEEIHPCYNRVGLTNYFTHFSNEKMYMVQESWYQERNITLLNSWVRSINRENRTVEYLTVHKSYDYLLLATGSISFIPPVKTLDIEGVFAYRGLDDVAKMVDYAVKTKSAIVIGGGLLGLEAAKALKDMNLRTTVIERNPHILARQVDEAAGRLIAEQVGSLGVHVQCRTGIRQMLSPKMSGVQLGDLILDAQMMVFAAGILPRDDLASCGLEEHNRRGFKVNDHMLTSDDRIYAIGECATHRGVNYGLIAPCYRMAETAMQHLCRDVTPYAGSDMSTKLKLLGVHVASVADYFADQEGIAMTFVDPFSRTYKKLIFDLDGHRLLGAILVGDTNDYGKLLQLATKSTKEWESPNELILGVSKEE--GDALADDTQVCSCNNVTKKNICDAIRNKTAIGEVKSCTKAGTSCGGCMPLVNDIFSKELAKAGGKISKAVCTHFKESRAELFSIIQVMNYQSLEEVMKSRGTNEGCEECKPMLASIFASLHNKHILKRAALQDTNDRFLANIQRDATYSVVPRIPGGEITPQQLTVLGEVAKKYGLYTKITGGQRVDLFGAPVHKLPDIWADLVKEGFESGHAYGKSLRTVKSCVGSTWCRYGLRDSVGMAVNVEERYKGLRAPHKLKGAVSGCVRECAEAQSKDFGMIATEKGYNVYVCGNGGSKPRHADLLVADVSEEDAIKYLDRFLMFYVRTADRLQRTARWLESLDGGLDYLKAVVVDDSLGIAEELERQMEAHVGSYKCEWKEVVEDPELIAEFKQFINTDETKPTIEPIDQRGQKRPADW
>Esil_CBJ31380
MVGHKFIEALKEKDDNKFNVVTFCEENRAAYNRMRLTEYFTNKDPDNLSMSGTEWYQSTGVECVGDKALKIDREAKTVISEGREIKYDKAVLATGSYPFVPPTPGVDKKGVFVYRTIDDLENMIQYQKDVKAAAVIGGGLLGLEAAKAMYDLGMETHIIEYAPILMCRQIDDAGHAILGGMIEDLGLKIHCNARVTEFLDEKVAGLTFSNEDLDVGMVVVSAGIRPRDEIARASIEVHERGGVIVDDLLKTNDEDIYAIGEVALHGGKIYGLVAPGYEMAEAVANTVVGEEQPFTGADMSTKLKLMGVDVASFGRYSGEEDQISMTWNDPFNNAYKKLFFNTAGTKLLGGILVGDASDYTTLLGLQKSDRDLPIAPGVLMAPAAEEGGGVEDMPDDMQVCSCNNVDKGAIFRAVTEGTSVGEVKSCTKAGTGCGGCEPMVKDIFAFAMKSSGKEVSTDVCEHFHYTRQELYDIVRATGVKSFDELLDSHGHGDGCEVCKPLVSSILASVNNDMIFDGMTLQDTNDRALANMQRGGSYSVIPRVPGGELTPEQLICMGQVAKKYNLYTKVTGGQRIDMFGAEKHQLPSIWAELGEAGLESGHAYGKALRTVKSCVGSTWCRYGVQDAVSFAVRLENRYKGLRSPHKLKSGVSGCVRECAEAQGKDFGLVATENGYNLYVCGNGGAVARHADLLATDISEELCIKYIDRFLMFYIATADRLQRTSAWMEKLEGGIEYLKEVVINDKLGIAEKLDAQMQHVVDTYQDEWATVVNDEERRKAFRQFVNSDHTERGIPFIAMRGQSRPMDW
>Fgra_CEF76735
MVGIAFIEKLLKYDSKEYTITVVGEEPYLAYNRVGLTTFFEHRKVEELYMNPSEWYLEASLNYINTKATHIDTDNKLIECAGESYPYDILVLATGSEAILPRLKGWDSNGVFVYRTIDDLNKLIKFSGDGTNGVVVGGGLLGLEAAKAMLDLECKIDLIERSPWVLSRQVDETAGKMVADQVQQLGVNINLGKGVSSLKNNNLTGVVFDDSEVDCSTLCFAIGVKPRDDLARAALEVGQRGGIVVNDDLRTSMPDIYAIGECASWRGMAYGLIGPGVAMAEVVAFNLTHSPQTFKTPDMSTKLKLLGVNVASFGDCFADRSVQALTYRDPFSNVYKKYIFTKDGKYLLGGMMIGDVCDYVKLLPMVKSQKELDVSPSELILGAKKGEEDSDDLDDDAQVCSCHNVTKGDIVKVIKDTKDIASIKKCTKAGTGCGGCVPLVTTIFNKTMASMGQEVTNYLCSHFSYSRADLFNIVMVKRLKSMNEVMREVGNDVGCELCKPAVASIMASLWNRHVMTTHGLQDTNDRFLGNIQRDGTYSVVPRVSGGEITPDKLVVIGEVAQKYNLYTKITGGQRIDLFGAQKQDLLDIWGQLVAGGMESGHAYAKSLRTVKSCVGSTWCRFGLSDSVGLAVRLEERYKSIRAPHKIKGGVSGCVRECAEAQSKDFGLIATEKGWNIFVGGNGGANPRHAELLAKDVPPTDVVTILDRYLMFYMRTADKLQRTARWIENLPGGIKYLQEVILEDKLGINASLEAQMEELVDSFFDEWAEAIKTPAIANKFKQFANTSDTTRNMELEDDRGQKRPAFW
>Gpro_158697
MVGLRLCETLVALDSESFKITAFSEETNVGYNRMLLTSYFEHRSVEALTMKPERWFQEKGIALVKRRVVSVNRQRKVVVDSGEETSYDTLILATGSSAFVPPIQNVKAKGVFLYRTIEDLDGMIAYAKSCKQAAVMGGGLLGLEAAAALMHLNLRTTVIERNPYALGRQLDAEGASVMMQELDRLGLKVAVSKDTESILNGAVRGVKFRGDVLECQMIAVSVGIIPRDELSKQCLETHARGGTVVDNELRTSDPAIFAVGEAVSHRGIVYGLVQPGYEMVQVVASVMAPETKRFEGSDMSTKLKLAGVHVASFGDYFADRDVVTAVAKDPFGCSYKKLLFSKDGTRLYGGILVGDATEYTKLHTMARSSAPLKVSPSEILGRKPKADDEDDDLPDEAQVCSCNNVTKKDIVDCVKSKASLGDIRSCTQAGTGCGGCVPAVTSIMNAEIKKMGGVVKNSLCEHFDFSRRELFEIVKITKIRNFRDLLKSHGKGDGCEVCKPAIASILASLHNEHIIPHMSLQDTNDRFLANIQRGGSFSVVPRIAGGEITPEGLIHIGEVAKAFGLYTKITGGQRIDMFGAKKEDLPAIWEKLIAAGFESGHAYGKSLRTVKSCVGSAWCRYGMRDSTRFAIEVENRYKGVRSPHKLKGGVSGCVRECAEAQSKDFGLIATEKGWNVYVGGNGGSNPKHALLLAAEVSEELVIRYLDRFLMYYIATADKLTRTARWIEKLEGGLKHLQDVVIHDKLGIAQELEDQMAHLVSTYKDEWAEVVNNPDLREQFRQFTNTSETQENIKMVQKRGQPEPAPW
>Mcir_Mucci2_73657
MAAVAFMEKVIAYDEKEFCIKVFGDEPELAYNRVGLTQYFTHQDPEKQLMKPRSWYQENQIEAIGDLIEEIDTKKKLVRAKASWVSYDICVIATGSSAAVPPNAPINMDGVFCYRTIEDLENIIEWAARVQKATIIGGGLLGLEAAKAALDLDLKVSIYERADRLMCRQLDRDASQLLESEINKLGITTSIGYCPDQVVKTRIKGIKMSDSLVPTDMLIYSIGIRPRDQLCAGSLRLGPRGGIEVDECMATSAPDVYAIGECAAFNGMCYGLVAPCNDMADVVAMNLTTSKAVFKGNDMSTKLKLMGVYVASFGNVFPDAKTQPLTYRDPFKSVYKKYIFTQDGKKLLGGIMVGDTNDYVKLLAYTRSGKTLDREPSELILGVQSGEAEAESLPDDTQICSCFNIAKGDIRKAIREGTTVDQVKAFTKAGTGCGGCVPSVTEIFEAEMKALGKTVTNTVCRDFKYSRAELFTIAKVKGLRSYGDIVAHCAVDLGCEICKPTCASILASLYNENVLGRGALQETNDRYLANIQRGGLYSVVPRIAAGEITPDKLAVIAQVAKQYSLYTKITGAQRIDIFGARKEDLPDIWEIFVDAGMESGQAYGKALRAVKSCVGSTWCRFGQQDSVGCAIRLENRYKGIRSPHKIKGGVSGCIRECSEAQGKDFGLIATEQGFNVYVGGNGGTKPRHADLLISSVSEKNAFKYIDRFLMYYIRTADKLQRTARWIEKLPGGVDYLRKVIIDDHLGICEELDTQMEQLVGAYEDEWTRIVKTPELRKRFQEFVNADSNVPMIEMIEERGQLRPADW
>Ncra_4204NCU04720
MVGIAFIEKLIKLDQRQYEIVVIGEEPHVAYNRVGLTSFFSHREVEQLYLNPLEWYKQSSLTHLSTAALSLSPATKSLTISLTTLPYDHLILATGSSALLPTTPGHDASGVFVYRNIADLQSLITWSSDGSTGVVVGGGLLGLEAAKALMDLQVRVVVIERNGWVLSRQVDGEAGALVLEGVRGLGVEVLTRKRVKEVEKKRVKGIRFEDEYLACSTICFAIGIKARDELAREAITCAERGGIVVDDSLQTSAPDVYAIGECASWKGQTFGLIGPGVEMADVLAFNFTHTPRVFKRPDLSTKLKLLGVEVASFGDFFADREVKALTYKDPFLSVYKKYIFTSDGKYLLGGMMIGDTTDYVRLVPLVKTHKELDVPPSQLILGAKKSGDDDDDLPDDTQICSCHNVTKADLVAPLKSETSLGDLKSCTKAGTGCGGCMPLVTSIFNRTMASLGTEVKNNLCPHFEYSRADLYNIISVKRLRTLPDVMREAGADLGCEACKPAIASIFASLWNDHVMAHHGLQDTNDRFMGNIQRNGTFSVVPRVAAGEITPEKLIVIGEVAKEYNLYTKITGGQRIDMFGAKKQDLLKIWKKLVDAGMESGHAYAKSLRTVKSCVGTTWCRYGVGDSVGMAVRLEERYKGLRGPHKIKGGVSGCTRECAEAGNKDFGLIATEKGFNILICGNGGTTPKHSVLLAKDVPPTNVIPIIDRFLMFYIRTADKLQRTARWLEALPGGIDYLKEVILEDRLGICASLEAQMQELVDSYFDEWAEALNNPAMQERFKQFANTDEGQPPMEVEIDRGQERPVMW
>Opar_3131
MVGLSFLEKLLLNDLNEYSILVYGEEPYLAYNRVGLTEYFQHREFKNLLLSPEEFYQLEKWNYIDEKVIDIDRQARTITTNGNRASYDVLVLCTGSTAILPTRKSYREMGCFVYRTIDDLYSMIDYCQGKQRAIVVGGGLLGLEAAKALYDMESDITIVHRSHWLLSQQMDQKGGSLLTSKVKELGITCRTGTTVSELLDQNLTGVKYDNEIEECSLLCYTIGIKPRDELT-SCLNAGSRGGFKVNNMLQTSDENIYAIGECASWNNMTFGLIAPGYEMADILAFNLTHQPKEFSEPSMGTRLKLMGVDVASFGDFFADREVRGLVFEDPIDGTYTKLLFTKDGKYMLGGILVGDTSNYTKFSAMIR--KPLPKSPSELLIG-KAGEDDMEKLSDETQICSCHNITKGKLVEAVKN-SSLADLKKCTKAGTACGGCEPTVKVIFETEVKKLGGKVSNNLCVHFDYSRADLFSLIMVKNFRSFRRVMEELGNNSGCEICKPTIGSILSTLYNRHLLEVHGLQDTNDRYLGNIQRNGTFSVVPRMSAGEVTPEKLVSIGQIAKKYGVYTKITGAQRLDLFGVKKSDLPKIWKDLNEAGFESGQAYGKSLRNVKSCVGSTWCRYGIGDSVGLAVRLEERYKGIRSPHKMKGGVSGCVRDCAEFHSKDFGLCAVKDGFNIYVGGNGGMKPAHAQLLATNVRPDEVIPILDRYLMFYITTADRLQRTARWLENLDGGIEYLKDVIIRDKLGICKDLEAQMRQLVAGYYDEWAKAVSEEKDNPIFKQFVNTSENQDTVEIVKERGQPRPAMW
>Pinf_XP_002900554
MVGHRFLDRLRKYDTKRFTVVSIGEEPIQHYNRMLLTEYFEHLSIDKLKLAPPNWYVENGVDLTNTQALALDTKNKKLLCQQFEVPYDRVVIATGASALVPQLPGASLHGVFVYRSIADLNSIIAHAEKKKYALVIGGGLLGLEAAKAVHDLKLSVRIIDRGTRLMSRQLDADGAKVLHNEINKFGIDVLYEKSTQEIIESGVEAVEFTNRFDNVCMVIFATGIKPRDELAHSSLELAKRGGILINDYLECSEPYVYGIGECISHRDVTYGLVAPGYEMADTLAKNLTENRIAFPGGDVSTKLKLMGMEVGSFGDYFPEFPFEVLTYNNPLENVYKKLFFSVDASKLLGGILVGDTSDFVRLSLMQKDTKPLVDPPNEILLKKRGGGSSVLDLPDEAQVCSCNNVSKGDICQAIKEKTKLGDVKKVCNVGTGCGGCMPMVKDILEAELAAAGAEVDKSLCEHFAYSRQELYQIIQVEQYATFAEVLAKHGRKYGCEICKPTIASILASLQNGHILDRAALQDSNDRFLANLQKSGQFSVVPRVAGGEITPDKLIVLGQVAKRFDLYTKITGGQRVDLFGAQKQDLPEIWRMLVHAGFESGHAYGKSLRTVKSCVGTTWCRYGQQDSVGFAVFLENRYRGIRSPHKLKGGVSGCTRECAEARSKDFGCIATDQGYNVYVGGNGGTNPRHATLLASDVPQELAVKYLDRYIMYYIMTADRLQRTSKWLDALEGGIEQLRRVVMEDSLGICATLEKQMSYLVGTYECEWKKVIESPELLAQFAQFKNTNETQKEVQMKTVRDQRMPTFV
>Ptri_XP_002180792
MVGQKVMENLLKIGEKQLQLSTFCEEPRAAYNRVKLTSYFETRDPSALSMTSTVWYDENGVELLKDKAVSIDTEAQTVTGQGKVLSYDACVLATGSFPFVPPIPGKQRPGVFVYRTIEDLENMLQYAQDVKSAAVIGGGLLGLEAAKAAKDMGLESHIIEFADILMCRQIDQGGHNALVGVIEDMGLKVHCGARTESFVMSPVSALRFSNEDLPVQMVIVSAGIKPRDELARDAIAVGERGGVVVDDQMRTSAKGVYAVGEIALYNNFIYGLIAPGYTMADVAAKCLAENLPAFTGADMSTKLKLLGCDVASFGVNQPRSDVSEMVWNDPVSRVYRKLILNKAGTKLRGGILVGDAADYDKLHKLVKSEEELTENPAMLLPPISARGGVGVSDDPTAQICSCNDVTRGDIASTIVEGATLSAVKKCSNAGTGCGGCEPQVKDILKQELAKLGGTLSNHLCEHFSYSRPELMALVRTSSVDSFEKVLHKHGHGDGCEVCKPTVGSILASLNNGIIIGRDALQDTNDRAMANMQRGGSYSVVPRVPAGELLPDQLIALGVVAKKYDLYTKVTGAQRVDLFGAAKHQLPDIWEELGQAGFESGHAYGKALRTVKSCVGSTWCRYGVQDAVSFAVEIENRYKGIRSPHKLKSGVSGCVRECAEAQSKDFGLIATENGYNLYLGGNGGTNPVHAELFATDIDEKTVIKYLDRYLMYYILTADRLERTAVWQKKLPSGIGHLHEVIIEDSLGICDELDTRMEHLVDTYHDEWAEVVKDPARRAKFKQFVNTDETDSMIEFIDMRGQKRPA--
>Pult_9450
MVGHRFLDKMKRYDRQQYTLVSIGEEPIEHYNRMLLTEYFEHLSIDKLMLASPEWYNENEIAILSTRATSIDVQTKRVICQELIVSYDHLVIATGASALVPNMQGTSLNGVFVYRTIEDLNSIIAYGEAKKYALVIGGGLLGLEAAKAIHDLQLSVRIVNRGSRLMSRQLDDAGAKVLHNEISKFGIEVLYHKTTKYIHTTVVEGVDFTDSYDDVFMIVFATGIKPRDDLGRDSLDVAQRGGILVNDLLETSHKDVYAIGECVSHRDVTYGLVAPGYEMADNLAKNFTDEKVLFTGSDSSTKLKLMGMEVAAFGAYFPEEPYEELVYNNPLEKVYKKLIFSADGKKLLGGILVGDASDFPRLTLMMKDKKPLKDAPNEILLGKRNSGGGILDLPDEAQVCSCNNVTKGEMCTAIREKTKLADVKKVCNVGTGCGGCMPMVKDILEAQLAAAGTAVDKSLCEHFAYSRQELYQIILVEKYETFTEVLNKHGRQHGCEICKPTIASIFASLMNHHVLDRAGLQDTNDRFLANIQKSGQFSIVPRVPGGEITPDKLIVLGQVAKKYNLYSKITGGQRVDLFGAEKYDLPAIWKELVDVGFESGHAYGKSLRTVKSCVGTTWCRFGVQDAVGFAIFLENRYKGVRSPHKLKGGVSGCTRECAEARGKDFGLIATEKGYNVYVCGNGGTTPKHAVLLAPDVPQDLCIKYLDRFLMYYIRTADRLQRTSKWLDSLEGGIDQLRRVVIEDSLGIAATLEKQMEYLLDTYECEWKKVVESPELRAQFTQFKNTSKTQQDTLMVEERGQLFPLDQ
>Rirr_250550
MVALSFIEKLLKYDKHQFRVEVFCEEAQVAYNRVGLTQFFSHREEERMLMQPLSWYSENDVTVINEKATYIDTTTKCVISEGLSVSYDTCMLATGSYPFVPPIPGWDKTGVFVYRTINDLNEIINYGKKSKRGAVIGGGLLGLEAAKALMDLGLDVTIVEVAPVLMARQLDATGGEMLKDEIDKLGIKCILGIPPKEITDGRVSGIRFENDSIELDLVIVAAGIRPRDELAKASISTHQRGGVFVDDCLQTSDPNVYAIGEVALYGGMIYGLVAPGYDMADVVASNLTGGDKRFLGGDLSCKLKLLGVHVASFGDYTASKVAMPLLYNDPFGSVYKKLLFSKDGKYLLGGIMVGDTDDYTKLHALMKSKKVLTVAPGELILGVKSGQAPADDLPDEAQICSCNNVSKGQIRDAVKIERSIGQIKSCTKAGTGCGGCLPAVTEIFETEMKALGHVVTNALCPHFSLTRAELFQVVKIKKLTNFKDIIEKVGKNHGCEICKPAVASILASLWNDHILNHANLQDTNDRYLANIQRGGLYSIIPRVPGGEITPEKLLVIGEVAKKYGLYTKITGGQRIDLFGARKQDLPTIWEELVNAGFESGHAYGKALRTVKSCVGSEWCRYGQGNSVAFAIEIENRYKGIRAPHKIKAAVSGCIRECAEAQGKDFGLIATDNGYNLYVCGNGGAKPKHAVLLAKDISEELAIKYIDRFLMYYIHTADRLTRTARWLEKMEGGIEYLKKIIIDDHLGICAELEEDMARLIYSYECEWAKVVQDPKRREDFTQFINTDETIDGIECISERGQSRPADW
>Rirr_3245
MVGLYFIEKLLKNDDKQFRVEVFCEEPYVAYNRVGLTQYFSHREKDRMLMQPASWYSDNNVIVMNEKATHIDTTAKHVTSAGISVNYDSCILATGSYAFVPPVPGSDKLGVFVYRTIDDLEEIIKYSSKSKRGAVIGGGLLGLEAAKALMDLGLEVTIIERNKVLMSRQLDTAGGKMLINEIKKLGIKCIVDNPPKEITDGKVTGIRFDNETIQMDMVIMAAGIRPRDDLAKASISTHQRGGVFVDDLLRTNNPHVYAIGEVALYGGAVYGLVAPGYDMADVVVNNLIGGGKRFLGGDLSSKLKLLGVHVASFGDCFAKETIMHLVYTDPFSSVYKKLIFSIDGKYLLGGILVGDTDDYAKLHALMKSKKPLIAPPGELILGVKSGQAPADDLPDEAQICSCNNVSKGQIRDSVKVERSIGQVKSCTKAGTGCGGCIPAVAEIFQAEMKALGHVVTNALCPHFSLTRAELFQVAKIKKLKTFKDIIEQVGKKNGCEICKPAIASILASLWNDHILDHAGLQDTNDRYLANLQRGGLYSVVPRIAGGEITPEKLVVLGEVGKKYDLYTKITGGQRIDLFGAKKQDLPAIWEELVNAGFESGHAYGKALRTVKSCVGSEWCRYGQQNSVQFAIEIENRYKGIRAPHKIKGAVSGCIRECAEAQGKDFGLIATDNGYNLYVCGNGGSKPKHAVLLAKDVSPDTAVKYIDRFLMYYIHTADRLARTARWLEKMEGGIEYLKRVIVDDYLGICAELEEDMARLIYTYECEWAKVVKDPKRRADFTQFVNTDENVDEIETVSERGQTRPADW
>Sagg_75322
MVGQRMVEKARAHGTG--PITVIGDEPRHAYDRVRLTSYLEHYQPDQLLLKEATWFEDNNVSVRNDVVTTIDTAGKHVATAGLSVPYDDLVLATGSYAWCPPIPGKDNDGVFVYRTICDLDKMTAYIKEVQCAAVIGGGLLGLEACMACRDMGMQVTAIDQGEYFMSRQLDKAGGEILVNKIREMGSEAVLGVMTKQIVTGRVRGLRMSKFEVEAQLVIIATGIRPRDELARSCIEVHAKGGVVVDDHLRTTCHGIYAIGEVALHRDICYGIVAPGYDMAEVVAHNLMAAHKAFEKGDMNTKLKLVGVDVASFGDYQPGATTRTLKYHDPFSGVYRKFVFNRDGTNLLGGMLVGDASDFAQLAMLSKSSKPLKVKPFELLAPPSTRGASVDDMENDAQVCSCNDVSKGTIAAAFAEGDTLEKVGQCTGAGTGCGGCKPLVKQILDAELERAGIEVTNYLCPHFDFSRAELFHIVKVKQLMTFEAVIESHGNASGCATCKAAIASILASLWNEHVMDLFPLQNSNDRFLSNIQRGGTYSVVPRIPGGEVTPDGLMAIASVAKKYKLYTKITGGQRIDLFGAKLEDLPKIWKQLTDAGFESGHAYGKSLRTVKSCVGNTFCRFGMQNTTAMAIRLEERYKGIRSPHKLKGGVSACARDCAEANSKDFALIATENGFNVYVCGNGGTRPRHATLLASDVAEDLVIKYLDRFIMFYISTADKLQRTARWLENLEGGVDYLREVIIDDKLGICGELERQIDFLVDTFECEWTRVVNDPELQKLFRPFANADPETLGMEYVEERDQLRPADW
>Sarc_SARC_08918
MVGQRFCEKLRKYDDKKFKITCVGEESRRHYNRMLLTEYFEHKTAENLYLAADDWYATNEVDVVDVQVESIDHAKKELITKVPNIKYDYVVLATGSFAFLPPVPGHDYEGVYVYRTLTDLDNMLSYIHDPKAAAVFGGGLLGLEAAKALRDEGLEVCILEINPWLMRRQLDEPGATLLKNKVEELGIRVHVNAKCGIMGNGRVTGIRFEDTVKGIEVVVFACGIRPRDEVAKASVNVHERGGILVDDNLATNVEDVYGIGECVIHQGRVYGLVNPGYAMADVLAHRLTSDVRIFESGDMSTKLKLMGVDVASFGNYMPPKEFMPLVYDNPAEGVYRKLIFTADAKHIVGGMMVGDASDYSKLLLTSQSAKPLKDSPSVYLLGKAASSGAEDDLPDDAQVCSCNDVTKGDIKKAIHEGTCLKDVKTCSSAGTGCGGCVPMVKDILDFEMKKMGATVDNSLCEHFAYTRKEMFDMIRIKEYCTFTAVLKDHGTGFGCEICKPTVASILASLYNSHILELFTLQDSNDRFLANLQKNGTYSVIPRIPGGEITPEKLVVIGDVGKKYGLYTKLTGGQRIDLLGAMAWQLPHIWKDLVDAGFESGHAYGKALRTVKSCVGSAWCRYGRGDAVGLAIMLEERYRGIRSPHKLKGGVSGCVRECAEAQSKDFGLIATETGYNLYVGGNGGTTPRHAQLFASDISEELVIKYIDRYLMYYIHTADRLERTAKWLTKLEGGVEQLKRVVIDDALGLAETLDAHMALLIDTYVCEWKKVVDNPERWAYFDQFRNTTAKQDMITLESTRDQIRPVML
>Smin_036678_t1
PIGHSFIEKMTESMDAQYQISVLCEEPRPAYNRVMLTQYFEDRDAEKHDQMKLSYVTEKMSVTLYGRAMSIDREAKKVSYTAQSVAYDVLVFATGSFCFVPPVPGSRPEGVFVYRTIEDLESLLAKSKSAKRAVVIGGGLLGLEAAKAVYDLKMESHVLEMAPYLMPTQLNDIGGQVLMKKINDLGVHVHCGVQIKRVVDGKVTGIELVETILETDLVIVSCGVRPRDELARQCLEMGARGGVKVDAGLRSSDESIYAIGEVAAIGGMCYGLWAPGVEQAEALTKNLLPGTSAYYDSDLSTKLKLLGVEVASFGRSADKGSIKFIDSKDELNGTYRRLCFSADGSKLMGGVLVGDAKDYSKLLQLSKKDDLAGNDPVALAFGANAAANDGTGLTDDDIICTCIGLSKSQVRKAIIDECTIPEIKKACKAGTGCGGCVTPVGEVLAHTLKKLGKAGASGICPHFNYSRKELFDIIKVKELKSFEEVLATVGQGDGCELCKPIVASILSGLWNDHALGRDQIQDTNDRFLANIQKTGTYSVIPRCPGGDITPDTLIAFATTAKKYGLWTKITGAQRLGMYGAKIQDLPDIYKELVDAGMETGQAYGKALRTVKSCVGTSWCRYGQQDSVTMAVTLENRYKGLRAPHKIKMAASGCLRECAEAQGKDVGVIATQAGYNLYVCGNGGAKPVHAKLLATDCSVEQCLQYVDRFLMYYISTAKHLQRTAPWLAELEGGIDYLKKIVIEDSLGIAADLEAMMERNRSNEKCEWKEVAYDTELRKKFKQFANTDATSEQIEYIDMRGQRHPNLY
>Smin_040143_t1
PIGHSFIEKMTESMDAQYQISVLCEEPRPAYNRVMLTQYFEDRDADKHDQMKLSYVTEKMSVTLYGRAMCIDREAKKVSYTAQSVAYDVLVFATGSFCFVPPVPGSRPEGVFVYRTIEDLESLLAKSKSAKRAVVIGGGLLGLEAAKAVYDLKMESHVLEMAPYLMPTQLNDIGGQVLMKKINDLGVHVHCGVQIKRVVDGKVTGIELVETILETDLVIVSCGVRPRDELARQCLEMGARGGVKVDAGLRSSDESIYAIGEVAAIGGMCYGLWAPGVEQAEALTKNLLPGTSTYYDSDLSTKLKLLGVEVASFGRSADKGSIKFIDSKDELNGTYRRLCFSADGSKLMGGVLVGDAKDYSKLLQLSKKDDLAGNDPVALAFGASAAANDGTGLTDDDIICTCIGLSKSQVRKAIIDECTIPEIKKACKAGTGCGGCVTPVGEVLAHTLKKLGKAGASGICPHFNYSRKELFDIIKVKELKSFEEVLAAVGQGDGCELCKPIVASILSGLWNDHALGRDQIQDTNDRFLANIQKTGTYSVIPRCPGGDITPDTLIAFATTAKKYGLWTKITGAQRLGMYGAKIQDLPDIYKELVDAGMETGQAYGKALRTVKSCVGTSWCRYGQQDSVTMAVTLENRYKGLRAPHKIKMAASGCLRECAEAQGKDVGVIATQAGYNLYVCGNGGAKPVHAKLLATDCSVEQCLQYVDRFLMYYISTAKHLQRTAPWLAELEGGIDYLKKVVIEDSLGIAADLEAMMERNRSNEKCEWKEVAYDTELRKKFKQFANTDETSEQIEYIDMRGQRHPNLY
>Spun_SPPG_07925
MVGLRFCEKLIELDDRRFELHIFCEEDVVAYNRVNLTSWFTHRAVKTLIIQHPEWYTAQNITIIMSKATHIDTTAKIVTGEGMSVPYDHCILATGSEAFMPPIIGKELKGVHVYRTVKDLELIVASAKDKKAGVVIGGGLLGLEAAKACVDLGLKTTVIERNPCLLNRQLDMEGAQLLQNEMSKIGVMCRVNANIRRFVLDSVTQVIVDDERVDADVVVVAAGIKPRDELAKASILTHPRGGVLVDDELKTSAEGVWAIGECVVHGGMVYGLVAPGYEMAETVAINLVGPQRTFTGADMSTKLKLLGVHVASFGDYFADPICSPLVYRDPFAGIYKRLLFTKDGTKLLGGILVGDTSDYTRFLSFSKSGKVLPSPPGELILGKKADESN-DDLPDDAQVCSCNNVLKKDIADAVSKGCSIADVKTCTKAGTGCGGCLPLVTDIFNAEMKKSGKVVEVFLCEHFKYSRRELFDIVKVRKIRTFKEAMRSCGTGNGCEICKPTFASIFASLWNDHILPHAPLQDTNDRYLANIQRGGSYSVVPRIPGGEITPDKLSVIGAVASKYGLYTKITGGQRIDLFGAPKHLLPSIWEELVKAGFESGHAYGKALRTVKSCVGSTWCRYGIGDSVGLAVRVENRYKGIRSPHKLKGGVSGCIRECAEAQSKDFGLIATDKGYNLYVCGNGGSSPKHAVLLAGDVSEEMVIKYLDRFLMFYITTADRLQRTARWLEKLEGGIDYLRSVVVDDRLGIGEELEMQMQYLVDTYQCEWKTVVEDPVRRAEFAQFVNTPENEVVIDTITERGQRRPANW
>Tmel_XP_002841192
MVAIAFIEKILKLDSKQYEIVVIGEESHVAYNRVGLTSFFEHRKVEDLYLNPKEWYESGVLNHINTKVTAIDPISKSITTSGYDVTYDILVLATGSDAVVPSTPGHDSEGVFVYRNIEDLEKLISFSATESTGCVVGGGLLGLEAAKAMMDLERYVKLIDKNPWVLSRQLDQDAGRLVLEKVTELGLDVLSCRKIKTINNNQTKSVTFEDETMETTCICFAIGIKPRDELADSAIKTASRGGFIINKDVETTVPGIYAIGECASWENQTFGLIAPGVEMADVLAFNLCEAPKAFRRPDLSTKLKLLGVNVASFGDFFADREVKALSYRDPFQAVYKKYIFTSDGKYLLGGMIIGDTMDYIKLVGMVKSKKALEVPPSQLILGAKTEGEEPDDLDDDTQICSCHNVTKGDISKAVKDSKSLGDVKSCTKAGTGCAGCIPLVQTIFNAEMKAMGAEVSNHLCPHFAYSRADLFNIIRVKEIKTFPEVMRECGKDLGCEVCKPTMGSIFSSLFNQHVMPLHMLQETNDKFLANIQRNGTFSVVPRVPGGEITPDKLIAIGTVAKKYSLYCKITGGQRIDMFGARKQDLVAIWSELVEAGMESGHAYAKSLRTIKSCVGTTWCRFGVGDSVGMAIRLEERYKSIRAPHKIKSGVSGCIRECAEAQNKDFGLIATETGYNIFVAGNGGSKPRHSELLIKDCPVERVIPILDRYLMFYIRTADRLQRTARWIENLPGGIKYLKEVILDDKLGICDQLEKEMQDLVKTYFCEWTEVVKDSERRKQFQQFANTSDASETVEIINERSQSRPTYW
>Toce_16230
MVGQRFMENLLDLDENKCTITTFCEEPRAAYNRVKLTSYFETLDPSSLSMTSTPWYEDNNVELLNDKVVSIDTEKKTVKGQGKEVDYDVAVFATGSYPFVPPIPGKQRPGVFVYRTIEDLESMLAYVKDVTSAAVIGGGLLGLEAAKAVADMNVQSHIIEFAPILMCRQIDQGGHDALVGKIEEMGLEVHCGARTEAFVESPVSALRFSNDDLPVQMVVVSAGIKPRDELARDTVAIGERGGIVVDDQLRTSADGVYAIGEIALYNNFIYGLIAPGYDMAGVCSKVVAEDSPAFTGADLSTKLKLLGCDVASFGENQPPADVSSLVWNDPLGGIYRKLIFNKAGTKLRGGILVGDAGDYTKLHALAVKGGELPENPSLLLAPPSARGVVELSTDPATQVCSCNDVTRGDITSVIHDGANLKDVKACSKAGTGCGGCEPDVKAILASELEKMGGALSNHMCEHFAYSRPELMALVRTDSVDSFEKILAKHGHGDGCEICKPAVGSILASIYNGVIITRDQLQDTNDRSMANMQRGGTYSVVPRVPGGEITPEQLIQMGETAKKYNLYSKITGAQRIDFFGAPKHQLPDIWEELGSVGLESGHAYGKALRTVKSCVGSTWCRYGVQDSVGFAIRVENRYKGVRSPHKMKSAVSGCVRECAEAQGKDFGMIATENGYNLYVGGNGGVNPVHAQLLATDIDEDTVIQYLDRYIMYYILTADRLERTAPWQAKLPGGIEHLKEVIIEDSLGICDELDRRMQHLVDTYHDEWAEVVKDPVRRNKFKQFVNTDDTEEMIEFIDQRGQVRPTDW
>Tpse_XP_002287665
MVGQRFMENLIDLDDKKCIISTFCEEPRAAYNRVKLTSYFETRNPSSLSMTSTPWYEENNVELLNDKAVSIDTKEKTVTGAGKKVDYDVAVFATGSYPFVPPIPGKQRPGVFVYRTIEDLESMLAYVKAVKSAAVIGGGLLGLEAAKAVADMKVQSHIIEFAPILMCRQIDEGGHNALVGKIEEMGLKVHCGARTESFVMSPVSALRFSNDDLDVQMIVVSAGIKPRDDLAKDTIALGERGGIIVDEQLRTNVNGVYAIGEIALYNNFIYGLIAPGYEMAGVCSKIVAVEEPAFTGADLSTKLKLLGCDVASFGENQPSPDVSNLVWNDPLGGIYRKLIFNKAGSRLRGGILVGDASDYSKLHALAVKGGELPENPAMLLAPPSARGEVEISSDPSTQVCSCNDVSRGQIADTIKEGATLKEVKVCSRAGTGCGGCEPDIKTILKQELEKLGGSLSNSLCEHFAYSRPELMALVRTSSVDSFEKILHKHGKGNGCEICKPTVGSILASTFNGVILGRDALQDTNDRALANMQRGGSYSVVPRVPGGELTPDQLIKMGDVAKKYGLYTKITGGQRVDLFGAAKYQLPDIWEELGSVGLESGHAYGKALRTVKSCVGSDWCRYGQQHSTSFAIEVENRYKGVRSPHKMKSAVSGCIRECAEAQSKDFGMIATEHGYNLYVGGNGGVNPVHAQLLATDIDEATVLKYLDRYIMYYILTADRLERTAPWQAKLPSGIEHLKEVIIEDSLGICAELDSRMQFLVDTYHDEWAEVVKSPELRAKFKQFVNTDKVEEQIEFIEQRGQVRPTNW
>UP000000493_1397
MVGYKFCEKLLNKAGGSFSITVIGEEPRPAYDRVHLSAYFSGTSVDELTMAPASWYADNGIQLTGECVLHIHPEEHCVITHGRRVDYDKLILATGSSAFVPPVPGVEKEGVFVYRTIEDLDAIMSYAQKATRAAVIGGGLLGLEAAKATLDLGLETHVIEFAPRLMPRQLDAAGAGMLKRKMEALGIHIHLHKNTAHFEESCVKGLAFVDSLLEVDMVVVSAGIRPRDELAKLVLGVGPRGGIMVNDELQTTNPDIYAIGECALHQGMIYGLAAPGYEMAEVVAHNLAGITKSFRAFDMSTKLKLIGVDVASFGDPFCEHPHDTIVVEDKLKGIYKRLNVTTDGRHLLGGILVGEADNYNMLLQMVKNQLILPPNPEELVMPVRQGESTVASLPDDASICSCENITKGRICEAIASNGDMAAIKKCTKAGTGCGGCVPMLSDLLTETLKKQGKTVKKVLCEHFDYSRQEMYHLIKMSGTRTFDEVLEKHGKGCGCETCKPAVASMLASIYNDVIAKQAVIQDTNDRYMANIQRGGTYSVVPRVPGGEITPDQLITLGIVAKKYDLYCKITGGQRVDLFGARVEQLPFIWEELIEVGFESGHAYGKALRTVKSCVGNTWCRFGVQDAVGYAVRIENRYKGIRAPHKLKSAVSGCTRECAEAQSKDFGIIATEKGWNLYLCGNGGIKPQHAVLFASDLDDDTCIKYIDRFLMFYIKTAEPLQRTATWFNKLEGGLDYLREVIINDSLGICSELEQEMEYLIETYHDEWRVAVETPEIRARFTHFVNSEEADPSLAFVEMRGQKRPADW
>UP000000925_552
MVGCKFCARLLEKDDKRFDIVTFCEEPRPAYDRVHLSEYFTGKTAEDLTLQPLKWYEENGITILSDKAVEINRETKTVISEGVEVQYDKLVLATGSEPFVPPVPGIDKQGVFVYRTIEDLEGMMEHAKIATKAAVVGGGLLGLEAAKATQDLGLETHVVEFAPRLMARQVDEAGGEILCNIIEGRDIQVHLSKATTNIADDAVTGMEFKDSSLDVDMIVVSAGIRPRDELARQCLEVGERGGILVNDQLLTSDADIYAIGECALYNNFIYGLVAPGYTMADAVATQLVGGEASFTGADMSTKLKLIGTDVASFGNIEPKEAHKNITINDPHSGVYKRLILTEDGKYLIGGILIGDAEAYGNLLQMTLNKMELPEDPMRLVLPASDGSEDPAALPDSATICSCENVSKGMICSSIVNGRTMGEIKSVTKAGTGCGGCVPLVTKLLNHQLAELGEEVNTDLCEHFAYTRTELYEIVKVKGITTFDELLGTHGKGHGCELCKPAVASILASVHNDKVIDNAKLQDSNDRFLANIQKNGTYSVVPRVPGGEITADKLIVIGEVAKEYDLYVKITGGQRIDLFGAKVNDLPAIWKKLIDAGFESGHAYGKALRTIKSCVGSTWCRFGVQDSVGLAIRLENRYKGIRAPHKIKSAVSGCTRECAEAQSKDFGVIATEKGYNLYLGGNGGMKPRHADLFATDLDEATITKYIDRFLMYYIKTADKLTRTSVWVESLEGGMDHLREVIVDDKLGLCAELDEQMQHLVDTYHCEWKDAIEDAGKLKLFKHFGNSEAHDPTVKFVRERTQIRPAAE
>UP000001635_3015
MVGYKFCEKLIQADEKAFKITVFGEEHWPAYDRVHLSDYFTGSTAEDLLLAPSSWYEENHILLRNELIVEINRQEKKVISHGTEVSYDKLILATGSGAMVPPIKGVEKKGVFVYRTLEDLEAIIDYGKNVKKAAVIGGGLLGLEAAKAVRDMGLETHVVEFAPRLMPRQLDEAGASLLKSKLEDLGISIHLNKNTRQIKNGKLSGLDFTDSELPIEMLVISAGIKPRDELAKTCLSYAERGGVIVNEYLQTEDKDIFAIGEVASIQNMIYGLVAPGYEMATQVVNQLTKKVKPFLGYDMSTKLKLIGIDVASFGDPFGTNPSTPIVYQNKISGEYKRINISLDGKRLLGGILVGEASGYGMLLQMTQNSIPLPPNPEDLILGSRGGKESVGDLPSEAQICSCENVTKGSLCKIIEEGTKLDEIKACTKAGTGCGGCIPMVNDLLKSQLKAMGKQVKNTLCEHFEYSRQELLDLVKIKEIKSYEELLDQLGTGDGCETCKPAVASILASTWNELITKQDTIQDTNDRFLANIQKGGTYSVVPRVPGGEITPDKLMVIAQVAKKYGLYTKITGGQRIDMFGARVDQLPDIWEELIDAGFESGHAYGKSLRTVKSCVGSTWCRYGVQDAVSFAIEVEERYRGLRSPHKLKGAVSGCIRECAEAQSKDFGIIATEKGWNLYVGGNGGSKPQHAKLLINDVDSATCLKYIDRYLMFYIRTADPLTRTSTWLNKLEGGIDYLREVVVNDSLNIGEELEREMAFKIETYACEWKEVVNNPILRAKFQHFVNDDQGDPQIAFNEVRGQKAPINW
>UP000001693_3753
MVGHKFLESLDASGLRDARVTVLCEEPRPAYDRVHLSEFFSGKAAEDLSLVAPGFFERDNVLLLNTRAVAIDRAGKTVTTAGEVLAYDKLVIATGSYPFVPPLPGKDRTDCFVYRTIEDLEGMLECGSRSKSGVVIGGGLLGLECAKALRDMKLQTHVVEFSPHLMALQVDEAGGRTLRAKIEKLGVGVHTQKNTVEIVETARHRMVFADSQLETDMIVFSAGIRPRDEIARQCLEVGPRGGIVIDNRCRTSDADIYAIGECALWNGQIFGLVAPGYEMARVAARQLAEAAAEFGGADMSTKLKLMGVDVASIGDAMGKTGSRAYQFNDERKQVYKKLVVSECGKHLLGAVLVGDAAEYGTLLQMALNRIELPEAPEFLILPSSDGQARVDALPDSAQICSCNNVSKGQLCAAVAGGSTIGELKACTQAGTACGGCVPLVTQVMKAEMKKQGLAVNNHLCEHFAYSRQELFHIIKVEGIRSFDELLRRHGKGLGCDVCKPVAASILASVWNDFILELAGLQDSNDYFLGNIQKDGTYSVVPRMAGGEVTPDGLIAVGQVAKKYGLYTKITGGQRVDLFGARVDQLPSIWEELIAAGFESGHAYGKSLRTVKSCVGSTWCRYGVADSVGLAIELENRYKGLRAPHKIKFGVSGCTRECAEAQGKDVGVIATEKGWNLYVCGNGGMKPRHAELLASDLSKQELIRYIDRFLMFYIRTADRLQRTSVWRDNLEGGLDYLKQVVLHDKLGLAAELEADMQNVVDTYVCEWKNAVTHPETRKRFRQFVNSDRTDPNVIFIQERGQIRPATP
>UP000001847_1509
MVGHRFCEKLVEYGTDKFEITVLGEEPRRAYDRVHLSEYFANRSAESLYLSSPDWYRTNGIKLLSEPAVTLDTVRRKLVTSGTELEFDELIFATGSSPFIPPLEGLDKEGVFVYRTIEDLEETLEYSKKIKKAAVLGGGLLGLEAAKALVDLGKETHVIEFAPRLMPRQLDDGGAAILKSKIEEIGVEIHLNKQTEKVLEQKIEGFAFKDGTLDFDLLIVSAGIRPRDELAKEAIAVGDRGGIIVDDGMGTNVYGIYAIGEVALHRNFIYGLVAPGYEMAETLAFNLCNKPKVYSGSDLSTKLKLIGVEVASFGDALGQNEHIPIVFKNPRSGVYKKLVISPDGKYLLGGILVGDAKAYGNLLSFYLNKMELPEEPETLIVGSVSSENLADTLPDEAKICSCNNVSKGDILTAIREEYDITSLKNCSKAGSGCGGCLPQVNSILKAELKTQGKVVTEHLCEHFKFSRKELYQVIKVKSLKSFPDVLKEVGKGNGCEICKPAVASIIASIWNEPILKHREIQDTNDKYLANIQRGGTYSVVPRIPGGEITPDKLIVIGDVAKKYNLYCKITGGQRIDLLGARIDQLPSIWKDLIDHGFESGHAYGKSMRTVKSCVGSTWCRFGVQDSTSFAIKLEERYKGIRAPHKLKCGVSGCIRECAEARGKDFGIIATERGWNLYIGGNGGVNPKHAILFAEDLDEDTCIKYIDRYMMFYIRTADKLMRTSTWLEQLEGGIEYLKDVVINDRLGINSQLDEEMKHLVNTYHCEWKDVVEDPEKQKKFKHFVNSNETDPNIQFTEERGQIRPVDW
>UP000002534_491
MVGHRFCVELIERGAGKNRVIVFGGEPRPAYDRVQLSTWFAEESVD-LTLEDEAWYRDNGIELLGDPVIAIDRENRTVSTTGRCQEYDKLVLATGSSAFMPPIPGMEHTGVFAYRTIDDLEAIAAYSRKVSSVAVIGGGLLGLEAAKACVDLGLETKVVEMAPRLMPRQLDDKGAAVLTEAIERLGIEVLTGVATTGIEEDTVTGLGCRDDVLPVEMVVVSAGIVPNDKLARDCLEIGQRAGIVVNSAMQTSDPAIYAIGECALFEGMIYGLVAPGYEMARVTAAQFDGEVKEFTGFDMSTKLKLLGLDVASLGNPFDDNDNRVVEVHDTVTGIYKRMVIDPSGKKLLGAILVGDAEPYGMLSLYVKGNKDLPEQPQSLIVKGGAGAGLIDQLEDEDIICSCNNVSYGTISHAIEEERTVDAIQKVTKAGTGCGGCLPMVKAVLKHELAKAGIEMDNSVCGHFRYSRQDLLHIVKTKKIRTFEELLEQYGQGAGCAVCKTQVASIFASLWNEYILDHANLQDTNDRFLGNIQRNGTYSVIPRSPGGEITPEQLIVMGEIAKEFNLYTKLTGSQRVALFGVHLEDLPKVWARLGEVGLESGHAYAKGLRMVKSCVGDTWCRMGMGPSVDFAIELENRYKGMRSPHKLKAAVSGCTRECAEAMCKDFGLIATENGWNLYVGGNGGAFPRHADLLATDLDREKAIRYIDRYLMYYVRTADKLERTATWLGNLEGGVEKLKKVIIEDSLGICAELEADMERIVAGQHDEWAVTLSKPEQLERFRHFANTDGK-DPVKLIGVRGQERPENW
>UP000002566_4011
MVGHKFLESLLHAPGHHLQVTVLCEEPRPAYDRVHLSEFFTGKTAEELSLVAPGFFDRDDVVLLNARATAIDITAKTVTASGEVLPYDKLVLASGSSPFVPPVPGRDRKDCFVYRTIEDLEAMAECGQRAKTGVVIGGGLLGLECAKALRDMNLQTHVVEFAGRLMAMQVDDGGGRMLRRKIEDLGVTVHTQKNTSEIVETATHRLNFADTHLEADMVVFSAGIRPRDELARACLEVGERGGIVIDSECRTSAPDVYAIGECALWGGKIYGLVAPGYEMARITAKQILDDASEFSGADMSTKLKLMGVDVASLGDAQGVTGSRSVQFTDERKQIYKKLVVSEDGKYLLGGVLVGDAAEYGTLLQMMLNRIELPEAPEFLILPQADGNARVDALPDSAQICSCNDVSKGALCQAVCAGTTVGALKDATKAGTSCGGCVPLMTQVMKAEMKKQGLAVNNHICEHFPYSRQELYHLVRVGRIQSFEALLEAHGSGMGCDICKPAVASILASCWNDFVLEHASLQDSNDYFLANIQKDGTYSVVPRMPGGEVTADGLIAVGQVAKKYDLYTKITGGQRVDLFGARLEQLPLIWEELIAAGFESGHAYGKSLRTVKSCVGSTWCRYGVGDSVGFAIALENRYKGLRSPHKIKFGVSGCTRECAEAQGKDVGIIATEKGWNLYVCGNGGMKPRHAELLAADLDQETLIKYVDRFLMFYVRTADRLQRTSTWRDNLEGGLDYLKDVVINDKLGIVAELEAEMQHVVDTYQDEWKTAVTNPDVRKRFRHFVNSEAKDANVVFVEERGQIRPATV
>UP000003087_3029
MVGLRMCEQLVEKDAREYKIVTFCEEPRAAYDRVGLTQFFAHNDAEKLMLARLEWYAENNIDLLADRAVSIDRQNKMIRSQGVEIPYDKVVIATGSYPFVPNVPGIKNRGVFVYRTINDLEQIIDYAKHSKKAAVIGGGLLGLEAAKAALDLGLETHVLEFAPRLMPRQIDDAGSKILVQKIEELGVQVHLNKATDSVLESSVSGIRFQDEELELDMIIVSAGIRPRDELARECLEVGERGGILVNDKLQTSDPDIYAVGEVALHSGMVYGLVAPGYQMAEVAATHLCNGEAEFSGSDLSTKLKLMGVDVASFGDYEAGPISKSLTFEDPFNGVYKKLVFNKEGTKLLGGILIGDASDYGSLSIMAKSSDALPCKPHELIVGAGGGIPGAADMADDAQICSCNNVSKGQICTAIKENSSVDEIKACTKAGGGCGGCLPLVTDVFKAEMKAAGITVSNRLCEHFDYSRTELFDIIKVKKHKSFSAVIEDCGSGNGCEVCKPAVASILASLWNDHIINHSGLQDTNDRFLANMQRGGLYSIVPRVPGGEITPEKLIVLGEVGKEYGLYTKITGGQRVDLFGAEVHQLPEIWEKLIDAGFESGHAYGKALRTVKSCVGTTWCRYGIGDSVGFAIRLEERYRGIRAPHKLKGGVSGCVRECAEAQSKDFGLIATEHGYNLYICGNGGAKPRHADLFASDLDEETCIKYLDRFLMFYIQTADKLTRTATWLEKLEGGIDYLREVVIEDKLGICDELESMMQSLVDTYHCEWKEVVTNPEKRRLFEQFVNTDEHETSIELIPQRGQTRPVDW
>UP000004358_4856
MVGHRFVENMIEMDAQRYRIVTFCEEPRAAYDRVGLTSFFAHRDAEKLMLARLDWYKQHEVELIGDRANRIDRAAQIVYSDGAAIHYDHLVMATGSYPFVPDLPGVKHHGVFVYRTIEDLERIIEYGKKSKRCAVIGGGLLGLEAAKAAHDLDLETFVIEYNGRVMPRQLDEAGSKMLIEKITSLGLKVLLNKGTKEIRDGHVQQILFTDTTLDVDMIIISAGIRPRDELAKDSLELGKRGGVVVNERLQSSDPNIYAIGEIASYAGMIYGLVAPGYDMAEIAAANFCGQERTFNGADMSTKLKLMGCDVASFGQYNLPAEARPLVWEDPFKGIYKKLLFTPDGSRLLGGMLVGDASDYGTLLILSKSDAPLPCDPATLIGAGGSGDKSVADMPDSAQICSCNNVTKGRICEAIRDGDNVGDLKMCTKAGTGCGGCMPLVTDLLAAELKAAGKAANTDLCEHFAHTRQELYEIVQLKEIKSFNDLIAQHGRGHGCEICKPAVASILASLWNDQILEHQTLQDSNDRFLANIQRGGSYSVVPRVPGGEITPEKLIVLGEVAKKYKLYTKITGGQRVDLFGAQAYELPEIWEELVNAGFESGHAYGKSVRTVKSCVGSTWCRYGIGDSVGFAIAIEERYRGLRSPHKLKFAVSGCVRECAEAQCKDVGLIATENGYNLYVCGNGGTKPRHADLLIADIDEATAITYIDRFLIYYIRTADKLMRTATWMEKLEGGLEHLKAVVIDDKLGVAEELEKQMQYLVDTYKCEWKEVVNNPEKRKWFRQFANTDEHQLDIELIEQRDQARPADW
>UP000004889_2868
MVGHRFAEKIAEYGTEKFEVTILGEEPRRAYDRVHLSEYFTNRSADSLYLSPSDWYRTNGIRLLSEPAISVDTVSRKVTTSGTELPFDELVIATGSSAFVPNFEGVDKQGVFVYRTIEDLEKIMSYAKQVSKVAVLGGGLLGLEAAKAVLDMGKESHVVEFASRLMPRQLDEAASSVLKSKIESLGVRIHLNKETKQALEFSFQGLEFVDSVLEVEMLIVSAGIRPRDGLAKNSIEVGQRGGIIVDDELRTNVYGVYAIGEVALHKGMIYGLVAPGYEMAEILAYNLCQKTKSYAGSDLSTKLKLIGVDVASFGDALGQTEHLPIAYTNPRTGVYKKLVLSTDGKKLKGGILVGDADAYSNLLTLYLNNVELPSEPESLIVGTPSEEGSFGSLPDDAKICSCNNVSKGDLLDAIRSSSDLKGLNECTKAGTGCGGCIPQMNSILKEELRAQGKVVTEHVCEHFKYSRQELFQIAKVKGIRSFEEMIRIHGMGNGCEVCKPAVASIIASIYNEPIQKHREIQDTNDKYLANIQRGGTYSVVPRIPGGEITPDKLIVIGQIAKKYDLYCKITGGQRIDLLGARMEQLPDIWKDLVEEGFESGHAYGKAMRTVKSCVGSTWCRYGVQDSTAFAIHIEERYRGIRAPHKLKSAVSGCIRECAEARGKDFGIIATEKGWNLYVGGNGGVNPKHAILLAADLDEETCVKYIDRFMMFYIRTADKLVRTSAWLEQLEGGIEYLKDVIINDRLGINKDLEEEMNNLVGTYVCEWKDVVDDPEKQKKYKHFVNSEDSDPTVRFIEERGQKRPVDW
>UP000004947_1252
MVGYKFCERLLEKDQKKFQITSFCEEPRPAYDRVHLSSYFDGKTADDLLMAKIEWYEENGITLLGDKATIIDRKAKLVTSSGLTIPYDKLILATGSDAFVPPVPGIDKEGVFVYRTIEDLDQMLEYSKKVDTCAVIGGGLLGLEAAKAAQDMGLKTEVVEFAPRLMPRQLDEEGGEMLKNLIEDLGIKVNCSKATSNIAEGKVTGMEFADTSLETEMIIVSAGIRPRDEIAREALTLGPRGGILVNDQLKTSDEDIYAIGECALYNNMIYGLVAPGYTMADAVAEQLLGRDAEFTGADMSTKLKLLGTDVASFGDIDPQGAVKHLKFNNPHSGVYKKIVVSEDGEKLLGGVLVGDAEEYGTLLQIYQNGMKLPEDPMALILPANDDAQTIGDLPDTAQICSCENVTKGDICKAIDEGCSVGELKSCTKAGTGCGGCMPLLTDLFKHQMAESGVEVSNALCDHFDMSRSEMYDLVRKTGIDNYATLLAKHGKGIGCEVCKPTAASIFASVFNRPILEHAPLQDTNDIYLANIQKDGTYSVIPRIPGGEITPDKLIVIGQVAKDFNLYTKITGGQRVDLLGARLNDLPKIWQILVDAGFESGHAYGKSLRTVKSCVGETWCRYGVGDSTSLAIRVEERYRGLRSPHKLKSAVSGCTRECAEAQSKDFGIIATEKGWNLYVCGNGGMKPRHADLLAADLDEETLIKYIDRFLMYYVKTAERLERTSTWMTKLEGGLDFLKDVVINDSLGINEELEAQMQHVVNTYECEWKNTINDEEKMKRFTHFNNSEAQDETVEFVLERDQIRPANE
>UP000005438_2929
MVGYKFCEKLTAKASGQIELVVFGEETRPAYDRVHLSEYFAGKTAEDLTMAGLDWYAERNIKLLGDPISYIDREQKTVRSHGITESYDYLVLATGSAAFVPPIPGVEKEGVFIYRTIEDLELMTAYAKKAKTGAVIGGGLLGLEAAKAMIDLGVNTHVIEFAPRLMPRQIDEAGSNILKAKLESLGLSIHTSKNTSEILDQFINGMQFSDTKLDVDMLVISAGIKPRDELAKLALETGHRGGIVVNDKLTTADPFIFAIGECALHGGMIYGLVAPGYEMAEVVAANLMGGDKSFTGFDMSTKLKLIGVDVASFGDPFVAHEGRSIVLEDSMKGVYKRINISNDGKYLLGGILVGDAEAYNMLLQTSKNKVVLPPNPEDVILGARGGSGGITSLPDDALICSCESVSKGDICKAVCDGETMDAIKKCTKAGTGCGGCVPMVKDLINHTLKSQGKYVRNVICEHFNYSRQELYDLVKVHKLMTFDEVLNKLGTGDGCELCKPPVASILASLWNEMILGNDTAQDSNDRFLANIQKGGTYSVVPRIPGGEITPEKLIVIGEVAKKYNLYTKITGGQRIDLFGAHVSDLPAIWSELIAAGFESGHAYGKALRTVKSCVGSTWCRFGLHDSVSFAIRIEERYRGLRAPHKLKSAVSGCIRECAEAQSKDFGIIATEKGWNLYVCGNGGSKPQHALLLATDLDSETCIKYIDRFLMFYIKTADPLTRTATWLNKMEGGIDYLKNVVVNDSLGIAEQLEAEMQLLVDNYKCEWKEAVENPEIRKRFSHFVNAPAEDPSIQFEPMREQKKAKEW
>UP000010796_2200
MVGYKFCEKLRAQAEGDFEITVFGEEPWPAYDRVHLSAYFSGSTADDLMMAPRSWYDENNVDLTNEMIVKIDRDAKKIISHGHDYAYDKLILATGSAAFVPPIDGVDKKGVFVYRTLEDLDAIIDYSKKVKSAAVIGGGLLGLEAAKAVIDMGLDAHVIEFAPRLMPRQLDTAGSATLQAKLEALGIKIHLSKNTKKITNGKITGMSFADTNLNTEMLIISAGIKPRDELAKDALTTAPRGGIVVNEFLQTDDTDIYAIGEAASYQNMVYGLVAPGYEMATQVVNQLVTEVKPFMGFDMSTKLKLIGVDVGSFGDPFGEIPSKPIVYENKNSGIYKRINVSMDGKRLLGGILVGDASAYNILLQMTQNNMPLPPEPEDLILGARGGKEAVESLPEEAQVCSCENVTKGAICSLIENGTKVDEIKSCTKAGTGCGGCMPMVNDLLKHQLKSMGKTVKNVICEHFDYSRQELLDIVKVKGIKSYNELLDQFGQGDGCEVCKPAVASILASTWNELITKQDTIQDTNDRYLANIQKGGTYSVVPRIPGGEITPEKLIVLGDVAKRYNLYTKITGGQRIDLFGARVDQLPDIWEELIEAGFESGHAYGKSLRTIKSCVGSTWCRYGVQDSVSFAIEVEERYRGLRSPHKLKGAVSGCIRECAEAQSKDFGIIATEKGWNLYICGNGGSKPQHAQLLINDVDRETCLKYIDRFLMFYIRTAEPLTRTATWLNKLEGGMDYVRDVVVNDSLGIGEELEKEMAFMIDTYACEWKEVVNNPELRAKFKHFVNADEEDPNLKWQEMRGQKIPASW
>UP000037921_2448
MVGHKLLECLLDDASAALHVTVLCEEPRPAYDRVHLSEFFSGKSAEDLSLVKPGFFDRENVLLLNAKAVSIDREAHTVSISGETLSYDKLVLATGSSPFVPPMTGSNREDCFVYRTIEDLEAMQACGARAKSGVVVGGGLLGLECAKALHDMGLAAHVVEFAPRLMAVQVDDGGGRVLRSKIEELGVQVHTARHTLAITEAGTHRMQFADTHLDTDMIVFSAGIRPRDGIARDCLELGPRGGIAIDDTCRTSDPDIYAIGECAAWNGMVYGLVAPGYDMARVTAKQLLGEQAGFSGADMSTKLKLMGVDVASIGDAHGKTGSRTYQFSDERKQVYKKMVVSECGKQLLGAVMVGDASEYGTLLQMMLNRIELPEAPEFLILPQSDGKAKVDALPAAAQICSCNNVSKGDLCSAVCAGTDIGSLKRATQAGTSCGGCVPLVTQVMKAEMKKQGLAVNNHLCEHFPYSRQELYHIVRVEGVRSFGELLTKHGHGLGCDICKPVVASILASCWNEFVLEHASLQDTNDYYLANIQRDGTYSVVPRMPGGEVTPDGLIAVGEVAKKYGLYTKITGGQRVDLFGARVEQLPFIWEELIAAGFESGHAYGKSLRTVKSCVGSTWCRYGVGDSVGLAVELENRYKGLRTPHKIKFGVSGCTRECAEAQGKDVGIIATEKGWNLYVCGNGGMKPRHAELLASDLDNETLVRYIDRFLMFYVRTADRLQRTSVWRDNLEGGLEYLIDVVVNDHLGVAAELEVEMQHVVDSYEDEWKKAVTDPETRRRFRHFVNSEKADGTVTFVEERGQIRPATP
>Umay_XP_759995
--------------------------------------------------------------------------------------------------------------------------------------------------------------------------------------------------------------------------------------------------------------------------------------------------------------------------------------------------------------------------------------------------------------------------------------MKSSTKCGTGCGGCMPLSTSILNKALKEAGVEVSNHLCGHFAYSRQDLYQIIKFKKLKDFTTVMSTVGKKLGCEVCRPAIGSILSSLYNDWIMQLRQTQDTNDRYLANMQRDGTYSVVPRLAAGEITPAGLKVIGEVAEEYGLYTKITGGQRIDMFGAKKQDLPAIWTKLVDAGFESGHAYGKALRTVKSCVGSTWCRYGVGDSVGLAHELETRYKGIRAPHKFKGGISGCVRECAEAQGKDFGLIATTKGWNVYVGGNGGAKPRHAELIAEDVTRRQAIKILDRFILFYIRSADKLERTARWIEKFPGGLKGLKEVIVDDKLGICEDLEKEMEVLVGTYHCEWTKVVRDPTRHKAFRQFVNTDETQPVSEMMSERDQQRPADW
>Uram_177615
MVGLSFIEKILEYDDKLFDIITFSEESFVAYNRVGLTQYFKHRDVLQQLMQQQAWYQDHNVSVLGDRVISINHQEKTVTSNGKVISYDYCIMSTGSTAAVPTMPGFESSGVFVYRTIDDLDSMISYSKTCRKAAVVGGGLLGLEAAKAAKDLGLEVTVFDRSNRLMSRQLDVDGSRVLQEEIEKLGISVVVSNCPKGILNGSVTGLTLQDTNVDTNVVIYAIGIRPRSDLASASIEVAKNGGVITDDYMQTSAPDVFAIGECVSHADITYGLVAPGYEMAEVVARNLTRKLLKFKKADTSTKLKLLGVNVASFGDYFADELSQPLVYRDPFSGIYKKYLFTKDGKKILGGMMVGDTKDYAKLLAMVKSQKRLLIPPSELILGAPTGSVEASDLPDETQICSCNNICKGDIRRVIKDKLNVNQVKGYSKAGSGCGGCLTQVQEIFEAEMKAMGQTVKNSLCVHFEYSRPELWTIVKVQNLKTFSEIAQKVSKYTGCEVCKPAVASILAGLWNDHILSLLPLQDTNDRYLANIQRGGLYSVIPRIAAGEVTPEKLEAIAKVAMEYSLYTKITGAQRIDIMGAKKEDLPNIWEKLVDAGFESGHAYGKSLRAVKSCVGTTWCRYGQQDSVGFAITLENRYKGIRSPHKLKGGVSGCIRECAEAQGKDFGCIATDKGYNLYVGGNGGSKPRHAELLAADIPENLVIKYLDRFLMYYITTADKLTRTARWIEKLEGGIQYLKKVVVDDYLGIGDELEAQMQLLINSYECEWTKVIKNPKARDHFKQFVNSEHAQPVIEMVKERDQVRPASW
>Vbra_1590
PVGHRFLEDVLELDEKRFQLTSICEEKRHAYNRVQLTSYFKHHDPDQLSLCGSSWFGEHNVAFISCRAVKVNREAHTVETSGRYIAYDKLVLATGSYAFVPALGNLDQKGLFVYRTLDDTEAIVEYIKSVRRAAAIGGGLLGLEAAKALYDMRVETHVMEHNPYLMPRQLDATGGKMLVDMIKRLGIHVELNWRTQDLLGGSLRGLRLKNWEFECDMLVVCAGIRPRDELGRNCIELGAQGGIKVDDHMRTSDPDIYAIGEVASHRGMTYGLVAPGWEMSKVLVSNLTNPDAAYTGSDLSTKLKLLGVDVASFGHSDDKNKAVSLTQADPFLGHYKKLVFNPTGDFLLGGMLVGDVSDYTRLLSAAKRGHLNGKSPAELMGFGGAGEKKDGGLDDADVVCTCFGITKGDIDSAVKDGSTLEQLKKTTKCGTGCGGCIVTVKKILADALKKMGKDAFSGICSHFPLTRKQLFDVVKIKGLKSYKEIFDHVGKGKGCETCKPAIASILASLWNEHILSRDVLQDTNDRFLANIQRSGTYSVIPRIPGGEITPAGLRVIADVGVKYGLYTKITGGQRIDLFGAAVQDLPQIWEELVDAGFESGHAYAKSLRTVKSCVGSTWCRYGQQDSVGMAILLENRYKGLRSPHKLKGGVSGCVRECAEAQGKDFGLIATDKGYNLYVCGNGGARPAHAKLLASDVDEATAIKYLDRFLMFYIYTADPLQRTAPWLENLEGGLDHLKQVVIDDKLGLAEELEQRMEYVIDTYKCEWKEVVDNPKLRARFSQFANTTDKDQGMSDQSVRGQSYPVPW
>Vbra_16973
PIGQHFLEQMVEKDGKRYQLTAFCEEARHAYDRVKMTSFFEHRDPDKLSLCDKSFFTDNGIELLGEKAVKIDPANKLVNDK---VPYDVLVLATGSFPFVPPSPGLKTPGVFVYRTIEDMQEIIEYSKTAKRTAVIGGGLLGLEAAKAVYDLNVETHILEVAPYLMPTQLDQQGGLILTNIIEGMGISVHLKAKIKEILAGRFCGVRMAELTIPMDMIVVSCGIRPRDELGRDCLEIGGRGGVKIDDKCQTSNPDIYAIGEVASHRGMCYGLWAPGVQQADVLVHNLLADEKAYEGSDLSTKLKLLGVDVASLGASADQRSMKKLTHLDEVNGVYKKIVVDKAGTKLMGAILVGDAADYGKLLSLAMKGTLGDKKPSELIGGAAAKKAGEDDIEDDDLVCTCNGVTAGMIRLAVREHHTLEAMKKCNKTGTGCGGCVAIVKGIMAKEMKKLGLSATKSICKHFPFSRKELFDIIKIKALTSFHDVLAVAGTGDGCELCKPAIASILASLWNSHVLGRNTLQDTNDRFLANVQRNGTYSVIPRIPGGEVTPDGLAAIAAVAKEYGLYTKITGGQRIDMFGAQIPDLPDIWQKLVEAGFESGHAYAKALRTVKSCVGNTWCRYGVQDSVSTAVRLENRYKGLRSPHKLKSGVSGCVRECAEAQGKDFGLVATEKGYNVYVCGNGGARPAHAKLLAADADEETAIKYLDRFLMYYIYTADPLQRTAPWLENLEGGIEYLKQVVVHDKLGIAQELEDRMQYVVETYECEWRKVVEDPALRKKFVQFANTQDRQKTMGERPMRGQAIPSPW
