# Supplementary material for: Reticulate evolution in eukaryotes: Origin and evolution of the nitrate assimilation pathway
Source: PLoS Genet. 2019 Feb 21;15(2):e1007986. doi: 10.1371/journal.pgen.1007986 (PMC6400420; doi:10.1371/journal.pgen.1007986)
Supplement: S3 Supporting information — (ZIP) [file pgen.1007986.s003.zip › S3_supporting_information/fig5_FDNIR.fasta]

>Acoe_015_00061
KINPQEKIKIEKEPMKFVGGIHELAKTPFEELTKDDIDVRLKWLGLFHRRKHYGRFMMRLKLPNGVTTSEQTRYLASVIRRYGKDGCADVTTRQNWQIRGVELPHVPEIMKGLNQVGLTSLQSGMDNVRNPVGNPLAGIDPLEIVDTRPYNDQLSRFITGNFKGNLAFTNLPRKWNVCVVGSHDLFEHPHINDLAYMPATKNGRFGFNLLVGGFFSPKRCAEAIPLDAWVSGEDVIPVCKAILEAYRDLGTRGNRQKTRMMWLIDELGVEGFRSEVVKRMPEELERSSTEELVQWERRDLIGVHAQKQAGYSFVGLHIPVGRLQADDMDELAQIADEYGSGELRLTVEQNIIIPNVENSRVEALLKEALLRRFSPTPPLLMKGLVACTGNQFCGQAIIETKARALKVTEEVERLVAVTKPVRMHWTGCPNTCAQVQVADIGFMGCMTRENGKPCEGADVYLGGRIGSDSHLGDIYKKAVPCKDLVPLVVDILIERFGAVPR
>Atha_10060
GINPQEKVKIEREPMKLFNGIEELAKKSMEELSKDDIDVRLKWLGLFHRRKQYGKFMMRLKLPNGVTTSAQTRYLASVIRKYGEDGCADVTTRQNWQIRGVVLPDVPEILKGLASVGLTSLQSGMDNVRNPVGNPIAGIDPEEIVDTRPYTNLLSQFITANSQGNPDFTNLPRKWNVCVVGTHDLYEHPHINDLAYMPANKDGRFGFNLLVGGFFSPKRCEEAIPLDAWVPADDVLPLCKAVLEAYRDLGTRGNRQKTRMMWLIDELGVEGFRTEVEKRMPNKLERGSSEDLVNWERRDYFGVNPQKQEGLSFVGLHVPVGRLQADDMDELARLADTYGSGELRLTVEQNIIIPNVETSKTEALLQEPFLKRFSPEPSILMKGLVACTGSQFCGQAIIETKLRALKVTEEVERLVSVPRPIRMHWTGCPNTCGQVQVADIGFMGCLTREEGKPVEGADVYVGGRIGSDSHIGEIYKKGVRVTELVPLVAEILIKEFGAVPR
>Bdis_3g57990
GLNPQEKVKLGKEPMALFSGIRDLAKIPMAEIAKEDVDVRLKWLGLFHRRKQYGRFMMRLKLPNGVTTSEQTRYLASVIDKYGEEGCADVTTRQNWQIRGVTLPDVPDILDGLHSVGLTSLQSGMDNVRNPVGNPLAGIDPDEIVDTRPYTNLLSSYITNNSQGNLAVTNLPRKWNVCVIGSHDLYEHPHINDLAYMPAEKDGKFGFNLLVGGFISPKRWGEALPLDAWVPGDDIIPVCKAILEAYRDLGTRGNRQKTRMMWLIDELGMEVFRSEIEKRMPGVLERAAAEDMIDWERRDYLGVHPQKQQGLSFVGLHVPVGRVQAADMYSLARLADEYGSGELRLTVEQNIVLPNVPNDKIPSLLAEPLLQKFSAQPSLLMKGLVACTGNQFCGQAIIETKARALRVTRDVERRVSVPRAVRMHWTGCPNSCAQVQVADIGFMGCLTKGSGKIVEAADIFVGGRVGSDSHLTGVWKKAVPCEDLVPVVADLLVERFGAVPR
>Bnat_50588
RGNKIEKLKLEKCGSAAFEEVHEFATTTWEDLDIDDADVRLKWAGLFHRRKTPGRFMMRLKVPNGLLTSDHMRFFADTVGIYPADGVIDITTRQNIQLRGIELQDMTELIDGLQMRGLSNVQSGMDNVRNLVGSPIAGIDPEELVDTRDIAKDIDAMITNDGKGNPKLANLPRKFNIAVSGSRDDFAHTSINDIGLRPCPNSGEMGFNVIVGGYFSIKRVMESIPMDIWIKAEDAARFCEAVLLYFRDNGSRGDRQKARLIWLIEDMGMEGFRQAISDKYDEMFPKKAAIPAQPHKKRDILGVHSQKQEGLSWVGINVPAGRILPDEAMALADIADKYSQGEIRLTVEQNVIFPNVNNTKVSELLQEPLFGHYKTDKDPLSRGLVSCTGSQFCGVALIETKNRAIELSKRLEEELKVDMPVRIHWTGCPNSCGQAQVADIGLMGGPARVDGKAVEGVNIFLGGKVGEDPFLGEVYKKGVPAKYLIPIMKDILKEKFGAMEK
>Ccri_T00003048001
KGTKIEKLKLEKDGSAIWDEIPELAQTSWDDLQVDDLETRFKWAGLFHRKKTPRRFMMRLKVPNGLLDANQMRYFARVLEKYGDDGCADITTRMNIQLRGIVLEDAGDICDGLYKIGLTSYMSGMDNVRNMVGSPIAGIDPEEIVDTRELCIAINDMITNNRRGNPALTNLPRKFNICVSGSRDDFAHTHINDVGLVPMVHTKEVGFNVVIGGFFSIKRNAEAIPMDVWLPYKDVVRFCETLLIWFRDNGDRKNRMSSRLMYMVDKLTMSGFREVIQEEFGSKFRRAGEEYATPAPRRNVLGVHAQKQEGLSWVCGNVPAGRLTAEDFTKLADVAERYSNGEMRLTVEQNVLFPNVKNEEVAGLLGEEIMGKFKTERKGVSAGLVSCTGAQFCGLAIIETKNRAIEVARRLDEEVELDREVRMHWTGCPNSCGQAQVADIGLMGGAARKDGKGVEGVKMFLGGRIGEDAHLGDKDKKAIPADDLVPVLKDVLIKQFGAKER
>Chsp_2401
TGNPIEKLKLAKDGTSAFTDVYEIATLTWEEVEKNDMDQRLKWVGLLHRGKTPGRFMMRLRTPNGIVTAEQMRFYAECVEPYGPEGVVDITTRQNIQLRGVALEDADKIIDGLHVRNQTSFQSALDNVRNMVGSPLAGIDPAELVDTRPYCDALNDWYTTGARGNPKWGNLPRKFNIAISGSRDDYAHTHINDIGLVPVAHTGAMGFNVVLGGYMSIKRVAASIPMDLWLPAEVSVQLCDAILRIFRDEGARGDRQKARLMWLVEEYGVEKFREAVLAEMAKLAQRAQPEPETLFERRELLGVHAQPNPALVRVGVHVPVGRLSADECRTLAKLADEYSAGELRLTVEQNIILPNVPVERVDALLAEPALGRFSVYPGHIIGHTVSCTGAQFCGLALVETKNNADAVARKLEALVEVPRPLRIHWTGCPNSCGQVQVADIGIMGAPAKKEGKAVPGCDLFVGGKIGEHAFLSLPYKKGIPLDDLVPELVKIIVSKFGGRKK
>Cpar_20981Contig26815
KGSPIEKLKAEKDGLSLKYEISELAKKPLEEIEANDIDHRLKWIGVWNRFKTPGKFMMRLKVPNGILNSEQMRFLASYPEEF---GVADITTRQNIQLRGIELPHVPEIVDGLRKLGLTSYQSGMDNVRNMVGSPIAGIDAEEMYDTRKLCKDIQDMITAGGEGNPEFTNLPRKFNICVSGGRDDYAHTDINDVGLRPCPDDGRMGFNVVLGGFMGSFRIAESLPMDAWVPEEDAVAFCRAVLEVFRENGNRKNRNKARLMWLIEEWGMPRFRAEVEAAMGKALEAAKALPEADWVRHNLLGVHEQKQTGLHW-GLSVP--------------------------------------------------------------------------------------------------------------------------------------------------------------------------------------
>Crei_XP_001696787
KANKFEKVKVEKCGSRAWNDVFELSKTKWEDLNLDDVDIRLKWAGLFHRGKTPGKFMMRLKVPNGELTAAQLRFLASSIAPYGADGCADITTRANIQLRGVTMEDSETVIKGLWDVGLTSFQSGMDSVRNLTGNPIAGVDPHELVDTRPLLRDMEAMLFNNGKGREEFANLPRKLNICISSTRDDFPHTHINDVGYEAVAKNGEVVYNVVVGGYFSIKRNIMSIPLGCSITQDQLMPFTEALLRVFRDHGPRGDRQQTRLMWLVEAVGVDKFRQLLSEYMGGTFGEPHVHHDQPWERRNLLGVHRQRQAGLNWVGACVPAGRLHAADFEEIAAVAEKYGDGTVRITCEENVIFTNVPDAKLEAMKAEPLFQRFPIFPGVLLSGMVSCTGNQFCGFGLAETKAKAVKVVEALDAQLELSRPVRIHFTGCPNSCGQAQVGDIGLMGAPAKHEGKAVEGYKIFLGGKIGENPALATEFAQGVPASVLVPRLKEILISEFGAKER
>Cvar_EFN52613
KSVKFEKTKNEKCGSHMWEDVSELAKTSWQDLNLDDVDVRLKWAGLFHRRKTPGRFMMRLKVPNGELTAAQLRYLASCIERYGADGCADITTRANIQLRGVTLEDADGIIAGLQEHGLTSFMSGMDNVRNITGSPIAGIDPHELVDPRPLTHELNAAITNNGKGNAALTNLPRKINIGISSSRDDYAHCHINDVGLKAVKDTGEVGFNVELGGYFSIKRNVVSISGDTFLSYDQVVPYCMALLEVFRDHGARDDRQKARLMWLVEAMGVDAFRGAIEQRMGQSLRREHVAYDDVWERRDVLGIHAQKQEGLFWAGACVPAGRLHAADFAALADAAEKYGDGSVRLTVEENVVLPNVPEAKLAALQADPLFQRFPIHGGNLLRGLVSCTGAQFCPLALIETKGRALEVVRELEAQLDVPAMVRMHWTGCPNSCGQAQVGDIGIMGAPAKLDGKAVEGVKIFLGGKIGENPEASMRCA-ALPA------------AALGARRA
>Ehux_428968
DGNPIEKAKLAKDATAAFNDVYTFAEMDWEDVEKMDMNTRLKWVGLVHRDKTPGRFMMRLRLPNGVTNADSFRFYADSVEPHGPDGVIDITTRQNIQLRGVQLEQADEIIDGLHARGQTSFHSALDNVRNMVGSPLAGIDCLEMVDTRPFCEALNDLITTGERGNPVWSNMPRKFNVAVSGSRDDFAHTHINDIGFQPCVHSGEVGFNIVLGGYMSTKRVAESVDMDLWMPADVAVELTTAILRVFRDEGDRKDRQKGRLMWLVESYG----------EMRSKCDVQQPRPTEPFERTAYLGVHPQPQEGLKRVGIHVPVGRLSVAEARAIADLADKYPDGEIRLTVEQNVILPNVKEEDVPALLAEPALDRLRVSPGNIVGNLVSCTGAQFCGLAMIETKNNAEAIAKEVQQRVDVSRDVRIHWTGCPNSCGQVQAADIGLMGGPAKKTGKAVPGVKVFLGGTIGEHGELQLAEPEGIPIEDLVPHLVETVVERFGGEVR
>Esil_CBJ25514
VGNPFEKKKCEKPGDIMFTEVHELAEYTWEELSVDDADIRLKWAGMFHRRKNPGTFMMRVKIPNGIMTTEQLRFCADAVGKYDPSGVLDITTRMALQLRGVTLEDASGVIDNLYDLGLTSLMTGMDNVRNMVGSPIAGLDPLEMVDTRQLCNEINDMITDNRKGNPALTNLPRKINIAISGGRDDYAHTMINDIGLQPHAHTGEIGFNVVVGGFFSVRRAAESIPLDMWIKQNDTVAFCKGMLLAFRNLGSRKKRQEARLMFMIEEMGMEKFRETVVEYVKGEPQPAAPAPEEAFSRRNYVGVHPQKQEGKSWVCVTTPAGRLMAEDARMAADVADEYCDGEIRLTVDEKLLFPNVDTDKLPEMTKMPFFEKFPVDKKTITSGVVSCTGSQYCGLGLVETKNRAVDYAGKLDAMLDFPKPPRIHWTGCPNSCGQAQVGDIGLMGGPARVNKKAVEGVNVFLGGGIGETHGLGEIAMKGIPAESLLPVLRDLCIEKFGAVLK
>Gsul_5197
NNNKIEKLKAEKDGSLAWQEIQKYSNVNWEDIPPEDLDIRLKWAGFFHRRKVPGTFMVRLRLPNGIIWGYQLKALCSFLRRYDLNTCFDITTRQNLQLRGIRLEDAGIFLEELTRLGIGCFQSGMDNVRNIVGSPLAGIDPYELYDTRSICFALDEMISNGGKGKPDFANLPRKFNIAVGSYSVDTVHGHINDLAFLPIAKSGSLLFEILIGGLLSPKRNETSLRLNLWVPESSILAVTRVVLEIYRDFGFRNSRATSRFIYLIESWGLERIKAEIVRRLEEPLKNSIADNSAPVIGSEIFGIHLQRQKDKFFLSCHVPVGRLNVQEAEVLADIASNYSCGEIRLTVDQNFILPNIVRTKIESVLQEPLLERFTHRPRPLSKGLVSCTGSQFCGLALIETKNRSLELCKILEETLDFPQTVRIHWTGCPNSCGQAQVADIGLMGAPAKQDGKLVEGVDIYLGGTLGVNSTLGTLYRKGIPCKYLLPIMIELLQTHFGARLK
>Gthe_81582
----------------------------------------------------------------------------------------------------------------------------------------------------------------------------QQFNVCFVGSKHLFEHPDINDISYIPARDQGNLGWNVNVGGLLSSSRCEFAAPLDAWVPLEGSWEVGASILSVFRDWGYRYNRTKSRLAFLLDDMGAAAFREEVGRRYSETRLQGAGSSLVPWERREVLGVHKQKD-GRNWLGVHVPVGRIYPDELLALIELSEEFGEGEMRMTVEGNLIIPHVEDSKVSDAVKEQTLPSFSLYPQPLLAGTVACTGSQFCGQSKINTKGHARRMAEELDRELSLPRPVRIHWTGCPNTCGQVQLGDIGLLGTVGRSSGQAVEAVDVYLGGGVGQEGSLGRLYKQSVCVEELKVELRAILMEKFGATRR
>Kfla_2615
SLNPAEKIKLGAEPMKLFMRIKDLAEQGFAEVGKDDIDVRLKWMGLFHRRKTPGRFMMRLKIPNGIVTAKQTAYLASVIAKYGADGCADITTRQNYQLRGILLEDVPEIMKGFEEHGLSAIQSGMDNVRNGVGSPLAGIDPEEILDTIPYNIALNDYINNNKKGNLDITNLPRKWNVAVVGTHDLYEHPHINDLAYMPATKDGVLGFNILVGGFFSQKRCAEAIPMDAWVPSDDVVPLCKAVLEAFRDLGSRANRQKARMMWLIDEIGLEAFREEVAKRMPTGTIPRAGTDMVDWKRRSYFGVNKQKQAGLNFVGVLVPVGRLQADDMFEFARVAEEYGSGELRMTVEQNFIIPNVPDDKVEAFLADPLFKKFTPFPSNLSANLVSCTGSQFCGVALIETKNRALDITAQLEASLDVPTPVRMHWTGCPNTCGQVQVADIGFMGAAARENKKPCEGVDIFLGGRIGSDSHLGECVKKGVPVSQLVPVVEELLMTHFGATRK
>Mgut_mgv1a003340m
GINPQEKVKIEKEPMKLFNGIEDLAKISLEEITKEDIDVRLKWLGLFHRRKHYGRFMMRLKLPNGVTTSAQTRYLASVIRKYGEDGCADVTTRQNWQIRGVVLPDVPEILKGLDDVGLTSLQSGMDNVRNPVGNPLAGIDPHEIVDTRSYCNLLSQYITANSRGNPAFTNLPRKWNVCVIGSHDLYEHPHINDLAYMPATKNGRFGFNLLVGGFFSPKRCAEAIPLDAWVPGDDILPVCKAVLETFRDLGFRGNRQKTRMMWLIDELGIEGFREEIVKRMPQSLERASSEDLVDWERRDYFGAHPQKQEGLSFVGIHIPVGRIQADDMDELARLADEYGSGELRLTVEQNIIIPNIANSKLEALLNEPLLKRFSPEPPILMKGLVACTGNQFCGQAIIETKARALKVTEEVGRLVSVVKPVRMHWTGCPNTCGQVQVADIGFMGCMTRKDGKVVEGADVFLGGRIGSDSHLGEIYKKSVPCEDLVPLVVDLLVEKFGGVLR
>Mpus_Micpu70828
PTNPFERLKLAKDPMKETAGLEAAAFAAWDEADPDEVDQRYKWAGLFHRRKHYGRYMMRMKIPNGVVSAAQVRHLARVVASCGEDGCADITTRQNFQLRGLQLKDAPEVLKGCADVGLCSLQSGLDNVRNATGNPLAGFDPHEIVDTRPITRALQDYVTGGGRGNALIANLPRKWNVCVVGGPDFYEHPDINDLAFIPAVNEGVFGFNALVGGFISASRAAEAVPLNAWVPESDVVAMTHAVLTTFRDYGHRGNRQKCRMMWLVEEMGLEKFKAEVKSRMPGRLADAAPKDLIEIERRSYLGVHQQKQAGLKWVGACVPGGRLQAEDLEELADLVETYGTGDVRLTVEQNFIIPNVPEDKVDALLEEPLLKRYTPFPGKVVAGMVACTGRQFCGFAQIETKKEAYAVAEHLESTLDFPGDLRMIWTGCPNSCAPVQVADIGLMGCQMKNTGEMVDGVNIFLGGTVGPGGHLKEPEMEKVACADLPRVLEDICVERFGAIRK
>Ngad_10682
KGSFMEKIKLKKDGSVAWREVHELAQYTWEELDKDDMDQRLKYAGIFHRRKTPGRFMMRMRIPNGVVTSEQLFFIAEAIAKYGEDAVVDITTRQNLQLRGLKLEDTSEIITGLLARGLGCYSSGLDNVRNVVGNPLAGIDPLEIYDTRELCTAINDMITNHNLGNPEWANLPRKFNIAVSGSRDDYSHTHINDIGFQAVPHSGIIGFNVVLGGYFSAKRVATSLELDLWVPPGQVLNLCYSVLRLFRDHGNRKDRQKARLLWLIEEWGVETFRRNLLAEMQSNTAYGAGAGELPWER------------------------------------------------------------------------------------------------------------------------------------------------------------------------------------------------------------
>Ntab_1822
GINPQEKVKIEKEPMKLFNGIEELAKIPIEEITKDDIDVRLKWLGLFHRRKQYGRFMMRLKLPNGVTTSAQTRYLASVIRKYGKEGCADITTRQNWQIRGVVLPDVPEILKGLAEVGLTSLQSGMDNVRNPVGNPLAGIDPEEIVDTRPYTNLLSQFITGNSRGNPAVSNLPRKWNPCVVGSHDLYEHPHINDLAYMPATKDGRFGFNLLVGGFFSAKRCDEAIPLDAWVPADDVVPVCKAILEAFRDLGFRGNRQKCRMMWLIDELGVEGFRAEVEKRMPQQLERASPEDLVQWERRDYLGVHPQKQEGYSFIGLHIPVGRVQADDMDELARLADEYGSGEIRLTVEQNIIIPNIETSKIEALLKEPVLSTFSPDPPILMKGLVACTGNQFCGQAIIETKARSLKITEEVQRQVSLTKPVRMHWTGCPNTCAQVQVADIGFMGCLTRKNGKTVEGADVFLGGRIGSDSHLGEVYKKAVPCDDLVPLVVDLLVNNFGAVPR
>Ntab_2612
GINPAEKAKIEKEPMKLFNGIEDLAKISLEEITKDDIDVRLKWLGLFHRRKHYGRFMMRLKLPNGVTTSAQTRYLASVIRKYGKDGCGDVTTRQNWQIRGVVLPDVPEILKGLDEVGLTSLQSGMDNVRNPVGNPLAGIDPHEIVDTRPYTNLLSQYVTANFRGNPAVTNLPRKWNVCVIGSHDLYEHPHINDLAYMPASKDGRFGFNLLVGGFFSPKRCAEAVPLDAWVPADDVVPVCKAILEAYRDLGTRGNRQKTRMMWLVDELGVEGFRAEVVKRMPQKLDRESTEDLVQWERREYLGVHPQKQEGYSFVGLHIPVGRVQADDMDELARLADNYGSGELRLTVEQNIIIPNVENSKIESLLNEPLLKRFSTNPPILMKNLVACTGNQFCGQAIIETKARSMKITEEVQRLVSVTKPVRMHWTGCPNSCGQVQVADIGFMGCLTRKEGKTVEGADVYLGGRIGSDSHLGDVYKKSVPCEDLVPIIVDLLVNNFGAVPR
>Ntab_464
GINPAEKAKIEKEPMKLFNGIEDLAKISLEEITKDDIDVRLKWLGLFHRRKHYGRFMMRLKLPNGVTTSSQTRYLASVIRKYGKDGCADVTTRQNWQIRGVVLPDVPEILKGLDEVGLTSLQSGMDNVRNPVGNPLAGIDPHEIVDTRPYTNLLSQYVTANFRGNPAVTNLPRKWNVCVIGSHDLYEHPQINDLAYMPATKDGRFGFNLLVGGFFSPKRCAEAVPLDAWVPADDVVPVCKAILEAYRDLGTRGNRQKTRMMWLVDELGVEGFRAEVVKRMPQKLDRESTEDLVQWERREYLGVHPQKQEGYSFVGLHIPVGRVQADDMDELARLADEYGSGELRLTVEQNIIIPNVKNSKIEALLNEPLLKRFSTDPPILMKNLVACTGNQFCGKAIIETKARSMKITEEVQLLVSITQPVRMHWTGCPNSCAQVQVADIGFMGCLTRKEGKTVEGADVYLGGRIGSDSHLGDVYKKSVPCEDLVPIIVDLLVDNFGAVPR
>Ntab_919
GINPQEKVKIEKQPMKLFNGIEELAKIPIEEITKDDIDVRLKWLGLFHRRKQYGRFMMRLKLPNGVTTSAQTRYLASVIRKYGKEGCADITTRQNWQIRGVVLPDVPEILKGLAEVGLTSLQSGMDNVRNPVGNPLAGIDPEEIVDTGPYTNLLSQFITGNSRGNPAVSNLPRKWNPCVVGSHDLYEHPHINDLAYMPATKDGRFGFNLLVGGFFSAKRCDEAIPLDAWVPADDVVPVCKAILEAFRDLGFRGNRQKCRMMWLIDELGVEGFRAEVEKRMPQELERASPEDLVQWERRDYLGVHPQKQEGYSFIGLHIPVGRVQADDMDELARLADEYGSGEIRLTVEQNIIIPNIENSKIEALLKEPVLSTFSPDPPILMKGLVACTGNQFCGQAIIETKARSLMITEEVQRQVSLTRPVRMHWTGCPNTCAQVQVADIGFMGCLTRKNGKTVEGADVFLGGRIGSDSHLGEVYKKAVPCDDLVPLVVDLLVNNFGAVPR
>Otau_XP_003081527
PTNPFEKLKLEKDPMRELAGLEAMAFKAWDEADPDETDQRPKWAGLFHRRKHYGRYMMRLKLPNGLINSTQMRYLASVIENYGEDGCADITTRQNIQLRGVELKDAPEILRKLEELGMCSLQSGLDNVRNATGNPLAGFDPQEIVDTRPYTLAIQEYVTGGGRGNPAIANLGRKWNVCVVGSSDFFEHPDINDLAFIPAMKDGKMGFNIIVGGFISSQRAAESISLDAWVPEGEVVAATHAVLTTFRDYGHRGNRQKCRMMWLIDEMGLDNFRLEVASRMPIELARAAEKDLIDSPRRSYIGVHEQKQDGFSWVAAAVPGGRMQPEDLREMADLSDKYGTGEIRLTVEQNFIIPHVPTEKVDDILKERLFQEYTPFPGKLVSNMVACTGNQFCGFAQIETKRQALEMAEHLESVLDLTKDVRMIWTGCPNSCAPVQVADIGLMGAQVKNSGEMVPGVNIFIGGTVGPNGHLKEPEIEKVACTELKPILEDIMIERFGATRK
>Ppat_XP_001775824
GINPQEKIKLGKEPMKFFNEIEELAKTPFAELGKDDIDVRLKWLGLFHRRKQYGRFMMRFKLPNGITNSTQTRFLAETISKYGKEGCADLTTRQNWQIRGIMLEDVPSLLKGLESVGLSSLQSGMDNVRNAVGNPLAGIDPDEIVDTIPICQALNDYIINRGKGNTEITNLPRKWNVCVVGTHDLFEHPHINDLAYVPATKNGVFGFNILVGGFFSSKRCAEAIPMDAWVPTDDVVPLCKAILETYRDLGTRGNRQKTRMMWLIDEMGVEEFRAEVERRMPSGTIRRAGQDLIDWKRRSFFGVNPQKQAGLNYVGLHVPVGRLHAPEMFELARIADEYGNGEIRITVEQNLILPNIPTEKIDKLMQEPLLQKYSPNPTPLLANLVACTGSQFCGQAIAETKALSLQLTQQLEDTMETTRPIRLHFTGCPNTCAQIQVADIGFMGTMARENRKPVEGFDIYLGGRIGSDSHLGELVVPGVPATKLLPVVQELMIQHFGAKRK
>Ppat_XP_001777025
GINPSEKIKIAKEPMKFFNEIEELAKTPFAELGKDDIDVRLKWLGLFHRRKQYGRFMMRFKLPNGITNSSQTRFLAETISKYGEYGCADLTTRQNWQIRGIVLEDVPALLKGLESVGLSSLQSGMDNVRNPVGNPLAGIDPDEIVDTAPFCKVLSDYIINRGQGNPQITNLPRKWNVCVVGTHDLFEHPHINDLAYMPATKNGVFGFNILVGGFFSPKRCAEAIPMDAWVPADDVVPLCKAILETYRDLGTRGNRQKTRMMWLIDEMGIEEFRAEVERRMPGGSILRAGKDLVDWTRRSFYGVNPQKQPGLNYVGLHIPVGRLHAPEMFELARIADEYGNGEIRISVEQNLILPNVPTEKIEKLLKEPLLEKYSPNPTPLLANLVACTGSQFCGQAIAETKARSLQLTQELEATMETTRPIRLHFTGCPNTCAQIQVADIGFMGTMARENRKPVEGFDIYLGGRIGSDSHLGELVVPGVPATKLLPVVQDLMIQHFGAKRK
>Ptri_XP_002180496
KGNPIEKAKLAKDGTSAFIDVYEYAEMTWEEVEKADLDTRLKYVGMLHRGKTPGQFMMRLKVPNGIVNADQMRFYADCVSKYDEEGVVDITTRANIQLRGVKIEDAPDIIDGLHARNQTSFQSALDSVRNMVGSPLAGIDDQEMVDTREFCNALNDLVSTETRGNPMWGNLPRKFNIAVSGSRDDFAHTHINDIGLQPCPHTGEMGFNVVLGGYMSIKRVAEAISANMWIKADRVVTLSEAILRIFRDESERKDRQKARLMWLVEKYGVEEWKKAVTKEITSSVEDAQPAPSGKFERRELLGIHKQPQDGKVRVGVLVPSGRLSRHECREIADIADKYSDGEVRLTVEQNIIFPNVDEDKVDELLAEPAFGRLKTNPGFIEGNIVSCTGAQFCGLALIETKSNAEALGKKLERLVTVDRPIRIHWTGCPNSCGQVQVADIGIMGGPARKDGKAVPGCKIFVGGRVGEDAHLALPYKEGIPLDDLLPVLVDILKTEFGAKEK
>Pyez_1166_g159
ASGKFEKLKIEKDGSAMWTEIHELAETKWEDLDVDDMDMRLKWAGLFHRRKTPGRFMMRLKVPNGILNSSQLRFLADCISPYGADGCADITTRMNIQLRGIVTEDAAAICDGLYDIGLTSFQAGMDSVRNMVGSPIAGIDPHEMVDTRALCTELNDMITNFRKGNPELTNLPRKFNICVSGSRDDFAHTHINDIGLVPMAADGEIGFNVVVGGMFSIKRNVEAVPMDAWLTQAQVTPFCKALLEVFRDQGDRKVRQKTRLMYMIDQWGADGLRDRVAKQMGGKLAPAGPEYDTPWPRRDIQGVHAQKQEGLSWVGLNVPAGRLTADDFSTMADVADRYSGGEMRVTVEQNVIFPNVANDQVAALLAEPLVAKYPATPGPLAAGLVSCTGAQFCGIALIETKNRAMELVKVLESQLEIPLMVRMHWTGCPNSCAQVQVADIGLMGCPAKKDGKAVEGVKIFLGGSIGEGAELGEEVAKGIPAEDLVPAMTKILVERFGATVR
>Sbic_04g034160
GLNPQEKVKLEKEPMGLFDGIKDLAKIPMEEITKDDVDVRLKWLGLFHRRKQYGRFMMRLKLPNGVTTSEQTRYLASVIEAYGADGCADVTTRQNWQIRGVTLPDVPAILDGLRAVGLTSLQSGMDNVRNPVGNPLAGVDPHEIVDTRPYTNLLSSYITNNSQGNTTITNLPRKWNVCVIGSHDLYEHPHINDLAYMPAVKDGKFGFNLLVGGFISPKRWAEALPLDAWVAGDDVVPVCKAILEAYRDLGFRGNRQKTRMMWLIDELGMEVFRSEVEKRMPNVLERAAAEDLVDWERRDYLGVHPQKQEGLSYVGLHVPVGRLQAADMFELARLADEYGTGELRLTVEQNIVLPNVSNERVDALLAEPLLRRFSPEPSLLLKGLVACTGNQFCGQAIIETKARALQVTREVEKRVSVPRPVRMHWTGCPNSCGQVQVADIGFMGCLTKSDGKIVEAADIFVGGRVGSDSHLADVYKKSVPCKDLVPIVADLLVERFGAVPR
>Smoe_XP_002987413
GINPAEKIKIDKEPMKLFNGIEELAKKPFDEISKEDVDARLKWLGLFHRRKQYGTFMMRLKLPNGSSTSSQVRYLASVIEKYGEKGCADVTTRQNWQIRGVVLSDVPQILKGLEEVGLSSLQSGMDNVRNPVGNPLAGIDPHEIVDTRPYTKTLSDFIISNGRGNPSITNLPRKWNVCVVGSHDLYEHPHINDLAYIPATKDGRFGFNILVGGFFSPKRCAEALPLDAWVPGDEVIPVCQSILETFRDLGFRGNRQKCRMMWLIDELGIEGFRSEVEKRMREPLARAAETDLLNWQRRDLFGVHRQKQDGLNFVGLHVPVGRVQAAEMIELARLADEYGSGEIRLTVEQNIIIPNVPSSKVDSFLREPLLARFSPTPGILQANLVACTGSQFCGQAIIETKARAQKLTEELERTMEVPRPVRMHWTGCPNSCGQIQVADIGFMGCMTRANKKVVEGVHIYVGGRVGADSHLGDLVVADVPCDGLLPVVQDLLIERFGARKK
>Toce_15700
KGNPIEKAKLAKDGTSAFVDVYEYASMTWDEVEKADLNTRLKFVGMLHRDKTPGQFMMRLKVPNGIVNADQMRFYADCVEKYGEEGVVDITTRQNIQLRGVKIEDAPDIIDGLHARNQTSFQSALDSVRNMVGNPLAGIDDMELVDTREFCNALNDLVSTNTRGNPKWGNLPRKFNIAISGSRDDYAHTHINDIGLVPVAHTGEMGFNVVLGGYMSIKRVAESIDSNMWIPADRVVTLSEAILRIFRDESERKDRQKARLMWLVEKYGVEDFKAAVTKEVESTVGDAQPLPTGPFERRELLGVHAQKQEGKSRVGILVPTGRLSPKECRDIADLADEYSGGEVRLTVEQNVILPNVDDGKVKALLKEDSLDRLKVNAGFIEGNTVSCTGAQFCGLALIETKSHAEDISKKLESLVDVDRPIRIHWTGCPNSCGQVQVADIGIMGGPARQTGKAVPGCKIFVGGRIGEDAHLALPYKEGVPLEVLVPELVEILKNEFGAKDK
>Tpse_XP_002289265
AGNPIEKTKLAKDGTSAFVDIYEYAEMTWEEVEAADMNTRLKFVGMLHRDKTPGQFMMRLKVPNGIVNADQMRFYADCVEKYGEEGVVDITTRQNIQLRGVKIEDAPDIIDGLHARNQTSFQSALDSVRNMVGNPLAGIDDQEMVDTREFCNALNDLVSTQTRGNPQWGNLPRKFNIAVSGTRDDFSHTHINDIGLQACPHTGEMGFNVVLGGYMSIKRVAESISGDMWIPANRVVTLSEAILRIFRDESERKDRQKARLMWLVEKYGVAEFKAEVIKEINSTVFDAQPAPSGAYERRELLGVHKQPQEGKSRVGILVPTGRLSAKECRDIADLADAYSGGEVRLTVEQNIILPNVDDGKVNALLSEKAVGRLNVNAGFIEGNVVSCTGAQFCGLALIETKSHAEAIAKKLENLVTVDRPIRIHWTGCPNSCGQVQVADIGIMGGPARKSGKAVPGCKIFVGGKIGEDAHLSLPFKEGVPLEILIPELVDILKTQFGAVD-
>UP000000737_1157
KLNKFEKIKAAKDGLAVKTEIEEFAQIGWEAMDTDDRDHRLKWLGVFFRPVTPGKFMLRLRMPSGVITSEQMRVLAEIVQRYGDDGNADITTRQNLQLRGIRLEDVPDIFNRMQQVGLTSVQSGMDNVRNITGSPVAGLDADELYDTRQLVQQVQDMITGNGEGNPEFTNLPRKFNIAIAGCRDNSVHAEINDIAFVPAFKDETFGFNVLVGGFFSAKRCDAAIPLNAWVKPNQVVSLCRAILEVFRDNGLRENRQKSRLMWLIDEWGIDKFRREVETQMGETLEAEAEKDEILWDKRDHIGVYTQKQAGFNYVGLNVPVGRLYANDMFELARLAEVYGQGELRLTVEQNLIIPYVSDSRLEALLTEPLLEKFSINPAPLTRALVSCTGAQFCNFALIETKNRALALVKELEAELTFTKPVRIHWTGCPNSCGQPQVADIGLMGTKTRKDGKMVEGVDLFMGGKVGKEAELGTCVKKGIACEDLKPLLRDLLVDKFGGTAK
>UP000001332_4247
SLNKFEKFKAEKDGLAIKSELEHFAQIGWEAMDETDRDHRLKWVGVFFRPVTPGKFMLRMRIPNGVITSGQMRVLAGVVQRYGEDGNADVTTRQNIQLRGIRIEDVPDIFKQFEEAGLTSVQSGMDNVRNITGSPVAGIDADELIDTRGLCRKVQDMITNNGEGNPSFTNLPRKFNIAIAGCRDNSVHAEINDIAFVPAYKNGLLGFNVLVGGFFSAKRCAAAIPMNVWVDPRDVVALCEAILIVYRNHGLRANRQKARLMWLIDEWGVERFRREVEQQLGYTLQTAAPKDEIVWDKRDHIGIHAQKQPGLNYVGLHVPVGRLYAPDMFDLARIAEVYGSGELRLTVEQNIIIPNVPDSRLAPLLNEPLLSRFLINPTPLVRSLVSCTGAQFCNFALIETKNRALAMARELDQELYCPRPVRIHWTGCPNSCGQPQVADIGLMGTKTRKDGKAVDGVDLYMGGKVGKEAELGECVRKGIPCEDLKPVLRDLLIQNFGAQAR
>UP000001510_5218
TLNKFEKFKAEKDGLAIKDELDHFAQIGWEAMDKTDLEHRLKWVGVFYRPVTPGKFMMRLRVPNGILSSEQMRVLGEIVQRYGDDGNADITTRQNLQLRGIRIEDIPDIFQRLKSVGMTSVQSGMDNVRNITGSPMAGLDADELIDTRELVQKVQDMITNYGEGNYQFSNLPRKFNIAIEGGRDNSVHAEINDIAFVPAYKEGELGFNVVVGGFFSAKRCEAAIPINVWVRPQEVVDLCRAILEVYRDNGLRANRQKSRLMWLIDEWGIEEFRTRVANQLGYPLATAAEKDAIDWEKRDHLGVFPQKQEGLSYIGFCVPVGRLFADDMFDLARIAEVYGSGELRLTVEQNVIIPNIAAENMPTLLSEPLLAKFTPNPTPLQRALVSCTGAQFCNFALIETKNRAVDLISQLDAELNIPRGVRIHWTGCPNSCGQPQVADIGLMGTKARKDGKTVEGVDLYMGGKVGKDAHLGSCVQKGIPCEDLKSVLTSILIEQFGATPK
>UP000001938_2801
MANQFERLKSEKDGLAVKAELEAFARMGWENIPEDDRDHRLKWLGIFFRKRTPGQFMLRLRLPNGILTSGQMRMLGAIIHPYGEQGVADITTRQNLQLRGIPIEEMPQILGYLKEVGLTSIQSGMDNVRNITGSPLAGIDPDELIDVRGLTRKVQDMITNNGEGNPSFSNLPRKFNIAICGCRDNSVHAEINDLAFVPAFKNGRLGFNVLVGGFFSARRCAEAIGLDVWVDPRDVVPLCEAVLLVYRDHGLRANRQKARLMWLIDEWGLEKFRAAVERQTGHPLLRAAEKDEVVWHKRDLLGVHAQKQPGLNFVGLHVPVGRLNALEMMELARLAEVYGSGELRLTVEQNVLIPNVPDSRVAPLLKEPLLKKFSPNPGPLQRGLVSCTGNQFCNFALIETKNRAVALMEELEAELEIPQTVRIHWTGCPNSCGQPQVADIGLMGTTARKDGRVVEAVDIYMGGEVGKDAKLGECVRKGIPCEDLKPVLVELLREHFGARPR
>UP000002384_1491
KVNKIEKAKAEKDGLAVKDELENFIKIGWEEMDKTDLEMRLKWLGIFYRPVTPGKFMLRLRTPNGNLDSKKMRVLAEIIQRYGDDGSADITTRQNIQLRGVRLEDIPEIFRKLETVGMTSIQSGMDNVRNITGSPVAGIDADELIDTRELVKKVEDMITNNGQGNYAFTNLPRKFNIAIEGGRDNSIHAEINDIAFVPAYKQGELGFNVLVGGYLSAQRCAEAVKMDVWVAPDDVVELCRAILTVYTENGLRTNRQKARLMWLIDKWGMEKFRSEVEKEFGKPLMRAALEDEITQDKKDYIGIYPQKQAGYSYVGLHVPVGRLDASAMFEIARLAEVYGNGEIRATVEQNFIIPFLKNEHLEAFLAEPLLQQFPVNPTPLTRSLISCTGNRYCNFAMIETKHRGLQLAQELDRELEIPQRVRIHWTGCPNSCGQVQAADIGLMGTKTRKNGEAVEGVDLYMGGKVGKDAKLGDLQQKGIPCEDLKPILRNLLIEQFGAKLK
>UP000002483_187
SLNKFEKFKAEKDGLAIKSEIEKIASLGWEAMDATDRDHRLKWVGVFFRPVTPGKFMMRMRMPNGILTSDQMRVLAEVVQRYGDDGNADITTRQNIQLRGIRIEDLPHIFNKFHAVGLTSVQSGMDNIRNITGDPIAGLDADELYDTRELVQQIQDMLTNKGEGNREFSNLPRKFNIAIAGGRDNSVHAEINDLAFVPAFKEGVFGFNVLVGGFFSAKRCEAAIPLNAWVTPEEVLPLCRAILEVYRDNGLRANRLKSRLMWLIDEWGIDKFRAEVEQRLGKSLLPAAPKDEIDWEKRDHIGVYKQKQEGLNYVGLHIPVGRLYAEDMFELARIADVYGSGEIRMTVEQNIIIPNITDSRLRTLLTDPLLERFSLDPGALTRSLVSCTGAQFCNFALIETKNRALEMIKGLEAELTFTRPVRIHWTGCPNSCGQPQVADIGLMGTKARKNGKAVEGVDIYMGGKVGKDAHLGSCVQKGIPCEDLHLVLRDLLITNFGAKPR
>UP000002511_390
GVNKFERIKAEKDGLALKAELERIASLGWENLEEGDRDYRLKWLGLFFRPVSPGKFMMRLRTPAGILTSHKLRVLAEIVQQYGDDGNADITTRQNLQLRGIRIEDTPDIFVRLAEAGMTSVQSGMDNVRNITASPVAGLDAGELIDVRDLVQQLQDMITNNGAGNPEFTNLPRKFNIAIEGGRDNAVHAEINDIAFVPAFREEQLGFNVLVGGFFSAKRCEAAIPLNAWVMPDRVVPLCRAILEVYREHGLRANRQKSRLMWLIDAWGMERFRAAVEVQLGEPLLSAAPTHAMDWERRDHIGIYAQKQSGLYYAGLHIPVGRLYAADMFELARLAETYGSGEMRLTVEQNLIIPNIPEVRLPYFLQESLLQKFPVHPKLLSRSLVSCTGAQFCNFALIETKNRALQMVRELEDELVVPRAVRMHWTGCPNSCGQPQVADIGLMGTKTRRNGQTIDAVDIYMGGKVGPEAQLGNCVLTAIPCDELKAVLRDLLIQHFQAHPR
>UP000003959_5969
KLNKFEKFKAKKDGLAIKEQIEEFARIGWEAIDPDDLQHRLKWMGVFYRPVTPGKFMLRMRTPNGIVNSTQMQVLAEIVQRYGEDGSADITTRQNIQLRGIRIEDMPDIFRRFEQVGLTSVQSGMDNVRNITGSPMAGIDRDELIDTRDLVQKVQDMITNNSQGNYEFTNLPRKFNIAIEGGRDNSVHAEINDIAFVPAYKDGQLGLNVLVGGFFSAKRCEAAVPLNAWVLPDDVVDLCRAILEVYRDEGSRANRQKSRMMWLIDEWGIDKFREEVSKQFGRELPTAAPHDEIDWEKRDHIGVFAQKQPGLNYVGLHVPVGRLYAQQMFDLARMAEAYGSGEIRLTVEQNVIIPNIPDANLDAFLAEPLLQKFTLEPKPLERLLVSCTGAQFCNFALIETKNRALGIVRELEEKLDIPNPVRIHWTGCPNSCGQPQVADIGLMGTKVRKDGKSVEGVNIYMGGKVGKDAKLGECVLKSVACDDLPEVLGNILIENFGAKSH
>UP000004344_487
SLNKFEKFKAEKDGLAVKAEIEKFASIGWEAMDETDRDHRLKWVGVFFRPVTPGKFMMRMRMPNGIVTAAQMRVLAEVVQRYGDDGSADITTRQNIQLRGIRIEDLPEIFHKFHTVGLTSVQSGMDNVRNITGDPVAGLDADELFDTRELVQQIQDMLTNKGQGNPEFTNLPRKFNIAITGGRDNSVHAEINDLAFVPAFHEYVFGFNILVGGFFSAKRCEAAIPLDAWVSPADVVAVCRAVLEVFRDHGLRANRQKSRLMWLIDEWGLEKFRSEVEQRLGKPLLPAAPKDEIDWEKRDHIGVYKQKQPELNYVGLHIPVGRLTAEDMFEIARLADVYGNGEIRLTVEQNVIIPNIPDSRLVLFLAEPLLEKFSIDPQPLRRSLVSCTGAQFCNFALIETKNRALNIIKALEEDLELTRPVRIHWTGCPNSCGQPQVADIGLMGTKARKNGKAVEGVDIYMGGKVGKEAHLGTCVQKGIPCEDLQPVLRDLLIQHFGAKPR
>UP000004532_2649
GVNKFEKLKAEKDGLALKAELAHFAEIGWEAMNETDREHRLKWLGIFFRPVTPGKFMMRLRLPNGIITSNQMRVLGEIVQRYGDDGNADITTRQNIQLRGIRIEDVPDIFRRLKEAGMTSIQSGMDNVRNITGSPVAGLDSDELYDTRELCRQVQDTITNGGEGNPAFTNLPRKFNIAIAGCRDNSVHAEINDIAFIPAFKDGTFGFNVLVGGFFSAKRCDAAIPLNAWVEPSDVVDLCTAILIVYRDRGLRANRQKSRLMWLIDELGVDGFRAEVETQLDRTLQTAAAKDEILWDKRDHIGVYAQKQPGLNYVGLHIPVGRLYAADMFDLARMADVYGSGEIRLTVEQNAIVPNVPDSRLETFLQEPLLQRFSVNPDPLTRALVSCTGAQFCNFALIETKNRALAMIKELEAELSFPKPVRIHWTGCPNSCGQPQVADIGLLGTKVRKNGKTLEGVDLYMGGTVGKDAHLGSCVQKGIPCEDLKPVLRQLLIEHFNAQPN
>UP000008204_3295
SLNKFEKFKAEKDGLAVKDQLDHFAQIGWEAMDKTDLEHRLKWLGIFYRPVTPGKFMLRMRTPNGILTSEQLKVLGQIIQRYGDDGNADITTRQNLQLRGIRLEDIPDIFRRLKAVSMTSMQSGMDNVRNITGSPMAGLDGNELIDTRDLVQKVQDMITNHGEGNYQFTNLPRKFNIAIEGGRDNSVHAEINDIAFVPAYKDGQLGFNVLVGGFFSAKRCEAAIELDVWVPPDDVVELCRAILTVYRNHGPRANRQKSRLMWLIDEWGIEEFRAKVAAEFGRPLATAAEKDEIDWEKRDHIGVFAQKQPGLNYVGLHIPVGRLYAEDMIDLARLAEVYGGGEIRLTVEQNVIIPNIPDENLNPFFAEPLLQKFSINPPSLERSLVSCTGAQFCNFALVETKNRALALSRELDKVLDIPQPVRIHWTGCPNSCGQPQVADIGLMGTKVRKNGKTVEGVDLYLGGKVGKDAQLGTCVQKGIACEDLLPVLQQLLIDNFGAKLK
>UP000008206_3750
KLNKIEKAKAQKDGLAVKDEIENFAKIGWEAVDKTDLEMRLKWLGIFYRPVTPGKFMLRLRTPNGELNSAKMRVLAEIVQRYGEDGSADITTRQNIQLRGVRLEDIPEIFRKLETVGITAVQSGMDNVRNITGSPVAGIDADELIDTRELGKKIEDMITNSGEGNYAFTNLPRKFNIALEGGRDNSIHAEINDVAFVPAYKNGELGFNVLVGGYLSAQRCAEAIPMDVWVAADDVVELCRAILTVYTENGLRANRQKARLMWLIDQWGTEKFRSEVEKEFGQPLARAAAADEITEDKKDYIGVYPQKQAGYHYVGLHVPVGRLDAETMFEMARLADVYGNGEIRATVEQNFIIPYIKTENLETFLAEPLLQRFPINPTPLMRSLISCTGSHYCNFALIETKQRGVKLAQELDSELEIPQRVRIHWTGCPNSCGQVQAGDIGLMGTKARKDGKTVEGVDLYMGGKVGKDAKLGTLIQKGIPCEDLKPMLKKLLIEQFGAKPK
>UP000010367_5533
SLNKFEKIKAEKDGLDVKNQLEDFARIGWEAIDAGDRDHRLKWLGVFFRPVTPGQFMVRMRMPHGVMNSLQMRVLAEIVERYGDDGNADITTRQNLQLRGIRIEDIPDIFNRFKAAGMTSVQSGMDNVRNITGSPVSGIDKHELIDTQELVQKVQDMITNTGEGNPAFTNLPRKFNIAIGGCPDNSIHAEINDIAFVPAYKNGEIGFNVLVGGFFSAKRCEAAIPLNVWVPPDDVVELCRAILEIYRDNGPRANRQKSRLMWLIDEWGLEKFRAEVEKECGKPLAEAAEKDEIVWEKRDHLGVFPQKQAGLNFVGLNVPVGRLFAPDMFELARLAEVYGNSEIRLTVEQNVIIPNIPDSRLEALLQEPILEKFSIDPAPLTRSLVSCTGSQFCNFALIETKNRALALVQELETELEIPKTVRIHWTGCPNSCGQPQVAEIGLMGTKTRKNGKTVEGVDLYMGGKVGKDAHLGSCVQKGIPCEDLKPVLRQLLVEQFEAKLK
>UP000010378_4492
SLNKFEKFKAEKDGLAIKEEIAKFAALGWEAMDETDRDHRLKWVGVFFRPVTPGKFMMRMRMPNGIISSDQMRVLAEVVQRYGDDGNADITTRQNIQLRGIRIEDLPDIFNRFHSVGLTSVQSGMDNIRNITGDAVAGLDADELYDTRQLVQQIQDMLTNKGQGNPEFSNLPRKFNIAIAGGRDNSVHAEINDLAFVPAFREGLLGFNILVGGFFSAKRCEAAIPLNAWVTPEEVVAVCRAILEVYRDNGLRANRLKSRLMWLIDEWGIEKFRLEVEKRLGKSLLPAAPKDEIDWEKRDHIGVYKQKQAGLNYVGLHIPVGKLYAEDMFELARLADVYGSGEMRLTVEQNVIIPNIPDSKLRTFLADPLMERFSIDPGLLTRSLVSCTGAQFCNFALIETKNRALSMIKALESELTFTRPVRIHWTGCPNSCGQPQVADIGLMGTKARKNGKAVEGVDIYMGGKVGKDAKLGSCVQKGIPCEDLQPVLRDLLIQNFGAKVR
>UP000010381_2265
SLNKFEKFKAEKDGLAVKAEIEKFAALGWEAMDETDRDHRLKWLGVFFRPVTPGKFMMRMRMPNGILTSDQMRVLAEVLQRYGDDGSADITTRQNIQLRGIRIEDLPDIFNKFHAVGLTSVQSGMDNVRNITGDPVAGLDADELFDTRDLVQQIQDMLTNKGEGNPEFSNLPRKFNIAITGGRDNSVHAEINDLAFVPALRNNQFGFNILVGGFFSAKRCDAAIPLNAWVAPEDVVAVCRAVLEVFRDNGSRANRLKSRLMWLLDEWGIDKFRAEVEQRLGKSLLPAAPKDEIDWEKRDHIGIYKQKQSGFNYVGFHIPVGRFYAEDMFEIARLAEVYGSGEIRLTVEQNIIIPNISDSSLATFLAEPLLERFSINPGVLERSLVSCTGAQFCNFALIETKNRALATIQALEADLTFTQPVRIHWTGCPNSCGQPQVADIGLMGTKARKDGKAVEGVDIYMGGKVGKDAHLGTCAIKGIPCEDLQPVLQELLIKHFGAHIK
>UP000010382_649
TQNKFEKFKAEKDGLAIKDELEHFAQIGWEAMDKTDLEHRLKWMGIFYRPVTPGKFMMRMRTPNGILTSQQMRVLAEIVQRYGDDGNADITTRQNFQLRGIRIEDVPDIVRRLKAVGMTSVQSGMDNVRNITGSPVAGLDTDELIDTRELVQKIQDAITNSGEGNYEFTNLPRKFNIAIEGGRDNSVHAEINDIAFVPAYKEGQLGFNVLVGGFFSAKRCEAAIPLNAWVPPDDVVDLCRAILIVFRDHGLRANRQKARLMWLIDEVGIETFRSMVEKQFGRPLATEAQKDQIDWEKRDFIGIFPQKQPGLNFVGLHVPVGRLYAGDMLDLARMAEVYGSGEIRLTVEQNVIIPNIPNENLDAFLVEPLLQKFTISPKPLERALVSCTGAQFCNFALVETKNRALALAKALDEELELSRSVRIHWTGCPNSCGQPQVADIGLMGTKVRKDGKTVEGVDLYMGGKVGKDARLGTCVQKGIACDDLLPVLKNILIENFGAKPK
>UP000010384_3421
SLNKFEKFKAEKDGLAVKAEIEQFASIGWEAMDETDRDHRLKWLGVFFRPVTPGKFMMRLRMPNGIITTHQMRVLGEVLQRYGDDGSADITTRQNIQLRGIRIEDLPEIFQKFAAVGLTSIQSGMDNVRNITGDPLAGLDTEELFDTRDLVHQVQDAITNYGEGNPEFTNLPRKFNIAITGGRDNSVHAEINDLAFVPAFKGGEFGFNILVGGFFSAKRCEAAVPLDAWVAPEDVVAVCKAVLEVYRDNGLRANRQKARLMWLIDEWGMEKFRLAVETRMGKSLRSAAAKDEIDWEKRDHIGVYPQKQPGLNYIGLHVPVGRLYAQDMFEVARLAEVYGSGEIRLTVEQNIIIPNIPDSRLGTFLAEPLLQRFSIEPETLTRGLVSCTGAQFCNFALIETKNRALATIKALEAELRFTQPVRIHWTGCPNSCGQPQVADIGLMGTKVRKDGKAVEGVDIYMGGKVGKDAHLGSCITKGIPCDDLQPVLRNLLVEHFGARPR
>UP000010385_475
MANKFEDLKSAKDGLDVKAELEHFAQIGWEEVPSDDLEHRLKWLGLFYRKSTPGKFMLRMRIPSGILTSGQLRVLAEVVQQCGEDGVADITTRQNIQMRGIALSNVPEIFRKFSESGLTSIQSGMDNVRNITASPVAGIDANELIDTRGLARKIQDMITNNGDGNKSFSNLPRKFNIAIAGCRDNSVHAEINDIAFIPAYKGGSIGFNVLVGGFFSIKRVAEAIPLNAWVDPRDVVQLCEAILLVFRDHGLRENRQKSRLMWLIDEWGIAKFRDEVEKRLGYTLLPASPKDEIEWNKRDHIGIHAQKQSGLNYVGLHVPVGRLYASDMFNLARMADVYGSGEVRLTVEQNIIIPDVPDSRIGALLKEPLLQKFSAYPGNLFRALVSCTGIQFCNLAIIETKNRSLALVEALESELSLPRPVRIHWSGCANSCGQPQVGDIGFIGCKARKNGVMVDAVDIYMGGEVGKDAHLGECVMEKIPCEDLKDVVQKLLIENFGAVPK
>UP000010386_1786
KMNKFERFKAEKDGLELIQELEQITQIGWEAMDETDRNHRLKWLGLFFRPVTPGKFMLRMRTPNGVITSGQMRTMAEVVQQYGDDGSADITTRQNLQLRGIRLEDIVDIFKRLDKVGLTSVQSGMDNVRNITGSPVAGLEASELIDTRGLVRKVQDMITNGGKGNPSFTNLPRKFNIAIGGCRDNSIHAEINDIAFIPAFKEGPIGFNVLVGGFFSAKRCAAAVPLNVWADPRDVVAICEAILVIYRDYGLRANRQKSRLMWLIDEWGIEKFRAEVEQYMGHSLVAAAPRDEIEWEKRDHIGIHAQKQPGLNYVGLHIPVGRLQADHMFELSRLAEVYGSGEMRLTVEQNVIIPDVPDSRLEALLTEPLLDQFSIDPTPLTRALVSCTGSQFCNFALVETKQRALAIAQELDQELELAKPIRIHWTGCPNSCGQPQVADIGLMGTKVRKDGKITEGVDIYMGGKVGKDAVLGERTMKGIACDDLKDVLKDLMKQHFNAQDK
>UP000010471_24
KINPIEKAKAQKHPLLLKQELEQLSQLGWEAMDEFERDHGLKWLGFFYRPVTPGKFMLRLRIPNGILTSSQLRVLAEIVQRYTEEGNADITTRQNIQLRGIHLEDIAAIIERLRKADLTSVQSGMDNVRNLTGSPVAGIDADELIDTRDIVCQLQDAITNKGEGNFDLSNLPRKFNIAVAGCRDNSVHAEINDIAFIPAYKDGKLGFNVIVGGFFSAKRCAAAIPLDAWVEPDDVVPLSLAILIVFRDHGERGNRQKTRLMYLIEEWGMEKFRTEVETQLGYPLQKAAAKDEIIWEKRDHLGIYSQKQPGLNYVGLHVPIGRLYASDMFEVSRLAEVYGNGEIRLTVEQNLIIPNIPDSRLEAFLKEPLVQRFPIDPKPLQRALVSCTGAEFCGFAIIETKNRALAMIQELEAELETPHPVRIHWTGCPNSCGQPQVADIGLMGTKARKDGQMVEAVDLYMGGKVGKDAHLGSCVMPKIPCEDLKPVLRDLLIEHFGARPR
>UP000010471_297
SLNKFEKFKAEKDGLAIKSELEQFAQLGWEAMNETDREHRLKWLGVFFRPVTPGKFMVRMRLPNGILSSTQMRVLAEVVQRYGEDGSADITTRQNIQLRGIRIEDIPDIFTRFEQVGLTSVQSGMDNVRNITGSPVAGIDAAELIDTRELVQQVQDMITNQGKGNPEFTNLPRKFNIAIAGGRDNSVHAEINDLAFVPAYKDGILGFNVVVGGFFSAKRCDAAIPLQAWVTPNDVVDVCRAVLEVYRDHGLRANRQKARLMWLIDEWGIDKFRREIENALGRTLQPEAEKDEFNWDKRDHIGVFPQKQPELNYVGLHIPMGRLYAQDMFDLARIAEVYGNGEIRLTVEQNVIIPNVPDSRLDAFLVEPLLERFSINPDPLTRALVSCTGAQFCNFALIETKNRALTLIKQLEAELDLPRPVRVHWTGCPNSCGQPQVADIGLMGTKVRKDGKAVEGVDLYMGGKVGKDAHLGTCVQKGIACEDLKPVLHQLLIEQFGARPR
>UP000010473_1567
KMNKFEAFKSEKDGLAVKDELEKFAQLGWEAMDETDLQHRLKWVGVFYRPVTPGKFMLRMRIPNGIITSEQMNVLAEVIERYGEDGNADITTRQNLQLRGIRLEDVPDIFLRFQAVGLTSVQSGMDNVRNITGSPMAGIDADELIDTRELVQQVQDMITNQGQGNYDFTNLPRKFNIAIEGGRDNSVHAEINDIAFVPAYKEGQLGFNVLVGGFFSAKRCEAAIPLNVWVAPQDVVELCRAILTVYRDHGLRSNRQKARLMWLIDEWGIDKFRAMVEAQLGHTLDTAAPEDALDWEKRDHLGVFSQKQPGLNYVGMHVPIGRFYAQDMFDLARIAEVYGNGEIRLTVEQNVIIPNIPNENLEAFLAEPILEKFTLEPKPLERTLVSCTGAQFCNFALVETKNRALALARELDAELELPNKVRIHWTGCPNSCGQPQVADIGLMGTKVRKDGKTVEGVDLYMGGKVGKDAELGTCVQKGIACDDLKSVLRDILIDKFGAKSR
>UP000010474_1007
KLNKFEKLKAKKDGLAVKGEIDEFAKIGWEAMDEEDLNHRLKWLGVFFRPVTPGKFMMRMRIPNGILNSSQLSVLAEVIQRYGDDGSADITTRQNIQLRGIKIEDIPEIFNKFHTVGLTTIQSGMDNIRNITGDSVAGLDANEFYDTRELVQQIQDMLTNNGEGNPEFSNLPRKFNIAITGGRDNSVHAEINDLAFVPAFKDG-FGFNVLVGGFFSGKRCEAAIPLNVWVKPDEVVSLCRAIVEIFRDHGLRANRQKARLMWLIDEWGLEKLRTEVEKRWGKTFKTAAPKDEIDWEKRDHIGIYPQKQPGLNYVGLNIPVGRLYADDMFELARLAEVYGSGEIRFTVEQNAIIPNITDSALTAFLTEPLLNKFGVNPGLLMRSLVSCTGAQFCNFALIETKNRALAMIKVLESELILSRPVRIHWTGCPNSCGQPQVADIGLMGTKVRKNGKTLEGVDIYMGGTVGKDAHLGTCVQKSIPCEDLEPVLKEILIQNFGAKLR
>UP000010476_2388
TLNKFEKFKAEKDGLAVKGELEHFAAIGWEAMDETDRDHRLKWLGVFFRPVTPGKFMMRMRIPNGIITSHQLRVLGEVVQRYGDDGNADITTRQNIQLRGIRIEDVPDIFNRFRAAELTSVQSGMDNVRNITGDPVAGLDADELFDTRDLVRQVQDMITNNGEGNPAFTNLPRKFNIAITGGRDNSVHAEINDLAFIPAFKDNTFGFNVIVGGFFSAKRCDAAIPLNAWVPPEAVVAVCKAVLEIFRDRGLRANRQKSRLMWLIDEWGIDKFRAEVEKQLGQELQLAAEKDEIDWEKRDHVGVFRQKQPGLNYVGLHIPVGRLYAQDMFDIARLAEVYGDGEIRLTVEQNLIIPNIPDSRLDAFLAEPLLQRFSTRPDTLTRGLVSCTGAQFCNFALIETKNRALGMIKALEAELYLTRPVRIHWTGCPNSCGQPQVADIGLMGTKVRKNGKTVEGVDIYMGGKVGKDAHLGTCVTKGIPCEDLQPVLRDLLIEHFDAKPK
>UP000010478_4726
SLNKFEKLKAEKDGLALTAELDHFAAIGWEAMDEIDREHRLKWLGIFFRPVTPGKFMMRLRLPNGIITSNQTRTLAEIVQRYGDDGSADITTRQNLQLRGIRIEDVPDIFRRLKEAGMTSIQSGMDNVRNITGSPVAGLDADELIDTRELANQVQDLITNSGEGNPAFSNLPRKFNIAIAGCRDNSVHAEINDIAFVPAYKDGNIGFNVLVGGFFSAKRCEAAIPLNAWASPSDVVDLCKAILTVFRDRGPRANRQKSRLMWLIDELGIEQFRSEVEQELGRTLPAAAPKDEIVWDKRDHIGIYPQKQSGLNYVGLHVPVGRLQASDLFDLARIAEVYGSGELRLTVEENVIIPNVPDSRIESLVKEPLLQRFSINPAPLTRALVSCTGAKFCNFALIETKSRSVAMIEELELELSVPKPVRIHWTGCPNSCGQPQVADIGLMGTKVRKNGKTLEGVDIYMGGTVGKDAHLGTCVQKSIPCEDLKPVLRQLLVDNFGAVPN
>UP000010481_217
SKNKFEKFKAEKDGLAVKEELEHFAKIGWEAVDKTDLEQRLKWLGIFHRPVTPGKFMLRMRTPNGILNSGQMRVLAEIVQRYGEDGSADITVRQNIQLRGVRLEDIPDIFSRIHEAGMTSMQSGMDNVRNITGSPVAGLDAEELIDTRELVKKVQDMITNSGEGNPEFTNLPRKFNIAIEGGRDNSVHAEINDIAFVPAYRDGELGFNVLVGGFFSSKRCESAIPLNVWIPPTEVVGISRAILEVYRDRGLRANRQKSRLMWLIDELGIDPFRQLVEETFGQTLLTAPAEDVIDWEKRDHIGVHPQKQAGKFYVGLNVPVGRLTADDLFDLARLAEVYGGNEIRLTVEQNVILPDLAEEHLETFLSEPLLEKFSIEPAPLARSLVSCTGAQFCNFALVETKQQALEIAQQLEAELNIPNGVRIHWTGCPNSCGQPQVADIGLMGTKARKNGEMVEAVDLFMGGKVGKNAKLGERVKKGIPCEDLPQVLREILVDEFGATLK
>UP000019325_1417
NLNKFEKLKAEKDGLAVKEEIAKFASLGWEAMDVNDRDHRLKWMGVFFRPVTPGKFMMRMRIPNGVLTSHQLRVLASVLQRYGDDGSADITTRQNMQLRGIRLEDLPDIFEKLHSVGLTSIQSGMDNVRNITGNPVAGLDADELFDTRELVQQVQDMLTNKGEGNPEFSNLPRKFNIAIAGGRDNSVHAEINDLAFVPAFQEGVFGFNILVGGFFSAKRCEAAIPLNAWVSPEDVVAVCRAVLEVYRDNGLRANRLKSRLMWLLDEWGVEKFRAEVETRLGKALLPATPKDEIDWEKRDHIGVYKQKQAGLNYVGLNIPVGRLYAQDMFEIASLAEVYGSGEVRLTVEQNIIIPNIPDSRLATFLTEALLEKFAINPDMLTRSLVSCTGAQFCNFALIETKNQALEMAQALQAELTLTRAVRIHWTGCPNSCGQPQVADIGLMGTKARKNGKPVEGVDIYMGGTVGKDAHLGNCVQKGIPCEDLQPVLRDLLIQHFGAELN
>UP000027395_2048
ATNKFEKLKAEKDGLAVKDELETFAQLGWEAMEETDRDHRLKWLGVFFRPVTPGKFMMRLRLPNGVITSEQMRVLGEIVQRYGDDGSADITTRQNLQLRGIRIEDLSDIFQRFERVGLTSIQSGMDNVRNITGSPVAGLDADELYDTRELVQQVQDMITNEGKGNPEFSNLPRKFNIAIGGCRDNSIHAEINDIAFIPAFKQEAFGFNVLVGGFFSATRCEAAIPLNVWAKPEQVVDLCRGILEVFRDHGPRGVRQKTRLMWLIDEWGIEKFRSEVEKQIGYALESEAEKDEILWEKRDHLGIYKQKQPGLNYVGLNILVGRLSANDMLELSRIAEVYGSGEIRLTVEQNVIIPNISDSRLEPFLTEPILEKFSVNPSALSRGLVSCTGAQFCNFALVETKHRAVELVKELEAELTVEKTVRIHWTGCPNSCGQPQVADIGLMGTKARKEGKTLEGVNLYMGGKVGKDAQLGECVQKSIPCEDLKPVLRQILVEQFGARVK
>UP000034681_2334
KLNKFEKFKAEKDGLAVKAELEHFAQIGWEAMDETDRDHRLKWLGIFSRPVTPGRFMLRLRTPSGETNSQRLRVLGEILQPYGDEGSADITTRQNLQLRGIRLEDVPNIFRRLEEAGMTSMQSGMDNVRNITASPVAGLEADELLDTRELVQQVQDMITNGGEGNPEFTNLPRKFNIAIEGSRDNSVHAEINDIAFVPAYREGILGFNVLVGGFFSSTRCAPAIPLEAWVEPQQVVDLCRAILEVFRDQGSRANRQRSRLMWLIDELGLDGFRAAVAAKLSWDLLSGAAEDEITWEKRDHLGVHPQKQAGLNYVGLLVPVGRLNAADFLELARLAEVYGKGEVRLTVEQNVIIPHVPDSRLEALLQEPLLATFTTTPSPLVRSLVSCTGAQFCNFAMVETKQRALDIAQELEAELDFPRSVRMHWTGCPNSCGQPQVADIGMLGTKARADGKPTEGVDIYMGGKVGKDAQLGSRVMKGIPCDTLKSVLQDLLIKEFGATLK
>Vcar_XP_002955216
KANKFEKVKVEKCGSRAWTDVFELSNTKWEDLDLDDIDIRMKWAGLFHRGKTPGKFMMRLKVPNGELDARQLRFLASAIAPYGADGCADITTRANIQLRGVTLADADAIIRGLWDVGLTSFQSGMDSVRNLTGNPIAGVDPHELIDTRPLLREMEAMLFNNGKGREEFANLPRKLNICISSTRDDFPHTHINDVGFEAVRRDGEVVFNVVVGGFFSIKRNVMSIPLGCSVTQDQLMPFTEALLRVFRDHGPRGDRQQTRLMWMVDAIGVEKFRQLLSEYMGGELAPPHVHHEGPWERRDVLGVHPQKQPGLNWVGACVPAGRLQAADFDEFARIAETYGDGTVRITCEENVIFTNVPDAKLPDMLAEPLFQRFKVNPGLLLRGLVSCTGNQFCGFGLAETKARAVKVVEMLEEQLELTRPVRIHFTGCPNSCGQAQVGDIGLMGAPAKLDGKAVEGYKIFLGGKIGENPQLATEFAQGIPASHLVPKLKEILIKEFGAKEK
>tBLASTn_Aano_scaffold_5_95839-97332_frame3
------------------------------------MNSRLKWAGLLSRFKTPGRFMMRLRLPNGIVTSDQVRVMADAIAPYGDDGVADITTRQNFQLRGLTLEDGADLTEKLHAMNLTSFQSALDNARNVVGSPLAGLDDLELIDTRPITNAINDLISTGDRGNPQWGFLPRKFNIAVSGGRDDFAHTYINDIGLEPVRHTGQPGFNVVVGGYMSIKRVAESVALDVWVPGDACEALCEAILRLFRDEGSRDDRQKARLMWLVESYGPEAFGDAVKKEIASDVQPAQPHDTTPFERRSLLGVQPQADPELRRVGVHVPAGRLSVEEMRHLADLADRYAGGELRLTVEQNAILPNVHKDKVKALLKEPALGRLSVEPSNIVGNMVSCTGAQFCPLAMIETKSVAERVMEKVDALVETPRPLRVHWTGCPNSCGQVQAADIGLMGGPAKREGKAVSGVNIYVGGTIGEGGHLALPHTKGVPMDELAAILAKLMHDHFDGRYR
