# Supplementary material for: Reticulate evolution in eukaryotes: Origin and evolution of the nitrate assimilation pathway
Source: PLoS Genet. 2019 Feb 21;15(2):e1007986. doi: 10.1371/journal.pgen.1007986 (PMC6400420; doi:10.1371/journal.pgen.1007986)
Supplement: S3 Supporting information — (ZIP) [file pgen.1007986.s003.zip › S3_supporting_information/fig5_EUKNR.fasta]

>P51687_SOX_Hsap
NPEDKVAPDPYAVRHPAL-KVNSQRPFNAEPPPE-LLTENYITPNPIFFTRNHLPVPNLDPDTYRLHVVGAPGQSLSLSLDDLHNFPRYEITVTLQCAGNRRSEMTQVKEVKGLEWRTGAISTARWAGARLCDVLAQAGHQETEAHVCFEGLDSDPTTAYGASIPLARAMDPEAEVLLAYEMNGQPLPRDHGFPVRVVVPGVVGARHVKWLGRVSVQPEESYSHWQRRDYKGFSPSVDWETVD-----FDSAPSIQELPVQSAITEPRDGETVE----GEVTIKGYAWSGGGRAVIRVDVSLDGGLTWQVAKLDGEERP---RKAWAWRLWQLKAPVPAGQKELNIVCKAVDDGYNVQPDTVAWNLRGVLSNAWHRVH
>Q9S850_SOX_Atha
-------PSEYSPRHPSL-KVNAKEPFNAEPPRSALVS-SYVTPVDLFYKRNHGPIPIVHLQSYSVTLTGLIQNPRKLFIKDIRSLPKYNVTATLQCAGNRRTAMSKVRNVRGVGWDVSAIGNAVWGGAKLADVLELVGIP-GARHVEFVSVDRCKEGPYKASITLSQATNPEADVLLAYEMNGETLNRDHGFPLRVVVPGVIGARSVKWLDSINVIAEESQGFFMQKDYKMFPPSVNWDNIN-----WSSRRPQMDFPVQSAICSVEDVQMVK----GKVSIKGYAVSGGGRGIERVDISLDGGKNWVEASRT---EPKQYSDKWAWVLFEATIDVS----TTEVIAKAVDSAANVQPENVEWNLRGVLNTSWHRVL
>Q9VWP4_SOX_Ecoli
DD-ELGSP--WSPQRHALLKPASKRPFNAEPPIGLLAE-QFYTPNELFYVRNHLPVPVINPEDYELEIEGG-AKDKTLTLDGIKALPKHSVTAAIMCGGNRRSEMTKVKAVKGLSWGAGAVGNAKWSGARLCDILREQGVQ-ETKHVIFEGADLDPTHPYGASIPLAKALDPRGDVILAYEMNDEPLSRDHGFPIRVIVPGTVGARNVKWLTRIVVADKESDSHWQQNDYKGFSPSTDWDTVD-----FSKSDAIQAMPVTSAICTPQPGARVKVDDDGHITVRGYAWSGGGRKIVRVDLTNDEGVSWHVAELEQEEMP---GRHYGWSLWTARLPVSEAQRDVEIWAKAVDSAYNVQPEKFEWNLRGVLANAYHKVK
>p-NaR_Aano_F0Y6U9
DPKDASTPDAWVKRNPALVRLTGRHPFNVEPPLPLLEAHGHSTPASLHYVRNHGAVPVAVYDGWRCEVAGGGVEAKSLSMADLEKFPKVVVPSLLVCAGNRRKEQNMIKRTIGFNWGAAGLGMSEWGGCHLADVLASLGAPDGGGHVCFRGPDELPGGSYGTSLTLRYVMDKSNDVILAWDQNGARLQADHGFPLRILIPGFIGGRMVKWLKEIKISPEQSDNHYHFKDNRVLPVNVTPEQAEAEGWWFKPDYIINELNINSAMFHPGHGEVLDLATAPTYDVEGYAYGGGGRKIIRVEVTLDGGASWFLVKDDHPPTPNKAGKYWGWCFWKITVPTADLLKAPNVACRAWDAAMNTQPSNLTWNVMGMLNNPWFTVV
>p-NaR_Acas_g4485
SDRD---PDAWVGRGKGLIRLTGQHPLNAEPPAGMLVEPGLITPAPLHYVRNHGPVPRLHWDTHRVGVCGMVERPHEFSMEELCGLPTFEIPVTVVCDGNRRKELNTITRSKGFDWGPGAVGTAVWRGVSLAHVIRCCGVKPGARFVCFEGADQLFQGNYGTSIPLAAAMEENNDMMLAFEMNGQRLPPDHGYPVRVVLPGYVGGRMVKWLSKIEISDEESKNWHHYFDNRVMPPGVDYGNVDSGGWWYKPETLLNHLNVNSVITSPGHEEFFRIRHGTRYTMRGYAYAGGGREVRRVEVTLDGGNTWIQCQRHYAKDHLRHINSWTWCHWSLELEAWRLLKADEIAVRAVDAQLNTQPSDPTWNLLGMMNNCWYRIR
>p-NaR_Acoe_014_00164
DPKDESTADNWIVRNPSMIRLTGKHPFNSEPPLNRLMQHGFITPVSLHYVRNHGYVPKAKWEDWSIEVCGLVKRPMKLSMDQLVEFPSCEFPVTLVCAGNRRKEQNQVNQTIGFNWGAAGTSTSVWRGVRLRDVLKRCGIYNGALNVCFEGIEDLPGSKYGTSLRKEIAMDPSRDIILAYMQNGELLSPDHGFPVRMIIPGFIGGRMVKWLSRIIVTTQESQNHYHFKDNRVLPSHVDAELANTEAWWYKPEYIINELNINSVITTPSHEEILLINSGRPYTIKGYAYSGGGKKVTRVEVTLDNGESWLLCTLDHKEKPNRYGKHWCWCFWSLEVEVLDLIGAKEIAVRAWDETLNTQPEKLIWNVMGMMNNCWFRVK
>p-NaR_Acoe_028_00143
DPKDGSTADNWIVRNPSMIRLTGKHPFNSEPPLNKLMHHGFITPVSLHYVRNHGYVPKATWEDWSIEVCGLVKRPMKLTMNQLVEFRSYEFPVTLVCAGNRRKEQNQVKQTVGFNWGAAGTSTSVWRGVRLRDVLKRCGIINGELNVCFEGAEDLQGSKYGTSIKKEYAMDPSREIIIAYMQNGELLLPDHGFPVRMIIPGFIGGRMVKWLARIIVATAESQNHYHFKDNRVFPSHVDSELANAEAWWYKPEYIINELNINSVITTPSHEEILLINSGRPYTIKGYAYSGGGKKVTRVEVTLDNGESWLLCTLDHKEKPSRYGKYWCWCFWSLEVEVLDLIGAKEIAVRAWDQTLNTQPDKLIWNVMGMMNNCWFRIK
>p-NaR_Aker_39005
DKRDENSPDDWIKRHPDMLRLTGNHPFNSEAPITQLMDAGFITPNSIHYTRNHGAVPKLKWETHKIKFSGIDVEPQYISMDYLHNFEHESFPVTLCCAGNRRKEENMTKKTIGFSWNTSACSTSWWTGVLLRDVLLDMGVKRKERYVCFAGPDELPKGDYGTSLPLGYVMNEANDVILAFEQNGERLHPDRGYPVRVVIPGYIGGRMVKWLCNIEITDKPSESWYHYNDNRILPSHVDKKLADEQGWWYKEQYLFNQLNINSAITSPSHGAVFDPSGTTAINFKGYAYSGAGHRITRVELTLDNGKSWELADIEKHERPNRFGKYWCWVFWSVKIDVMKILMTKQVAVRAWNEANNTQPNDLTWNVMGMGNNSWFRVN
>p-NaR_Alim_120674
DERDAKTPDAWIPRHTEMVRLTGIHPFNSESPAQKLLEAGFITPTSIHYTRNHGAVPQISWEEHRLEIVAVKFTPVELTMEDLLELPSVSVTATLTCAGNRRKEENLTNKTVGFSWNSSGTSTAMWRGVRMRDVLLKCKLANEERYVWMVGADDLPKGNYGTCIPLGLAMNIAGDVILAFEVNGKPLPPDRGFPLRVVVPGWIGGRMVKWLKRLEIRKGESNNYYHYFDNRILPPNVTKEIADADGWWMRTEYLFNELNINSVILAPFHEDTLIVPSDKALTLKGYAYTGSGKRITRVEVSFDYGNTWQLCQLHVTERPTRYGMYWCWVQWSYEASAAELATPHRIHCRAWDQSNNTQPNRLTWNVMGMGNNCIFGVR
>p-NaR_Anid_4799
DEIDQMTPDNWIPRTDHLIRITGKHPLNAEPVVTELFDAGLITPNWLHYVRSHGSVPHLLWENHRLEIS--VGENMTLLMDDLKQFESINIPVFVACDGNRRKELNMIKRSKGFNWGPGAVGCAYWRGVRLRDVLKRAGIKESRLWVNFQGAETLSEGKYETCLPLEYVMDKTHDVLLAYEMNDSPLPPDHGYPLRLVVPGYVGGRWVKWLEKIWVTDKENDSHYHIWDNRVVPEFVDKESELAETVYRNPSTACMEQVLNSILVRPGPKEKIDLVNVKKYRIQGFAYNGGGNEIQRVEISLDEGVSWLYCARRYLLTPCDMGRNSGHGYTGIEI----------IRVRCWDVNKNAQPEHPTWNLEGMMNNCHYTVK
>p-NaR_Anid_NaR
LSLDKTTPDSHVPRDPRLIRLTGVHPFNVEPPLTALFQQGFLTPPELFYVRNHGPVPHVDIPNWELRIEGLVEKPITLSFKQILNYDQITAPITLVCAGNRRKEQNTVRKSKGFSWGSAALSTALFTGPMMADIIKSAKPLRRAKYVCMEGADNLPNGNYGTSIKLNWAMDPNRGIMLAHKMNGEDLRPDHGRPLRAVVPGQIGGRSVKWLKKLIITDAPSDNWYHIYDNRVLPTMVTPDMSSQNSWWRDERYAIYDLNVNSAAVYPQHKETLDLAAAPFYTAKGYAYAGGGRRITRVEISLDKGKSWRLARIEYAEFETLYEACFCWSFWSLDIPVSELASSDALLVRAMDEALSLQPKDMYWSVLGMMNNPWFRVK
>p-NaR_Aory_CADAORAT00001983
--------------------------------------------------------------------------------------------------------------------------------------------------------------------------------------------------------------------------------------------------------------------------------------KTYRIEGYAYNGGGNEIDRVEISLNGGDTWLYCVRK----------------------------------------------------------------
>p-NaR_Atha_23813
DPRDESTADSWIQRNSSMLRLTGKHPFNAEAPLPRLMHHGFITPVPLHYVRNHGAVPKANWSDWSIEITGLVKRPAKFTMEELIEFPSREFPVTLVCAGNRRKEQNMVKQTIGFNWGSAGVSTSLWKGIPLSEILRRCGIYGGALNVCFEGAEDLPGSKYGTSIKKEMAMDPARDIILAYMQNGELLTPDHGFPVRVIVPGFIGGRMVKWLKRIIVTPQESDSYYHYKDNRVLPSLVDAELANSEAWWYKPEYIINELNINSVITTPGHAEILPINAFKPYTLKGYAYSGGGKKVTRVEVTLDGGDTWSVCELDHQEKPNKYGKFWCWCFWSLDVEVLDLLSAKDVAVRAWDESFNTQPDKLIWNLMGMMNNCWFRIR
>p-NaR_Atha_4664
DPRDEYTADSWIERNPSMVRLTGKHPFNSEAPLNRLMHHGFITPVPLHYVRNHGHVPKAQWAEWTVEVTGFVKRPMKFTMDQLVEFAYREFAATLVCAGNRRKEQNMVKKSKGFNWGSAGVSTSVWRGVPLCDVLRRCGIFGGALNVCFEGSEDLPGSKYGTSIKKEYAMDPSRDIILAYMQNGEYLTPDHGFPVRIIIPGFIGGRMVKWLKRIIVTTKESDNFYHFKDNRVLPSLVDAELADEEGWWYKPEYIINELNINSVITTPCHEEILPINAFRPYTLKGYAYSGGGKKVTRVEVTVDGGETWNVCALDHQEKPNKYGKFWCWCFWSLEVEVLDLLSAKEIAVRAWDETLNTQPEKMIWNLMGMMNNCWFRVK
>p-NaR_Bade_4998
LELDKKTPDSHVPRDERLVRLTGAHPFNSEAPLDLLYNAGFITPSSLHFVRNHGPVPESDVLDWEIEIDGMVERPLKISLRELIEIEQVTLPVTLVCAGNRRKEQNMVKKGTGFNWGAAGISTSLWTGFLMRDVLRLARPLRGAKYLCMEGCDKLPNGAYGTCIILPWAMDFDRAVMLAWKQNGALLEPDHGRPLRALVPGVIGGRSVKWLKKLTITDSPSKNFYHIYDNRVLPTMVTPEMAKEYKWWMDERYAIMNLNVQSITTVPEHDSQLKIDGSQSFTIRGFAYNGGGIRVGHVEVSLDGGSTWRLASIDYPETKELFHLCFCWCFWDIKVSVSELANANGILVRAMDVNMTVQPRNMYWNVSSMLNNWWYRVA
>p-NaR_Bade_5476
LELDKKTPDSHVPRDERLVRLTGAHPFNSEAPLDLLYNAGFITPSSLHFVRNHGPVPESDVLDWEIEIDGMVERPLKISLRELIEIEQVTLPVTLVCAGNRRKEQNMVKKGTGFNWGAAGISTSLWTGFLMRDVLRLARPLRGAKYLCMEGCDKLPNGAYGTCIILPWAMDFDRAVMLAWKQNGALLEPDHGRPLRALVPGVIGGRSVKWLKKLTITDSPSKNFYHIYDNRVLPTMVTPEMAKEYKWWMDERYAIMNLNVQSITTVPEHDSQLKIDGSQSFTIRGFAYNGGGIRVGHVEVSLDGGSTWRLASIDYPETKELFHLCFCWCFWDIKVSVSELANANGILVRAMDVNMSPASKHVLERVFDAY-NWWYRVA
>p-NaR_Bdis_3g37940
DPRDEGTADAWIDRNPSLVRLTGKHPLNCEPPLSRLMHHGFITPAPLHYVRNHGAVPRADWATWTVEVTGLVRRPARFTMDELVEFPAVEIPATLVCAGNRRKEQNMVQQTVG-----------------LRDVLRRCGVMQGALNVCFEGAEDLPGSKYGTSVTREWALDPSRDIMLAYMQNGEPLLPDHGFPVRVIIPGCIGGRMVKWVKRIIVTTAESDNYYHFKDNRVLPSHVDAELANAEGWWYKPEHIINELNTNSVITTPGHDEILPINAFRAYTMKGYAYSGGGKKITRVEVTLDGGETWQVCTLDIPEKPNKYGRYWCWCFWSVEVEVLDLLGAKEVAVRAWDQTHNTQPEKLIWNLMGMMNNCWFKVK
>p-NaR_Bdis_3g57680
DPRDEATSDAWVRRHPALVRLTGKHPFNSEPPLPRLMSHGFITPAPLHYVRNHGAVPKADWATWTVEITGLVKRPMKLTMEQLAEFEAVEFPVTLVCAGNRRKEQNMVRQSVGFNWGPGAVSTSVWRGARLRDVLRRCGVMSGAHNVCFEGAEDLPGCKYGTSLRRAVAMDPARDVILAYMQNGEPLAPDHGFPVRVIVPGFIGGRMVKWLKRIVVACNESESYYHYRDNRVLPSHVDAELANAEAWWYKPECMINELNINSVIATPGHDEVLPINALKPYTMKGYAYSGGGRKVTRVEVTLDGGETWQVCALEHPERPTKYGKYWCWCFWSVEVEVLELLGAKEMAVRAWDEAMNTQPEKLIWNLMGMMNNCWFRVK
>p-NaR_Bnat_50585
DGRDTGTPDTWIKRDPSLIRLTGRHPFNCEPPLKDLFDAGFITPTKIHFVRNHGKVPRISWDEHRVTVTGLVKNKTTFTMDQLASLPSYEFPCTFPCAGNRRKEENMVKKGLGFSWGAAAHATSVWKGVRLSTVIKHCGGIKSAKFVCFRGPKELPKGSYGTSIAIDRAMNDNWDVILAYAQNGLPLSPDHGFPLRIIIPGFIGGRMVKWLSHIEVSDKESTNHFHYYDNRVLPSEVTAERANEEDWWHRPDFIINDINIQSAIRSPEHKEIIHPAPGKKYTVRGYAYGGGGRKVIRCEVSIDQGVTWMAAQIQRFEREDSRGKHWCWIHWSIQLETELLCNSSEIRCRAWDSDHNTQPLHIAWNVMGMLNNSSYRLK
>p-NaR_Ccin_CC1G_07230
DQQDKGTPDEWVPRDSRMVRLTGKHPFNAEARLKDLYSYGFFTPSNLFFVRNHGAVPMVTAREWKVEISGLCQNPVTFSLNDLRMFEVVTIPITLVCAGNRRKEQNVVQKSLGFSWGAAGLSTALFTGVRLSDVLEFVQPQKGAKHVIFEGGDNLPNGPYGTSQLLSWARDRRKGMMLAWAMNGLPLEPDHGFPIRLVVPGQIGGRSVKWLRKIELSRQESQHHLHFHDNKVLPMPLGPDRARAEDWWYDPRYIIRDLNVNSAIACPDHDEVLQVASTDQYTLRGYAYAGGGRRVTRVEISFDEGTTWELAQIHYLEVPSIYDQSFCWCFWSFEVGVEVLKSASSITVRAMDESLALQPRDMYWNATGMMNNWWFRVC
>p-NaR_Ccri_T00003369001
DDRDKNSPDNWIPRHPDLVRLTGKHPFNCEPPIGKLLKQGFITPVSLHYVRNHGKCPQMSWDAHRLTVKGLVKKELVLNMDDILAMPSITLPVTLVCAGNRRKEENMIKQTIGFSWGCAAHACNIWKGVKLSTLLEKAGIDENARHVCFVGPEGLPNGTYGTSIDIATATDPYADVMIAYEQNGSRLAPDHGFPLRVVIPGWIGGRMVKWLETIEVTDKPSENYYHFFDNRILPPHVDAELAKAEGWWYKPEYLFNQLNINSAIVHPANGETLTLTGAGVYTIKGYAYSGGGRKITRVEISLDGGLTWRLCKNDYPEHAPKFGKYYCWMFWEYTIDKFMFLNSGELRCRAWDEGNNTQPKDITWNLMGMGNNCHFTVK
>p-NaR_Ccri_T00008899001
DIRDEKSPDSWVPRNPELIRLTGKHPLNAEPPLSKLVDQGFITPISVHFIRNHGKVAPTNWETHRLTIRGLVATELSFSMNELIKLPSVTMPVSLTCSGNRRKEINMAKQTVGFNYGAGATACTMWKGVRLTTLLNMAGID-RAKHISFEATEELPTGAYGTSIDVATAMNPYGDVLVAYEANGVRLKPDHGFPVRLIIPGWIAGRMVKYLSTIEVREKPSEHYYHFFDNRVFPPHVDAEFAHEQGLWYSDDFFFNEMNINSAIAHPANGERLVVTDSGTYSIKGYAYSGGGRKVSRVEISLDCGETWLSCKTSYPEEKHSHGKYYCWMFWELDIHHEDLYKSGQFQCRAWDSSNNTQPKEGTWNLMGMANNRHFTIK
>p-NaR_Cfra_4045T1
-------------------------------------------------------------------------------MDDIVALPNRSIPVLLVCAGNRRKEQNLNRASIGFNWGAAGCSTAVWTGVPLWYLLELSGYSKKHLHLHFEGVEKIGNGIYGTSVPLLMALDPAQDMMIAYKMNNELLPPDHGYPLRIILPGYIGGRMVKWLAKITVKSHESDNYWHINDNRVLPPPVSREIAAAGDWWSKPEYVINHLNINSTITSPAHGETLPVPKDEEYVCKGYAYNGGGRPIKRIEVSIDHGKTWMMATMHSSEPLTEYGKQWCWTFWSCPVSLKELVKSTELVVRAWDDSQNTQPEYIIWNLMGMMNNHWFRVY
>p-NaR_Chsp_6322
DERDKDTPDNWIPRHPDLVRLTGKHPFNVEPPLPKLMECGFITPAALHYVRNHGAVPNIKWEEHRLSVTGLVGKPTTFTMDDLLKLPSRELPITLVCAGNRRKEENLTAQTIGFNWGASGVGTSVWKGVRLCDVLKACGIKEGANHVCFVGVEKMPKGRYGTSITYFTAMDPACDVLLAWEQNGARLTPDHGYPLRLIIPGYIGGRMIKWLNEITVTTEESDNFFHFNDNRVLPEHVTAEIANAEGWWYKPDYIINELNINSAIAYPGHLEVVPLSKPQTYPISGYCYTGGGRKVIRVEVSIDGGKSWTLSELTHPETPTEYGRYWCWVFFKLEVPLSKIYETPELLCRGWDAAMNRQPEALTWNVMGMMNNSYFRVK
>p-NaR_Cmer_CMG019C
DKRDQNTPDDWVPRHQAMVRLTGRHPFNAEPPLCLLDQ---LTSQELHYVRNHGAVPHLTLGTHRIHISGLVERPGAFSVEELLALGEVTIPVTLVCAGNRRKELNQIRQSIGFHWGAGGASTSFWTGVRLADVLRHCQVCPKARYVCFTGADEPAKGPYGTSIPLAMALDPHADVLLAVAQNGAPLHPDHGYPVRLLVPGWIGGRMVKWLSHVEVSDRESQNHYHFFDNRIMPPHVDKERADSEKWWYRPEYLFNELNINSAVVRPLHDELLPLHHAHSYRIEGYAYSGGGRPVTRVEITFDDGQLWNLCELRHPFEPNAAGRQWAWSRFSFNASLVHLLCCTEFAVRAWDSSNNTQPHRWTWNVMGMGNNAWYRVR
>p-NaR_Cpar_30822Contig8487
DARDVGTPDEWVGRHPELVRLTGRHPFNCEAPVHALREDGFITSVPLHYVRNHGAVPRLDWATHRVDVTGLLAAPRSFSMDDLAALPEHSLPVTLVCAGNRRKEENMVKQTIGFNWGSSGVSTNVWTGARLCDVLRACGIDTNARWVHFAGPRELPKGTYGTQIPIHMAMDPDCDVILAYKQNGEILHPDHGYPIRIIIPGWIGGRMVKWLCSIHVSGDETQN-YHFFDNRIMPPHVDSEKANAE-WWYKPDYIFNELNINSAFWAPAHGDLVSFGGQGPLRLAGYAYTGGGRRVTRVEVSLDDGATWEHAKVNAHEKPNRKGRHWCWVLWEHEADPLVLLRCRELMVRAWDESNNGQPERVTWNLMGMGNNAYFRVK
>p-NaR_Crei_NaR
DKRDQDTPDNWVRRDPRILRLTGRHPLNCEPPMSVLMQYGFITPPAVHFVRNHGAAPRIRWDEHRIEINGLVNKPLTLTMDELVALPSVTFPVTLVCAGNRRKEENMLKKSIGFNWGPCATSTTYWTGVRLRDLLQHAGIKEGARFVCFRGPGELPRGSYGTSLTYAKAMDPASDVIIAYKQNHRWLTPDHGFPVRIIIPGFIGGRMVKWLSEITVMDTESQNFYHFMDNRVLPSHVDEELAKKEGWWYKPEFIINDLNINSAMARPWHDELVPLDANRPYTIKGYAYAGGGRKIIRCEVSLDDGKTWRLGDIQRFEEPNEYGKHWCWVHWTLEVNTFDFLSAKEVLCRAWDETMNTQPAVITWNLMGMMNNCYFRIK
>p-NaR_Cvar_EFN52691
LDFDKGTKDDWVPRHPDLIRLTGRHPFNVEPKPARLFE-SYITPPSLHYVRNHGAVPQIRWEDHRLAA--WWTPPTTFTMADLLAMPSVDVTCTLTCAGNRRKEENMVKQTIGFNWGPAGTSCSTWTGVRLSEVLQRCSVKQGAHHVCFRGPKELPKGSYGTSVTWVKAMDPASDLILAYKQNGRLLTPDHGYPLRLIIPGFIGGRMIKWLEEISVTAVESQNYYHFHDNRVLPSHVDEALANKEGWWYNPDFIINDLNVQSAIGYPAHEEVVPLAA-GAYAVRGYAYCGNGDKIIRCEVSLDDGKSWRLAGVTHSTPPTAYGKHWAWVWWSIDIPIAELLACPELICRAWDSSMNTQPNTFTWNVMGMMNNCCYRVK
>p-NaR_Esil_CBN78746
DARDKGTPDDWVPRHPELVRLTGRHPFNVEPPVWRIKDHGFISPNELHYVRNHGAVPRIDGASHKVRVGGAVDKPLEMTLEYIKTFQEITIPVTLVCAGNRRKEENMIKQGLGFSWGPAAVSNAMWTGVWVKDILEHVGIKEGGKHVCFVGADKLPNGYYGTSIRREVCMDETADVLLAYKMNGKELSPDHGYPIRLIVPGYIGGRMIKWLTDIEVTDLESDNHYHYFDNRVLPSQVDAEKAVAEGWWYKPPYIINELNINSAIVYPRHDEVVSLTSPTTYTVSGYAYGGGGIALTRVEVSLDDGKTWELAELSTPEKPRHMGRYWCWVFWEFKVDVLRLMKCEEIVCRAW-QGQNTQPQNITWNLLGMMNNCWFRCK
>p-NaR_Fgra_CEF74158
LKEDLKTPDSFVERDPRLIRLTGVHPFNVEAPLSDLYDEGFLTSENLHYVRNHGHVPRCEILDWEFEIDGLVETPIKMTVRDLIEYQQLTYPVTFVCAGNRRKEQNIVRKTKGFSWGAAGLSTALWTGVAIGDLLAAAKPKRGARYVCFEGADKLPNGYYGTSIKLNWCMDPNRGVMVAHRMNGKTLHPDHGKPVRLVIPGQIGGRSVKWLKKITVTQEPSDNWYHIYDNRVLPTMVSPEESADLEVWKDEKYAIYDLSTNSAICYPAHQESVTLTNTESYKVRGYAYGGGGRRITRVEITLDKGKSWRLANIRYHEAPTLYETSFCWCLWDLEIPLDELRNADDIMMRAMDESMNIQPRDMYWSVLGMMNNPWFRIV
>p-NaR_Gpro_102987
DKRDGDTPDNWIPRHPDMVRLTGRHPFNSEAPITSLMEHNGLTPNALHYVRNHGPVPNLEWSEFKVSFDGLVRNPRTFTMDEIASMPKSTFQVTLTCAGNRRHEQNVTKNSQGFSWGPAAVSTAVWSGVPLSYVLELCGGVAEPRFVNFAGAETLPKGYYGTTVPVEMALDYTSDILLAYEMNGEQLPPDHGYPLRVIIPGWIGGRMVKWLSKVTVSESESDSTYHFEDNRVLPPNVTSAAVATTSKGGTSKFIINERNINSVITTPSHGTPCDVKKTVRLPVKGYAYTGGGRRIIRVELSVDNGQTWHLVPSRHGSAPRHGTRFWCWFLWETEVEVPSVSEVGEVLVRCWDASQNTQPREQTWNLLGMMSNNWYRVK
>p-NaR_Gpro_95808
QKTDAATPDKWIERSASMTRVTGRHPLNAEADSKILLEAGLVTPRALHYVRNHGPVPNI--DSSSEEYKNYHLEPQRFTIDDLRSIASPRFPVAFGCDGNRRKEINQRRQTRGSNFGPGAVSCSVWGGVFLRDVLSRASLPPESFHVWFEGEEKLNNSTYGTSFPLCYILDPTNDVMLAFEMNGEPLPPDHGCALRVIMPGMVGGRQVKWLKRVVISDKPSPSWFHWHDNRERPFFIEVNFTNHP-----------QRHFAPVITHPTHDASIDIKTLRRVEFKGYAYSGGGNKVTSVEVSLDGGMNWSGAKSVYVGGPRHGNKWWGWCHWSFSCELWRLLRCSEVVVRAVDAAGNRQPENVEWNLMGMMNNSLYRVQ
>p-NaR_Kfla_13647
DQKDVGTPDDWVARHPELVRLTGRHPFNCEPPLQRLREHGFMTPVSLHYVRNHGAVPKGEWDSWRIEVSGLVGRPCSLSMADLLALPRRTLPVTMVCAGNRRKEENMVKQTIGFNWGAAGVSTTVWGGVRLSDVLKHVGAHEGGNYVCFEGEETLPGSKYGTSLTMEVAADPACDVLLAFEQNGERLEPDHGFPVRTIIPGYIGGRTVKWLRKIEVTAGESQNYYHFNDNRVLPSQVDAERANREGWWYKPDFIINELNVQSAIWSPAHGEVLSIANAAKYTISGYAYSGGGRKIIRVEVSVNGGESWEMAELAHGAPPTEYGKHWAWCLWQLEVDVMALFTTKEMAVRAWDSSMNTQPDKIAWNVMGMMNNCWFRVR
>p-NaR_Mcir_Mucci2_81522
DAKDRGTPDAHVSRDPNLTRLTGKHPLNAETPIPLLMDHGFITPNSLHIVRNHGPVPQNQWDTHSIAISGLVNKPVTITMDDLLQLPSHTLAVTICCAGNRRKEQNMIKPSIGFSWGPGGIGTAYYTGVFLRDVINHAGGL-EALHICMEGNDNTAKGGYGTSITVNRAMSPEFDVLIAYKMNGEPLPYDHGYPVRCIVPGCIGGRSVKWLSKIEASTDVSQNPFQNADNKVFPSTVSADQATAENWWTNPDYSVYDLNVNGVIAAPYHGSRIALDDLKVVVVNGFAYGGSNRKVTRCEITLDDGKTWRLADITKPEYPESYTRYWTWVHWSIEIPIADLLGVQEICLRCWNETNSVMPKDLNWSLMGMLNNCWYRVK
>p-NaR_Mgut_mgv1a000999m
DSRDEFTADNWVERNPSMVRLTGKHPFNAEAPLPRLMHHGFITPVPLHYVRNHGPVPKTSWDDWTVEISGLVKKPMRLTMHQLEEFPSKEFPVSLVCAGNRRKEQNMIKKTIGFNWGAAGVSTSVWRGVPLRAILKRCGIMKGALNVCFEGAEDLPGSKYGTSLRKEMAMDPSRDIIVAYMQNGERLSPDHGFPVRMIIPGFIGGRMVKWLKRIIVTTQESDNFYHFKDNRVLPSHVDAELANSEAWWYRPEYIINELNTNSVITTPCHEEILPINSWRPYTLRGYAYSGGGKKVTRVEVTMDGGETWNVGILDHPEKPNKYGKYWCWCFWSLEVEVLDLLSAKEIAVRAWDETLNTQPEKLIWNLMGMMNNCWFRVK
>p-NaR_Mpol_11980
DRRDLATDDKWVPRHPDLIRIKGFHPFNGEPPLSTLMHFGFLTPTSLHFVRNHGAVPQAGWESWTIEITGLMTKPKKFTMRDLLCFPSRRLPVTLMCSGNRSKELSKGGKSLGLKWGPGAVSTSVWGGARLCDVLQHCGVLRVQYFVCCSGADKLPSSSYGTSIPLEVAMDESRDVLLAYEQNGDLLTPDHGFPVRLIVPGFTGGRSVKWLNKIEISAEQSDSYYHLHDNRMLPSQVDLDTAISERWMSRPEFVINEMNVNSVICTPAHSQTLTIDPSAAYSITGYAYSGTGKKIGRVEVSLDGGKTWKFCSVGYPAQPTKHGMYWSWCFWETRVDVMELVESSEIVVRAWDSAMNTQPENSSWNLLGNMNNCWYRVK
>p-NaR_Mpol_4023
DSRDLGTSDDWIQRHPSLVRLTGRHPFNCEPPLSALMEHGFITPASIHYVRNHGYVPHGDWDNWKFEVSGLVKRPMKLSMQDLVKFPQREFPCTLVCAGNRRKEQNMTAQSIGFNWGAAAVSTSVWKGVRLCEVLRYCGVMKGARYVCFEGAETLPAELYGTSLTIEKALDESCDVILAYQQNGRRLEPDHGYPLRMIIPGHIGGRMVKWLTSISVTSQESGNHYHYNDNRVLPSHVDAETAKAEGWWYKPDYIINELNINSVITTPAHNEVLPFDSIKPYTVKGYAYTGGGRKVTRVEVSLDAGETWRLCDIDRPERPTKHGRYWCWVLWELDVDVTDFLQSKELVVRAWDSALNTQADRLTWNVMGMMNNNWFRVK
>p-NaR_Mpus_Micpu39565
DVLDVNTPDFWINRSRDMTRVRGKHPMKAEPALGDLIARGAITPTRTHYVENVSSVPRADAKTHRVRVCGDVRRAAPRAVANLKKMRAATLPVLLASAGNRRKELRAMTPGDGGDWGAGAVGNSLWTGVPLRDVLKRAGVTPTRRHVHLYGLESVDDREYGVSIPLRKALDPAQDVLVAYAQNGETLTPDHGYPVRAIVPGDVGGNSIKWLSRVEVRETPESAHARTRDN-VFPPHVTTEKIAKERWWTNPDIAMRELCVNAVVCAPAHGDCVKITPRAPFAIRGYAHSGGGRAVTRVEVSLDGGVTWRCARVTCPCPRTAHGKQWCWAMWSIDVARGALARCREITARAWDEAHNTQPRDVTWNLLGCGNNAHFRVK
>p-NaR_Mpus_Micpu57689
HADDVKTPDNWVPRHPNLIRLTGKHPFNVEADLPELFDYGFISPANLHVVRNHGAVPRLAWETHRIAIGGLIRRPFELGMDELAAMPTITFPCLVVCAGNRRKEQNMIKKSIGFNWGPSAVGNTYWKGVPLRLLLNRAGIHPGARFVCLAGPEELPKGSYGTSIDMETALDPTCDVIVAFEQNGERLHPDHGFPCRVLIPGYIGGRMIKFLTKVIVTDGESKNFYHFNDNRVLPVGVDAETATADGWWFKEEYIINNLNINGAIAYPKHEEVIPAAA-KTYTIKGYAYSGGGRKVIRAEVSFDQGQSWKLGDVVVREKPGDKAKHWCWCHWEIKVNASAIASANEICFRAFDQSQNSMPERPTWNVMGMLNNPWYRVR
>p-NaR_Mver_08621
DPRDANTPDRWIKRHPELIRLTGKHPFNCEPPVPLLLSKGFITPASIHFVRNHGPVPQLSWDTHRMFIGGLVNTEVTLTMDMLTQLPSITIPATLVCAGNRRKEQNMHKQSIGFNWGPGAVSTAIWKGVLVRDLLLNCSGLEGARFVSFDGLDKLPNGTYGTSLSVERVMNPMNDVMIAYEMNGDRLTPDHGFPVRLIVPGVIGGRMIKYLTKITVSDSLSDSWYHYHDNRVLPSIVDAEMAEREQWWFRPEYTINDLNINSVICSPAHRSILLISDPKDIIISGYAYNGGCKKITRVEVTLDSGRSWLVSDLEHPEEWPEYQRYWCWCFWSIKVPVRQLLKCKDIHVRAWDSTTNTQPKDLNWNLMGMMNNCWYRVQ
>p-NaR_Ncra_4706NCU05298
LPTDLKTPDHLIPRDPRLIRLTGSHPFNVEPPLTALFEHGFLTPQNLHYVRNHGPIPSSSLLNWEFTVEGLVEHPLKISVRELMKWDNVTYPVTLVCAGNRRKEQNVLRKSKGFSWGAGGLSTALWTGVGLSEILARAKPLKGARYVCFEGADQLPNGTYGTSVKLAWAMDPNKGIMVAHKMNGENLHPDHGRPVRVVVPGQIGGRSVKWLKRIVVTKGPSENWYHVFDNRVLPTTVGPEESGEKRVWRDERYAIYDLNVNSVICEPGHGEVVSLRGDGTYRLRGYAYAGGGRRVTRLEVTLDQGKSWRLAGIEYPEAQELFESCFCWCFWDLEIPLSELRKAKDVCIRAMDESLALQPKEMYWSVLGMMNNPWFRVV
>p-NaR_Ngad_6620
DAHDEDTVDKWVHRLPDMIRLTGRHPFNAEPDTKALVNQGFITPAAMHYVRNHGPVPQLSWESHRITVSGVVPQPHTFSMDELLSLPQRTLPVTLVCAGNRRKEVNVHRKSKGFNWGAGAVSNSLWTGVPLHVLLEQCGLNPGSYWVNFDGPDELPKGVYGTSIPLRKALDPAQDVLVAHKQNHEPLMPDHGFPVRMIIPGYIGGRMIKWLTRITISHEPSQSFYHYHDNRVLPSSVDQERADREDWWRKPEYIINDLNLNSAITHPSHNEEIPLLENGTYKIQGYAYCGGGRRVHRVEVSLDDGQSWELVEMSKEEYPTEHGRFWSWRLWHLDVDVLRLASGKSVACRAWDDSQNTQPRDLTWNVLGMMNNSWFRLK
>p-NaR_Nk52_9149
DDRDKNSPDNWISRHPEMVRLTGKHPFNSEPPLSGSLTRSYLTSQERHYVRNHGAVPRLQWDQHTIRVGSL-IDEAAITMDDLLQFPIISRTATLVCAGNRRKEQNMVKQSKGFSWGAGAIGTAVWTGVPLCEFLKALNVDVKQLHVRFEGADRLPNGYYGTSIPLDVAMDPSNDVMLAFGMNGSFLSPDHGFPVRCIIPGYVGGRMVKWVSRITISDEESDNWYHYYDNRVLPAHVDLDLASRESWWRNPDYIINEMNINSVITFPDHMDRSSICGGRFFTISGYAYSGGGRKVTRVELTFNNGKSWHLCELDHGETALRRGKFWGWCLWKLLVPFDILLGSSEIAVRAVDASMNMQPSDITWNVLGMMSNAWFRVK
>p-NaR_Ntab_1398
DTRDEGTADNWIERNFSMIRLTGKHPFNSEPPLNRLMHHGFITPVPLHYVRNHGPVPKGTWDDWTVEVTGLVKRPMKFTMDQLVEFPCRELPVTLVCAGNRRKEQNMVKQTIGFNWGAAAVSTTIWRGVPLRALLKRCGVFKGALNVCFEGADVLPGSKYGTSIKKEFAMDPARDIIVAYMQNGEKLAPDHGFPVRMIIPGFIGGRMVKWIKRIIVTTQESDSYYHFKDNRVLPPHVDAELANTEAWWYKPEYIINELNINSVITTPCHEEILPINAWRPYTLRGYSYSGGGKKVTRVEVTLDGGETWQVSTLDHPEKPTKYGKYWCWCFWSLEVEVLDLLSAKEIAVRAWDETLNTQPEKLIWNVMGMMNNCWFRVK
>p-NaR_Ntab_3449
DSRDEGTADNWIERNFSLIRLTGKHPFNSEPPLNRLMHHGFITPVPLHYVRNHGPVPKGTWDDWTVEVTGLVKRPMKFTMDQLVEFPSRELPVTLVCAGNRRKEQNMVKQTIGFNWGAAAVSTTVWRGVPLRALLKRCGVFKGALNVCFEGADVLPGSKYGTSIKKEFAMDPARDIIIAYMQNGEKLAPDHGFPVRMIIPGFIGGRMVKWIKRIIVTTQESDSYYHFKDNRVLPPHVDAELANTEAWWYKPEYIINELNINSVITTPCHEEILPINAWRPYTLRGYSYSGGGKKVTRVEVTLDGGETWQVCTLDHPEKPTKYGKYWCWCLWSLEVEVLDLLSAKEIAVRAWDETLNTQPEKLIWNVMGMMNNCWFRVK
>p-NaR_Opar_4267
LPTDLKTKDNFVARDPDLLRLTGSHPFNSEPPLAKLYDSGFLTPVSLHFVRNHGPVPYVNILDWEVSIEGMVETPYKIKLSDIMQFDIYTTPVTMVCAGNRRKEQNMVKKGTGFNWGAAGTSTSLWTGCMLGDVIGKARPSKRARYIWMEGADNPANGAYGTCVRLSWAMDPERCIMMAYKQNGEWLHPDHGKPLRVVIPGVIGGRSVKWLRKLVVSDRPSENWYHYFDNRVLPTMVTPEMAKSDRWWKDERYAIYDLNLQTIICKPENQQVIKISD-DEYEIAGFGYNGGGIRIGRIEISLDKGKTWKLTEIDYPEAGRLFMSCLCWCFWKLKVPLSELATSKDILVRGMDERMVVQPRTMYWNVTSMLNNWWYRVA
>p-NaR_Otau_XP_003081526
DARDEGTPDAWVPRHESLVRLTGTHPFNVEPPLTELMECGGITPAELHLVRNHGAAQKCEWDSHRVTISGELKKSRSYTMDELLAKPAMTMPMLLVCAGNRRKEQNMYKKTIGFGWGPAGLSNSLWTGVPLRILLQECGVTEKRQYVCFEGPEELPNGTYGTSIPLCKALDPAEDVMVAYAQNGEALRPDHGYPVRLLIPGYIGGRMIKYLTTIRITEQPSDNFYHFRDNRIMPPGVDAAMADKEGWWEKPEYIFNELNINSAISSPAHGERIPLDS-KTYTVKGYAYTGGGHAITRVEVSLDGGYEWRLCNVVRPCAPNMYGKQWCWFFWNLEVDTAELAGAKEVMCRAWDQANNTQPRDFTWNLMGMGNSCHFRCK
>p-NaR_Pinf_XP_002900553
DPRDVGTPDEWVPRHPELIRLTGRHPFNSEPPLKY--ASTFITPMALHYVRNHGPVPRLEWDTHTFSIDGLVKKPRTFGMNELVTFEQVTFPVLLVCAGNRRKEQNMIKKTIGFSWGAAGCSTAEWTGVPLHVLLTACGVDEKAQWVWFEGIEDLPHDKYGTCIRASTALDPACDVLVAWKANGELLGPDHGFPVRLIVPGHIGGRMVKWLARIHVSDHESSNHHHIMDNRVLPSHVTAETATAEGWWSKSPYAIMELNVNAVVILPNHDDLLALGEDETYTIKGYAYSGGGRRVIRVEVTLDDGASWQLARIIYHERPSKYGKMWCWVHYELAAPMSSLLCAREVCVRAWDSSMNLMPAFPTWNVMGMMNNPWYRVK
>p-NaR_Ppat_XP_001762979
DERDKGTSDDWIPRHPELVRLTGRHPFNCEPPLSTLMEAGFLTPTSLHYVRNHGAVPRASWDDWKVDVSGLVKRPMSLTMNDILRFRARELPVTLVCAGNRRKEENMVKQSIGFNWGAAAVSTSIWRGVLLCDVLRHCGVVKGALYVCFEGAEILPGSTYGTSITIETAMDEAQDVMLAYQQNGQYLEPDHGFPIRLIIPGYIGGRMVKWLNKIEVTSRESGNYYHFHDNRVLPSHVDAETAKAEGWWYRPDYIINQLNINSAISSPAHGETLPVNFSEPYIVKGYAYSGGGRKVTRVEVSLDDGKSWTLCDVKHPEEPTRYGKYWCWCFWQIGVDVMDLLKCKEIVVRAWDAGMNTQPQHLIWNVMGMMNNCWFRVK
>p-NaR_Ppat_XP_001765828
DERDKGTSDDWIPRHPELVRLTGRHPFNCEPPLATLMEAGFLTPTSLHYVRNHGAVPRASWDDWKIEISGLVKRPTTFTMNDILRFPARELPVTLVCAGNRRKEENIVKQSIGFNWGAAAVSTSIWRGVRLCDILRHCGVVKGALYVCFEGAEILPGSTYGTSITIDTAMDKAQDVLLAYQQNGQCLEPDHGFPIRLIIPGYIGGRMVKWLNKIEVTTQESGNYYHFHDNRVLPSHVDAETAKAEGWWYRPDYIINQLNINSAITSPAHGEALPVNFSESYIVKGYAYSGGGRKVTRVEVSLNDGKSWILCDLKHPEEPTRYGKYWCWCFWQINVDVLDLLKCKEIVVRAWDAAMNTQPQHLIWNVMGMMNNCWFRVK
>p-NaR_Ptri_XP_002183599
DYRDVGTPDEWVPRDGRLVRLTGKHPFNVEPPLAILKQHRFITPSSLHYVRNHGACPKLSWKEHTVCVGGLVPNALELSMDEIVAMEPRELPVTLVCAGNRRKEQNMIRQTIGFNWGPSGVSTSVWKGVLLRDLLLRAGVSMAGKHVEFIGVEDLPNVKYGTSVPLARAMNPAYDILIAYEQNGEVLQPDHGYPVRLIIPGYIGGRMIKWLKYINVIPHETKNHYHYHDNRILPG----------GWWYKPEYIFNELNINSAIAAPDHNETLSIAKNKTYDVTGYAYTGGGRLITRVEISVDGGIHWELAKLERKEQPTDYGMYWCWTWWNYEVKVADLVGAKEIICRAWDESNNPQPVVPTWNLMGMGNNQAFRVK
>p-NaR_Pult_12566
DPRDIGTPDAWISRHPELIRLTGRHPFNCEPPLEHL--RTFITPTAMHYVRNHGAVPRLGWDTHRFQVDGLVDRTHSFTMQELLTFQDVSIPVLLVCAGNRRKEQNMIKKSIGFSWGAGAASTAEWTGIPLHALLTYCGVDEKAKFVWFEGADALPKNNYGTCIPAHTALAPSCDVLVAWKMNGDLLSPDHGFPLRLIVPGHIGGRMVKWLTRIHVSDRESDNHHHLHDNRVLPSHIDAETATAEDWWAKPEFAIQELNVNSVLLSPAHTEVLDLKNAGTYKVSGYAYSGGGRRIIRVEVTVDDGMSWENCRIQYTEKPNAYGKMWCWVQYELQIPLQKLVSAQEICVRAWDSSMNTQPEYPTWNVMGMMNNPWFRVR
>p-NaR_Pyez_14599_g3505
DDRDVKTPDNWIPRHPDLVRLTGKHPFNCEAPLSMLVDQGFITPPSLHFVRNHGAAPQLSFDDHRLEVSGLVDTPLTLSMEDILAMPSVTIPVTLTCAGNRRKEQNMTKQTIGFSWGAAATSCNFWTGVRLRDVLEKAGIQ-KARHVCFVGCDDLPGGKYGTSIDLATAMDQFGEVMLAYEQNGIRLTPDHGAPLRVVIPGWIGGRMVKWLTGVSVTAEESQEHYHFFDNRIMPPHVDAELAKSEGWWYKREYLFNQLNINSAISSPANGELMSLSGAGVYTLKGYAYSGGGRKVTRVEVSVDGGKTWLLATLDHPEHAPSYGRYYCWCFWEYTIDKFALLNSGELLVRAWDEGNNTQPAKLTWNLMGMGNNCYFRVT
>p-NaR_Rirr_335331
----------------------------------------------------------------------------------------------------------MVKKTIGFNWGAAAVSTAIWKGVPLRYILQLAGVKEKTRYVCFGGTDKLPNGYYGTSITLKWAMDEEKDVMLAYEINGKRLTPDHGYPIRMIIPGIIGGRMVKWLDKISVTNKESDSWYHFHDNRVLPPNVDAERANKENWWYIPNYIIYDLNVNSAIAAPAHDEVIPFSSFSEYTLRGYAYSGGGRKITRVEVTLDDGKTWLLSDLFDLE--ERNGRTWCWTFWSLKIPTHSFVRSSEIRVRAWDCSQNTQPENLTWNLMGMMNNCHYRVK
>p-NaR_Rirr_74537
DPRDVNTPDKWIPRHPELIRLTGKHPFNSEAPLPLLMEQGFTTSTSLHYVRNHGPVPKISWDTHRLVVDGLVPKTLNLSMDDIIKMPYQEFPVTLVCAGNRRKEQNMIKQTVGFNWGTSAISTSVWRGVPLRYILKLAGCSEEPRHVCFSGADKLPNGYYGTSITLDWSMDDSRDVILAYKMNGEMLSPDHGYPLRIIIPGVIGGRMVKWLSKITVSNKESDSYYHYYDNRLFPPNVDSERAKKEGWWYNPEYIIYDLNINSIISSPAHDERIPISSFNEYTLKGYAYTGGGRKVNRVEISLDDGKTWLLTNLDHPERPKSIRRYWCWCFWSLNVPLYSFIGCSEIRVRAWDESNNTQPENPTWNLTGMMNNCHFKVK
>p-NaR_Sagg_102072
DSRDAETPDDWVRRHPDMTRLTGVHPFNAESPMPALVDHGFITPNAIHYTRNHGAVPRLSWQAHRVTIVGDDVTPVSLGMDDILLFPSTSLPITLTCAGNRRKEENMRAKTVGFSWNTSATSTSVWTGARLAEVLRDAGVVNKGWHVWFIGADDLPNGNYGTSIPLGYVMDFANDVLLAYKQNGQLLHPDRGFPIRLLVPGWIGGRSVKWLKRIELRRAESSNYYHLYDNRILPPQVLTKTIADEDWWKRPEYLFNELNINSVITHPVHNSTLEFNGVQTMTFKGYAYSGGGRRVTRVELTFDEGASWRLADLIVSERPTSYSKHWCWVFWELQVNVVNLIHAPYCAVRAWDNANNGQPQDLTWNLMGMGNNSWFRVQ
>p-NaR_Sagg_70979
DERDLDSPDAWVRRRPEMLRLTGLHPFNSEAPLSLLMNQGFITPTSLHYVRNHGAVPQLAWDTHRVAFHGLDGEIGELSMEDLALFPKRTMAVSLSCAGNRRKEANMIKQSKGFSWGCAAVSTSVWTGVRVADVLDYLGLLSAAKYICFDGVDMLPNGTYGTSIAIETVLDPARDVLLAFEQNGERLAPDHGFPVRLLVPGFIGGRSIKWLGAVKLSAEESDSWYHYFDNRLPPPNVDQETVKSDSWFKRPEYIINDRNINSAISAPAHDEVLALGPAKTYTIGGYAYNGGGRRITRVEVTLDNGASWELAEMTQPERPTPYGRYWCWTFWSLTIDPIRFLQCREVACRAWDESTNTQPGNRTWSILGMMQNSWFRVK
>p-NaR_Sarc_SARC_08917
PSLDISNPDAWVERRPELVKLTGVTPFNCEAPLQLLMADGEITSCGLHYVRNHGNVPKITWESHTLTVPGSYNESVKYSMDDLVNLPVRSIPVLLVCAGNRRKEQNMKRATIGFNWGSAGCSTSMWTGVPLWALLELSGYSSRKHYVWFEGVEKIGNGIYGTSVPLMAALDRTQDMMVAYAMNDERLPPDHGYPLRVILPGYIGGRMVKWLCAIRIKSYESDNYWHVNDNRVLPTEVSREIAEQGGWWKKPEYVINHLNIQSVITKPAHAEELPVPDAETYLVQGYAYTGGGKRLIRVELSIDHGETWLLAELHHSDGPTEYGKQWCWIFWSCPVLISELISATEFCVRAWDDSMNTQPKYMTWNLMGMMNNPWHRVF
>p-NaR_Sbic_04g024300
DPRDEGTADAWVERSASLIRLTGKHPFNGEPPLRRLMEHGFVTPAPLHYVRNHGPVPRGDWAAWTVEVAGLVRRPARLTMDELAGFRALELPVTLVCSSNRRKEQNMARQTLGFNWGPGAVSTSVWRGARLRDVLRRCGGVGGALYVCFEGDEDLPGSKYGTSITRERALDPTMDVMLAYQQNGGPLLPDHGFPVRLIVPGCTAGRMVKWLRRIVVTRAESDNYYHYRDNRFLPSHVDAKLADAQGWWYKPEYVINEMNTNSVITTPGHNDFLPINAIRTYTMKGFAYSGGGKKVTRVEVTLDGGQTWLLCVLDHPEKPTKYGRCWCWCFWSIDVELADLLACKEIAVRAWDQSLNTQPEFLTWNLLGMMTNCWFRVK
>p-NaR_Sbic_04g034470
DPRDEATSDAWVRRHPALVRLTGKHPFNSEPPVPRLMAHGFITPAPLHYVRNHGPVPRADWSTWTVEVTGLVRRPARLTMEQLVEFEAVELPVTLVCAGNRRKEQNMVRQTVGFNWGPGAISTSVWRGARLRDVLRRCGVMDGAANVCFEGAEDLPGSKYGTSLRRGVAMDPARDVILAYMQNGEPLAPDHGFPVRVIVPGFIGGRMVKWLKRIVVASSESESYYHYRDNRVLPSHVDAELANAEAWWYKPEYMINELNINSVITTPGHDEVLPINALRPYTIKGYAYSGGGRKVTRVEVTLDGGETWQVCSLDHPERPTKYGKYWCWCFWSVDVEVLDVLGAKEIAVRAWDEAMNTQPEKLIWNLMGMMNNCWFRVK
>p-NaR_Sbic_07g022750
DARDEGTADAWIERNPSLVRLTGKHPFNCEPPLARLMHHGFITPAPLHYVRNHGAVPRGDWATWAVEVTGLVKRPARITMEELADFPAVEIPVTLACAGNRRKEQNMVRQTVGFNWGAAGVSTSVWRGARLRDVLRRCGIMGGALNVCFEGAEDLPGTKYGTSVTREWALDPSRDIMLAYMQNGEPLLPDHGFPVRVIIPGCIGGRMVKWLKRIVVTPAESDNYYHYKDNRVLPSHVDAELANAEAWWYKPEYIINELNINSVITTPGHDEILPINAIRGYTMKGYAYSGGGKKVTRVEVTLDGGETWLVCDLDHPEKPNKYGKYWCWCFWSVEVEVLDLLGAKEIAVRAWDQSLNTQPEKLIWNLMGMMNNCWFKVK
>p-NaR_Smin_036677_t1
DTRDAGTPDKWIKRHPAMLRNTGAHPFNSEPPLKHLQNAGWITPPSLYVVRNHGAVPQLSWADHKLKITG-VPQPVELSMEQIASGEYVSIPVTFICAGNRRKEQNMTKKTVGFDWGAGAVGNSVWTGVRLCDLLAAVGITKEHRFVHFEGPGELPQGSYGTSIDMGWALDRERDVLLAFKQNGELLTPDHGFPLRTLLPGCIGGRMIKWLSSMWVSDKPSENHYHYFDNRVLPPHVDADLAHSEGWWYKPEYIINHMNINSAMFQPRHNSFIKDKP-KTLKVSGYAYTGGGHKIIRAEISLDSGKSWEITELTRPEDEIAADKHWCWAWWETEVDMERLEDCEEICCRAWDSNHNGQPVQLTWTVMGMLNNPIYRIK
>p-NaR_Smin_039611_t1
DTRDAGTPDKWIKRHPAMLRNTGAHPFNSEPPLKHLQNAGWITPPSLYVVRNHGAVPQLSWADHKLKITG-VPKPVDLSMEQIASGEYVSIPVTFICAGNRRKEQNMTKKTVGFDWGAGAVGNSVWTGVRLCDLLAAVGITKEHRFVHFEGPGELPQGSYGTSIDMGWALDRERDVLLAFKQNGELLTPDHGFPLRTLLPGCIGGRMIKWLSSMWVSDKPSENHYHYFDNRVLPPHVDADLAHSEGWWYKPEYIINHMNINSAMFQPRHNSFIKDKP-KTLKVSGYAYTGGGHKIIRAEISLDSGKSWEITELTRPEDEIAADKHWCWAWWETEVDMERLEDCEEICCRAWDSNQNCQPVQLTWTVMGMLNNPIYRIK
>p-NaR_Smoe_XP_002972481
DERDVGTSDEWVSRHPDMVRLTGRHPFNAEPPLPRLMQHGFITPAALHYVRNHGPVPRGTWAEWRLHVGGMVRRPAVLTMDDLLRLPARELPVTLVCAGNRRKEQNMVRQSVGFNWGAAGVSTSVWKGALLRDVLKACGGLRGARFVCFEGGDSLPKDGYGTGIRVEKAMDVTQDVLVAYMQNGRPLPPDHGFPVRMIIPGVIGGRMVKWLRKIEVTAAESTNYYHYQDNKVLPSHVDSDIASAEGWWKRPEYVINELNINSVITTPAHGDSLPINPVSPYKMSGYAYSGGGRKVIRVEVTLDGGETWALADLTHPERPTKYGKHWCWSFWELGVEAMELLQAREIAVRAWDESMNTQPKELIWNLMGMMNNCWFRVK
>p-NaR_Smoe_XP_002984312
DERDVGTSDEWVSRHPDMVRLTGRHPFNAEPPLPRLMQHGFITPAALHYVRNHGPVPRGTWAEWRIHVGGMVRRPAVLTMDDLLRLPARELPVTLVCAGNRRKEQNMVRQSVGFNWGAAGVSTSVWKGALLRDVLKACGGLRGARFVCFEGGDSLPKDGYGTGIRAERAMDVTQDVLVAYMQNGRPLPPDHGFPVRMIIPGMIGGRMVKWLRKIEATAAEPNNFYHYQDNKVLPSHVDSDIANAEGWWKRPEYLINELNINSVITTPAHGDSLPINPVSPYRMRGYAYSGGGRKVTRVEVTLDGGETWALADLKHPERPTKYGKHWCWCFWELGVEAMELLQAREIAVRAWDESMNTQPKELIWNLMGMMNNCWFRVK
>p-NaR_Spun_SPPG_02797
DERDKKTPDEWIRRNPDLLRLTGRHPFNCEAPLEKLIEKGWITPTDLHYVRNHGAVPKLEWGKHRLHVGGLVSSPQTFTMSDLAALPSATFPILLVCAGNRRKEQNMTRQTIGFSWGPSGLSNSIWKGVLLRDLLLQCGAPDMPKWVIFQGAEDLPKGKYGTSIAYDVAMDPRCDLLVAYEQNGEPLAPDHGFPVRIVIPGHIGGRMVKWLARIIVSTEEDSSHYHFHDNRVLPPNVDAQIATAEGWWYKPEYIINELGINSVITSPTHDELIPITIDGGYKFRGYAYTGGGRAITRVEVSFNHGERWELAKLPYPVEHIRRGKYWSWFWWELDVDVRDLCGCTQVWVRAW-EGQNTQPEKLTWNVMGMMNNCYFRLH
>p-NaR_Spun_SPPG_02976
NAFDAYDPDNWVKRNERLVKRTGILPLNAETPVEVLLNEA-VTPSSLHYVRNHGAVPKLDWAKHVIELKA-GDNTINISMDQLEDYEPCTLLVTFACDGIRRKELNEIRRSNGFDWATGAVSTAKWKGALLRDVLQKNFSDQKYKFVLFEACDDLNNGSYGTSIPIDHALDPSADVLIAYEMNDERIPPDHGYPVRTVLPGCVGGRMVKWLKQIILSEKESQNWHHFHDNRVLPPTIT-NNAMASGIWKNPDYLLYELNVNSVILFPAHGQKLDVKDISNFTVTGYAYDGGGRKISRVEVTLDGGESWNECKIAYPEEPRHGRKWWVMCKWSIEFPAWKVVSARDMAVRAWNASLNTQPEHHTWNLLGMMNNAWYRVQ
>p-NaR_Tmel_XP_002841191
LDVDVGTPDSHVPRDPRLIRLTGVHPFNVEAPLSALFDSGMIFDGTLLF----------EMLDWTITIEGLVANPLALTLRQIIGFEQVTLPVTLVCAGNRRKEQNQVRKSQGFSWGAAGVSTSLFTGPLLASVIAAARPQRNARYLCMEGADELPNGNYGTSIRLSQVFDPNRGIMLAHKMNGEELRPDHGRPLRVVVPSMIGGRSVKWLKKIILTESPSENWYHIYDNRVLPTMVTPEMAKANDWWTDERYAIYDLSVNSAIAYPAHDETLSMETTEQYNLKGYAYAGAGRRITRVEISLDKGRSWILSSVEYPEIPTLFDACLCWCFWSLDIPTSALFAADDIVVRAMDDSMNTQPRDTYWSVLGMMHNSWFRVA
>p-NaR_Toce_9484
DHRDVGTPDEWIPRDGKLVRLTGRHPFNVEPPLFVHQKHKFITPTCLHYVRNHGACPNLAWETHRVRVGGIVPRPLDLSMDEIESMPDRELPVTLVCAGNRRKEQNMIRQTIGFNWGAGGVSTNVWKGVLLRDLLIAAGVSMTGKHVEFIGHEDLPNVKYGTSVPLARAMNPAYDILIAYEANGERLQPDHGFPVRLIIPGYIGGRMIKWLTDINVLEHETKNHYHYHDNRILPPHVTAEESLTGGWWYKPEYIFNELNINSAMTAPDHGETIDLAKNSTYEVGGYSYTGGGRRITRVEITTDGGKHWEVCKINQIEKPTDYGMYWCWIWWTYELNVADLVGCKEIWCRAWDEANNCQPNDPTWNLMGMGNNQVFRIK
>p-NaR_Tpse_XP_002294410
DHRDVGTPDEWIPRDGKLVRLTGRHPFNVEPPLSVHQEHKFITPTCLHYVRNHGACPNIKWEEHRVRVGGLVDTPLDLGMDEIVAMEPRELPVTLVCAGNRRKEQNMIRQTIGFNWGAGGVSTNVWKGVTLRDLLLKAGVSMAGKHVEFIGAEDLPNVKYGTSVPLARAMNPAYDILIAYEANGEVLQPDHGYPIRLIIPGYIGGRMIKWLTDINVLEHETKNHYHYHDNRILPPHITAEESLTGGWWYKPEYIFNELNINSAMTAPDHNETIDLASSSSYEVGGYAYTGGGRRISRVEVSTDGGVHWEIANINQIEKPTDYGMYWCWIWWTFDLKVADLVGTKELWCRAWDESNNVQPNDPTWNLMGMGNNQVFRIK
>p-NaR_Umay_XP_759994
LTSDANTPDHWIARDERMIRLTGKHPFNSEAPLSELFSKGFLTPQNLFYVRSHGDTPRVQAENWKLKVHGLVEQEVELSIKDLKKFPTVTLPITLVCAGNRRKEQNMVAKGLGFNWGAAGVSTGLFTGVYLADILDYCKPKARARHVVFEGADELPKGKYGTSQRLNWALDRCKGMLIAWGLNGEDLSPDHGYPLRLVVPGQIGGRMVKWLERIEVSDRESQHHLHFHDNKVLPTEVTADQARSEHWWYDPKYIINDLNVNAAICSPDHDQVVNVAEPQMLPLEGYAYTGGGRRIHRVEISLDDGHSWKCASIHYPEYPHEYEMSFSWCFWRLDVDVQADIIAKDISVRALDEGLATMPRDMYWNATSMMNSWWFRVA
>p-NaR_Uram_251409
-------------------------------------------------------------------------------------------------------------------------------------------------------------------------MNEFYDVILAYKMNGEWLSPDHGFPLRVIVPGCIGGRSVKWLTKIHISETESSNIYHYVDNKVFPSFVDKDLADAEKWWYKPEYTLYDLNVNSAILCPDHGATLPISQADTFNLRGYAYSGGNRKITRVELSFDGGETWELTTLTHPEEDHGYIRYWCWALWSHSIKPSRLLRCQEISVRAWDEAQNTQPGNFSWNLMGMMNNSWFTIK
>p-NaR_Vbra_11175
FDGTADTPDKWIKRRPEMVRLTGKHPFNSEPPLT-LIKESFYTPQELLYVRTHGDTPQLDEKTHSVKVDGLVSKPLTLSVEQIKQFSKTDISMVMVCAGNRRKEQNMIKQTVGFNWGPTGCGNVIWTGCLLRDVLLHCGVD-EARHVCFVGADKLAHDHYGTSIPMSKVMDPEGGVLLAWECNGEPLLPDHGYPIRVVMPGYIGGRAVKWLTNISVSKEQSTNYYHYRDNKVYPSHVDQQNVGPEGWWEDNTWCINDLNVNGAITNILHQQTHDIS--KPLKLSGYAYSGGGHRIIRPEVSIDGGKTWKMATIT---EPTQYGRTYEWSFWETEVQLT--PSTEQICFRAWDDAMNVMPDRPNWTLMGMLNNSWYRIQ
>p-NaR_Vcar_XP_002955156
DKKDQDTPDNWVRRDPRILRLTGRHPLNCEPPMDVLMEYGFITPPAVHFVRNHGAAPRIPWAEHRIEINGLVDKPLFLTMDELVALPSITFPCTLVCAGNRRKEENMLKKSIGFNWGPCATSTTYWTGVRLRDLLLLAGIKQGANFVCFRGPKELPRGSYGTSLTYAKAMDPSSDVIIAYKQNHRWLTPDHGFPVRMIIPGFIGGRMVKWLSEITVTEVESQNFYHFMDNRVLPSHVDEALAKEEGWWYKPEFIINDLNINSAVARPWHDEVVRLDANKPYTMRGYAYAGGGRKIIRCEVSLDDGKTWRLGDIQRFEKPNEYGKYWCWVHWSLDVMTFDFLNAKEVLLRAWDETMNTQPAIITWNVMGMMNNCYYRIK
