# Supplementary material for: Reticulate evolution in eukaryotes: Origin and evolution of the nitrate assimilation pathway
Source: PLoS Genet. 2019 Feb 21;15(2):e1007986. doi: 10.1371/journal.pgen.1007986 (PMC6400420; doi:10.1371/journal.pgen.1007986)
Supplement: S3 Supporting information — (ZIP) [file pgen.1007986.s003.zip › S3_supporting_information/S8_fig_alignment.fasta]

>P51687_SOX_Hsap
VRHPALKVNSQRPFNAEPPPELLTEYITPNPIFFTRNHLPVPNLDPDTYRLHVSLSLSLDDLHNFPRYEITVTLQCAGNRRSEMTQVKEVKGLEWRTGAISTARWAGARLCDVLAQAGHQTEAHVCFEGLDAYGASIPLARAMDPEVLLAYEMNGQPLPRDHGFPVRVVVPGVVGARHVKWLGRVSVQPEESYSHWQRRDYKGFSPSVDWETVDFDSAPSIQELPVQSAITEPRDGETVEVTIKGYAWSGGGRAVIRVDVSLDGGLTWQVAKLDRKAWAWRLWQLKAPVPELNIVCKAVDDGYNVQPDAPIWNLRGVLSNAWHRVHV
>Q9S850_SOX_Atha
PRHPSLKVNAKEPFNAEPPRSALVSYVTPVDLFYKRNHGPIPIVDLQSYSVTLPRKLFIKDIRSLPKYNVTATLQCAGNRRTAMSKVRNVRGVGWDVSAIGNAVWGGAKLADVLELVGIPGARHVEFVSVDPYKASITLSQATNPDVLLAYEMNGETLNRDHGFPLRVVVPGVIGARSVKWLDSINVIAEESQGFFMQKDYKMFPPSVNWDNINWSSRRPQMDFPVQSAICSVEDVQMVKVSIKGYAVSGGGRGIERVDISLDGGKNWVEASRTSDKWAWVLFEATIDVSTTEVIAKAVDSAANVQPEESVWNLRGVLNTSWHRVLL
>Q9VWP4_SOX_Ecoli
QRHALLKPASKRPFNAEPPIGLLAEFYTPNELFYVRNHLPVPVINPEDYELEIDKTLTLDGIKALPKHSVTAAIMCGGNRRSEMTKVKAVKGLSWGAGAVGNAKWSGARLCDILREQGVQ-TKHVIFEGADPYGASIPLAKALDPDVILAYEMNDEPLSRDHGFPIRVIVPGTVGARNVKWLTRIVVADKESDSHWQQNDYKGFSPSTDWDTVDFSKSDAIQAMPVTSAICTPQPGARVHITVRGYAWSGGGRKIVRVDLTNDEGVSWHVAELEGRHYGWSLWTARLPVSDVEIWAKAVDSAYNVQPEEHIWNLRGVLANAYHKVKV
>dom_Cyt-b5;Oxidored_molyb;Mo-co_dimer;Glyco_transf_7N;Glyco_transf_7C_seq_Smar_002618
KRHPALKPATVKPFNAEPPLSVLVDYITPNDLFYVRNHLPVPEVDPNTYELEIEKTLTLNEIKKFEKHTVTAAMQCAGNRRSEMMTIKPIKGLNWGAAAIGNATWSGARLIDVLKEMGIDGFQHVQFEGLDPYGASILFEKAMDPDVILAYEMNGQPIPRDHGFPVRVIVPGVVGARNVKWVSRIVVSHDESSSHWQQNDYKGFPPQIDWDTVDFKKAPAIQDLPVQSAICEPGEGQTINLTVKGYAWSGGGRGIVRVDVSLDGGENWHLAKLKNRAWAWTLWQADIPLPKLEICCRAVDSSYNNQPDAPIWNLRGVLNNAWHRIHP
>dom_Cyt-b5;Oxidored_molyb;Mo-co_dimer;Mo-co_dimer_seq_Ncra_6099NCU06931
ERDERLVTHTAKPRNAETPSDLVGAFKTDENVFYVRHHMWVPVVDEEKHVLSVTRGYTLKELKRFRRHKVTATLQCSGNRRNDMTRHGKTNGLQWGVGAISNAEWEGVLLRDVLKDAGLKKDLHVQFSALEAYGASIPLSKALDPDVLLAFGMNGRALPRDHGFPLRAIVPGHVAARSVKWLNKIVVSDEESPSQWQRRDYKSFGPNE-GANPDWERAKSIQEMPVTSAITGPSGPSPVPITMQGYAYSGGGRAIARVDVSLDNGRTWDQAELINKTWTWKRWKYSSHLLSTTLIVKAIDEAYNTQPEAGIYNVRGNLATAWHRVRI
>dom_Cyt-b5;Oxidored_molyb;Mo-co_dimer;Mo-co_dimer_seq_Nvec_XP_001620971
KRHPAYTIYCNKPFLAEPPLGLLGHLITPTEVFYIRNHMPVPLIDKDGYKLEISTKLTFEDLRQYKKRTIVATLQCAGNRCNEMAAVNREDDVGGGPATISTAQWGGVLLRDVLESVGITGYKHVRLEGLDKYEVSIPIHIAMSPDVMLAYEMNGKELPRDHGYPVRCLVPGVAGARSVKWLGRVSLSKQKSQSMWQQTAYKGVPPCANQKTVDLQLAEDIHELPVTSVICHPEEGETLEVTISGYAWSGGGRGI-------------------GKAWAWSLWELTAPLPRMEIICKAVDSSFNVQPDAPIYNYRGYLCNAWHRVNV
>dom_Cyt-b5;Oxidored_molyb;Mo-co_dimer;VWA;Neur_chan_LBD;Neur_chan_memb_seq_Cgig_10026671
KRHVALKPSSSKPFNAEPPLSLLRHYLTPNDLFFVRNHLPVPVIDPKKYQLTVQVNLSLEDLKKFNKKSVVSIVQCAGNRRSEMVTIKPVKGLNWGAAAISNASWAGACLDDVLKRAGIDDAKHIIFDGADNYGASIPIEMARLLDIILAYEMNGKDIPPDHGYPVRVIIPGVVGARQVKWLNKITLSDKESTCHWQQKDYKGFHSSIDWHNVDFTSVPPIYELPVQSVICEPEAGSILEVTVKGYAWSGGGRGIVRVDLSADGGKTWHSAELSYKTYAWTFWEGTIPLPDVEIVCKAADTAYNVQPDEGIWNLRAVLVTSWHRAYL
>dom_Cyt-b5;Oxidored_molyb;Mo-co_dimer_seq_Aast_2447
ERNPLFKVNASQPFNAEPPAELLTEFITPNDLFFVRNHLPVPDIDASTFKLEITVAFTLDELKTFNEHTIVTTLQCAGNRRAEMSAVKPVKGLSWDTTAVSTATWTGVLLSEVLAYIGVSTIEHCHLEGLDSYGASIPISTALDPDVLLAYSMNGEPIPRDHGFPLRAIVPGTVGARNVKFLGRIVLSHEEYPGFWQQKDYRGFSPMIDYATPDFSKGPSIQELPVQSAITEPKPNATWVMTIKGYAWSGGGRNIIRVDVSLDGGATWQEAALDNRAWAWTPWSLDVDIADVKLVCKAVDSSYNVQPDAPIWNMRGVLNNAWHRVDV
>dom_Cyt-b5;Oxidored_molyb;Mo-co_dimer_seq_Acar_ENSACAP00000005234
PRHPALQTNTLKPFNAEPPPELISEYLTPNQLFFKRNHLPVPNVDPATYRLHVTLSLSLQDLKKFPKHEVTAALQCAGNRRAEMNSLKNTNRLGWNIGAISNARWGGARLRDVLMQAGYK-EGHVCFEGLDVYGASIPFKKAMCLDVLLAYEMNGEELPRDHGFPLRVLVPGIVGARNVKWLARITVSPEESPSHWQQKDYKGFSPGVTWDTVDFSKAPAIQDMPVQSAITEPSPQTTIELTVKGYAWSGGGRRIIRVDVSLDGGKSWREAELTGRAWAWQLWQLNVSVPELNVVCKAVDTSYNEQPDGPIWNILGVLNNAWHRVHL
>dom_Cyt-b5;Oxidored_molyb;Mo-co_dimer_seq_Acas_g2103
ERLPVLIVRSAQPFNGETPGELLPAFNTPNNLFYVRNHLPVPVIDSKEYQLEVKIQLSLDDLKKFTQYTVTAAIQCTGNRRNEMKSVKDVKGLDWDKGAIGNATWTGVRLRDVLAYAGLADLEHVHFEGLDTYGVSIPMAKAIDPDVILAFEMNGEPLPRDHGYPVRVVVPGITGARSVKWVGKILASKEESTSHWQQKDYKSFSPSADWDKVDWSSAPAIHDTPVQSAICEPKEGAILEITAKGFAYAGGGRAIIRVDLSADGGKTWHTAKLLNRMWAWTLWEANVPVPTVELICKATDSSYNDQPEAPIWNLRGVLMHSWHRVTL
>dom_Cyt-b5;Oxidored_molyb;Mo-co_dimer_seq_Aker_89679
KRLAVLPVRAQKPFNAETVAELIPDFITPPDLHYKRHHHPVPDIDPEKFKLIVILQVSINDLKKFKYCEMPITLQCAGNRRIDLYKLKECQGLHWEGGAISTSVWGGVLLRDLLNYSGMGGVSHVQFYGADPYDASIPISKALDKDVLVAYNMNGKPIPRDHGGPVRIIVPGHVSARSVKWLERIAVSKKESGSSWQSGAYKGMPPNVEFDGIDLSKYKSVQELPVQSLICVPKPGSKIEIEVKGWAWSGGGRNIYRVDLSVDNGKTWCQAELTNRAWAWTLWEGTVKVPEIELIVRAVDSSYNHQPEDLVWNLRGILNNSWHRVKV
>dom_Cyt-b5;Oxidored_molyb;Mo-co_dimer_seq_Alim_45002
PRVHLGKVRCEKPYNAETVIELIPDYITPVPMHYKRHHHPVPSSNEDDYRLVLILQLTTKDLRRFKKHEIPVTLQCAGNRRTELGKVDTVQGLEWDCGAISTAVWGGCLLRDVLEFTGFGGVKHIQFEGLDPYDASIPIEKALNKDVLVAYEMNGQPIPREHGGPVRIIVPGHLAARSVKWCHRITASKGESHSGWQRGAYKGAPSYMKFDNVDPETLPSVQELPVNSAICTPRPETKISITLKGWAWSGGGRNIIRVDVSADGGRTWQPAELGNRAWAWTFWEAEVDIPKVDLCCRAVDISMNHQPEESVWNLRGIMNNSYHHVEV
>dom_Cyt-b5;Oxidored_molyb;Mo-co_dimer_seq_Aque_25506
SRHPALLCNQEKPFNAEPPPAILTGFHTPNDLFYVRNHLPVPRVDPKEYRLEIPIELSLEEIKAFPVTSISAVVQCGGNRRHSMASYKPVRGLSWKGGAIGNARWTGVRLCDVLKHVGVSGIKHVQFEGLDCYSASIPIETAMDPDVLLVFQMNGEDIPIDHGYPLRVIVPGAVGARSVKWVSRIVLSTEESPSIWQRRDYKLFPSNVDINNVDYESSEAMQDMPVQSAICLPIPGSTVFVTLRGYAWSGGGRSISRVDVSINGGKDWSVAKLHNRVWAWSLWEATVPVSQLDIVCKAMDSSCNTQPEESIWNFRGLANNAWHRVSV
>dom_Cyt-b5;Oxidored_molyb;Mo-co_dimer_seq_Awhi_Unigene8157_m5311
IRNPVLVVNSAEPFNAETPDILVTNQITPSEIFFVRNHLPVPQVNVKDYKLEVTLELGLDDLKKFPQHTITSTLQCAGNRRSEMSEAKLVKGLSWKKGAISNATWTGVYLRDVLREAGFDEIEHVQFEGLDFYGASIPVQKAMDKDVLIALQMNGEDIPADHGFPLRAIVPGHVGARNVKWLKRIVAGAEQSLSFWQQRDYRSFPPGSDYSNFSWDDGPAIQEMPIQSAICEPSQGATLVMTVKGYAYSGGGRSVIRVDVSIDEGKTWQTAELHGRDWEWTLWTAEIDLPELTVICKALDSSYNCQPEEPIWNMRGLLNNSWHRVSV
>dom_Cyt-b5;Oxidored_molyb;Mo-co_dimer_seq_Bden_Batde5_8334
ERHPSLQVRSARPCNAEAHPDSLATFVTPNELFFVRNHLPVPNVDPELFRLQIDYSLSIDELKKFTHVSETVTLQCAGNRRKEMHDVRPVKGLQWQGGAISNTVWTGVRLRDVLADAGYQDITHVQFDGVEGYGASIPIEKAVDPDVLLAFEMNGEPIPRDHGFPLRAVVPGHVAARSVKWVGKITLSDEESQSHWQQHDYKGFSPSSTLETSDYSKSNSIQELPIQSAILYPRAGDEIEVIVKGYALSGGGRHIYRVDVSADDGKTWRDAELVGRQWAWTQWEAKLPAEKVTFVCKAIDSSYNSQPEESIYNARGVLVGAWSRVQA
>dom_Cyt-b5;Oxidored_molyb;Mo-co_dimer_seq_Bflo_238940
GRHPALAPSSKKPFNAEPPQELLVDYITPNELFFVRNHLPVPQVDMNKYVLTVKHSFTLDDLKKFKHRKMVATIQCAGNRRSNMMEVKKIKGLSWGIAAISNAEWTGVYLSDILAHVGLSELKHVQFEGLDPYGGSIPIEKALDPDVLLAWDMNGEPLSRDHGFPLRVIAPGIIGARSVKWLSKVWASPDESPSHWQQNDYKGFAPQVDWDSVDFKKSPAIQEYPVQSAICEPKDGTVWEVTVKGYAYSGGGREIIRVDVSADGGKTWHPTELVNRTWAWTLWEASVPLPKVELCAKAVDSAYNTQPEKPYWNLRGVVANAWHRVHI
>dom_Cyt-b5;Oxidored_molyb;Mo-co_dimer_seq_Bsal_BS93355
ERSPALVPLSKRPFNAETPEGVLDEYFTPNDMFFVRNHMPVPVIENSTFCLQIPHCFPIGELKMFPHRTVVNTIQCGGNRRSEMAAAGAVKGLNWSNGGIGTASWTGVPIRDVINACRAPGQRHILFEGADNFNVSVPWETAMDQDAIVAFEMNGEPIPRDHGYPLRAIVPGTVGVRNCKWLQRIRVQPSESQSVWQQHDYKNFPPWQAKPDPS---LPSVYAMPVQSSVTDASYDPGAALVAKGYAYAGGGNGIQRVDVSFDGGKTFEATASIRDTWSWRQILLQHPTESCNVCFKATTDDQATQPSVAQYNFRGLLYNGYSCREV
>dom_Cyt-b5;Oxidored_molyb;Mo-co_dimer_seq_Ccri_T00008628001
IRSPKLIVQGEAPFNAEPELKLLVHQLTPNDLFYVRNHMPVPVIHPEEYRLEVLVSLSLEDLKKLPKHVVAATIQCAGNRRNELDAVKKVKGGRWEGGAISNAEWGGARLADVLALSPSSEAHHLCFEGLDVYAASIPVD-VLHRDVLLAYEMNGETLPRDHGYPVRAVVPGIVGARCVKWLGRVVLSKEESTSHWQRQDYRSFSPGVDWDTVDFTKAPSIQEMPVVSSICD----HSLTISMSGYAWSGDGKGIIRVDVSADGGKTWQEAALRNETYDWTLWDATIKAPKTELVCKAVDSAYNTQPEESIWNLRGLLNNAWHRVDV
>dom_Cyt-b5;Oxidored_molyb;Mo-co_dimer_seq_Cele_H13N06_4a
ERHPALLVRNSKPFNAETPPSLLTDFYTPNELFFVRNHLPVPDIKTENHRLTVTVDLSVEELKKYKSYTIGSVIQCAGNRRADMNQYKKVQGLMWEGTAISNAEWTGVRLRDLLADAGIDKIKHVHFEGADPYGASIPIEKAR--EVIVAYHMNGVDIPRDHGAPLRVIVPGNVGARQVKWLRKIIVSEKESDSHWQQKDYRAFSPAVNGDELKWNTVPSIQEYPVQCAICSPAPNTKVTVDISGYAWSGGGRGIIRIEVSVDGGETWNSVEMEEHMYAWTLFKAEVKIPEFNIIAKAVDRAYNTQPESGIWNVRGLIHNAWHRVPI
>dom_Cyt-b5;Oxidored_molyb;Mo-co_dimer_seq_Clim_g2329
KRHIALAVKSAKPFNAETPGELLADFITPNDLFYVRNHLPVPVIDAEKYELKISASLSLQHLKSLPKVAVVAVIQCGGNRRADMSQEKKVQGLSWQTGAIGNAKWAGASLKSLLESRGITNLLHAQFHGLDTYGASIPVSKIFDPGVLLAYEMNGKPLPVDHGAPVRVVVPGSVGARSVKWLGKIKLTQDEVDSQWQKRDYKIMPPHVDFSNVNWDSVPAIQAMPVQSAICEPQEGDTVNFVLRGYAFSGGGNGIQRVDVSLDGGKTWEVAELSSKDYAWATWRYDASLKEIKAVIRAVDTSGNMQPERAAWNFRGLLNNSWHSIHI
>dom_Cyt-b5;Oxidored_molyb;Mo-co_dimer_seq_Cmil_SINCAMP00000001175
TRHPVLRVNSQKPFNAEPPGMLLADYITPSELFFVRNHLPVPAVDPKTYRLEITASLSLADIKRFPKHTVTATLQCAGNRRSEMNEVKQVKGLNWGSAAISNATWGGALLSDVLASAGVTAAKHVQFEGLDHYGASIPIAKALRKDVLLAYEMNGQELPVDHGFPLRVVVPGVVGARNVKWLSRITLSQDESQSHWQQNDYKGFNPNVDWDTVDFSQAPAIQELPVQSVICCPCEGEEVEITVRGYAWSGGGREVVRVDVSLDGGLTWRVAELEGRHWAWKLWSITAPVPRLDIICKAVDDSYNAQPDAPIWNLRGVLNNSWHRVRV
>dom_Cyt-b5;Oxidored_molyb;Mo-co_dimer_seq_Cmil_SINCAMP00000001177
TRHPVLRVNSQKPFNAEPPGMLLADYITPSELFFVRNHLPVPAVDPKTYRLEITASLSLADIKRFPKHTVTATLQCAGNRRSEMNEVKQVKGLNWGSAAISNATWGGALLSDVLASAGVTAAKHVQFEGLDHYGASIPIAKALRKDVLLAYEMNGQELPVDHGFPLRVVVPGVVGARNVKWLSRITLSQDESQSHWQQNDYKGFNPNVDWDTVDFSQAPAIQELPVQSVICCPCEGEEVEITVRGYAWSGGGREVVRVDVSLDGGLTWRVAELEGRHWAWKLWSITAPVPRLDIICKAVDDSYNAQPDAPIWNLRGVLNNSWHRVRV
>dom_Cyt-b5;Oxidored_molyb;Mo-co_dimer_seq_Crei_XP_001701253
ARHPVLIPRTQKPFNGETPGSLLAAPVTPTDVFFVRNHLPVPAVDTEHYRLQVSLELSLSELQRFRKHHVTATIQCSGNRRNEMSQVKPVKGLEWDQGAIGTAVWGGVRLRDVLKAAGLSAVRHIHFEGLDVYGASIPLSRALSPDVLLAYEMNGAPLNVDHGAPLRVVVPGVTGARSVKWLGRIVASPSESSSHWQQRDYKAFCPSVDWDSVDWGSAPAIQEPPVTSAICEPAPGTVLEVTLRGYAWSGGGRGIVRVDVSSDGGKTWSAARLLTGAWAWTLWEATLPLPSVTLVVKAVDSSYNNQPDAGIWNLRGVVNNAWHRVTL
>dom_Cyt-b5;Oxidored_molyb;Mo-co_dimer_seq_Csav_ENSCSAVP00000015462
FRLPVFRINSKKPFNAEPPIELLTDYITPNELFYVRNHLPVPEIDPDSHRISVSIQLSLEDLKKFKPVTITTTIQCAGNRRQEMSDFK-TKGLSWGPCAIGTARWTGARVRDILLSAGFDTIKHVHFNGFDSYGASIPKQKAMSLDVIIAYKMNGVDIPRDHGYPVRAIVPGYVGARNVKWLRQITVGSDESTSHWQMNDYKAFSPSTTFETANYKKAPSIQEMPVISAISVPKPGSIIMVEVKGYAWSGGGRDIMRVDVSADGGNTWQEASLTAHCWAWTLWTAEVPVAKVEIICKAIDSANNCQPEGPIWNLRGFLTNAWHRVNV
>dom_Cyt-b5;Oxidored_molyb;Mo-co_dimer_seq_Ctel_17949
ARHPALKVNSAKPFNAEAPGSLLADFITPNDLFFVRNHLPVPKVDPKKFRLQV-KQFALEDLKKFKQHSVIATVQCAGNRRSELSKLKAVNGLSWSHAAISNAEWTGVLLSDLLTSAGIN-YKHCILQGLDPYEASIPMETASDPEAIVAFEMNGQELPLDHGFPLRVIVPGTVGARQVKWVKMISASQEESYSHWQRKDYMLFSPSTGHDTADYDKAVAIQEYPTQSAICEPRNGATIEVTLRGYAWSGGGRGIMRVEVTPDGGKTWYEADMHHQQWAWVLWEVAVPVPDMSIACRAIDSSHNSQPEESVWNIRGLINNAWHHINL
>dom_Cyt-b5;Oxidored_molyb;Mo-co_dimer_seq_Cvar_EFN57284
ARLPALIVRSQKPMNSETPKELLVGLITPNELFYVRNHLPVPHVDAATYRLRVTMELSLEELQRFRRHSVTATLQCTGNRRNDFNLTRPVKGLEWDGGSISTAVWSGVRLRDVLLAAGLEDVAHIQFEGLDCYGASVEVDKAMDPDVLLAFEMKGAPLPADHGYPVRVVVPGVAGCRSVKWLGKIVASDQESASFWQRKDYKAFSPSVDWHNVDWESAPAIQNMPVTSHICEPLSGAAIEVTVKGYAWSGGGQGIIRVDVSADGGATWHTAELNGRGWAWALWEATVPLPAVQLVAKATDESYNTQPEAPIWNLRGVNCNSWHRVSV
>dom_Cyt-b5;Oxidored_molyb;Mo-co_dimer_seq_Dpul_46334
QRHPVLTIRTKKPFNAETPTSLLVEFITPTEFFYVRHHFPVPDVDSGDYSLEIGLSLNLDQLKAYASHSVTASLQCSGNRRSEMNRTKPTKGLEWAQGAMGNAVWKGVRLRDVLLDLGIKEHWHVEFEGLDPYAVSIPLSKAMDPDVILAYEMNGETLTRDHGFPLRVVVPGTTGARWVKWLTRIEVARNESQSHWQQNDYKSFNPSSDWDKVDFSTAPAIQEMPVTSVVCDPQDGETVKLKLKGYAWSGGGRGVVRVDISLDSGKTWHVAELLSRQWAWTRWQANLPVTETEVWVRAVDASYNTQPEEHIWNMRGVLAVGYHKIKV
>dom_Cyt-b5;Oxidored_molyb;Mo-co_dimer_seq_Drer_ENSDARP00000112342
SRHPALQINSLKPFNAEPPASVLADYITPSAIFFKRNHLPVPKVDPETYRLEIVVSVTLSELKRFPKHTITATLQCAGNRRSEMNKVKQVKGLNWGIAAISNATWSGASLREVLLHYGFTNAKHIQFEGLDAYGASINLNKALSEDVLLAYEMNGEDLPPDHGYPVRVVVPGVVGARNVKWLGRIVVSHEESKSHWQQNDYKGFSPGTDWDTVDFKSAPAIQELPIQSAITHPAEGSSVEVTIKGYAWSGGGREVVRVDVSVDGGNTWHVAKLHGRAWAWKLWEIDVPLPELEIVCKAVDNSYNTQPDGPIWNLRGVLSNAWHRVKV
>dom_Cyt-b5;Oxidored_molyb;Mo-co_dimer_seq_Ehux_231633
ERDGRLGVLGARPFDSETAREVLATFWTPQHLFYVRNHLPAPRIDEDEHRLTLRRSFSVRELRELPQATLHATLQCTGNRCDEVEPS-----AAGGIGQIGNAWWEGVRVRDLLALRG--GTLHLHATGCDGYEVSIPLEKVLDADVLLAHSMNGEPLSRDHGAPLRLLAPGFVGARSVKWLQHLAVRPEESGSVWQKRYYRMFPPWVDLCDIDYDDVPPVYEFPVQSAIVSPAAGDVVALEARGYAVSGAGQRIVSVRLSTDGGESWRNATLLGRNWSWVLWRARVPVPEVTLCCKAIDSAYNTQPERADYNLRGYLSNASPKVAV
>dom_Cyt-b5;Oxidored_molyb;Mo-co_dimer_seq_Ehux_357433
ARHPALKVLSEIPCSAELPASLMMDWLTPAPLWYVRHHHPVPDLDADSFRLRVDREYSLAQLQLAQKAEVAVTVQCGGNRRGEYNDVRKTSGNEWGTGAISNARFGGVRLSDXXXXXXXXASPHPA----QGCRVSVPAKKALDEDVLLAWEMNGEPLPRDHGYPLRVLVPGHVGVRQVKWLTEVQLAEEDAPGMWNRGAYKVFGPSVTVTEEEIAATPTMQEMPVQSMIAEPRPNAKLPVDVRGVAWSGGGRGIVRVDVSADGGASWHKATLADRAWAWTFWEAEVPVAATTIICKATDAAHNSQPEAGIWNLRGLNNNSWHRVPV
>dom_Cyt-b5;Oxidored_molyb;Mo-co_dimer_seq_Esil_CBJ25740
ARHPFFIVNNPRPFNAEPPPELLLDFITPNDLYYVRNHLPVPDVDPDKYRLHVCVQYSLADLKKFPQVKVVTAIQCAGNRREDMTNVKPVKGLGWSCGAISNSEWTGVLLRDVLEHAGVNGIEHVQFEGLDCYGSSIPAGMAVDPDVLLAFEMNGEPIPRDHGFPVRAVVPGVVGARNVKWLDKVIASKEESKNHWQQKDYKGFNSSTDWDTADFSKSPAIQQLPINSAILSPADGSSVEVTVKGYAVAGGGRAVVRVDVSADGGETWTSAELKYRTWAWTLWEASLPVPEMKLVCKAVDAGYNSQPEEPIWNIRGVLSNSWHRVGL
>dom_Cyt-b5;Oxidored_molyb;Mo-co_dimer_seq_Fgra_CEF83618
SRHPALVTMTEKPRNAETPANAMTNFLTPNDLFYVRNHMWVPKINGSNHNLTIMKEYTLADLKRFKPHKVTAALQCSGNRRRHMNEGRKTNGLPWTTGAISNACWEGVLLSDVLADAGFDEAKHVQFSGLEAYGASIPIKKAIDPDVILAYGMNGQALPRDHGFPLRAIVPGHVAARSVKWLNHVTLSDEESTTQWQRRDYKCFGPNQ--TQVDWDTAPSIQEMPVQSAITTCKLGDWKPASLTGYAYSGGGRAIVRVDVSADNGKTWSQASIIHAAWAWRRWKFDGPVPYATFVVKATDEAYNTQPEAATWNIRGNLATAWHRVKV
>dom_Cyt-b5;Oxidored_molyb;Mo-co_dimer_seq_Gpro_116583
VRGPELIMLNTRPCNAESPPSTLADFVTPVDTFYVRNHFGVPL-EQEQHTLLVTYEVDLDELRKMPKKSVIAVVQCAGNRRKDMHLFKPVQGILWGPGAISCGLYTGVPLKDLLKRVGVTGLHHVQFEALDKYGSSIPLSKALDPDVIVAYEHNEEAITRDHGSPLRVIVPGHVAARSVKFLKRVVVSKEESHAQWQRRDYKMFPPHVTPDTADYSTVPAIQTMPVNSAISHPTPGDRITMPVKGWAWSGDGKLITSVEVSVDGGSTWAPARLDDRGWAWMKWELDVDTKELTLMCRARDSSGGEQPRDLVYNFRGFNGNAYHKVTV
>dom_Cyt-b5;Oxidored_molyb;Mo-co_dimer_seq_Gthe_108738
IRDERLILHNSAPCNAEIPEHYIMEYLTPNELWFVRHHNPVPIIDPNNYTLTI-------KLQKFPKHEVDVTIQCSGNRRSHFDGVKKAQGIPWNMGGVSTARFGGARLKDVLEYCGVKGIHHVQFISQD-MLASIPIEKAFSYDVLLAYEMNGEEIPTDHGYPVRAVVPGYVGVRNVKWVKEVFVSEQEAEGPWQRGAYKGFASNITLQHLPIERAAPVQEPPVTSLIVHPANNAKVEEQLKGWAYSGGGRGIVRVEVSIDGGKSWHTAELKTRAWAWTFWSANVEVPSSEIMCRATDASYNSQPESSIWNVRGLCNTAWHRKTV
>dom_Cyt-b5;Oxidored_molyb;Mo-co_dimer_seq_Hara_7588
VRHSALKVNSSMPFNAEPPTELLMEFLTPNDLFFVRNHLPVPEVDMDTFTLKITVEFTLDELKRFKHRTVTTTVQCAGNRRAEMSRVKQVNGLSWDTTALSTAKWTGVLLADVLASVGVTVIQHVQFEGLDCYGASIPISTALDPDVLLAFEMNGEPIPRDHGYPLRAIVPGTVGARNVKFVHRIVLSSEESPSFWQQRDYKGFPPNVDYSRDDFWKGDSIQELPVQSAITEPKDDSVYVVTVKGYAWSGGGRNIIRVDVSVDGGKTWTPADLHNRAWAWTPWELDVELPKVDIICKAVDVSYNVQPDAPIWNMRGVLNNAWHRVHV
>dom_Cyt-b5;Oxidored_molyb;Mo-co_dimer_seq_Hmag_XP_002159185
PRHPGLLVCSKEPFNAETPSILLNELLTPNELFFIRNHLPVPDLS-NNAEIVIPIILSVEDIKKFEKFKLIAAIQCAGNRRNEMNAIKSVKGLTWNHSAISNAEWGGVLLYDILISAGVDNIKHIHFEGCDPYGASIPADRVFKKPIIIAYEMNGKPLSRDHGFPLRVIAPGIVGARNVKWLKRIILSDKEYNGHWQQNDYKPFSPNIDWHNVDFKKAMAIQELPVTSAICLPLNDSTVEVTIKGYAYSGGGCGIIRVDVSVDGGKTWVTADLVTDMYSWTLWECSVPIPKMEIICKAQDSSCNTQPEGPVWNLRGVLNNAWHRVQV
>dom_Cyt-b5;Oxidored_molyb;Mo-co_dimer_seq_Hrob_163202
KRHPALKVNSQKPFNAETPLQILVEFYTPNELFFVRNHLPVPKKSKLEDDFQISISLTMSELKKYKPHEITTSVMCAGNRRSAMHETKPVKGLQWSAGAVSTAKWKGIKLSDLLKDLGITKACHIIFQGADPYEVSIPLEIALDPEVLLAFEMNGKEIPLDHGYPIRVIVPGVIGARQVKWLKKIIVSEKESDSLWQQKDYKTFNPSLNIETCDTGKAMAVLEFPVQSAICQPANGSVLSLEVKGYALSGAGKKILRVDVSVDGGQSWMEADLYNREWAWTLWKLDVPLSQIDITCKATDSAHNTQPELGIWNARGLLENKWPKISV
>dom_Cyt-b5;Oxidored_molyb;Mo-co_dimer_seq_Isca_XP_002400930
GRHPRAQAGVQRGISADYPRGTITRPSELPELFYVRNHLPVPDVNPEDYVLEVSQVLTLEDIKKFEKVTITSVVQCAGNRRSELNKVKKVKGLEWGPCAIGNATWSGARLIDVLHHLGMDRIEHVVFDGLDPYGASVPAHKALNPDVILAYEMNGEPLPRDHGFPIRAIVPGVVGARNVKWLGSIRLSAEESSSFWQQNDYKGFCPSTDWDTVDFKSAPAIQELPITSVVCSPTEGSTVKLPVKGYAWSGGGRRVVRVDVSADGGQTWVPAQLHHKAWGWTLWRVDLEVPELQVVCKAVDSSYNAQPEEGVWNLRGVLNNAWHRVRV
>dom_Cyt-b5;Oxidored_molyb;Mo-co_dimer_seq_Lcha_ENSLACP00000004261
VRHPALRVNSLKPFNGEPPSEILSEYITPNGFFFKRNHLPVPVIDPENYKLEISISLTLHDLKKFPKYQVTATLQCAGNRRSEMNHVKPVKGLDWGIAAISNATWSGAKLRDVLMYAGLKGFEHVQFEGLDTYGASIPAHKAISRDVLLAYEMNGEDLPRDHGFPVRVIVPGVVGARNVKWLGKIILSKEESKSHWQQNDYKGFSPSVDWNNVDFKSAPAIQELPIQSAITEPKDGDHIEITVKGYAWSGGGHEVVRVDVSLDGGKTWQTASLIGRAWAWKLWKLTAPLPQLEIICKAVDSSYNVQPDAPIWNLRGVLSNAWHRVNV
>dom_Cyt-b5;Oxidored_molyb;Mo-co_dimer_seq_Lcom_48432
KRSPLLTTLTDQPFNAEPPASLLVNFITPNELFYTRNHLPVPEVDPDTYTLEVPIHISLKDLKKFPKHTVTSTLQCCGNRTPQMMAFKPMPGGNWGSTIISNAEWSGARLRDVLVFAGYNNVEHVQFEGLDPYGVSIPIRAAVDPDTLLAYEMNGVDLPRDHGYPVRALVPGVVGARNVKWLGRVVASHEESQTHWQQRNYKSFSPGVDWDTADFSKAPSVIEMPVQSAMAIPNDGSHITLTVKGYAWSGGGRGIVRVDVSLDGGKTWHVADLLRQRWAWTLWEADLKIPELQLVCKAIDEAHNNQPDGPIWNMKSYLNNSWDRKRV
>dom_Cyt-b5;Oxidored_molyb;Mo-co_dimer_seq_Mlei_ML33427a
SRHPVFNINNLKPFNAEPPLNVLADFITPNELFYVRNHHPVPDIEPDEYELQIPVSLTLSDLQQLEQHTVTAAIQCAGNRRADMLQHKPVRGMNWGGAAISNATWSGPKLCDLLKHLGWDSVKHVWADGLDSYGASILIEKAMDPDVILALKMNGEELPRDHGYPVRLVAPGVVGARNVKWVGSITLSEEESHSHWQRRDYKGFNPSVDWHNVDFDDAVSIQNQPVTSMVCDPLDGASVKIHLKGYAFSGAGAKIIRVDVTLDDGTTWHTAELQNRCWSWSIWEGDIPLPEVKVTCCAIDSNYNRQPEKNIWNLRGCLSNSWHSISV
>dom_Cyt-b5;Oxidored_molyb;Mo-co_dimer_seq_Mmus_ENSMUSP00000056195
IRHPALRINSQRPFNAEPPPELLTEYITPNPIFFTRNHLPVPNLDPHTYRLHVSLSLSLDDLHKFPKHEVTVTLQCAGNRRSEMSKVKEVKGLEWRTGAISTARWAGARLCDVLAQAGHRSEAHVCFEGLDAYGASIPLARAMDPEVLLAYEMNGQPLPRDHGFPVRVVVPGVVGARHVKWLGRVSVESEESYSHWQRRDYKGFSPSVDWDTVNFDLAPSIQELPIQSAITQPQDGAIVEVTIKGYAWSGGGRAVIRVDVSVDGGLTWQEAELERKAWAWRIWQLKAQVPELNIICKAVDDSYNVQPDAPIWNLRGVLSNAWHRVHV
>dom_Cyt-b5;Oxidored_molyb;Mo-co_dimer_seq_Mvib_comp15659_c0_seq1_m37313
FRHPALIVVSDKPFNAETPASLLTDVITPNELFFVRNHLPVPVVDEKTYRLTVTVELSLDDLRKFAQYTVTSTIQCAGNRRDEQNKVKQVKGLEWGGGAISNASWTGVRLRDVLQYAGMKHVHHIQFEGLDNYGASIPVEKAMDPDVLLALEMNGAPIPRDHGFPVRAIVPGVVGARNVKWVSRVHASVEESHSHWQRHDYKGFSSSVDMASVDYDSAPSIQELPVQSCMCSPVEGEQVTIAVRGYAWSGGGKGIARVDVSADAGAHWTTATLQGRKWSWTLWHADVPVPAVTIVCKAVDHSYNTQPSAAVWNVRGVLSNAWHRVTI
>dom_Cyt-b5;Oxidored_molyb;Mo-co_dimer_seq_Nvec_XP_001626447
KRHPALTVFCNKPFLAEPPLGLLGHLITPTEVFYIRNHMPVPLINKDGYKLEISTKLTFEDLIQFKKRIVVATLQCAGNRCNEMAAVNREDDVGGGPATISTAQWGGVLLRDVLESVGITGYKHVRLEGLDKYEVSIPIHIAMSPDVMLAYEMNGKELPRDHGYPVRCLVPGVAGARSVKWLGRVSLSKQKSQSMWQQTAYKGVPPCANQKTVDLQAAEDINELPVTSVICHPEEGETLEVTISGYAWSGGGRGIVRVDVSLDGGKTWNTASLDGKAWAWSLWELTAPLPRMEIICKAVDSSFNVQPDAPIYNYRGYLCNAWHRVNV
>dom_Cyt-b5;Oxidored_molyb;Mo-co_dimer_seq_Nvec_XP_001626629
KRHPALTVYCNKPFLAEPLLGLLGHLITPTEVFYIRNHMPVPLIDKDGYKLQISTKLTFEDLKQYKKRTIVATLQCAGNRCNEMAAVNREDDVGGGPATISTAQWGGALLRDVLESVGITGYKHVRLEGLDKYEVSIPIHIAMSPDVMLAYEMNGKELPRDHGYPVRCLVPGVAGARSVKWLGRVSLSKQKSQSMWQQTAYKGVPPCANQKTVDLQVAEDIHELPVTSVICHPEEGKTIEVTISGYAWSGGGRGIVRVDVSLDGGKTWNTASLDGKAWAWSLWELTAPLPRMEIICKAVDSSFNVQPDAPIYNYRGYLCNAWHRVNV
>dom_Cyt-b5;Oxidored_molyb;Mo-co_dimer_seq_Nvec_XP_001637155
ERHPALKKNSEKPFNAEPPLQLLGDYITPNELFFVRNHLPVPVIDPKLYRIEVTIKLSLEELKKFKKHNIVSTIQCAGNRRSDMNRVKKVKGLDWSEGAISTAEWGGALLKDVLKYAGLSEINHVQFEGLDTYGASIPIQKAISSDVILAYEMNGKDIPRDHGYPVRAVAPGIVGARNVKWVSKVISSKEESPSHWQQNDYKGFAPCTDWDTVDFKSSPAIQDLPVTSAICQPLPGTLIEITLSGYAWSGGGRRVVRVDVSLDGGKNWSIATLDGRAWAWSLWSTTLPIPKLDVVCKAVDESFNVQPDAPIWNLRGVLSNAWHRVSV
>dom_Cyt-b5;Oxidored_molyb;Mo-co_dimer_seq_Odio_GSOIDT00007069001
ERHPAMKINNPTPFNGEPPPSLLLRFITPNELHFIRNRLPVPEVDIATFTLDVVLPLSIDELKKFEVIEMPVTLMCAGNRRSEFNAQKKVNGLSWGQCAISTARWKGVLLTDILEHAGISGLVHLRVEGLDGTGASIPLERAFDRSVLVAFEMNGEEIPRDHGFPLRLVVPGTVGARNIKWLSKISVSAEESESPTQRRDYKLFGPNVTVKNIPWEQAPSVQYLPVTSAILEPSTGT------KGYAYSGAGNGITRVDISVDGGQTWTQTEIFQKSFAWTLWNFELEIPKIEICIRAIDSNCNTQPEDALWNIRGLLNNSWHRIEL
>dom_Cyt-b5;Oxidored_molyb;Mo-co_dimer_seq_Otri_18927
NRSKNLLILQEYPVIAETNPKYLTDFITPANEMYIRNHQQIPRVDLEYFTLKVKAKFTLPELRKFKPHTVMSTMACSGNRRGGLKKVPSIQGNMWNFGSIANSTYTGILMIDFLKGLGYDKDKHLVVEGMDFFSVSVPMKHILDPEVMLAYDQNEEELLLDHGFPLRFIVPGYVGVRNCKWVRKITISDEEATSPQQKENYKYITET-DPSKIDYSKIEPIWSYVINSAIVYPADLENVYIDLKGWATGNDFTPVKKVQLSFDNGLTWRDAEITEKTFTWVLWRYRLNVQKLKAIVRSVDSKGDTQTKEDQYNLRGLLNNSPHTIKF
>dom_Cyt-b5;Oxidored_molyb;Mo-co_dimer_seq_Pbra_7392
DRQKHLTVRSEKPFNAEAPLRSLAEDVTPAADFFVRNHLPVPIIDPDLYELHVERILTLDELKALPKTTIRASIQCAGNGRSAMNSVKAVRGLSWGYGAISTAVWTGVRLIDVLNACGYQDVYHVQFDGYDVYGGSIPIGKAVDPDVLLAYEMNGEPIPADNGFPVRVVVPGTVGARNVKWLSAVRLAPRESESHWQQADYKGFNPSTDWDHIDYKSSQSIQELPVISAICSPSEGDRIPVTVKGYAFSGGGREIIRVDVSGDGGKTWTTADLSGRHWAARRWTVDLPVPPVQLVCKAVDRSYNVQPEEPIYNLRGVLCNAWHRVTV
>dom_Cyt-b5;Oxidored_molyb;Mo-co_dimer_seq_Pema_ENSPMAP00000004717
ARLPILRINSLKPFNAEPPSQLLADYLTPNAIFFKRNHLPVPVIDPETYRLEVPISLSLHDLKKFKKHEVVATLQCAGNRRTEMNRVRQVKGLEWGIAAIGTARWGGVLLRDVLLYAGVKQNGHVQFEGLDAYGASVPLHKALDRDVLLAYEMNGEELPRDHGFPLRAIVPGIVGARNVKWLGRVLLSHDESLSHWQQNDYKGFSPSVDWDTVDYKTAPAIQELPVQSAITEPVDGTELEVTVRGYAWSGGGRSVVRVDVSLDGGRTWQTAELLGRAWAWKLWSLTAPIPSLEIVCKAVDSAYNVQPDAPIWNLRGVLATAWHRVNV
>dom_Cyt-b5;Oxidored_molyb;Mo-co_dimer_seq_Phal_3454
SRHPALKVNSSMPFNAEPPAELLMQFITPNDLFFVRNHLPVPEVDIKKYTLKIEVEFTLDDLKKFKQHTVTSTIQCAGNRRAEMSNVKQVNGLSWDTTALSTANWTGVLLSDVLASIGITVIQHVQFEGLDSYGASIPAATALDPDVLLAFEMNGEVIPRDHGYPLRAIVPGTVGARNVKFLHRIILSSEESPSFWQQRDYKGFPPNVDYTREDYWKSDSIQELPVQSAITEPKNGSSFIVTIKGYAWSGGGRNIIRVDISIDGGKTWVPADLHNRAWAWTPWELDVEVPNLDIMCKAIDASYNVQPDAPIWNMRGVLNNAWHRVHV
>dom_Cyt-b5;Oxidored_molyb;Mo-co_dimer_seq_Pinf_XP_002900269
TRHPALKVNSSMPFNAEPPAELLMQFITPNDLFFVRNHLPVPEVDIANYTLKIHIEFTLDDLKKFKHHTVTTTVQCAGNRRAEMSGVKQVNGLSWDTTALSTANWTGVLLSDVLASIGITVIQHVQFEGLDTYGASIPVATALDPDVLLAFEMNGETIPRDHGYPLRVIVPGTVGARNVKFLHRVVLSSEESPSFWQQRDYKGFPPNVDYSRDDYWKGDSIQELPVQSAITEPKNGSIHIVTVKGYAWSGGGRNIIRVDISVDGGKTWTPAELHNRAWAWTPWELDVDVPKLDIMCKAVDASYNVQPDAPIWNMRGVLNNAWHRVHV
>dom_Cyt-b5;Oxidored_molyb;Mo-co_dimer_seq_Pmar_XP_002775685
HRHPALQFRTRHPCNAEAPLELLADFETPNALFFVRNHFPVPPP-PERPVVRFAVELTVEDLKKFPQHSVNAVIQCAGNRRSEFNRKPPVKGLGWNPGAISNAIWTGPRLREVLQYVGVPTDGHVQFWGRDNYGASVPAPKVFSDDVILALEMNGEPLPIDHGWPVRVLVPGSAGARNVKWLSRVCLELEESPSFWQKNDYKFLQVSFEHSEENAEDAEALQM--IRTSLYAKGEVAGTILTRFMYAYSGGGRRVKEVDVSIDGGKTWSQAMMEDRNWSWVLWSAVISIPEVEIIVRAFDDANNTQPEATIWNVRGLVNNSWHKVKV
>dom_Cyt-b5;Oxidored_molyb;Mo-co_dimer_seq_Ptri_XP_002178557
YRHRALLVHSDTPMNAECPTRFLTQFLTPASIFYIRHHHPVPFLSVNDFRLKVVVLYSVDELRKMKKVEITATLQCSGNRRSGFNQFQRTSGTPWGQGAISTAKFGGVRLTDLLKASGLKGLEHVRFHSLDGMSASIGMEKAMNPDCIVAYEMNDEPIPRDHGFPLRIIVPGYAAVRNVKWLEKIELAKTEAEGPWQRGNYKTLPPNMNAKNVDLNKMPSMTEVSLFSGITQPEMKEGMTVKATGWAWAGGGRNIVRVDVTGDNGASWATAILKGRAWAWTFWECDVPAINVHLASKAVDLAFNAQPENHTWNVRGLGNNSWYRTKI
>dom_Cyt-b5;Oxidored_molyb;Mo-co_dimer_seq_Pult_13384
TRHPALKVNSSMPFNAEPPPELLMQFITPNDLFFVRNHLPVPDVNINDYTLKVEAEFTLDELKKFKHHTVATTIQCAGNRRAEMSGVKQVNGLSWDTTALSTANWTGVLLSDVLQSLGISIIQHVQFEGLDSYGASIPFATAVDPDVLLAFEMNGEPIPRDHGYPLRVIVPGTVGARNVKFVHRIVLSNVESPSFWQQRDYRGFPPNVDYSQEDYWKGDSIQELPVQSAITEPKNGTTHIVTVKGYAWSGGGRNIIRVDVSADGGMTWTPAVLNNRAWAWTPWELDIEVPNLDITCKAVDSSYNVQPDAPIWNMRGVLNNAWHRVGV
>dom_Cyt-b5;Oxidored_molyb;Mo-co_dimer_seq_Sagg_97490
PRAPLGAVRCEKPYNSETVVELIPDYITPEPMHYKRHHHPVPDVKHDDYRLVLILQISLKDLQRFDKHEFPVTLQCAGNRRYELQGVAPVQGLEWDCGAISTAVWGGALLRDVLSFAGMGGVEHIQFEGSDPYDASIPIDKALSKDVLVAYEMNGKPIPREHGGPVRIIVPGHLAARSVKWCHRITASKVESHSGWQRGAYKSAGTYINFDGVDAEKLPSVQELPVNSAICTPRPGSSIAVTLKGWAWSGGGRNIIRVDVSIDGGLTWHPAELKNKAWAWTFWEAELDIPKLELICRAVDSACNQQPERSVWNLRGILNNSYHRVQV
>dom_Cyt-b5;Oxidored_molyb;Mo-co_dimer_seq_Scil_50929
ERNPLLTINTEKPFNAETPVALLTDFITPNELFFVRNHLPVPNVEPKKYVLEVPLKLSLQDLKKFTKHTVVATLQCAGNRRRQMTDVKSVKGLSWGAAAISNAEWSGARLRDVLQYAGLDSVKHIQFEGLDAYGASIPVRTAMDQDVLLAYEMNGQELPRDHGYPVRAVIPGVVGARNVKWLSRVIASHEESHSHWQRNDYKGFSPGVDWDTVDFTKSPAIQDLPVQSAICVPSSGTKITLSVKGYAWSGGGRGVVRVDVSIDGGKTWCVANLVRQRWAWALWDVDVAIPQLDVICKAVDESYNNQPEEPIWNLRGVLNNSWHHSKV
>dom_Cyt-b5;Oxidored_molyb;Mo-co_dimer_seq_Skow_XP_002734128
LRHPAIIPSSKRPFNGEPPSDLLIEFSTPQQLFYVRNHLPVPDIDPNNYSLEVTVEFSLKDLKKFRKSSVTATLQCAGNRRSEMNEYKTVKGLSWKQSAIGNATFTGVKLRDVLMFVGFKKGKHVQFEGLDQYGASIPLVKALDPDVLLAWEMNGEPLTRDHGFPVRVVVPGFVGARNVKWLGRITISDEESQSHWQQNDYKGFSPEVTLETADYSKQAPIQEYPVQSAVCVPVNGSTIEITVKGYAWSGGGRGIFRVDVSLDGGKTWFEALLKNRNWAWTIWHVTLPIPELDIVCKAVDSAYNVQPNHGHWNFRGVLANAWSHSQV
>dom_Cyt-b5;Oxidored_molyb;Mo-co_dimer_seq_Sman_CCD76135
QRNPDLKVVSQRPFNAETPLPSIGSPITPTDLFFVRNHLPVPDVDPETYRLEIPLSLKLEDILNYPHKSLVSTIVCAGNRRSDMIKYPYVKGLSWSEGAISTAEWTGVLLVDLLAYHLLPGVRHIRFDGLDAFGSSLPIDLALDPEVIVAFKMNNKPLTRDHGFPLRIIIPGSIGARQVKWLGQITLSTDESESFWQKGDYKYVLPMSGGKVPDLKGLPAILDYPVQSVICKPSDGQTLSVSLSGYAFSGGGRGIISVRVSSDGGRSWYEAKLSVKQWAWTLWTVEIPIPEVEFVCSAVDSSYNTQPESATLNIRGLLSNCWHRINI
>dom_Cyt-b5;Oxidored_molyb;Mo-co_dimer_seq_Spar_SPRG_08791T0
MRHPAMKVNSHQPFNGEPPAELLMQFITPNDLFFVRNHLPVPDVDAATHKLELRIALSIEDLKKFKEHQIVTTIQCAGNRRAEMSHIKQVNGLSWDTTALSTAKWTGVLLSDVLAYYGVSVLAHCHLEGLDAYGASIPLATALDKEVLLAYAMNDEPIPRDHGHPLRAIVPGTVGARNVKFLGRIVISEDEYGGFWQQKDYRGFPPNVDYATEDFHRGASIQELPVQSAITEPKSGRPWVLTVKGYAWSGGGRNILRVDVSLDGGQTWQEATLANRAWAWTPWTLDVDVAELHIVCKAIDSSYNVQPDAPIWNMRGVLNNAWHRVHV
>dom_Cyt-b5;Oxidored_molyb;Mo-co_dimer_seq_Spun_SPPG_06649
VRDPALVVRSEFPCNAETPITALDQ-TTPNPKFFVRNHLPVPDIKSGAYRLTVSLSLSLPDLKKFEKVSVAVTLQCAGNRRKEMHEVKPVNGLQWEQGAIGTAVWSGVRLRDVLKEMGYAEIKHVQFHGAEGYGASIPIDKAVSADVILAYEMNGEDLPVDHGAPLRVVVPGHVAARSVKWVDRISLSDEESESHWQRKDYKGFSPSKNVSEEDYEKATSIQELPVQSAIVSPAKNEVVVVPVTGYAVSGGGRGIVRVDVSGDGGRTWTDATLHSASWAWTIWEARVPVPKMEIVCKAIDESYNSQPEQGIWNVRGVLVNAWHKVAI
>dom_Cyt-b5;Oxidored_molyb;Mo-co_dimer_seq_Tcas_TC000220
KRHPVLHPASVKPFNAETPPFLLVQFITPNELFYVRNHLPVPKVDPETYELEITLSLTLDELKKLPRHTITATIMCAGNRRSEMTKVKPVKGLSWGAAAVGNATWTGVRLRDVLALAGVDAFKHVQFEGLDTYGASIPFWKAASKDVILAFEMNGVPIPRDHGFPVRVIVPGTVGARNVKWLARIIVSEKESDSHWQQNDYKGFSPSTDWDTVDFTKSPAIQELPVISAICQPSEGQTVHILVKGYAWSGGGQKIVRVDVTLDEGDTWHVANLDPQHWSWTLWSARIPVKTVQIWAKAVDSCYNTQPEKNIWNLRGVLSNAYHRVTV
>dom_Cyt-b5;Oxidored_molyb;Mo-co_dimer_seq_Tgon_XP_002371511
VRHPALVVRSEKPFNAETPLALLTDFFTPNDLFFVRNHLPVPQVDKEKYEVEIFASFTLSDLQKFYPHHLPCTLQCAGNRREDFNRKKRVKGLEWCGGAIGNALWTGCLLADVLRHCGFGGIRHIHFEGHDYYAASIPIHRALDPDVLLVYEMNGQDLPIDHGAPVRVLVPGTVGARSVKWLKKITLSPRECGSHWQQQDYKIMSPSDEPSNTDWRSKPSIVDLPVQSAICLPTSESILEVDLKGYAWCGGGRSVVRVDVSLDGGETWTEAELQEKAWSW-----------------------------------------------
>dom_Cyt-b5;Oxidored_molyb;Mo-co_dimer_seq_Tpse_XP_002296659
HRSPLLLVHSDTPMNAEVPSDIITKYITPVGLFYIRHHHPVPLLSVKEFRLE-TAKLSLKQIQSLPKVEVTTTLQCSGNRRSGFNDLRRTSGTPWGQGAISTAKWGGARLVDVLMLAAEQTLQHLRMESLDGMLASIDILKALSPDVILAYEMNDEALPRDHGYPLRVIVPGYAAVRNVKWVSRLELSNEEAVGAWQRGNYKVLPPAVDAKNVDLDGMPGLGEVSVFSGITDGDEGKKMLVKASGWAWAGGGRNIVRVDITGDNGKTWETANITGRSWAWVFWETDIPAKSVELSCKGVDMAFNTQPEDGLWNVRGLANNSWFRLRH
>dom_Cyt-b5;Oxidored_molyb;Mo-co_dimer_seq_Tspi_XP_003375037
KLHPSMNVKSVQPLNAETGIGELVEFYTPNELFFKRNHHAIPTVDEHNYKLKVEREFTLEDLKKFQPVSVVVTLQCAGNRRQDFNAVKPVRGLQWGPGAIGNAKWTGALLVDVLKEAGFQGAEHVQFTGLDPYGASIPIDVAMKPQVILAYSMNDKPIPVEHGFPVRVVVPGVVGARSVKWLASIVLSKDESPSQWQQSDYKTFNPSTDWPTANFSTVQAIQELPVQSAICSPAENSSFTIAVKGYAWSGGGRDILRVEVSADNGNTWHSADLHNARFAWTLWTCEVPDR-AKLLIRRTIASLKAQTVKCTWNEQKKMDHPSMNVEL
>dom_Cyt-b5;Oxidored_molyb;Mo-co_dimer_seq_Ttra_AMSG_00033
DRSPLLVVRKEQPFNAETPLDLVAGFLTPAMLWYCRSHHPIPDLPPPDYTLTVEVVFTLDELKALAARKAVVTVACAGNRRGGLG--EGTQGLAWDIGAISTGEFAGAALPALLREAGLDGKYHLQVFGHDPYDASLPLHRVLAPDVMLAYELNGEPLPRDHGAPVRFVAPGVCGARQVKWVTRIRVAREPAYSSWQRGAYRGYGPLVSFDGLDVDSALPVYELPVTSAITKAEH----TVSLQGFAYSGGGRGIVRVEVSVDNGESWQLAQLTDRAWAWTLWEAELEVSAPVAVVRAVDAAYNSQPKQDVFNLRGILNNSWHRLVL
>dom_Cyt-b5;Oxidored_molyb;Mo-co_dimer_seq_Vbra_14808
SRHPALNVVSERPFNAETPVALLADFITPNEVFFVRNHLPVPTLEGDGYEVQIPLNLSLNDLKKFQKHTVTTTIQCAGNRRHAFNQVKSVKGLNWGNGAIGTAEWSGASLRDVLSYCGVYKAKHVQFEGWDPYGASIPLEKAISEDVILAYEMNGQPLPRDHGFPLRVIIPGVVGARQVKWLRKVIISEEESQSFWQQNDYRVFSPSVDWDRVDWRKAPAIQEYPVQSAVCDPMDGSIVDVTVKGYAWSGGGRAIIRVDVTIDGGVTWHEANLRDKAWAWALWEAHIPVPELEICCRAVDASYNVQPESAIWNLRGCLCNAWDRVKV
>dom_Cyt-b5;Oxidored_molyb;Mo-co_dimer_seq_Vcar_XP_002950967
ARHPSFIPRSERPYNGETPGTLLAAPITPNEIFFVRNHLPVPHVDAASYKLKVSLELSLEELKRFRKHTVTATIQCSGNRRNEMSLVRHVKGLSWDQGAIGTAVWGGVRLRDVLKVGRLSHVRHIQFEGYDIYGASIPLHKALSLDVLLAYEMNGQPLSADHGAPLRVVVPGVTGARSVKWLRRIVPSSSESPSHWQQRDYKAFNPSVDWDSVEWGSAPALQEPPVTSAICEPAPGTSVEITLRGYAWSGGGRGIIRVDVSADGGKSWTAAKLLSGAWAWTLWEVSSAAATLELVCKAVDSSYNNQPDGPIWNLRGIVNNAWHRVNV
>dom_Cyt-b5;Oxidored_molyb;Oxidored_molyb;Mo-co_dimer_seq_Csav_ENSCSAVP00000015463
FRLPVFRINSKKPFNAEPPIELLTDYITPNELFYVRNHLPVPEIDPDSHRISVSIQLSLEDLKKFKPVTITTTIQCAGNRRQEMSDFK-TKGLSWGPCAIGTARWTGARLPGVLLHVTYNPL----------------------LDVIIAYKMNGVDIPRDHGYPVRAIVPGYVGARNVKWLRQITVGSDESTSHWQMNDYKAFSPSTTFETANYKKAPSIQEMPVISAISVPKPGSIIMVEVKGYAWSGGGRDIMRVDVSADGGNTWQEASLTAHCWAWTLWTAEVPVAKVEIICKAIDSANNCQPEGPIWNLRGFLTNAWHRVNV
>dom_Cyt-b5;Oxidored_molyb;Oxidored_molyb;Mo-co_dimer_seq_Lgig_125904
KRNPILIPSSQKPFNAEPPPLLLPEFLTPNDLFFVRNHLPVPVVDPKSYKLEIKSKLTLNDLKKFKKVSTTSVVQCAGNRRSEMTKIKTVKGLNWNNAAISNAEWSGATLNDVLLASGIDSHDHI--------------------DILIAYEMNGADIPRDHGYPIRVIIPGIVGARQVKWLNRIYLSKEESTCHWQRKDYKGFNSSIDWHNVNFDTSVAIQQLPVTSAVCEPADGSEIDVTVKGYAWSGGGRGIIRVDVSADGGKTWTTAELEYKTWAWTLWEATVPLPKAEIVCKAIDVSYNVQPDEGIWNLRGCLSNAWHRIHI
>dom_Cyt-b5;Oxidored_molyb_seq_Ncan_6038
LRHPALIVRSEKPFNAETPLTLLADFFTPNDLFFVRNHLPVPQVDKEKYEVEILASLSLSDLQKFYPHHLPCALQCAGNRRDDFNKKRRVLN----GAAVRSAMPSGQVWLNCFSHCSIGGIRHVHFEGHDHYAASIPIHRALDPDVLLVYEMNGRDLPPDHGAPVRVLVPGTVGARSVKWLKKITLSPRECGSHWQQQDYKDYGNSTDMSTGNDDAIESCTRLWLYSPIRVPPCMRIWSVQLVNLWWCVPKRAGYRFCRCMRCA--------------------------------------------------------------
>dom_Cyt-b5;Oxidored_molyb_seq_Xtro_ENSXETP00000020827
SRHPVLKVNSMKPFNAEPPPYMLTEFITPTDLFFKRNHLPVPRINPNDYKLEIPLNLTLSDLKKFPKHEITVTLQCAGNRRSEMSAVKPVKGLDWNSGAISTAHWAGARLRDVLLEAGYTQAQHVHFEGLDNYGASISFQQAMAREVILAYEMNGQELPQDHGFPLRVIVPGVVGARNVKWLGKIIVSKEESGSHWQQNDYKGFNPCVDWDNVDFASSPS-QDLPVQSAITEPHPGQK-----------------------------------------------------------------------------------------
>dom_Cyt-b5;Oxidored_molyb_seq_Xtro_ENSXETP00000064011
SRHPVLKVNSMKPFNAEPPPYMLTEFITPTDLFFKRNHLPVPRINPNDYKLEIPLNLTLSDLKKFPKHEITVTLQCAGNRRSEMSAVKPVKGLDWNSGAISTAHWAGARLRDVLLEAGYTQAQHVHFEGLDNYGASISFQQAMAREVILAYEMNGQELPQDHGFPLRVIVPGVVGARNVKWLGKIIVSKEESGSHWQQNDYKGFNPCVDWDNVDFASSPS-QDLPVQSAITEPHPGQ------------------------------------------------------------------------------------------
>dom_Oxidored_molyb;Mo-co_dimer;DUF885_seq_Dfas_2361
TRNKEFIINAKEPFNAEPTPERLIQFVTPTEHFYVRNHAPVPLVQESSYFLKIPLLLSIDDIKQFEKVTITAHLQCAGNRRTMMSDYKKVKGVGWGIASLSNGVWAGCRLRDVLEKANAFGAKHACFWGLDPYGSSITMEKAMDIDVILAYEMNGETLTRDHGYPLRVIAPGIIGARSVKWLDKITVSSEESTSFFQRRDYKIFHSGVDWNNVEWDKTPSLQELSIQSAICIPAPNSHLPFSIYGYATSGGGRKIERVDVSLDGGETWDYAELMNKYWGWTLFRYTIKSLPIRICCRAWDSASNTQPKKDIWNLRGVMNNYSKSIQF
>dom_Oxidored_molyb;Mo-co_dimer;Oxidored_molyb;Mo-co_dimer;Oxidored_molyb_seq_Acoe_011_00179
PRHPSLQINAKEPFNAEPPRSALNSYITPVDLFYKRNHGPIPIVDIERYRVSVPKELSMAIIRKLPKYEVTATLQCAGNRRTAMSKTKTVKGVGWDVSAIGNATWGGAKLSDVLELVGIPGGKHVEFVSVDPYKASIPLNQATNPDVLLAYEMNGEPLNRDHGYPLRGIVPGVIGARSVKWLDSINIIAEECQGFFMQKDYKMFPPTVDWDNINWSTRRPQMDFPVQSVICSFEDVDVVKVTISGYAVSGGGRGIERVDVSVDGGQTWIEASRYSDKWAWVFFRAEAEIPNAEIVAKAVDTAANVQPEKDIWNLRGILNTSWHRVQV
>dom_Oxidored_molyb;Mo-co_dimer_seq_Aano_F0YBZ8
ERHPALIVHGATPMNAESPPALLGDYLTPNDLWYVRNHHPVPRLKGDA-------------------HEVTATMQCSGNRRGHMNQYGTTSGTAWGCGAASTATWAGVPLRDLVGETGLAGLRHAIFEAAD-MQASIPLEKALGEDVLVAYEMNGAPIPRDHGGPLRVVVPGYAGVRNVKWVKRIVLSADTAVGAWERGNYKAMPSHWDLKGVDFAALPSIHELPTQCAFSAPAAGDAVSFEARGWALGSAGRAVHRVEVSADGGATWTEASLDGRAWAWTTWSCDLPIPPLTLLARAADLGGGAMPREDVWNIRGLNNNSWHTVTL
>dom_Oxidored_molyb;Mo-co_dimer_seq_Anid_8939
--------TKENPLNREPPVRELVSFITPSSTSYDRNHGPIPHLSADTHTIEVPLRLSVHQLAEFPQHEVLCALECAGNRRHTMRTMKEVDGIDWGDAAIMNCKWRGPRLRDVLHRAGVDPGLHVAFSSFQWFGGSVELERGLDEDVILALEMNDAPLEPRHGFPVRVVLPGIAGARWVKWLDRITVQDQESTNFYQRRDYKVLPEEANRDAAEWDQTPAISEISINSVVAVPEDNETVKLEVKGYAVQGSGGPVVKVQVSGDGGRTWIDAEIGVRKWCWVLWRVEVEVEGKEVISRAIDAQGNMQAEHSQWNLRGVGYSGYGRAKN
>dom_Oxidored_molyb;Mo-co_dimer_seq_Bdis_3g41170
PRHPALRINSKEPFNAEPHRSALVSYVTPVDFFYKRNHGPIPKVDISRYSVSIHMQLFMADIRMLPKYNVTATLQCAGNKRTAMSKVRKVRGVGWDVSALGNATWGGAKLADVLELAGIPGGKHVEFVSVDPYKASIPLKQATDPDVLLAYEMNGETINRDHGYPLRVVVPGVIGARSVKWLDSINLIEEECQGFFMQKDYKMFPPTVDWDNIDWSTRRPQMDFPVQSAICTLEDVDVIKARIAGYAVSGGGRGIERVDVSVDGGKTWVEAHRYSDKWAWVLFEATLDIPNAEIVAKAVDSAANIQPEEDIWNLRGILNTSWHRIKI
>dom_Oxidored_molyb;Mo-co_dimer_seq_Ccin_CC1G_13337
PHSSLLTIQAKEPFNAEPSAAALVEPITPEDLVYCRNHGPVRVFDEETYRVQVGRSWTVRELKAFGKREVVAVLQCAGIRRKEMGVIKKVNGVPWSDGVIANCRWGGVLLRDVILAAGVDEDMHVCFASYAYYGASIPLGKALDEDVLLAYEMNGEPLTPDHGGPLRVVVPGYLGARWVKWVDTITISTSESPNYYQQRDYKILPPSIDSKALAWAKYPSMTTLPLNSVVGSVTPLSSSAILVKGYAVPGEGSNVKGVEVTVDDGETWYPATITEGRWSWTLWEVEVDGVSGRVRSCAVDSEGRRQPKEGVWNLRGVAYNAW-----
>dom_Oxidored_molyb;Mo-co_dimer_seq_Ccor_55164
ERNKQYIVRGECPFNAEPPLRQLVEYITSKDVFFKRNHGPIPLIDENTHKVSVPFDLSMDAIKNYSKLRILAALQCAGNRRNGLDKVKTVKGVIWGPGTIANSYWAGAPLREILIEAGLSKDFHIWMESYGVYGSSIPLETAMDPDVILAYEMNDEIMSRDHGFPVRMICPGIIGARSVKYLAKIEVREKESPAFYQQRDYKILPPEANDQNLEWDRCESIQEMNVQSVICTPSEQNPL-NIVKGYAISGGGRKIIRVEVSLDMGETWLIAKLHHGYWSWCLWQVEVKSLVSKIICRAWDSSSNTQPCEPIWNYRGVMNNSWDIVQL
>dom_Oxidored_molyb;Mo-co_dimer_seq_Cowc_CAOG_09095
GTSTALIVRNETPFNAETPAMLLPRVLTPSSQFFIRSHGEVPNVNVQQYRLKVELLVSLADLYRLPCETVSATVVCAGNRRNEMSRISPIKGVGWDSGAIGNAVWSGVKLYRLLELAGVQNVRHVLFEGLDTYQVSIPLSKAADPDVLLAYEMNGEPLAPAHGFPLRVIVPGFVGARSVKWIQSITLSDCESDGMFQQHDYKLTPGFIDAETFKWREYPAIQEMPVQSAICFPPNGYKHPLTVRGYAHSGGGKRITRVDLSVDGGNSWSHSAILAHDWSWTLWEVAVPSLPCQLACRAWDAAGNSQPADSIWNFRGLLNNAQHRVRV
>dom_Oxidored_molyb;Mo-co_dimer_seq_Crev_80679
------------------------------------------------MAIEIKRTLGLYDLSKLPQFEVVAVLECAGNRRDGLKAIKPVNGVTWGAGTASNARWGGCRLRDVLVAAGVPNPRHVEFAAYGQYTSSIPLEWVMNPMVLVATEMNGMPLLRDHGFPARIVAPGIIGARWVKWLKYIHVQDREADGYYQQRDYKILPPIAEANNCEWPRFPALMELNIQSAICRPAADECLPYHVRGYALTGGGRAVDRVEVSLDGGSTWNLADMYAKHWAWVLWSFRIESVNCTIASRAWDLGGNTQPSTAVWNYRGVMNNAVFHVHP
>dom_Oxidored_molyb;Mo-co_dimer_seq_Ddis_XP_647805
YRDPDFTINFKAPFNAEPRQDVLVQFITPTEKFYVRNHAPVPDINGESYALKVPLILSLSDIKKFEKVTINASIQCAGNRRTMMSEYKKVRGVGWGIASLSTASWSGCRLKDILEYAKVFGALHAVFWGLDPYGSSITMEKAMDLDVLLAYEMNGEPLPRDHGYPLRVIAPGIIGARSVKWLDKVTVSSQESESFFQRRDYKIFHNGVDWNNVEWDKTPSLQELSIQSAICIPAPNSTLPFTITGYATSGGGRKVERVDISLDGGETWDYAELMNKYWSWVLFKYTITQLKIRLVCRAWDSASNTQPKKDIWNLRGVMNNCWHFVDI
>dom_Oxidored_molyb;Mo-co_dimer_seq_Dpur_12119
YRDPDFIINHKAPFNAEPKPDVLVQFITPTEKFYVRNHAPVPDICPTAYTLKIPLTLSLNDIKKFEKVTITAHLQCAGNRRTAMSEYKKVKGVGWGIASLSNATWGGCRLRDVLLHAKIFGANHAVFWGLDPYGSSITVEKAMDIDVLLAYEMNGETINRDHGFPLRVVAPGIIGARSVKWLDKITISPHESESFFQRRDYKIFHNGVDWNNVEWDKTPSLQELSIQSAICVPAPNSALPFTITGYATSGGGRKIERVDVSLDGGETWDYAELLTKYWGWTLFRYTITKLKIKLVCRAWDLSSNTQPKKDIWNLRGVMNNCWHTVDV
>dom_Oxidored_molyb;Mo-co_dimer_seq_Gsul_6263
PRRKELIVNCEKPFNAETRPDLLPRFYVPNDLFFVRNHAPVPVLREEEFRLRVPLLLSLQDLKKFRKHTVTAVLQCAGNRRTEMSRIKPIQGVPWLHGAAGNAVWSGALLKDVLMAAGVYKAEHVEFEGADGYLASIPLKKALDEEVLLAYEMNGEILSRDHGYPLRVIVPGFVGARSVKWLSRIICKMDSSEGFFMTKDYKYLPSSMDFGNVDWSSTPPIMNLSVQCAICDPLPDTKLPYKVRGYALTGKGDHIMRVELSVNGSKDWQEAKLILKDWSWVLWELVVDIKPMVIMARAIDSACNTQPEVPLWNLRGVMNNSWHKVNI
>dom_Oxidored_molyb;Mo-co_dimer_seq_Kfla_12263
PRDPSLIINSKTPFNAEPPVGALAQFITPTPHFYKRNHGPIPILEEEEYRLTIPIKLTLAQLKSLGKEVVVASLMCAGNRRTEMSRLKAVRGVGWGPAAVGNAVWGGVPLSRVLQLAGVSGGRHVEFVSVDPYRASIPLHMATCPEVLLAYEMNGEPLPRDHGCPLRAVVPGVIGARSVKWLDRINILADECQGFFQQLDYKMFPPWVDWDNVNWSSRSSIQDFPVQLAVCSPTSKDSIKVTVKGYALSGGGRKIERVDVSVDGGATWAEAQRLHGRWAWTLWSLSAIVNPCQIIAKCVDVASNTQPEETIWNLRGVLNNSWFRVDI
>dom_Oxidored_molyb;Mo-co_dimer_seq_Kfla_7395
QRTPDIVVQCYKPFNGEPPHGVLLSFITPNEIHYVRNHLPVPANAINTHKIVVCAELTVQDLKKFEAVTLTVTLQCAGNRRNDMCAVETVSGAPWNAGSISTAEWTGVRVRDLARHIGLDGAKWLTATGLDHFEASISTQKALDVDVIVAYAMNGKELPPDHGYPVRLIVPGYVGTRSVKWLQRILFSATDSQSPWQQIDYRPAPPSVKHEQAKPQECAPLMALPVQSAILMPTAGSIISIKVKGYAWSGDGHAIVRVDVSSDEGQSWTQAKITGRAWAWALWELSVPIPKMTLTCKAFDDAWNTQPRAEIWNYRGLNCNSWHTIPV
>dom_Oxidored_molyb;Mo-co_dimer_seq_Lcom_90309
--------------------------------------------------------------------------------------------------------------------------------------------------------MNGVELPPDHGYPVRAVIPGVVGARNVKWVSRVIASPEESHSHWQRNDYKGFSPGVDWDTVDFTKSPAIQDLPVQSAICVPASGSSVTLTVKGYAWSGGGRGVVRVDVSLDGGNTWYVASLLRQRWAWTLWEIDLEIPQLEVICKAVDESYNNQPEEPIWNLRGVLNNSWHRSKV
>dom_Oxidored_molyb;Mo-co_dimer_seq_Mcir_Mucci2_108767
KHSCQLIVRKDAPFNAEPCPVDLVKYITPEKYFFCRNHGPLPDIREAEHTILVPTYFNMKQIKDYEKASVMMVMQCAGNRRDGLHKVKHTKGVIWGPGALGNAIYSGCRLRDILATVGVTTKLHVAFESVECYGSSIPLSKALDEDVLLAYEMNHSTLTRDHGFPIRVVVPGYIGGRSVKYLKSITIQDYESMSYYQRRDYKILPESVSDEKADWCKVPSIGEYNVQSYVCSPSDGIHDNQTVQGYALSGGGRCIQRVDVSGDDGKTWTTAQLHCRVWGWCLWSATIATKNVRIVSRAVDSSGNVQQEYPVWNYRGVMNNSWRTVDS
>dom_Oxidored_molyb;Mo-co_dimer_seq_Mgut_mgv1a007570m
PRHPALLVNSKEPFNAEPHRSCLVSYVTPVDFFYKRNHGPVPLLDIDKYSVSVRKELYMKDIIKLPKYAVTATLQCAGNRRTAMSKTRKVKGVGWDISALGNAVWSGAKLADVLELVGISGGKHVEFVSIDPYKASIPLSHATNPDVLLAYEMNGETLNRDHGYPLRVIVPGVIGARSVKWLDSINIIAQVCQGFFMQKDYKMFPPSVDWDNIDWSTRRPVMDFPIQSAICSLDEVNDLKILIKGYAVSGGGRGIERVDVSIDNGKSWAEASKSNDKWAWVLFEAEADVTTTHIVAKAVDIAGNIQPEEFIWNLRGILNTSWHRVRV
>dom_Oxidored_molyb;Mo-co_dimer_seq_Mpol_2591
PRHPALRINAKEPFNAEPPPSALVAYITPIDMFYKRNHGPIPILKPSSYRLEIKLSLSLEAIRSLKKHTVVATLQCAGNRRTAMSDTRKVKGVGWGISALGNGIWGGVLLSDVLELAGIPGGKHVEFISVDPYRASVPLLQATDPEVLLAYEMNGEELTRDHGYPLRIVVPGVIGARSVKWLASIDICPIECQGFFQQQDYKMFPPWVDWNNIVWPSRRPLMDFPVQCAICTPSDGSFITVKISGYALSGGGRGIERVEVSLDGGRTWIEATRLREKWAWVLWEYSTTMTPTTIIAKAVDSSP--KPRNNSLNHISAIDFCFFDVQL
>dom_Oxidored_molyb;Mo-co_dimer_seq_Mver_10171
ARLRNFIVRGQRPFNAEPTLPLLVSYITPSEVFFKRNHGPIPNIQLEHHQVFIDKALSMHDIMKWPKTTITASLQCAGNRRDGLAKVKEVKGVIWGAGTISNAVWSGPRLCDILKDAKVPRTFHVSFEADDCYGSSIPLRKAMDPDVILAYEMNGQPLTRDHGFPLRVIVPGYIGARSVKFLQKILVQPQESLSFFQRRDYKILPPWIDSSNVEWDTASSLGEMNVQCVICTPTEHEVVAVTVKGYAISGGGRAIYRVELSLDGGHTWEGVDKIGMYWAWAIWEKKVAKISSELVVRAYDSSGNTQPEVPIWNYRGVMNNSIHRVAN
>dom_Oxidored_molyb;Mo-co_dimer_seq_Mver_12080
HQLARFIVHAATPLNAEPQLPLLVEYITPTNVFFKRNHGPIPDIHAEEHTVFIPRSLTMTDIMKWPKATVTASIQCAGNRRDGLAKVKEVKGVIWGAGTISTAVWSGPRLCDILRDAGIPRDFHVAFEADDCYGSSIPLKKAMDPDVILAVEMNGRPLTREHGYPIRVIVPGYIGARSVKFLQNIVVQPQESSSFFQRRDYKVLPPWVNSTNVEWDSAASLGEMNIQSVICTPQDNEVIPITAKGYAIAGGGRAIYRVELSIDGGRTWEPVDKIGMFWSWALWEKYVPRLNSELVVRAYDASGNVQPEEPIWNFRGVMNNAWSRCKN
>dom_Oxidored_molyb;Mo-co_dimer_seq_Ngru_XP_002682543
ARNPILVVNMQKPFNAETPPTLLCDYITPNELFFIRNHLPVPSIDPSTYVLEIPIKLTLDDLKKFKQHTLTVALQCAGNRRTEMSCYKAPRGLGWTNAAVGNAMWTGVKLVDILEAYGITKVKHVEFVGADTYATSIPADRALSNDVLLAFKMNGEDIPIDHGFPIRAIVPGAIGARNVKWLSKIILSEQESQSVWQQKDYKTFSPSTDWDNADFSKSSAVHDAPVQSAICVPSPDSRITIVVKGYALAGSGNGIERVDITTDNGTTWHTAQLENRNYGWTLWQVEVPLSKLKLCSKAVDTAYNVQPEKSIWNIRGILNNTWHCVNV
>dom_Oxidored_molyb;Mo-co_dimer_seq_Nspp_Unigene9646_29475
RRNPALRVNKERPFNAEPPAALLVRFVTPNELFLVRNHGPVPLYELAQFSLTVRLHLTLAELRGFERVTVVATIQCAGNRRNDFARSRKVKGVGWEQGALSTGVWAGVRLSDVLSRAQVLGARHVVFEGDDKYGASIPLHKAMSADVILAYEMNGEVLSRDRGYPLRVVVPGHIGARSVKWLRRITVQKEEAPHFHQQRDYKLFPPSVDWDNVEWAKTPSMQEINVQSAICDPENGSNPPYTIRGYALSGGGRRIDRVDLSFDSGKTWVTAELHPRHYAWTLWSYEAKILPCTIVCRAWDAASNTQPAQDIWNLRGVGGNHYCRITV
>dom_Oxidored_molyb;Mo-co_dimer_seq_Ntab_3153
SRHPCLKINAKEPFNAEPTRSDLISYITPVDFFYKRNHGPIPVVDIERYSVSVSKELFMKDIWKLPKYTVTATLQCAGNRRTAMSKSRTVKGVGWDISAIGNAVWGGAKLADVLKLVGIPGGKHVEFVSIDPYKASIPLSQATNPDVLLAYEMNGEPLNRDHGYPLRVVVPGVICARSVKWLDSIKIIAEECQGFFMQKDYKMFPPTVNWDNINWSTRRPQMDFPVQCAICSLEDVSVVKITIKGYAVSGGGRGIERVDVSIDGGKTWVEATRYSDKWAWVFFEAEANIPSAEIVAKAVDIAANVQPEDSIWNLRGILNTSWHRVQV
>dom_Oxidored_molyb;Mo-co_dimer_seq_Pbla_Phybl2_176008
DRLSALLVRKNAPFNAEPTPPDLVKYITPIQYFFCRSHGPIPDLQ-DDHTFVIEQTWSVKDIKKYDKKYVMMAMQ--GNRRDGLHRVKHTKGVIWGPCAIGNGVYAGCRLKDVLESVGVTGRLH-------CYGSSIPLTKALDPDVLLAYEMNGEPLTRDHGHPLRVVVPGYIGARSVKFLKSITIQGFESEAFYQRRDYKILPQHAKKEDAEWSKMPSIGEYNVQSYVCDPADGLHSNQVVQGYALSD-----SLLDVSGNDGKTWVEASLYTHVWGWCTWTARVDTVNVRIVCRAVDSSGNIQQEQPVWNYRGVMNNSWRTADK
>dom_Oxidored_molyb;Mo-co_dimer_seq_Pgem_Unigene41219_Pirum_gemmatam25592
-------------------------------------HHPVPVIKGEEYRLVIELILTLDDIKKFKKHSITTTIQCGGNRRAMLDESGETQGLKWSIGAISTAEWSGARLKDVLEFAGLKGVKHVQFFPVDPFDASIPIEKAMNPDVLLAYEMNGKELPAEHGYPIRTVVPGGIGARQVKWCIKITTSDEESYSVWQRGQYKGFSPNVKFDNRDHKESVSVQEMPVQSAITNPN--LIVEVEVQGYAWSGGGRGIVRVDVTADEGKTWFTADLNNRAWGWTLWSASIPIPSFKIHCKAVDASYNQQPESQLWNLRGILNNSWHWVKV
>dom_Oxidored_molyb;Mo-co_dimer_seq_Ppat_XP_001775354
SRNKTLIINSKEPFNAEPPVSILGSYLTSEDNFYKRNHGPIPILRPTTYKLVVPVSLSLDFIKSLPKYTAVATLQCAGNRRTEMSMRRKVRGVGWGAAAIGTAAWGGAKLSDVLKHAGVMGGRHVEIVSCDPYKASIPLLHATTPDVLLAYEMNGKVLNRDHGYPLRIVVPGVIGARSVKWIESIVVSKTECQGFFQQKDYKMFPPRVDWDNIDWQSRRPLMDFPVQSVICEPQDGAVVLVDFYGYAVAGGGRGIERVDISVDNGKTWLEAHRLRPDWAWTLWELKSVKVPCTVIVKAVDTAANVQPADEIWNLRGVLNTSWHKIRI
>dom_Oxidored_molyb;Mo-co_dimer_seq_Ppat_XP_001778953
----------QQPFNAEPPLSVLTTYLTNEDIFYARNHGPVPIFPPTTYNLIVSLSLSLEFLKSLPKYLVMATLQCAGNRRREMSDKRKIRGLSWGPGAIGT---GGARLSDVLKLAGVEKGKHVEFVSCDPYRASIPMLHATTPDVLLVYEMNGKVLSRDHGYPIRAVVPGVIGARSVKWIETIIISKYECQFFFQQKDYKMFPPWIRWNNVNWSSQRALMDFPIQSVICEPGDGVVVDVDFYGYAVAGGGRGIERVDISINNGKKWLEAVRLRPHWAWTLWQLRFVKLPCIVVVKAVDSSGNVQPADEIWNLRGVLNNCWHKIRI
>dom_Oxidored_molyb;Mo-co_dimer_seq_Pult_98
TRDPVLKIRAKAPFNAEPPPDLLLQFVTPNELFFVRNHLPVPTADLVGYTLKIEVQFTLDELKQFKHKTITVTIQCAGNRRSEMSRVKTVRGLVWGKTAISTAQWTGVLLADVLKSLGISVIKHVHLEALDHYGASIPISTTLDPDVLLAFAMNGESLPRDHGFPLRAIVPGTVGARNVKFLHRIVLSQHESPNFWQQKDYRGFPPNVDYKTENYLDGEAIQELPVQSAIMQPNDGATVLLPVEGYAWSGGGRSIVRVDVSIDGGHTWTTAKLHNRAWAWTPWTLEIRVPEVEVICKAVDSSYNVQPDAPIWNMRGMLNNAWNRVKV
>dom_Oxidored_molyb;Mo-co_dimer_seq_Pyez_9071_g2161
TR------R--------------------------------SCV----------HTLSLADVQALPAVTITAAIQCAGNRRTEMSGHRPVKGGAWDVCAISNATWTGARLTDVLASLGVPGVRHVVFEGADTYGASIPLDVLA--DVLLAWAMNGEPLPADHGAPLRVVAPGIVGARNVKWVKSIALSDEESHSHWQRRDYKGFCPSVCLEDADYDASPSIQELPITSAIGD----VAVSVTARGYAYAGGGRPVVRVDVSADGGKTWVAASLTVRDYGWTLWSATLPLPDAELVVKAVDSSYNVQPEAGVWNVRGVLNNAWHRVRV
>dom_Oxidored_molyb;Mo-co_dimer_seq_Sbic_07g026290
PRHPALKINSKEPFNAEPHRSALVAYITPVDFFYKRNHGPIPKVELSRYTVTISIQLSMGDIWALPKYNVTATLQCAGNRRTAMSNVRKVRGVGWDISALGTATWGGAKLSDVLELVRIPGGKHVEFVSVDPYKASIPLKQATDPDVLLAYEMNGEVLNRDHGYPLRVVVPGVIGARSVKWLDSINIKEEECQGFFVQKDYKMFPPTVDWDNINWSTRRPQMDFPVQSAICTLEDVDVIKARIAGYALSGGGRGIERVDISVDGGKTWIEARRYSDKWAWVLFEATLDIPNAEIVAKAVDSAANVQPEEDIWNLRGILNTSWHRIKI
>dom_Oxidored_molyb;Mo-co_dimer_seq_Sbic_09g003680
PRHPSLRINAKEPFNAEPARRDLAAYITPVDLFFKRNHGPIPILDIDSYYVTIPRRLSLDDIRKLPKYNVTATLQCAGNRRTEMSRSRKVRGVGWDVCALGNATWGGAKLSDVLQLVCVPGGKHVEFISVDPYRASIPLGQATNPDVLLAYEMNGEVLKRDHGYPLRAIVPGVIGARSVKWLDKIDIIEEESKGFFMQKDYKMFPPSVDWDNIVWSTRKPQMDYPVQSAVCSLEDKSAVQVTVAGYALSGGGRGIERVDISPDGGKSWIEAHRYCDKWAWVLFKAVVNVKDTVIVSKAVDSSANVQPEESIWNLRGILNTCWHRVHL
>dom_Oxidored_molyb;Mo-co_dimer_seq_Scul_EPY15254
TRADGLRVLNSRPFNAETPEAALREYITPTELFFVRGHMPVPDLKRPDFCVMVARCFTVEDLKQFEEHTETVTIQCGGNRRTTMEAAKGVKGLSWKGGAIGTADWTGVYLRDVIAACQVEASYHVQFEGADHFQASIPYNMATSPDVLIAYKMNGEDLPPDHGYPLRAIVPGVVGVRNCKFLQRVTVQPDECESVWQQNDYKNFPSYETKPNHS---YPSIYYMPVQSQLTHAAYNPEAAIQLQAYAYAGGGRGIQRVEVSHDNGRSFEYAATLERQWAWRQVVADTPVKKVLTCIRAVTTDNEVQPAVAPYNFRGLLYNGYSCKDI
>dom_Oxidored_molyb;Mo-co_dimer_seq_Smoe_XP_002973715
HRDPSLIVNSKEPFNAETPPKALVRFVTPEDLFYKRNHGPIPVIDPNNYRLEIPLSLSLQDLRNLPKHTVTATLQCAGNRRTAMSKVRKVKGVGWAISALGNAVWGGARLHDVLELAGVRSKRHVEFSSVDPYKGSIPLSQAMSPEVILAYEMNGKELNRDHGFPLRVVVPGVIGARSVKWLTEIKVIEEECQGFFMQKDFKMFPPTVDWDNINWNSRRPLMDFPVQCPICSPAEGDLVKMKIQGYAVSGGGRGIERVDVSVDGGKTWQEAQRFCKRFAWVLWELTVELTPLEVVAKAVDAAANIQPESSIWNLRGVLNTSWHRVRL
>dom_Oxidored_molyb;Mo-co_dimer_seq_Smoe_XP_002975766
HRDPSLIENSQEPFNAETPPKALVRFVTPEDLFYKRNHGPIPVIDPNNYRLEIPLSLSLQDLRNLPKHTVTATLQCAGNRRTAMSKVRKVKGVGWAISALGNAVWGGARLHDVLELAGVRSKRHVEFSSVDPYKASIPLSQAMSPEVILAYEMNGKELNRDHGFPLRVVVPGVIGARSVKWLTEIKVIEEECQGFFMQKDYKMFPPTVDWDNINWNSRRPLMDFPVQCAICSPAEGDLVKMKIQGYAVSGGGRGIERVDVSVDGGKTWQEAQRFCKRFAWVLWELTVELTPLEVVAKAVDAAANIQPESSIWNLRGVLNTSWHRVKL
>dom_Oxidored_molyb;Mo-co_dimer_seq_Spur_XP_791058
ARNPNMTINCKEPFNAEPPTTVLREFVTPNDQFYIRNHAPVPSLDGRTHRVTVPLELTAEQLRWFPQATVMATLMCAGNRRTEMSAIKQVRGVVWGHAAVSNAIWRGPRLRDVLLMAGIEEDLHVDFEGVDGYGSSIPLLKALDPDAIVALEMNGSELPRDHGYPMRIVVPGVVGARSVKWLKSISVLGHESTNYFQKRDYKLFLPHVDWDTIDWEKSPSIQEIPVQAAATRPQQGEAIPYTIKGYALSGGGRKIIRVDVSLDGGKRWDVARLFNTKWSWEFWEFPVKAFPCEVVVRAWDDASNTMPDSSIWNLRGVLNNSWVRIKV
>dom_Oxidored_molyb;Mo-co_dimer_seq_Tadh_XP_002110304
KRRPDFTVNQQQPFNAEPPCDALIRYVTPNDYFYVRNHAPVPSLPGESYRLMIPISLSLSELKQFPKVQVMATLMCAGNRRDELNKIKTVKGVTWGPAAISNGIWGGVPLRLVLHAAGIIRQYHVCFEGFDGYGSSIPIPKAMDPDVLLAYEMNGEELPRDHGYPLRVVVPGYIGARSVKWLKSIVVQKEESTNYFQRRDYKLFLPQVNWDNVDWDKSPPIQELSVQAAILEPKNGAAIPYAIKGYALSNGHR-IARVDVSLDNGVTWEPATTINRYWSWFLWTYTVRSMPCRIVCRAWDYASNSMPGPSIWNLRGVMNNSWHRIDV
>dom_Oxidored_molyb;Mo-co_dimer_seq_Toce_19885
TRNAKLIVHGDTPMNAEVPRDVITQYITPEDMFYIRHHHPVPLLSAENFELEVATKVTLDQIKSLPKVEVTTTLQCSGNRRSGFNDFRRTSGTPWDQGAISTAKWGGARLVDVLMLASKDNLQHLRFESIDGMKASIDINKAFNPDVLVAYEMNGKPLPRDHGYPLRVIVPGYAAVRNVKWLSKLELADSQAVGAWQRGNYKVLPPSVDARSVNLDDMPGLGEVAVFSGVTSLAEGTVDDVKASGWAWAGGGRNIVRVDVTGDGGKGWCNASLTGRAWAWVFWECDVPATSVVLSCKGVDMAFNSQPEDGLWNVRGLANNSWYRLRH
>dom_Oxidored_molyb;Mo-co_dimer_seq_UP000004508_2523
--TSRLKVYQENPLNAGMPLECLPEFVTPSDLFFIRGHGTIPQVVPETYRLMVPLELSLEDLLRFPQHTLTATLICAGSRRDELAAIHPLPGIPWGADPISTARWRGVRLSDVLRAAGVEEAHYVAFRGLDHFGSSIRLEKALTPEVLLAHEMNDAPLPREHGFPLRVLVPGYVGVRSVKWLQEITLQSQPSTNYFQARDYKTFPPTVTAQTADWEQGKTLEEIALNAVICTPKSGETHPVLVQGYALTGEEAPVERVELSTDRGATWIPATIRTDRWAWCFWEATLDLPECQIIVRAWDATGKTQPERSLWNFKGYANNAWYQVQL
>dom_Oxidored_molyb;Mo-co_dimer_seq_UP000004508_6070
SAHALTIVYQEQPLNAGTPLPILRRFVTPQTLFFARNHGSIPAIDPATYRLRVPLEFSLEELQRFPSQTIMGTLQCTGSRRDELMALHAIPNIPWGAEPISNARWRGVALRDVLQAAGIAEARYVSFSGLDGFGSSIVLEKAQAPEVLLAFEMNGEPLTPMHGFPVRVIIPGYIGARSVKWLGTITLQDEPSHNYFQAQAYKLFPPNVTQAPTDTTQGKMLETLPLNAVICIPQDGQTLPVRILGYAFTGEGSPIQRVEVSADKGTTWTIATITNDPWAWCFWETTLNLPPCQLFARAWDAAGHTQPARQLWNFKGYANNAWHRIRL
>dom_Oxidored_molyb;Mo-co_dimer_seq_UP000004777_4334
GKRDDMVVHEWEPFNAEPPPGVLAEPITPVEAFYSRNHGPVPDTDRDSWRLAVPLSLSLSDLRDFEPCTLAVTLQCAGNRRAGMAAVREIPGDPWGDGATSTAEWTGARLADVLVAAHPSRAAHVAFEAVDPYGASIPFSKASAPEVLLAWAMNGRPLPAAHGAPLRVVVPGYIGARSVKWVRRVVARAEPSDNYFQAVAYRLLPPDADPDRAGPGDGLSLGPIALNSAILRPADGTSVRTTVRGYALAGEHRRVARVDLSADGGASWRQAEL-AGAYTWQLWHADVTLPDVELVARAWDDTGALQPERALWNPKGYANNSWPRAAI
>dom_Oxidored_molyb;Mo-co_dimer_seq_UP000006589_1830
QRKDRLIVHGKAPYNAEPPLDRLRAFLTDQADFYVRSHGDIPDLDADGYRLTVPLDLSVADLKRFAPVTVTAVMQCAGNRRADMLAVAPVSGDPWAPGAIGNAEWTGVRLADVLCAAGIDDGRHVAFESHDRFGASIPLAKALAPETLLAFAMNGEPLAPEHGHPLRVVVPGFAGIRSPKWLARITVQDRPSDNPMQADDYKLFPPDVTAETAEPAHGITIEAMPLNSAICEPARGAALRHAIRGYAIA-SDRAVARVDVSTDGGRSWAQARIEDAPYAWTFWEIERELTEHELAVRAWDSAGQTQPADDTWNYKGYLSAAWHRVRV
>dom_Oxidored_molyb;Mo-co_dimer_seq_UP000009081_3010
QRKDRLIVHGKAPYNAEPPLDRLRAFLTDQADFYVRSHGDIPDLDADGYRLTVPLDLSLADLKRFAPVTVTAVMQCAGNRRADMLAVAPVSGDPWAPGAIGNAEWTGVRLADVLREAGIDDERHVAFESHDRFGASIPLAKALAPETLLAFAMNGEPLAPEHGHPLRVVVPGFAGIRSPKWLARISVQDRPSDNPMQADDYKLFPPNVTAGTADPAHGMTIEAMPLNSAICEPARGAALRHAIRGYAIA-SDRAVARVDVSTDGGRSWAQARIEDAPYAWTFWEIERELTEHELAVRAWDSAGQTQPADDTWNYKGYLSAAWHRVRV
>dom_Oxidored_molyb;Mo-co_dimer_seq_UP000010844_3723
GKRDDMIVRSAAPFNAEPPPSVLASEITPVDAFYARNHGVFPDISAAQWQLTVPLTLTFDQLRDFAHHSVVATLACAGNRRAELLRVRPIPGDPWEHGAISTAQWGGVRLADVLKAAGVDDGLHLEFLAPDSYGSSIPLHKAMSEEVLLAWQMNDQPLLRAHGGPVRVVVPGYIGARSVKWVRSIIVRNSPSHNYFQALDYRILPPEADPDTAAEGEGISLSTLPLNCDILTPTDGDHIELTIRGWAMDGDGQGIGRVDVSLDGGHTWRQAELHPSKWAWWLWSLTVDVTPLNITARAWDSRGMTQPESSLWNPRGYGNNAYARIDL
>dom_Oxidored_molyb;Mo-co_dimer_seq_UP000019225_5405
GKRGDMIVHESEPFNAEPTPAALARVLTSTDAFYVRNHGPVPELDPRTWRLSVPLTLSLADLQQFDHHRVIATMQCAGNGRAGLMAVRAMPGHPWQRGATATATWTGARLADVLTAAGLDTRGHVAFEAPDRFGASIPLAKAMSDEVLLAWRMNGQPLHAVHGAPVRVVVPGYIGARSVKWVDRVTVREHPSLNYFQDVAYRLA-------------GQALGPIAVNSAILAPDDGATVPVTITGYAMAGDGRGITRVEVSLDGGRQWHRAELGLSQWAWRQWSITLDLPEVEVTARAWDVTAATQPEAPLWNPKGYANNAWARTRY
>dom_Oxidored_molyb;Mo-co_dimer_seq_UP000036334_1701
GKRDDMIVRGHLPFNAEPPAAVLASDITPVDAFYARNHGPIPEITPRQWRLTVPVTITYHQLTQFAQHSVIATLACAGNRRAEMLQVRPIAGDPWAHGAISTAEWHGVRLADILAAAGVRDELHVAFEAPDAYGSSIPLSKAMSQEVLLAWQMNSQPLPRAHGGPVRVVVPGYVGARSVKWVTAVTVQRGPSENYFQAHDYRILPPDVDPDTVAPGEGISLSSLALNCDILDPTDGDEVELTIRGYGIAGDDRSVERVDVSLDDGLTWRQANLHPGKWAWRQWSLTVEVQPLSIIARAWDDTGALQPEASLWNPRGYGNNAWARVAV
>dom_Oxidored_molyb;Mo-co_dimer_seq_UP000036498_2882
ERKARLIVHGEAPYNAEPPLARLRAYRTAADDFYVRSHGDLPEIDADGYRLRLALELSLDDMRRYAEATVTATMQCAGNRRADMRAVAPVSGDPWDGGAIGTADWTGVRLGDVLREAGIAADLHVAFESHDPYGASIPLAKALAPETLLAFAMNGAPLLPEHGFPLRVVVPGFAGVRSPKWLKRITVQDHPSDNPIQAEDYKLFPSDVTAETADPAQGHTINTMPLNAAICEPARGARLANTIRGYAVS-GDRTVVRVDVSGNGGRTWAQAALERARFAWTFWTIDLDLPEHELAVRAWDEAGQTQPADDTWNYKGYLSAAWHRVRV
>dom_Oxidored_molyb;Mo-co_dimer_seq_UP000044151_2559
GKRADMIVRGCLPYNAEPPPAVLAGDITPINAFYVRNHGPVPDIAPQHWRLTVPLTVTYERLTEFDQHCVVATLACAGNRRAELLRVRQIPGEPWAHGAISTAQWCGVRLADILQAADVHEGLHVAFDAPDPYGSSIPLSKALSPEVLLAWQMNSEPLPRAHGGPVRVVVPGFIGARSVKWVTAITVQPGASQNYFQALDYRILPADADADIVGPGEGISLSSLALNCDILDPTDGDDVALTIRGYGMAGDGRSVERVDVSVDDGLTWQQADLHPSQWSWRPWSLTVDVEPLGITARAWDDTGALQPEVSLWNPRGYGNNAWARVAL
>dom_Oxidored_molyb;Mo-co_dimer_seq_Uram_247995
ERVKGLIIRKDKPFNAEPQVSLLVQYITPDPLFFHRNHGPIPEIDIQTHEVDIPLHLTVADLKKFTKRTVMATLQCAGNRRDGLNRVKKTNGVVWGPGAVGNAVYTGCLLRDVLKAAGVVAKLHASFSSVENYGSSIPLCKALDEDVLLAYEMNGKPLTRDHGYPIRVVVPGYIGARSVKYLKTISIQSHESNAYFQQKDYKILPSNIESEEACWCNFPAIGEYNVQSYVCEPADGVSCPCNVRGYALSGGGRSIQRVDVSADDGRTWVTADLYTKMWAWCLWTAQLHASTKRILSRAVDSAGNVQQEYPIWNYRGVMNNSWRTIEP
>dom_eIF3_p135;Oxidored_molyb;Mo-co_dimer_seq_Ppal_EFA86676_1
YRNEEFVVNYKDPFNAEPRPERLIQFITPTEHFYVRNHAPVPDIDPDTYTLKIALLLTLNDLKKFEKVTITAQLQCAGNRRTMMSDYKKVKGVGWGIASLSNGTWSGCRLRDVLLAAKILGAYHACFWGLDPYGSSISVEKAMDIDVLLAYEMNGKTLTRDHGFPVRVIAPGIIGARSVKWLDKVTVSNEESTSFFQRRDYKIFHSGIDWHNIEWDKNPSLQELSIQSAICVPAPNSRLPFTIFGYATSGGGRKIERVDISLDGGESWDYAELMNKYWAWTLFKYTIKSINIRLMCRAWDSASNTQPKKDIWNLRGVMNNSWHYVDV
>p-NaR_Aano_F0Y6U9
KRNPALVRTGRHPFNVEPPLPLLEAHSTPASLHYVRNHGAVPVADYDGWRCEVAKSLSMADLEKFPKVVVPSLLVCAGNRRKEQNMIKRTIGFNWGAAGLGMSEWGGCHLADVLASLGAPGGGHVCFRGPDSYGTSLTLRYVMDKDVILAWDQNGARLQADHGFPLRILIPGFIGGRMVKWLKEIKISPEQSDNHYHFKDNRVLPVNVTPEQAEWFKDYIINELNINSAMFHPGHGEVLTYDVEGYAYGGGGRKIIRVEVTLDGGASWFLVDVTGKYWGWCFWKITVPTAAPNVACRAWDAAMNTQPSNLTWNVMGMLNNPWFTVVK
>p-NaR_Acas_g4485
GRGKGLIRTGQHPLNAEPPAGMLVELITPAPLHYVRNHGPVPRLHWDTHRVGVPHEFSMEELCGLPTFEIPVTVVCDGNRRKELNTITRSKGFDWGPGAVGTAVWRGVSLAHVIRCCGVKGARFVCFEGADNYGTSIPLAAAMEEDMMLAFEMNGQRLPPDHGYPVRVVLPGYVGGRMVKWLSKIEISDEESKNWHHYFDNRVMPPGVDYGNVDWYKETLLNHLNVNSVITSPGHEEFFRYTMRGYAYAGGGREVRRVEVTLDGGNTWIQCQRHINSWTWCHWSLELEAWADEIAVRAVDAQLNTQPSDPTWNLLGMMNNCWYRIRI
>p-NaR_Acoe_014_00164
VRNPSMIRTGKHPFNSEPPLNRLMQFITPVSLHYVRNHGYVPKAKWEDWSIEVPMKLSMDQLVEFPSCEFPVTLVCAGNRRKEQNQVNQTIGFNWGAAGTSTSVWRGVRLRDVLKRCGIYGALNVCFEGIEKYGTSLRKEIAMDPDIILAYMQNGELLSPDHGFPVRMIIPGFIGGRMVKWLSRIIVTTQESQNHYHFKDNRVLPSHVDAELANWYKEYIINELNINSVITTPSHEEILPYTIKGYAYSGGGKKVTRVEVTLDNGESWLLCTLDGKHWCWCFWSLEVEVLAKEIAVRAWDETLNTQPEKLIWNVMGMMNNCWFRVKT
>p-NaR_Acoe_028_00143
VRNPSMIRTGKHPFNSEPPLNKLMHFITPVSLHYVRNHGYVPKATWEDWSIEVPMKLTMNQLVEFRSYEFPVTLVCAGNRRKEQNQVKQTVGFNWGAAGTSTSVWRGVRLRDVLKRCGIIGELNVCFEGAEKYGTSIKKEYAMDPEIIIAYMQNGELLLPDHGFPVRMIIPGFIGGRMVKWLARIIVATAESQNHYHFKDNRVFPSHVDSELANWYKEYIINELNINSVITTPSHEEILPYTIKGYAYSGGGKKVTRVEVTLDNGESWLLCTLDGKYWCWCFWSLEVEVLAKEIAVRAWDQTLNTQPDKLIWNVMGMMNNCWFRIKA
>p-NaR_Aker_39005
KRHPDMLRTGNHPFNSEAPITQLMDFITPNSIHYTRNHGAVPKLKWETHKIKFPQYISMDYLHNFEHESFPVTLCCAGNRRKEENMTKKTIGFSWNTSACSTSWWTGVLLRDVLLDMGVKKERYVCFAGPDDYGTSLPLGYVMNEDVILAFEQNGERLHPDRGYPVRVVIPGYIGGRMVKWLCNIEITDKPSESWYHYNDNRILPSHVDKKLADWYKQYLFNQLNINSAITSPSHGAVFAINFKGYAYSGAGHRITRVELTLDNGKSWELADIEGKYWCWVFWSVKIDVMTKQVAVRAWNEANNTQPNDLTWNVMGMGNNSWFRVNL
>p-NaR_Alim_120674
PRHTEMVRTGIHPFNSESPAQKLLEFITPTSIHYTRNHGAVPQISWEEHRLEIPVELTMEDLLELPSVSVTATLTCAGNRRKEENLTNKTVGFSWNSSGTSTAMWRGVRMRDVLLKCKLAEERYVWMVGADNYGTCIPLGLAMNIDVILAFEVNGKPLPPDRGFPLRVVVPGWIGGRMVKWLKRLEIRKGESNNYYHYFDNRILPPNVTKEIADWMREYLFNELNINSVILAPFHEDTLALTLKGYAYTGSGKRITRVEVSFDYGNTWQLCQLHGMYWCWVQWSYEASAAPRMIHCRAWDQSNNTQPNRLTWNVMGMGNNCIFGVRV
>p-NaR_Anid_4799
PRTDHLIRTGKHPLNAEPVVTELFDLITPNWLHYVRSHGSVPHLLWENHRLEINMTLLMDDLKQFESINIPVFVACDGNRRKELNMIKRSKGFNWGPGAVGCAYWRGVRLRDVLKRAGIKSRLWVNFQGAEKYETCLPLEYVMDKDVLLAYEMNDSPLPPDHGYPLRLVVPGYVGGRWVKWLEKIWVTDKENDSHYHIWDNRVVPEFVTDKESEYRNSTACMEQVLNSILVRPGPKEKIKYRIQGFAYNGGGNEIQRVEISLDEGVSWLYCRVRGRNSGHGYTGIEI------IRVRCWDVNKNAQPEHPTWNLEGMMNNCHYTVKS
>p-NaR_Anid_NaR
PRDPRLIRTGVHPFNVEPPLTALFQFLTPPELFYVRNHGPVPHVDIPNWELRIPITLSFKQILNYDQITAPITLVCAGNRRKEQNTVRKSKGFSWGSAALSTALFTGPMMADIIKSAKPLRAKYVCMEGADNYGTSIKLNWAMDPGIMLAHKMNGEDLRPDHGRPLRAVVPGQIGGRSVKWLKKLIITDAPSDNWYHIYDNRVLPTMVTPDMSSWRDRYAIYDLNVNSAAVYPQHKETLFYTAKGYAYAGGGRRITRVEISLDKGKSWRLARIEEACFCWSFWSLDIPVSSDALLVRAMDEALSLQPKDMYWSVLGMMNNPWFRVKI
>p-NaR_Atha_23813
QRNSSMLRTGKHPFNAEAPLPRLMHFITPVPLHYVRNHGAVPKANWSDWSIEIPAKFTMEELIEFPSREFPVTLVCAGNRRKEQNMVKQTIGFNWGSAGVSTSLWKGIPLSEILRRCGIYGALNVCFEGAEKYGTSIKKEMAMDPDIILAYMQNGELLTPDHGFPVRVIVPGFIGGRMVKWLKRIIVTPQESDSYYHYKDNRVLPSLVDAELANWYKEYIINELNINSVITTPGHAEILPYTLKGYAYSGGGKKVTRVEVTLDGGDTWSVCELDGKFWCWCFWSLDVEVLAKDVAVRAWDESFNTQPDKLIWNLMGMMNNCWFRIRT
>p-NaR_Atha_4664
ERNPSMVRTGKHPFNSEAPLNRLMHFITPVPLHYVRNHGHVPKAQWAEWTVEVPMKFTMDQLVEFAYREFAATLVCAGNRRKEQNMVKKSKGFNWGSAGVSTSVWRGVPLCDVLRRCGIFGALNVCFEGSEKYGTSIKKEYAMDPDIILAYMQNGEYLTPDHGFPVRIIIPGFIGGRMVKWLKRIIVTTKESDNFYHFKDNRVLPSLVDAELADWYKEYIINELNINSVITTPCHEEILPYTLKGYAYSGGGKKVTRVEVTVDGGETWNVCALDGKFWCWCFWSLEVEVLAKEIAVRAWDETLNTQPEKMIWNLMGMMNNCWFRVKT
>p-NaR_Bade_4998
PRDERLVRTGAHPFNSEAPLDLLYNFITPSSLHFVRNHGPVPESDVLDWEIEIPLKISLRELIEIEQVTLPVTLVCAGNRRKEQNMVKKGTGFNWGAAGISTSLWTGFLMRDVLRLARPLGAKYLCMEGCDAYGTCIILPWAMDFAVMLAWKQNGALLEPDHGRPLRALVPGVIGGRSVKWLKKLTITDSPSKNFYHIYDNRVLPTMVTPEMAKWMDRYAIMNLNVQSITTVPEHDSQLSFTIRGFAYNGGGIRVGHVEVSLDGGSTWRLASIDHLCFCWCFWDIKVSVSANGILVRAMDVNMTVQPRNMYWNVSSMLNNWWYRVAI
>p-NaR_Bade_5476
PRDERLVRTGAHPFNSEAPLDLLYNFITPSSLHFVRNHGPVPESDVLDWEIEIPLKISLRELIEIEQVTLPVTLVCAGNRRKEQNMVKKGTGFNWGAAGISTSLWTGFLMRDVLRLARPLGAKYLCMEGCDAYGTCIILPWAMDFAVMLAWKQNGALLEPDHGRPLRALVPGVIGGRSVKWLKKLTITDSPSKNFYHIYDNRVLPTMVTPEMAKWMDRYAIMNLNVQSITTVPEHDSQLSFTIRGFAYNGGGIRVGHVEVSLDGGSTWRLASIDHLCFCWCFWDIKVSVSANGILVRAMDVNMSPASKHVLERVFDAY-NWWYRVAI
>p-NaR_Bdis_3g37940
DRNPSLVRTGKHPLNCEPPLSRLMHFITPAPLHYVRNHGAVPRADWATWTVEVPARFTMDELVEFPAVEIPATLVCAGNRRKEQNMVQQTVG-----------------LRDVLRRCGVMGALNVCFEGAEKYGTSVTREWALDPDIMLAYMQNGEPLLPDHGFPVRVIIPGCIGGRMVKWVKRIIVTTAESDNYYHFKDNRVLPSHVDAELANWYKEHIINELNTNSVITTPGHDEILAYTMKGYAYSGGGKKITRVEVTLDGGETWQVCTLDGRYWCWCFWSVEVEVLAKEVAVRAWDQTHNTQPEKLIWNLMGMMNNCWFKVKV
>p-NaR_Bdis_3g57680
RRHPALVRTGKHPFNSEPPLPRLMSFITPAPLHYVRNHGAVPKADWATWTVEIPMKLTMEQLAEFEAVEFPVTLVCAGNRRKEQNMVRQSVGFNWGPGAVSTSVWRGARLRDVLRRCGVMGAHNVCFEGAEKYGTSLRRAVAMDPDVILAYMQNGEPLAPDHGFPVRVIVPGFIGGRMVKWLKRIVVACNESESYYHYRDNRVLPSHVDAELANWYKECMINELNINSVIATPGHDEVLPYTMKGYAYSGGGRKVTRVEVTLDGGETWQVCALEGKYWCWCFWSVEVEVLAKEMAVRAWDEAMNTQPEKLIWNLMGMMNNCWFRVKI
>p-NaR_Bnat_50585
KRDPSLIRTGRHPFNCEPPLKDLFDFITPTKIHFVRNHGKVPRISWDEHRVTVKTTFTMDQLASLPSYEFPCTFPCAGNRRKEENMVKKGLGFSWGAAAHATSVWKGVRLSTVIKHCGGISAKFVCFRGPKSYGTSIAIDRAMNDDVILAYAQNGLPLSPDHGFPLRIIIPGFIGGRMVKWLSHIEVSDKESTNHFHYYDNRVLPSEVTAERANWHRDFIINDINIQSAIRSPEHKEIIKYTVRGYAYGGGGRKVIRCEVSIDQGVTWMAAQIQGKHWCWIHWSIQLETESSEIRCRAWDSDHNTQPLHIAWNVMGMLNNSSYRLKI
>p-NaR_Ccin_CC1G_07230
PRDSRMVRTGKHPFNAEARLKDLYSFFTPSNLFFVRNHGAVPMVDAREWKVEIPVTFSLNDLRMFEVVTIPITLVCAGNRRKEQNVVQKSLGFSWGAAGLSTALFTGVRLSDVLEFVQPQGAKHVIFEGGDPYGTSQLLSWARDRGMMLAWAMNGLPLEPDHGFPIRLVVPGQIGGRSVKWLRKIELSRQESQHHLHFHDNKVLPMPLGPDRARWYDRYIIRDLNVNSAIACPDHDEVLQYTLRGYAYAGGGRRVTRVEISFDEGTTWELAQIHDQSFCWCFWSFEVGVEASSITVRAMDESLALQPRDMYWNATGMMNNWWFRVCI
>p-NaR_Ccri_T00003369001
PRHPDLVRTGKHPFNCEPPIGKLLKFITPVSLHYVRNHGKCPQMSWDAHRLTVELVLNMDDILAMPSITLPVTLVCAGNRRKEENMIKQTIGFSWGCAAHACNIWKGVKLSTLLEKAGIDNARHVCFVGPETYGTSIDIATATDPDVMIAYEQNGSRLAPDHGFPLRVVIPGWIGGRMVKWLETIEVTDKPSENYYHFFDNRILPPHVDAELAKWYKEYLFNQLNINSAIVHPANGETLVYTIKGYAYSGGGRKITRVEISLDGGLTWRLCKNDGKYYCWMFWEYTIDKFSGELRCRAWDEGNNTQPKDITWNLMGMGNNCHFTVKV
>p-NaR_Ccri_T00008899001
PRNPELIRTGKHPLNAEPPLSKLVDFITPISVHFIRNHGKVAPTNWETHRLTIELSFSMNELIKLPSVTMPVSLTCSGNRRKEINMAKQTVGFNYGAGATACTMWKGVRLTTLLNMAGIDRAKHISFEATEAYGTSIDVATAMNPDVLVAYEANGVRLKPDHGFPVRLIIPGWIAGRMVKYLSTIEVREKPSEHYYHFFDNRVFPPHVDAEFAHWYSDFFFNEMNINSAIAHPANGERLTYSIKGYAYSGGGRKVSRVEISLDCGETWLSCKTSGKYYCWMFWELDIHHESGQFQCRAWDSSNNTQPKEGTWNLMGMANNRHFTIKM
>p-NaR_Cfra_4045T1
----------------------------------------------------------MDDIVLPNQRSIPVLLVCAGNRRKEQNLNRASIGFNWGAAGCSTAVWTGVPLWYLLELSGYSKHLHLHFEGVEIYGTSVPLLMALDPDMMIAYKMNNELLPPDHGYPLRIILPGYIGGRMVKWLAKITVKSHESDNYWHINDNRVLPPPVLSREAAWSKEYVINHLNINSTITSPAHGETLEYVCKGYAYNGGGRPIKRIEVSIDHGKTWMMATMHGKQWCWTFWSCPVSLKEVTLVVRAWDDSQNTQPEYIIWNLMGMMNNHWFRVYG
>p-NaR_Chsp_6322
PRHPDLVRTGKHPFNVEPPLPKLMEFITPAALHYVRNHGAVPNIKWEEHRLSVPTTFTMDDLLKLPSRELPITLVCAGNRRKEENLTAQTIGFNWGASGVGTSVWKGVRLCDVLKACGIKGANHVCFVGVERYGTSITYFTAMDPDVLLAWEQNGARLTPDHGYPLRLIIPGYIGGRMIKWLNEITVTTEESDNFFHFNDNRVLPEHVTAEIANWYKDYIINELNINSAIAYPGHLEVVTYPISGYCYTGGGRKVIRVEVSIDGGKSWTLSELTGRYWCWVFFKLEVPLSCPELLCRGWDAAMNRQPEALTWNVMGMMNNSYFRVKV
>p-NaR_Cmer_CMG019C
PRHQAMVRTGRHPFNAEPPLCLLDQDLTSQELHYVRNHGAVPHLTLGTHRIHIPGAFSVEELLALELVTIPVTLVCAGNRRKELNQIRQSIGFHWGAGGASTSFWTGVRLADVLRHCQVCKARYVCFTGADPYGTSIPLAMALDPDVLLAVAQNGAPLHPDHGYPVRLLVPGWIGGRMVKWLSHVEVSDRESQNHYHFFDNRIMPPHVDKERADWYREYLFNELNINSAVVRPLHDELLSYRIEGYAYSGGGRPVTRVEITFDDGQLWNLCELRGRQWAWSRFSFNASLVCTEFAVRAWDSSNNTQPHRWTWNVMGMGNNAWYRVRV
>p-NaR_Cpar_21329Contig27852
SRDSSLIRTGREALAARRSPRGFTTTTAPASFCSDREYERVPKLDWATHRVEVPRSFSMDEIAALEPRTLAVTLVCSGNRRKEQNLVKHSLGFNYGACGLSTSEWTGARLCDVLRACGVDRAQWVWLGSPGSYATQIPIHMAMDPDVILAYKQNGEHLPPDHGFPVRAILP-------------------------------------------------------------CAHT----FT------------------------------------------------A------------------------------------
>p-NaR_Cpar_30822Contig8487
GRHPELVRTGRHPFNCEAPVHALREFITSVPLHYVRNHGAVPRLDWATHRVDVPRSFSMDDLAALPEHSLPVTLVCAGNRRKEENMVKQTIGFNWGSSGVSTNVWTGARLCDVLRACGIDNARWVHFAGPATYGTQIPIHMAMDPDVILAYKQNGEILHPDHGYPIRIIIPGWIGGRMVKWLCSIHVSGDETQN-YHFFDNRIMPPHVDSEKANWYKDYIFNELNINSAFWAPAHGDLVPLRLAGYAYTGGGRRVTRVEVSLDDGATWEHAKVNGRHWCWVLWEHEADPLCRELMVRAWDESNNGQPERVTWNLMGMGNNAYFRVKI
>p-NaR_Crei_NaR
RRDPRILRTGRHPLNCEPPMSVLMQFITPPAVHFVRNHGAAPRIRWDEHRIEIPLTLTMDELVALPSVTFPVTLVCAGNRRKEENMLKKSIGFNWGPCATSTTYWTGVRLRDLLQHAGIKGARFVCFRGPKSYGTSLTYAKAMDPDVIIAYKQNHRWLTPDHGFPVRIIIPGFIGGRMVKWLSEITVMDTESQNFYHFMDNRVLPSHVDEELAKWYKEFIINDLNINSAMARPWHDELVPYTIKGYAYAGGGRKIIRCEVSLDDGKTWRLGDIQGKHWCWVHWTLEVNTFAKEVLCRAWDETMNTQPAVITWNLMGMMNNCYFRIKI
>p-NaR_Cvar_EFN52691
PRHPDLIRTGRHPFNVEPKPARLFEYITPPSLHYVRNHGAVPQIRWEDHRLA-PTTFTMADLLAMPSVDVTCTLTCAGNRRKEENMVKQTIGFNWGPAGTSCSTWTGVRLSEVLQRCSVKGAHHVCFRGPKSYGTSVTWVKAMDPDLILAYKQNGRLLTPDHGYPLRLIIPGFIGGRMIKWLEEISVTAVESQNYYHFHDNRVLPSHVDEALANWYNDFIINDLNVQSAIGYPAHEEVVAYAVRGYAYCGNGDKIIRCEVSLDDGKSWRLAGVTGKHWAWVWWSIDIPIACPELICRAWDSSMNTQPNTFTWNVMGMMNNCCYRVKI
>p-NaR_Esil_CBN78746
PRHPELVRTGRHPFNVEPPVWRIKDFISPNELHYVRNHGAVPRIDGASHKVRVPLEMTLEYIKTFQEITIPVTLVCAGNRRKEENMIKQGLGFSWGPAAVSNAMWTGVWVKDILEHVGIKGGKHVCFVGADYYGTSIRREVCMDEDVLLAYKMNGKELSPDHGYPIRLIVPGYIGGRMIKWLTDIEVTDLESDNHYHYFDNRVLPSQVDAEKAVWYKPYIINELNINSAIVYPRHDEVVTYTVSGYAYGGGGIALTRVEVSLDDGKTWELAELSGRYWCWVFWEFKVDVLCEEIVCRAW-QGQNTQPQNITWNLLGMMNNCWFRCKV
>p-NaR_Fgra_CEF74158
ERDPRLIRTGVHPFNVEAPLSDLYDFLTSENLHYVRNHGHVPRCEILDWEFEIPIKMTVRDLIEYQQLTYPVTFVCAGNRRKEQNIVRKTKGFSWGAAGLSTALWTGVAIGDLLAAAKPKGARYVCFEGADYYGTSIKLNWCMDPGVMVAHRMNGKTLHPDHGKPVRLVIPGQIGGRSVKWLKKITVTQEPSDNWYHIYDNRVLPTMVSPEESAWKDKYAIYDLSTNSAICYPAHQESVSYKVRGYAYGGGGRRITRVEITLDKGKSWRLANIRETSFCWCLWDLEIPLDADDIMMRAMDESMNIQPRDMYWSVLGMMNNPWFRIVI
>p-NaR_Gpro_102987
PRHPDMVRTGRHPFNSEAPITSLMEGLTPNALHYVRNHGPVPNLEWSEFKVSFPRTFTMDEIASMPKSTFQVTLTCAGNRRHEQNVTKNSQGFSWGPAAVSTAVWSGVPLSYVLELCGGVEPRFVNFAGAEYYGTTVPVEMALDYDILLAYEMNGEQLPPDHGYPLRVIIPGWIGGRMVKWLSKVTVSESESDSTYHFEDNRVLPPNVTSAAVAGGTKFIINERNINSVITTPSHGTPCRLPVKGYAYTGGGRRIIRVELSVDNGQTWHLVSVRTRFWCWFLWETEVEVPVGEVLVRCWDASQNTQPREQTWNLLGMMSNNWYRVKL
>p-NaR_Gpro_95808
ERSASMTRTGRHPLNAEADSKILLELVTPRALHYVRNHGPVPNI-ADSSSEEYPQRFTIDDLRKNGIPRFPVAFGCDGNRRKEINQRRQTRGSNFGPGAVSCSVWGGVFLRDVLSRASLPESFHVWFEGEETYGTSFPLCYILDPDVMLAFEMNGEPLPPDHGCALRVIMPGMVGGRQVKWLKRVVISDKPSPSWFHWHDNLERPFFIEVNFTN--------QRHFAPVITHPTHDASIRVEFKGYAYSGGGNKVTSVEVSLDGGMNWSGAKSVNKWWGWCHWSFSCELWCSEVVVRAVDAAGNRQPENVEWNLMGMMNNSLYRVQV
>p-NaR_Kfla_13647
ARHPELVRTGRHPFNCEPPLQRLREFMTPVSLHYVRNHGAVPKGEWDSWRIEVPCSLSMADLLALPRRTLPVTMVCAGNRRKEENMVKQTIGFNWGAAGVSTTVWGGVRLSDVLKHVGAHGGNYVCFEGEEKYGTSLTMEVAADPDVLLAFEQNGERLEPDHGFPVRTIIPGYIGGRTVKWLRKIEVTAGESQNYYHFNDNRVLPSQVDAERANWYKDFIINELNVQSAIWSPAHGEVLKYTISGYAYSGGGRKIIRVEVSVNGGESWEMAELAGKHWAWCLWQLEVDVMTKEMAVRAWDSSMNTQPDKIAWNVMGMMNNCWFRVRI
>p-NaR_Mcir_Mucci2_81522
SRDPNLTRTGKHPLNAETPIPLLMDFITPNSLHIVRNHGPVPQNQWDTHSIAIPVTITMDDLLQLPSHTLAVTICCAGNRRKEQNMIKPSIGFSWGPGGIGTAYYTGVFLRDVINHLGGLEALHICMEGNDGYGTSITVNRAMSPDVLIAYKMNGEPLPYDHGYPVRCIVPGCIGGRSVKWLSKIEASTDVSQNPFQNADNKVFPSTVSADQATWTNDYSVYDLNVNGVIAAPYHGSRIVVVVNGFAYGGSNRKVTRCEITLDDGKTWRLADITTRYWTWVHWSIEIPIAVQEICLRCWNETNSVMPKDLNWSLMGMLNNCWYRVKL
>p-NaR_Mgut_mgv1a000999m
ERNPSMVRTGKHPFNAEAPLPRLMHFITPVPLHYVRNHGPVPKTSWDDWTVEIPMRLTMHQLEEFPSKEFPVSLVCAGNRRKEQNMIKKTIGFNWGAAGVSTSVWRGVPLRAILKRCGIMGALNVCFEGAEKYGTSLRKEMAMDPDIIVAYMQNGERLSPDHGFPVRMIIPGFIGGRMVKWLKRIIVTTQESDNFYHFKDNRVLPSHVDAELANWYREYIINELNTNSVITTPCHEEILPYTLRGYAYSGGGKKVTRVEVTMDGGETWNVGILDGKYWCWCFWSLEVEVLAKEIAVRAWDETLNTQPEKLIWNLMGMMNNCWFRVKT
>p-NaR_Mpol_11980
PRHPDLIRKGFHPFNGEPPLSTLMHFLTPTSLHFVRNHGAVPQAGWESWTIEIPKKFTMRDLLCFPSRRLPVTLMCSGNRSKELSKGGKSLGLKWGPGAVSTSVWGGARLCDVLQHCGVLVQYFVCCSGADSYGTSIPLEVAMDEDVLLAYEQNGDLLTPDHGFPVRLIVPGFTGGRSVKWLNKIEISAEQSDSYYHLHDNRMLPSQVDLDTAIMSREFVINEMNVNSVICTPAHSQTLAYSITGYAYSGTGKKIGRVEVSLDGGKTWKFCSVGGMYWSWCFWETRVDVMSSEIVVRAWDSAMNTQPENSSWNLLGNMNNCWYRVKI
>p-NaR_Mpol_4023
QRHPSLVRTGRHPFNCEPPLSALMEFITPASIHYVRNHGYVPHGDWDNWKFEVPMKLSMQDLVKFPQREFPCTLVCAGNRRKEQNMTAQSIGFNWGAAAVSTSVWKGVRLCEVLRYCGVMGARYVCFEGAELYGTSLTIEKALDEDVILAYQQNGRRLEPDHGYPLRMIIPGHIGGRMVKWLTSISVTSQESGNHYHYNDNRVLPSHVDAETAKWYKDYIINELNINSVITTPAHNEVLPYTVKGYAYTGGGRKVTRVEVSLDAGETWRLCDIDGRYWCWVLWELDVDVTSKELVVRAWDSALNTQADRLTWNVMGMMNNNWFRVKV
>p-NaR_Mpus_Micpu39565
NRSRDMTRRGKHPMKAEPALGDLIAAITPTRTHYVENVSSVPRADAKTHRVRVAAPRAVANLKKMRAATLPVLLASAGNRRKELRAMTPPDGGDWGAGAVGNSLWTGVPLRDVLKRAGVTTRRHVHLYGLEEYGVSIPLRKALDPDVLVAYAQNGETLTPDHGYPVRAIVPGDVGGNSIKWLSRVEVRETPESAHARTRDN-VFPPHVTTEKAEWTNDIAMRELCVNAVVCAPAHGDCVPFAIRGYAHSGGGRAVTRVEVSLDGGVTWRCARVTGKQWCWAMWSIDVARGCREITARAWDEAHNTQPRDVTWNLLGCGNNAHFRVKT
>p-NaR_Mpus_Micpu57689
PRHPNLIRTGKHPFNVEADLPELFDFISPANLHVVRNHGAVPRLAWETHRIAIPFELGMDELAAMPTITFPCLVVCAGNRRKEQNMIKKSIGFNWGPSAVGNTYWKGVPLRLLLNRAGIHGARFVCLAGPESYGTSIDMETALDPDVIVAFEQNGERLHPDHGFPCRVLIPGYIGGRMIKFLTKVIVTDGESKNFYHFNDNRVLPVGVDAETATWFKEYIINNLNINGAIAYPKHEEVITYTIKGYAYSGGGRKVIRAEVSFDQGQSWKLGDVVAKHWCWCHWEIKVNASANEICFRAFDQSQNSMPERPTWNVMGMLNNPWYRVRV
>p-NaR_Mver_08621
KRHPELIRTGKHPFNCEPPVPLLLSFITPASIHFVRNHGPVPQLSWDTHRMFIEVTLTMDMLTQLPSITIPATLVCAGNRRKEQNMHKQSIGFNWGPGAVSTAIWKGVLVRDLLLN-NCSGARFVSFDGLDTYGTSLSVERVMNPDVMIAYEMNGDRLTPDHGFPVRLIVPGVIGGRMIKYLTKITVSDSLSDSWYHYHDNRVLPSIVDAEMAEWFREYTINDLNINSVICSPAHRSILDIIISGYAYNGGCKKITRVEVTLDSGRSWLVSDLEQRYWCWCFWSIKVPVRCKDIHVRAWDSTTNTQPKDLNWNLMGMMNNCWYRVQV
>p-NaR_Ncra_4706NCU05298
PRDPRLIRTGSHPFNVEPPLTALFEFLTPQNLHYVRNHGPIPSSSLLNWEFTVPLKISVRELMKWDNVTYPVTLVCAGNRRKEQNVLRKSKGFSWGAGGLSTALWTGVGLSEILARAKPLGARYVCFEGADTYGTSVKLAWAMDPGIMVAHKMNGENLHPDHGRPVRVVVPGQIGGRSVKWLKRIVVTKGPSENWYHVFDNRVLPTTVGPEESGWRDRYAIYDLNVNSVICEPGHGEVVTYRLRGYAYAGGGRRVTRLEVTLDQGKSWRLAGIEESCFCWCFWDLEIPLSAKDVCIRAMDESLALQPKEMYWSVLGMMNNPWFRVVI
>p-NaR_Ngad_6620
HRLPDMIRTGRHPFNAEPDTKALVNFITPAAMHYVRNHGPVPQLSWESHRITVPHTFSMDELLSLPQRTLPVTLVCAGNRRKEVNVHRKSKGFNWGAGAVSNSLWTGVPLHVLLEQCGLNGSYWVNFDGPDVYGTSIPLRKALDPDVLVAHKQNHEPLMPDHGFPVRMIIPGYIGGRMIKWLTRITISHEPSQSFYHYHDNRVLPSSVDQERADWRKEYIINDLNLNSAITHPSHNEEITYKIQGYAYCGGGRRVHRVEVSLDDGQSWELVEMSGRFWSWRLWHLDVDVLGKSVACRAWDDSQNTQPRDLTWNVLGMMNNSWFRLKT
>p-NaR_Nk52_9149
SRHPEMVRTGKHPFNSEPPLSGSLTYLTSQERHYVRNHGAVPRLQWDQHTIRVEAAITMDDLLQFPIISRTATLVCAGNRRKEQNMVKQSKGFSWGAGAIGTAVWTGVPLCEFLKALNVDKQLHVRFEGADYYGTSIPLDVAMDPDVMLAFGMNGSFLSPDHGFPVRCIIPGYVGGRMVKWVSRITISDEESDNWYHYYDNRVLPAHVDLDLASWRNDYIINEMNINSVITFPDHMDRSFFTISGYAYSGGGRKVTRVELTFNNGKSWHLCELDGKFWGWCLWKLLVPFDSSEIAVRAVDASMNMQPSDITWNVLGMMSNAWFRVKV
>p-NaR_Ntab_1398
ERNFSMIRTGKHPFNSEPPLNRLMHFITPVPLHYVRNHGPVPKGTWDDWTVEVPMKFTMDQLVEFPCRELPVTLVCAGNRRKEQNMVKQTIGFNWGAAAVSTTIWRGVPLRALLKRCGVFGALNVCFEGADKYGTSIKKEFAMDPDIIVAYMQNGEKLAPDHGFPVRMIIPGFIGGRMVKWIKRIIVTTQESDSYYHFKDNRVLPPHVDAELANWYKEYIINELNINSVITTPCHEEILPYTLRGYSYSGGGKKVTRVEVTLDGGETWQVSTLDGKYWCWCFWSLEVEVLAKEIAVRAWDETLNTQPEKLIWNVMGMMNNCWFRVKM
>p-NaR_Ntab_3449
ERNFSLIRTGKHPFNSEPPLNRLMHFITPVPLHYVRNHGPVPKGTWDDWTVEVPMKFTMDQLVEFPSRELPVTLVCAGNRRKEQNMVKQTIGFNWGAAAVSTTVWRGVPLRALLKRCGVFGALNVCFEGADKYGTSIKKEFAMDPDIIIAYMQNGEKLAPDHGFPVRMIIPGFIGGRMVKWIKRIIVTTQESDSYYHFKDNRVLPPHVDAELANWYKEYIINELNINSVITTPCHEEILPYTLRGYSYSGGGKKVTRVEVTLDGGETWQVCTLDGKYWCWCLWSLEVEVLAKEIAVRAWDETLNTQPEKLIWNVMGMMNNCWFRVKM
>p-NaR_Opar_4267
ARDPDLLRTGSHPFNSEPPLAKLYDFLTPVSLHFVRNHGPVPYVNILDWEVSIPYKIKLSDIMQFDIYTTPVTMVCAGNRRKEQNMVKKGTGFNWGAAGTSTSLWTGCMLGDVIGKARPSRARYIWMEGADAYGTCVRLSWAMDPCIMMAYKQNGEWLHPDHGKPLRVVIPGVIGGRSVKWLRKLVVSDRPSENWYHYFDNRVLPTMVTPEMAKWKDRYAIYDLNLQTIICKPENQQVIEYEIAGFGYNGGGIRIGRIEISLDKGKTWKLTEIDMSCLCWCFWKLKVPLSSKDILVRGMDERMVVQPRTMYWNVTSMLNNWWYRVAI
>p-NaR_Otau_XP_003081526
PRHESLVRTGTHPFNVEPPLTELMEGITPAELHLVRNHGAAQKCEWDSHRVTISRSYTMDELLAKPAMTMPMLLVCAGNRRKEQNMYKKTIGFGWGPAGLSNSLWTGVPLRILLQECGVTKRQYVCFEGPETYGTSIPLCKALDPDVMVAYAQNGEALRPDHGYPVRLLIPGYIGGRMIKYLTTIRITEQPSDNFYHFRDNRIMPPGVDAAMADWEKEYIFNELNINSAISSPAHGERITYTVKGYAYTGGGHAITRVEVSLDGGYEWRLCNVVGKQWCWFFWNLEVDTAAKEVMCRAWDQANNTQPRDFTWNLMGMGNSCHFRCKL
>p-NaR_Pinf_XP_002900553
PRHPELIRTGRHPFNSEPPLKY--AFITPMALHYVRNHGPVPRLEWDTHTFSIPRTFGMNELVTFETVTFPVLLVCAGNRRKEQNMIKKTIGFSWGAAGCSTAEWTGVPLHVLLTACGVDKAQWVWFEGIEKYGTCIRASTALDPDVLVAWKANGELLGPDHGFPVRLIVPGHIGGRMVKWLARIHVSDHESSNHHHIMDNRVLPSHVTAETATWSKPYAIMELNVNAVVILPNHDDLLTYTIKGYAYSGGGRRVIRVEVTLDDGASWQLARIIGKMWCWVHYELAAPMSAREVCVRAWDSSMNLMPAFPTWNVMGMMNNPWYRVKI
>p-NaR_Ppat_XP_001762979
PRHPELVRTGRHPFNCEPPLSTLMEFLTPTSLHYVRNHGAVPRASWDDWKVDVPMSLTMNDILRFRARELPVTLVCAGNRRKEENMVKQSIGFNWGAAAVSTSIWRGVLLCDVLRHCGVVGALYVCFEGAETYGTSITIETAMDEDVMLAYQQNGQYLEPDHGFPIRLIIPGYIGGRMVKWLNKIEVTSRESGNYYHFHDNRVLPSHVDAETAKWYRDYIINQLNINSAISSPAHGETLPYIVKGYAYSGGGRKVTRVEVSLDDGKSWTLCDVKGKYWCWCFWQIGVDVMCKEIVVRAWDAGMNTQPQHLIWNVMGMMNNCWFRVKV
>p-NaR_Ppat_XP_001765828
PRHPELVRTGRHPFNCEPPLATLMEFLTPTSLHYVRNHGAVPRASWDDWKIEIPTTFTMNDILRFPARELPVTLVCAGNRRKEENIVKQSIGFNWGAAAVSTSIWRGVRLCDILRHCGVVGALYVCFEGAETYGTSITIDTAMDKDVLLAYQQNGQCLEPDHGFPIRLIIPGYIGGRMVKWLNKIEVTTQESGNYYHFHDNRVLPSHVDAETAKWYRDYIINQLNINSAITSPAHGEALSYIVKGYAYSGGGRKVTRVEVSLNDGKSWILCDLKGKYWCWCFWQINVDVLCKEIVVRAWDAAMNTQPQHLIWNVMGMMNNCWFRVKI
>p-NaR_Ptri_XP_002183599
PRDGRLVRTGKHPFNVEPPLAILKQFITPSSLHYVRNHGACPKLSWKEHTVCVALELSMDEIVAMEPRELPVTLVCAGNRRKEQNMIRQTIGFNWGPSGVSTSVWKGVLLRDLLLRAGVSAGKHVEFIGVEKYGTSVPLARAMNPDILIAYEQNGEVLQPDHGYPVRLIIPGYIGGRMIKWLKYINVIPHETKNHYHYHDNRILPG--------WYKEYIFNELNINSAIAAPDHNETLTYDVTGYAYTGGGRLITRVEISVDGGIHWELAKLEGMYWCWTWWNYEVKVAAKEIICRAWDESNNPQPVVPTWNLMGMGNNQAFRVKV
>p-NaR_Pult_12566
SRHPELIRTGRHPFNCEPPLEHL--FITPTAMHYVRNHGAVPRLGWDTHRFQVTHSFTMQELLTFQVVSIPVLLVCAGNRRKEQNMIKKSIGFSWGAGAASTAEWTGIPLHALLTYCGVDKAKFVWFEGADNYGTCIPAHTALAPDVLVAWKMNGDLLSPDHGFPLRLIVPGHIGGRMVKWLTRIHVSDRESDNHHHLHDNRVLPSHIDAETATWAKEFAIQELNVNSVLLSPAHTEVLTYKVSGYAYSGGGRRIIRVEVTVDDGMSWENCRIQGKMWCWVQYELQIPLQAQEICVRAWDSSMNTQPEYPTWNVMGMMNNPWFRVRI
>p-NaR_Pyez_14599_g3505
PRHPDLVRTGKHPFNCEAPLSMLVDFITPPSLHFVRNHGAAPQLSFDDHRLEVPLTLSMEDILAMPSVTIPVTLTCAGNRRKEQNMTKQTIGFSWGAAATSCNFWTGVRLRDVLEKAGIQKARHVCFVGCDKYGTSIDLATAMDQEVMLAYEQNGIRLTPDHGAPLRVVIPGWIGGRMVKWLTGVSVTAEESQEHYHFFDNRIMPPHVDAELAKWYKEYLFNQLNINSAISSPANGELMVYTLKGYAYSGGGRKVTRVEVSVDGGKTWLLATLDGRYYCWCFWEYTIDKFSGELLVRAWDEGNNTQPAKLTWNLMGMGNNCYFRVTV
>p-NaR_Rirr_335331
-------------------------------------------------------------------------------------MVKKTIGFNWGAAAVSTAIWKGVPLRYILQLAGVKKTRYVCFGGTDYYGTSITLKWAMDEDVMLAYEINGKRLTPDHGYPIRMIIPGIIGGRMVKWLDKISVTNKESDSWYHFHDNRVLPPNVDAERANWYINYIIYDLNVNSAIAAPAHDEVIEYTLRGYAYSGGGRKITRVEVTLDDGKTWLLSDLFGRTWCWTFWSLKIPTHSSEIRVRAWDCSQNTQPENLTWNLMGMMNNCHYRVKI
>p-NaR_Rirr_74537
PRHPELIRTGKHPFNSEAPLPLLMEFTTSTSLHYVRNHGPVPKISWDTHRLVVTLNLSMDDIIKMPYQEFPVTLVCAGNRRKEQNMIKQTVGFNWGTSAISTSVWRGVPLRYILKLAGCSEPRHVCFSGADYYGTSITLDWSMDDDVILAYKMNGEMLSPDHGYPLRIIIPGVIGGRMVKWLSKITVSNKESDSYYHYYDNRLFPPNVDSERAKWYNEYIIYDLNINSIISSPAHDERIEYTLKGYAYTGGGRKVNRVEISLDDGKTWLLTNLDRRYWCWCFWSLNVPLYCSEIRVRAWDESNNTQPENPTWNLTGMMNNCHFKVKI
>p-NaR_Sagg_102072
RRHPDMTRTGVHPFNAESPMPALVDFITPNAIHYTRNHGAVPRLSWQAHRVTIPVSLGMDDILLFPSTSLPITLTCAGNRRKEENMRAKTVGFSWNTSATSTSVWTGARLAEVLRDAGVVKGWHVWFIGADNYGTSIPLGYVMDFDVLLAYKQNGQLLHPDRGFPIRLLVPGWIGGRSVKWLKRIELRRAESSNYYHLYDNRILPPQVLTKTADWKREYLFNELNINSVITHPVHNSTLTMTFKGYAYSGGGRRVTRVELTFDEGASWRLADLISKHWCWVFWELQVNVVAPYCAVRAWDNANNGQPQDLTWNLMGMGNNSWFRVQM
>p-NaR_Sagg_70979
RRRPEMLRTGLHPFNSEAPLSLLMNFITPTSLHYVRNHGAVPQLAWDTHRVAFIGELSMEDLALFPKRTMAVSLSCAGNRRKEANMIKQSKGFSWGCAAVSTSVWTGVRVADVLDYLGLLAAKYICFDGVDTYGTSIAIETVLDPDVLLAFEQNGERLAPDHGFPVRLLVPGFIGGRSIKWLGAVKLSAEESDSWYHYFDNRLPPPNVDQETVKWFKEYIINDRNINSAISAPAHDEVLTYTIGGYAYNGGGRRITRVEVTLDNGASWELAEMTGRYWCWTFWSLTIDPICREVACRAWDESTNTQPGNRTWSILGMMQNSWFRVKI
>p-NaR_Sarc_SARC_08917
ERRPELVKTGVTPFNCEAPLQLLMAEITSCGLHYVRNHGNVPKITWESHTLTVSVKYSMDDLVLPVQRSIPVLLVCAGNRRKEQNMKRATIGFNWGSAGCSTSMWTGVPLWALLELSGYSRKHYVWFEGVEIYGTSVPLMAALDRDMMVAYAMNDERLPPDHGYPLRVILPGYIGGRMVKWLCAIRIKSYESDNYWHVNDNRVLPTEVLSREAEWKKEYVINHLNIQSVITKPAHAEELTYLVQGYAYTGGGKRLIRVELSIDHGETWLLAELHGKQWCWIFWSCPVLISEVQFCVRAWDDSMNTQPKYMTWNLMGMMNNPWHRVFG
>p-NaR_Sbic_04g024300
ERSASLIRTGKHPFNGEPPLRRLMEFVTPAPLHYVRNHGPVPRGDWAAWTVEVPARLTMDELAGFRALELPVTLVCSSNRRKEQNMARQTLGFNWGPGAVSTSVWRGARLRDVLRRCGGVGALYVCFEGDEKYGTSITRERALDPDVMLAYQQNGGPLLPDHGFPVRLIVPGCTAGRMVKWLRRIVVTRAESDNYYHYRDNRFLPSHVDAKLADWYKEYVINEMNTNSVITTPGHNDFLTYTMKGFAYSGGGKKVTRVEVTLDGGQTWLLCVLDGRCWCWCFWSIDVELACKEIAVRAWDQSLNTQPEFLTWNLLGMMTNCWFRVKV
>p-NaR_Sbic_04g034470
RRHPALVRTGKHPFNSEPPVPRLMAFITPAPLHYVRNHGPVPRADWSTWTVEVPARLTMEQLVEFEAVELPVTLVCAGNRRKEQNMVRQTVGFNWGPGAISTSVWRGARLRDVLRRCGVMGAANVCFEGAEKYGTSLRRGVAMDPDVILAYMQNGEPLAPDHGFPVRVIVPGFIGGRMVKWLKRIVVASSESESYYHYRDNRVLPSHVDAELANWYKEYMINELNINSVITTPGHDEVLPYTIKGYAYSGGGRKVTRVEVTLDGGETWQVCSLDGKYWCWCFWSVDVEVLAKEIAVRAWDEAMNTQPEKLIWNLMGMMNNCWFRVKI
>p-NaR_Sbic_07g022750
ERNPSLVRTGKHPFNCEPPLARLMHFITPAPLHYVRNHGAVPRGDWATWAVEVPARITMEELADFPAVEIPVTLACAGNRRKEQNMVRQTVGFNWGAAGVSTSVWRGARLRDVLRRCGIMGALNVCFEGAEKYGTSVTREWALDPDIMLAYMQNGEPLLPDHGFPVRVIIPGCIGGRMVKWLKRIVVTPAESDNYYHYKDNRVLPSHVDAELANWYKEYIINELNINSVITTPGHDEILGYTMKGYAYSGGGKKVTRVEVTLDGGETWLVCDLDGKYWCWCFWSVEVEVLAKEIAVRAWDQSLNTQPEKLIWNLMGMMNNCWFKVKV
>p-NaR_Smin_036677_t1
KRHPAMLRTGAHPFNSEPPLKHLQNWITPPSLYVVRNHGAVPQLSWADHKLKIPVELSMEQIAEYTIVSIPVTFICAGNRRKEQNMTKKTVGFDWGAGAVGNSVWTGVRLCDLLAAVGITEHRFVHFEGPGSYGTSIDMGWALDRDVLLAFKQNGELLTPDHGFPLRTLLPGCIGGRMIKWLSSMWVSDKPSENHYHYFDNRVLPPHVDADLAHWYKEYIINHMNINSAMFQPRHNSFITLKVSGYAYTGGGHKIIRAEISLDSGKSWEITELTDKHWCWAWWETEVDMECEEICCRAWDSNHNGQPVQLTWTVMGMLNNPIYRIKI
>p-NaR_Smin_039611_t1
KRHPAMLRTGAHPFNSEPPLKHLQNWITPPSLYVVRNHGAVPQLSWADHKLKIPVDLSMEQIAEYTIVSIPVTFICAGNRRKEQNMTKKTVGFDWGAGAVGNSVWTGVRLCDLLAAVGITEHRFVHFEGPGSYGTSIDMGWALDRDVLLAFKQNGELLTPDHGFPLRTLLPGCIGGRMIKWLSSMWVSDKPSENHYHYFDNRVLPPHVDADLAHWYKEYIINHMNINSAMFQPRHNSFITLKVSGYAYTGGGHKIIRAEISLDSGKSWEITELTDKHWCWAWWETEVDMECEEICCRAWDSNQNCQPVQLTWTVMGMLNNPIYRIKI
>p-NaR_Smin_040297_t1
KRHPAMLRTGAHPFNSEPPLKHLQNWITPPSLYVVRNHGAVPQLSWADHKLKIPVELSMEQIAEHTIVSIPVTFICAGNRRKEQNMTKKTVGFDWGAGAVGNSVWTGVRLCDLLAAVGITEHRFVHFEGPGSYGTSIDMGWALDRDVLLAFKQNGELLTPDHGFPLRTLLPGCIGGRMIKWLSSMWVSRQHQSSNQ-----------------------------------------------------------------------------------------------------------------------------------
>p-NaR_Smoe_XP_002972481
SRHPDMVRTGRHPFNAEPPLPRLMQFITPAALHYVRNHGPVPRGTWAEWRLHVPAVLTMDDLLRLPARELPVTLVCAGNRRKEQNMVRQSVGFNWGAAGVSTSVWKGALLRDVLKACGGLGARFVCFEGGDGYGTGIRVEKAMDVDVLVAYMQNGRPLPPDHGFPVRMIIPGVIGGRMVKWLRKIEVTAAESTNYYHYQDNKVLPSHVDSDIASWKREYVINELNINSVITTPAHGDSLPYKMSGYAYSGGGRKVIRVEVTLDGGETWALADLTGKHWCWSFWELGVEAMAREIAVRAWDESMNTQPKELIWNLMGMMNNCWFRVKV
>p-NaR_Smoe_XP_002984312
SRHPDMVRTGRHPFNAEPPLPRLMQFITPAALHYVRNHGPVPRGTWAEWRIHVPAVLTMDDLLRLPARELPVTLVCAGNRRKEQNMVRQSVGFNWGAAGVSTSVWKGALLRDVLKACGGLGARFVCFEGGDGYGTGIRAERAMDVDVLVAYMQNGRPLPPDHGFPVRMIIPGMIGGRMVKWLRKIEATAAEPNNFYHYQDNKVLPSHVDSDIANWKREYLINELNINSVITTPAHGDSLPYRMRGYAYSGGGRKVTRVEVTLDGGETWALADLKGKHWCWCFWELGVEAMAREIAVRAWDESMNTQPKELIWNLMGMMNNCWFRVKV
>p-NaR_Spun_SPPG_02797
RRNPDLLRTGRHPFNCEAPLEKLIEWITPTDLHYVRNHGAVPKLEWGKHRLHVPQTFTMSDLAALPSATFPILLVCAGNRRKEQNMTRQTIGFSWGPSGLSNSIWKGVLLRDLLLQCGAPMPKWVIFQGAEKYGTSIAYDVAMDPDLLVAYEQNGEPLAPDHGFPVRIVIPGHIGGRMVKWLARIIVSTEEDSSHYHFHDNRVLPPNVDAQIATWYKEYIINELGINSVITSPTHDELIGYKFRGYAYTGGGRAITRVEVSFNHGERWELAKLPGKYWSWFWWELDVDVRCTQVWVRAW-EGQNTQPEKLTWNVMGMMNNCYFRLHV
>p-NaR_Spun_SPPG_02976
KRNERLVKTGILPLNAETPVEVLLNAVTPSSLHYVRNHGAVPKLDWAKHVIELTINISMDQLEDYEPCTLLVTFACDGIRRKELNEIRRSNGFDWATGAVSTAKWKGALLRDVLQKN-SDKYKFVLFEACDSYGTSIPIDHALDPDVLIAYEMNDERIPPDHGYPVRTVLPGCVGGRMVKWLKQIILSEKESQNWHHFHDNRVLPPTITNNAASWKNDYLLYELNVNSVILFPAHGQKLNFTVTGYAYDGGGRKISRVEVTLDGGESWNECKIARKWWVMCKWSIEFPAWARDMAVRAWNASLNTQPEHHTWNLLGMMNNAWYRVQV
>p-NaR_Tmel_XP_002841191
PRDPRLIRTGVHPFNVEAPLSALFDMIFD------------PTLEMLDWTITIPLALTLRQIIGFEQVTLPVTLVCAGNRRKEQNQVRKSQGFSWGAAGVSTSLFTGPLLASVIAAARPQNARYLCMEGADNYGTSIRLSQVFDPGIMLAHKMNGEELRPDHGRPLRVVVPSMIGGRSVKWLKKIILTESPSENWYHIYDNRVLPTMVTPEMAKWTDRYAIYDLSVNSAIAYPAHDETLQYNLKGYAYAGAGRRITRVEISLDKGRSWILSSVEDACLCWCFWSLDIPTSADDIVVRAMDDSMNTQPRDTYWSVLGMMHNSWFRVAI
>p-NaR_Toce_9484
PRDGKLVRTGRHPFNVEPPLFVHQKFITPTCLHYVRNHGACPNLAWETHRVRVPLDLSMDEIESMPDRELPVTLVCAGNRRKEQNMIRQTIGFNWGAGGVSTNVWKGVLLRDLLIAAGVSTGKHVEFIGHEKYGTSVPLARAMNPDILIAYEANGERLQPDHGFPVRLIIPGYIGGRMIKWLTDINVLEHETKNHYHYHDNRILPPHVTAEESLWYKEYIFNELNINSAMTAPDHGETITYEVGGYSYTGGGRRITRVEITTDGGKHWEVCKINGMYWCWIWWTYELNVACKEIWCRAWDEANNCQPNDPTWNLMGMGNNQVFRIKV
>p-NaR_Tpse_XP_002294410
PRDGKLVRTGRHPFNVEPPLSVHQEFITPTCLHYVRNHGACPNIKWEEHRVRVPLDLGMDEIVAMEPRELPVTLVCAGNRRKEQNMIRQTIGFNWGAGGVSTNVWKGVTLRDLLLKAGVSAGKHVEFIGAEKYGTSVPLARAMNPDILIAYEANGEVLQPDHGYPIRLIIPGYIGGRMIKWLTDINVLEHETKNHYHYHDNRILPPHITAEESLWYKEYIFNELNINSAMTAPDHNETISYEVGGYAYTGGGRRISRVEVSTDGGVHWEIANINGMYWCWIWWTFDLKVATKELWCRAWDESNNVQPNDPTWNLMGMGNNQVFRIKV
>p-NaR_Umay_XP_759994
ARDERMIRTGKHPFNSEAPLSELFSFLTPQNLFYVRSHGDTPRVQAENWKLKVEVELSIKDLKKFPTVTLPITLVCAGNRRKEQNMVAKGLGFNWGAAGVSTGLFTGVYLADILDYCKPKRARHVVFEGADKYGTSQRLNWALDRGMLIAWGLNGEDLSPDHGYPLRLVVPGQIGGRMVKWLERIEVSDRESQHHLHFHDNKVLPTEVTADQARWYDKYIINDLNVNAAICSPDHDQVVMLPLEGYAYTGGGRRIHRVEISLDDGHSWKCASIHEMSFSWCFWRLDVDVQAKVISVRALDEGLATMPRDMYWNATSMMNSWWFRVAV
>p-NaR_Uram_251409
----------------------------------------------------------------------------------------------------------------------------------------------MNEDVILAYKMNGEWLSPDHGFPLRVIVPGCIGGRSVKWLTKIHISETESSNIYHYVDNKVFPSFVDKDLADWYKEYTLYDLNVNSAILCPDHGATLTFNLRGYAYSGGNRKITRVELSFDGGETWELTTLTIRYWCWALWSHSIKPSCQEISVRAWDEAQNTQPGNFSWNLMGMMNNSWFTIKV
>p-NaR_Vbra_11175
KRRPEMVRTGKHPFNSEPPLT-LIKFYTPQELLYVRTHGDTPQLDEKTHSVKVPLTLSVEQIKQFSKTDISMVMVCAGNRRKEQNMIKQTVGFNWGPTGCGNVIWTGCLLRDVLLHCGVDEARHVCFVGADHYGTSIPMSKVMDPGVLLAWECNGEPLLPDHGYPIRVVMPGYIGGRAVKWLTNISVSKEQSTNYYHYRDNKVYPSHVDQQNVGWEDTWCINDLNVNGAITNILHQQTHPLKLSGYAYSGGGHRIIRPEVSIDGGKTWKMATITGRTYEWSFWETEVQLTTEQICFRAWDDAMNVMPDRPNWTLMGMLNNSWYRIQV
>p-NaR_Vcar_XP_002955156
RRDPRILRTGRHPLNCEPPMDVLMEFITPPAVHFVRNHGAAPRIPWAEHRIEIPLFLTMDELVALPSITFPCTLVCAGNRRKEENMLKKSIGFNWGPCATSTTYWTGVRLRDLLLLAGIKGANFVCFRGPKSYGTSLTYAKAMDPDVIIAYKQNHRWLTPDHGFPVRMIIPGFIGGRMVKWLSEITVTEVESQNFYHFMDNRVLPSHVDEALAKWYKEFIINDLNINSAVARPWHDEVVPYTMRGYAYAGGGRKIIRCEVSLDDGKTWRLGDIQGKYWCWVHWSLDVMTFAKEVLLRAWDETMNTQPAIITWNVMGMMNNCYYRIKI
