# Supplementary material for: Reticulate evolution in eukaryotes: Origin and evolution of the nitrate assimilation pathway
Source: PLoS Genet. 2019 Feb 21;15(2):e1007986. doi: 10.1371/journal.pgen.1007986 (PMC6400420; doi:10.1371/journal.pgen.1007986)
Supplement: S3 Supporting information — (ZIP) [file pgen.1007986.s003.zip › S3_supporting_information/S6_fig_alignment.fasta]

>Aano_F0Y6U7_Nitrite_reductase_[NAD(P)H]_large_subunit
MVGQRFVELAADKEGDLEIVSFCEEPVAYDRVKLTSWFEDVDLSLVYEDPHVKVRVGKASAVDAAAKTVRCGDVPYDACVLATGSYPFVPPVEGKDLDGVFVYRTVDDLERLVAYQEGVTAAAVVGGGLLGLEAAKAMHDLGMKTHILEYAPILMCRQIDAGGHAALASMVEDLGLEIHCDARTKAFEGRAGVSFTNGDDLDVGIVVVSAGIRPRDELARDV-VDVHERGGVVVDDELRTSDPAIFAVGEVALHRGSIYGLVAPGYAMAEVAADRVVASAPAFEGADMSTKLKLLGCDVANFGD---TADTAEALVWDDRVGRVYRKLFFETDGTYLKGGILVGDAEDYGELLALWKRPLADAPALLLAPLSAEVDEDDPGKQICSCNGVSRGDIVDVVAEGACDYAKVKKCTRAGAGCGGCEPDVKKILEKLGATVFTGLCSHFDKSAPELKALLRLDECDTFEDVIAKYGHPRGCEACKPAVAGMLASLRNEPILDHAHLQDTNDRSLANMQRGGSYSIVPRIPAGEVTPAGLMALGAVADEYGLYCKITGAQRVDLFGAAKHDLPAIWAKLGAAGFESGHAYGKALRMVKSCVGSSWCRYGVQNSVDFAVTVENRYKGLRAPHKLKSAVSGCTRECAEAQCKDFGMIATEHGYDLYVCGNGGLNPRHAALLATGIDEATVLKYVDRFLMYYVLTANKLERTAPWFESLDARLARLKAVVIDDALGICDELERRMQHVVDTYHDEWAEVVARPDDYAHFKQFANTDEADEMIEFMDVRGQRRPV
>Aker_101422_Nitrite_reductase_[NAD(P)H]
MTAYKFVEKLVKYCPDFSIKLLCGERFPYDRVNLTKYVSDPSLLLTYKNNEVEILCNMVVSIDEKEKTLQTQAHQYDILVLATGSAPFVPPIPGTDAKGVFVYRTIEDIDSILEYQTKVESASIIGGGLLGLEAAKVCVDAGCANVTVLQKYTLMNSQLDEIGGAELKKKVEEFGCKVICNAQTNKLINCVSLEVSGSEPVKSDLVIIAAGVRPCDNLGRNLGLEIHARGGIVVDDFMRTSKEDIYAIGECTRHDGNFYGLVGPCYEQADVLARLLSKHAKSFKLGDMSTKLKLAGVDVASFGEYSVDAPGTKSLVFHDPFGGIYRRLVFNIEGTHLLGGMLLGDASDYNNLVIKAKGPLKQSPAVLVTPPSDAIDDIDDSTQVCSCNDVSKGEIVNSVKEGCCSMKAVMSCSNAGTGCGACKPMVKDIMKSLGMKVTNYVCEHFNYSRKDLYHIAKIKKLRYFDEMFTECGNAQGCEICKPTIASIMASLWNEHVLNLAPLQDTNDRFLANIQRGGTYSVVPRIPGGEITPEKLAVIADVAQKHGLYTKITGGQRIDLFGAPKEALPVIWKELVDAGFESGHAYGKSLRTVKSCVGSSWCRYGMRDSVDFAIQVEKRYRGIRSPHKLKGGVSGCKRECAEAQGKDFGLIATENGYNIYLCGNGGTTPKHAQLFASDVPEDMVIKYLDRFLIFYIETADKLQRTARWLEKLEGGMDYLREVIIDDKLGICDELEKQMEYLVNTYRCEWAEVVNNPELQKRFRQGIIPSEKQVKIEFVNVRDQQRPA
>Alim_86378_Nitrite_reductase_[NAD(P)H]
MAGQRLVEKLVENEEKPEILVFGEESHAYDRVKLTSYFEDPVLHLQYDSNQVTLRSKRVQSIDSANRTLSTLKIQYDKLILATGNGAQQCNCPPEQHEGLFVYRTIDDLDDMIKFAEEIKSAVVIGGGLLGLEAMRVCSELGVDVRVLDSSPHLMRRQLDGKAGRQLIRTIEAMGYKVHTKARTSRIDGRSRLHVEDNFTIDADMVIIAAGIRPRDELATTAGTVKTSEGGIEVDDHMATSDPNIFAVGECACHRGLCYGLVGPCYDMAAVVAYNLVNPPKTFTAGDMSTKLKLMGVDVASFGDYSLNREDALSLAFEDPLAGIYRKLTFTKDGKHLLGGILVGEASDYGTLTMLAKSPLKVSGTSLLPPPSVSILDMDDDAQVCSCNDVSKGSICASVRDGCETVSAIGACTKAGISCGGCKPLIQTLMGKLGKEVDNSLCEHFRFTRQELFHIIQINEIKTFTELYESHSTARGCELCRPAIASIFASLWNDLVVSHAPLQDTNDRFLGNIQRGGSYSVVPRVPGGEITPEKLIVLGEIAKKYGLYTKITGGQRIDLFGAERHQLPDIWEDLVNAGFESGHAYGKALRTVKSCVGSTWCRFGMRDSVGFAIEVEERYRGIRSPHKLKGAVSGCIRECAEAQSKDFGLIATEQGYNLYVGGNGGSKPRHATLMASGIDEETVIKYLDRFLMFYIRTADKLQRTARWLEALEGGVDYLKSVIIDDKLGICEELEFQMSRLINTYKCEWAEVVRNPERRKEFAQYANQPASQRGIEFITERGQQRPA
>Anid_7892_Nitrite_reductase_[NAD(P)H]
MVAVAFIEKLVKLRRKYDIVVIGEEPHAYNRVGLSSYFEKIDLYLNYGSFSFDYYLNRVTDVFPQHKTVKTSTVSYDILVLATGSDAVLPTTPGHDAKGIFVYRTISDLERLMEFAAKGQTGVTVGGGLLGLEAAKAMTDLEDSVKLIDRNKWVLARQLDGDAGSLVTKKIRDLGLEVLHEKRVAKIHNNTGILFEDGQELDCCCICFAIGIRPRDELGGSTGIQCAKRGGFVIDESLRTSVNDIYAIGECASWENQTFGIIAPGIEMADVLSFNLTNPPKRFNRPDLSTKLKLLGVDVASFGDFFAEEPQVKALTYRDPFGGVYKKYLFTMDGKYLLGGMMIGDTKDYVKLNQMVKSPLEVPPSEFILGAQENADDLDDSTQICSCHNVTKGDVVESVKSTCKTIADVKSCTKAGTGCGGCMPLVQSIMLDMGQEVSNNLCVHIPYSRADLYNVIAIRQLRTFDDVMKSAGKSLGCEICKPAIASILSSLFNPHLMDYHELQETNDRFLANIQRNGTFSVVPRVPGGEITADKLIAIGQVAKKYNLYCKITGGQRIDMFGARKQDLLDIWTELVDAGMESGHAYAKSLRTVKSCVGTTWCRFGVGDSVGMAIRLEQRYKSIRAPHKFKGAVSGCVRECAEAQNKDFGLIATEKGFNIFVGGNGGAKPRHSELLAKDVPPEEVIPILDRYVIFYIRTADKLQRTARWLESLPGGIEYLKDVVLNDKLGIAAEMERQMQELVDSYFCEWTETVRNPKRRKYFQQFANTDETVENVEIVKEREQVRPT
>Aory_CADAORAT00006175_Nitrite_reductase_[NAD(P)H]
MVAISFLEKLVKQRRKYDIVVIGEEPHAYNRVGLSSFFENIDLYLNYGSFSFDYHLNRVTDIFPDRKTVKTSTIAYDLLVLATGSDAVLPTTPGYDANGVFVYRTISDLERLIEFASKGETATTVGGGLLGLEAAKAMTDLEDKVKLIDRNKWVLARQLDGDAGTLVTRKIRELGLDVMHQKRVAKIKNNTGIVFEDGEEIDCCCVCFAIGVRPRDELGTTAGIQCASRGGFVINESLQTSIPEIYAIGECASWENQTFGIIAPGIEMADVLAFNLTNPPRSFRRPDLSTKLKLLGVDVASFGDFFAKESPVKALTYKDPFGGVYKKYLFTMDGKYLLGGMMIGDTKDYIKLNQMVKSELEVPPSQFILGAQENGDDLADDTQVCSCHNVTKGDIVESVKSTCKSIGEVKSCTKAGTGCGGCMPLVQSIMLDMGQEVSNNLCVHIPHSRADLYNIVAIKQLKTFEDIMKAVGRSLGCELCKPAIASILSSLFNGHIMDYHELQETNDRFLANIQRNGTFSVVPRVPGGEITADKLIAIGQVAKKYNLYCKITGGQRIDMFGAKKQDLLDIWTELVNAGMESGHAYAKSLRTIKSCVGTTWCRFGIGDSVGMAIRLEERYKSVRSPHKLKGAVSGCVRECAEAQNKDFGLISTEKGFNIFVGGNGGAKPRHSELLAKDVPPDMVIPIIDRYLIFYIRTADKLQRTARWIENLPGGINYLREVVIDDKLGICAEMEQQMQELVDSYFCEWTETIRNPKRRKYFQQFANTDETVDTVELVKERDQERPT
>Bade_5354_Nitrite_reductase_[NAD(P)H]
MVGMSFVEQLLERTREYSVTILGEEKYAYNRVGLADYFSSVDLYLNYESIHMVCRVNPVTSIDTKTKKVLTNLYSYDLLIMATGSRAVLPSVEESRSHGIFVYRTVDDLQEMIRFSTKGKRAIVVGGGLLGLEAAKSLLDMEKNISIVHRSKWLLSQQLDQTGGEFLCKSVRELGVEVRLSTEIVSLKGQSGVKYKDGTEEECDLICYAIGIRPRDELADAAGLKLGSRGGIDVNSSLETSVKDIYAIGECASWNDKTFGLIAPGVQMADVLTWNLTQASKLFTEPDLSTRLKLMGVDVASFGDYFAGPDDVQALTYQDPFKNIYKKLIFTKDGKYLIGGILVGDVSSYTKFNSLVQSVLDKDPHTLVLGTQDDVDDLDDSVQVCSCKNVTKGQLVAKIRDSCTSVGELKSATKAATACGGCEGMVKSIMKAMGKEVSNALCIHFSQSRADLFNLIMVQRLDSFQLIMEKLSKSAGCEICKPTIGSILASLYNKNVMDLNGLQDTNDRYLGNIQRNGTYSIVPRMSAGEVTPEKLVVLGEIGKKYNLYTKITGGQRIDLFGAHKQDLPEIWEQLNAAGFESGHAYGKSLRTVKSCVGSTWCRYGIGDSVGLAVRLEQRYKSLRAPHKFKGAVSGCVRDCAEFHNKDFGICAVQNGFNVYVGGNGGMKPAHAQLLAADVLPDRVIPLLDRYLMLYIRTGERLQRTARWLESLPGGIEYLKDVIVHDKLGICAELEEQMQALVDSYFDEWKVAQETPEIRKKFSQFANTRRKIETMDIVMERGQPRPA
>Ccin_CC1G_07228_Nitrite_reductase_[NAD(P)H]
LNGHAFIEKLLNLKNKYFI---------------------VNLYLNYAEQRFSYHLEQVLSISPEDHLVHTSKFKYDKCVIATGSRADLPPYISAKTKGVFVYRNIADLDGIISYAEEVKRAVVVGGGLLGLEAAKAVYDMPSHVSIINRSAYPLSRQLDSEAGEMVLHKIEAMGVQVLTRCSPSRQLDVCGFEFPDGSVYEADLVIYAIGIRSRDDVARASGIQCHPRFGIIVGDDLRTSAEDVYAIGECASWRENTYGLIGPGIEMADILSFNFTQTPRLMNAPDLSTKLKLMGIDVASFGDFFAQDEPINCLVYKDPFTATYKKYIFTEDGKYLLGGMMVGDVSDFVKLVAIVKKQLEVLPSQFIISDKDDGGDLDDDAQVCSCHNVLKGDIVKAVQETCLTIPDLKCKTKVGTGCGGCMPLVTSIMKKAGRVLNNNLCPHFAMSRTDLFSVIKVKQLRSFSEVMDAVGVSVGCELCKPAVGSILSSLYNEHIMKHHQNQDTNDRFLANMQRNGTFSVVPRMTAGEVTPDGLIAIGQIAKKYNLYTKITGGQRIDLFGAKKEDLPDIWEALGAAGFESGHAYGKSLRTVKSCVGTTWCRYGVGDSVGLAVQLENRYRGVRSPHKFKGGVSGCVRECAEAQGKDFGLIATDKGWNIFVGGNGGANPRHAELFAKDVPPSKVVRIIDRFLAYYIMTADKLQRTARWIENMEGGIQKLQRVILDDELGICKDLDALMDNLVNTYEDEWAAVVKDPAKRKAFKQFVNTHETRPQSEMITERGQPRPA
>Cfra_4044T1_Nitrite_reductase_[NAD(P)H]
MVGQRFAEKLRKYDGNFKLTCIGEESRHYNRMLLTEYFEEAQLYLAYTENEVAVALNQVVKIDTAERKIILKSITYDYVVMATGSYAFVPPVPGSDYIGVYVYRTLQDLDNMLSYIHNVKAAAVFGGGLLGLEAAKALRDEGLEVYIVEMAPWLMCRQLDEPGANLLKDKVEELGIHVHVGAKCGIIGNRSGLKFEDGSIKPIEMVVFACGIRPRDEVAKSSGVAVHHRGGILVDDGLATNIEGIYGIGECVVHRERVYGLVNPGYAMADVLAQRLAQKKHAFEGGDMSTKLKLMGVDVASFGNYSPKDLKHMPLVYDNPAEGVYRKLIFSSDAQYLLGGVLVGDASDYSKLLLTVQTKLKDVPSLYLLGKAPVEDDLPDDAQVCSCNNITKGDIKKAIHEELTCLKDVKTCTTAGTGCGGCVPMVKDILKKMGTKVDNSLCEHFAFTRRELFDLIRIKEYRTFTAVLKACGTGFGCEICKPTIASILASLYNSHILELFACQDSNDRFLANLQKNGTYSVIPRVPGGEITPERLRVIAEVGKKYGLYTKLTGGQRVDLLGAMAWQLPHIWKELVDAGFESGHAYGKALRTVKSCVGSAWCRYGRGDAVGLAIKLEERYRGIRSPHKLKGGVSGCVRECAEAQSKDFGLIATETGYNVYVGGNGGTTPKHAILFASEISEELVIKYLDRFLMYYIHTADRLERTAKWLAKLEGGIEQLRRVVIDDALGIGETLDKHMALLIDTYVCEWKKVVDDPSKWAYFDQFRNTSEKQTMIAYENTRDQPRPV
>Clim_g4940_Nitrite_reductase_[NAD(P)H]
MSALKCLDRLTENARLAEITVIGEEIHCYNRVGLTNYFTSNKMYMVYQERNITLQLNWVRSINRENRTVEYLAKSYDYLLLATGSISFIPPVKTDDIEGVFAYRGLDDVAKMVDYAVTTKSAIVIGGGLLGLEAAKALKDMNLRTTVIERNPHILARQVDEAAGRLIAEQVGSLGVHVQCRTGIRQMLPKSGVQLGDGLILDAQMMVFAAGILPRDDLASCGLEKEHNRRGFKVNDHMLTSDDRIYAIGECATHRGVNYGLIAPCYRMAETAMQHLCGDVTPYAGSDMSTKLKLLGVHVASVADYFAQRNEGIAMTFVDPFSRTYKKLIFDLDGHRLLGAILVGDTNDYGKLLQLATKKEWESPNELILGVSEGGDALADDTQVCSCNNVTKKNICDAIRNKLTAIGEVKSCTKAGTSCGGCMPLVNDILAKAGGKISKAVCTHFKESRAELFSIIQVMNYQSLEEVMKSRGTAEGCEECKPMLASIFASLHNKHILKRAALQDTNDRFLANIQRDATYSVVPRIPGGEITPQQLTVLGEVAKKYGLYTKITGGQRVDLFGAPVHKLPDIWADLVKEGFESGHAYGKSLRTVKSCVGSTWCRYGLRDSVGMAVNVEERYKGLRAPHKLKGAVSGCVRECAEAQSKDFGMIATEKGYNVYVCGNGGSKPRHADLLVADVSEEDAIKYLDRFLMFYVRTADRLQRTARWLESLDGGLDYLKAVVVDDSLGIAEELERQMEAHVGSYKCEWKEVVEDPELIAEFKQFINTDEEKPTIEPIDQRGQKRPA
>Esil_CBJ31380_Nitrite_reductase_[NAD(P)H]_large_subunit
MVGHKFIEALKEKDNKFNVVTFCEENRAYNRMRLTEYFTDPNLSMSYQSTGVECYVGKALKIDREAKTVISESIKYDKAVLATGSYPFVPPTPGVDKKGVFVYRTIDDLENMIQYQKGVKAAAVIGGGLLGLEAAKAMYDLGMETHIIEYAPILMCRQIDDAGHAILGGMIEDLGLKIHCNARVTEFLEKAGLTFSNGEDLDVGMVVVSAGIRPRDEIARASGIEVHERGGVIVDDLLKTNDEDIYAIGEVALHGGKIYGLVAPGYEMAEAVANTVVGEEQPFTGADMSTKLKLMGVDVASFGRYSGEEDDQISMTWNDPFNNAYKKLFFNTAGTKLLGGILVGDASDYTTLLGLQKSDLPIAPGVLMAPAALGVEDMPDDMQVCSCNNVDKGAIFRAVTEGLTSVGEVKSCTKAGTGCGGCEPMVKDIMKSSGKEVSTDVCEHFHYTRQELYDIVRATGVKSFDELLDSHGHGDGCEVCKPLVSSILASVNNDMIFNGMTLQDTNDRALANMQRGGSYSVIPRVPGGELTPEQLICMGQVAKKYNLYTKVTGGQRIDMFGAEKHQLPSIWAELGEAGLESGHAYGKALRTVKSCVGSTWCRYGVQDAVSFAVRLENRYKGLRSPHKLKSGVSGCVRECAEAQGKDFGLVATENGYNLYVCGNGGAVARHADLLATDISEELCIKYIDRFLMFYIATADRLQRTSAWMEKLEGGIEYLKEVVINDKLGIAEKLDAQMQHVVDTYQDEWATVVNDEERRKAFRQFVNSDHTERGIPFIAMRGQSRPM
>Fgra_CEF76735_Nitrite_reductase_[NAD(P)H]
MVGIAFIEKLLKYSKEYTITVVGEEPYAYNRVGLTTFFEKVELYMNYLESSLNYHINKATHIDTDNKLIECANYPYDILVLATGSEAILPRLKGWDSNGVFVYRTIDDLNKLIKFSGQGTNGVVVGGGLLGLEAAKAMLDLECKIDLIERSPWVLSRQVDETAGKMVADQVQQLGVNINLGKGVSSLKNNTGVVFDDDSEVDCSTLCFAIGVKPRDDLARAANLEVGQRGGIVVNDDLRTSMPDIYAIGECASWRGMAYGLIGPGVAMAEVVAFNLTQAPQTFKTPDMSTKLKLLGVNVASFGDCFASPKSVQALTYRDPFSNVYKKYIFTKDGKYLLGGMMIGDVCDYVKLLPMVKSELDVSPSELILGAKEDSDDLDDDAQVCSCHNVTKGDIVKVIKDTCKDIASIKKCTKAGTGCGGCVPLVTTIMASMGQEVTNYLCSHFSYSRADLFNIVMVKRLKSMNEVMREVGNAVGCELCKPAVASIMASLWNRHVMDTHGLQDTNDRFLGNIQRDGTYSVVPRVSGGEITPDKLVVIGEVAQKYNLYTKITGGQRIDLFGAQKQDLLDIWGQLVAGGMESGHAYAKSLRTVKSCVGSTWCRFGLSDSVGLAVRLEERYKSIRAPHKIKGGVSGCVRECAEAQSKDFGLIATEKGWNIFVGGNGGANPRHAELLAKDVPPTDVVTILDRYLMFYMRTADKLQRTARWIENLPGGIKYLQEVILEDKLGINASLEAQMEELVDSFFDEWAEAIKTPAIANKFKQFANTSDTTRNMELEDDRGQKRPA
>Gpro_158697_Nitrite_reductase_[NAD(P)H]
MVGLRLCETLVALSESFKITAFSEETNGYNRMLLTSYFESVALTMKFQEKGIAL-VKRVVSVNRQRKVVVDSATSYDTLILATGSSAFVPPIQNVKAKGVFLYRTIEDLDGMIAYAKSCKQAAVMGGGLLGLEAAAALMHLNLRTTVIERNPYALGRQLDAEGASVMMQELDRLGLKVAVSKDTESILGARGVKFSGDDVLECQMIAVSVGIIPRDELSKQCGLEASARGGTVVDNELRTSDPAIFAVGEAVSHRGIVYGLVQPGYEMVQVVASVMAGETKRFEGSDMSTKLKLAGVHVASFGDYFAPASDVVTAVAKDPFGCSYKKLLFSKDGTRLYGGILVGDATEYTKLHTMARSPLKVSPSEILGRKPEGDDDLPDEAQVCSCNNVTKKDIVDCVKSGKASLGDIRSCTQAGTGCGGCVPAVTSIIKKMGGVVKNSLCEHFDFSRRELFEIVKITKIRNFRDLLKSHGKGDGCEVCKPAIASILASLHNEHIISHMSLQDTNDRFLANIQRGGSFSVVPRIAGGEITPEGLIHIGEVAKAFGLYTKITGGQRIDMFGAKKEDLPAIWEKLIAAGFESGHAYGKSLRTVKSCVGSAWCRYGMRDSTRFAIEVENRYKGVRSPHKLKGGVSGCVRECAEAQSKDFGLIATEKGWNVYVGGNGGSNPKHALLLAAEVSEELVIRYLDRFLMYYIATADKLTRTARWIEKLEGGLKHLQDVVIHDKLGIAQELEDQMAHLVSTYKDEWAEVVNNPDLREQFRQFTNTSETQENIKMVQKRGQPEPA
>Mcir_Mucci2_73657_Nitrite_reductase_[NAD(P)H]
MAAVAFMEKVIAYEKEFCIKVFGDEPEAYNRVGLTQYFTDPKQLMKYQENQIEAHIGLIEEIDTKKKLVRAKSVSYDICVIATGSSAAVPPNAPINMDGVFCYRTIEDLENIIEWAADVQKATIIGGGLLGLEAAKAALDLDLKVSIYERADRLMCRQLDRDASQLLESEINKLGITTSIGYCPDQVVTRKGIKMTDDSLVPTDMLIYSIGIRPRDQLCAGSGLRLGPRGGIEVDECMATSAPDVYAIGECAAFNGMCYGLVAPCNDMADVVAMNLTKHKAVFKGNDMSTKLKLMGVYVASFGNVFPASLKTQPLTYRDPFKSVYKKYIFTQDGKKLLGGIMVGDTNDYVKLLAYTRSTLDREPSELILGVQEGAESLPDDTQICSCFNIAKGDIRKAIREGLTTVDQVKAFTKAGTGCGGCVPSVTEIMKALGKTVTNTVCRDFKYSRAELFTIAKVKGLRSYGDIVAHCAVTLGCEICKPTCASILASLYNENVLDRGALQETNDRYLANIQRGGLYSVVPRIAAGEITPDKLAVIAQVAKQYSLYTKITGAQRIDIFGARKEDLPDIWEIFVDAGMESGQAYGKALRAVKSCVGSTWCRFGQQDSVGCAIRLENRYKGIRSPHKIKGGVSGCIRECSEAQGKDFGLIATEQGFNVYVGGNGGTKPRHADLLISSVSEKNAFKYIDRFLMYYIRTADKLQRTARWIEKLPGGVDYLRKVIIDDHLGICEELDTQMEQLVGAYEDEWTRIVKTPELRKRFQEFVNADSKVPMIEMIEERGQLRPA
>Ncra_4204NCU04720_Nitrite_reductase_[NAD(P)H]
MVGIAFIEKLIKLQRQYEIVVIGEEPHAYNRVGLTSFFSEVQLYLNYKQHSLTHHLSAALSLSPATKSLTISSLPYDHLILATGSSALLPTTPGHDASGVFVYRNIADLQSLITWSSKGSTGVVVGGGLLGLEAAKALMDLQVRVVVIERNGWVLSRQVDGEAGALVLEGVRGLGVEVLTRKRVKEVEKRKGIRFEDGEYLACSTICFAIGIKARDELAREAGITCAERGGIVVDDSLQTSAPDVYAIGECASWKGQTFGLIGPGVEMADVLAFNFTQAPRVFKRPDLSTKLKLLGVEVASFGDFFAGKAEVKALTYKDPFLSVYKKYIFTSDGKYLLGGMMIGDTTDYVRLVPLVKTELDVPPSQLILGAKNGDDDLPDDTQICSCHNVTKADLVAPLKSECTSLGDLKSCTKAGTGCGGCMPLVTSIMASLGTEVKNNLCPHFEYSRADLYNIISVKRLRTLPDVMREAGASLGCEACKPAIASIFASLWNDHVMSHHGLQDTNDRFMGNIQRNGTFSVVPRVAAGEITPEKLIVIGEVAKEYNLYTKITGGQRIDMFGAKKQDLLKIWKKLVDAGMESGHAYAKSLRTVKSCVGTTWCRYGVGDSVGMAVRLEERYKGLRGPHKIKGGVSGCTRECAEAGNKDFGLIATEKGFNILICGNGGTTPKHSVLLAKDVPPTNVIPIIDRFLMFYIRTADKLQRTARWLEALPGGIDYLKEVILEDRLGICASLEAQMQELVDSYFDEWAEALNNPAMQERFKQFANTDEGQPPMEVEIDRGQERPV
>Opar_3131_Nitrite_reductase_[NAD(P)H]
MVGLSFLEKLLLNLNEYSILVYGEEPYAYNRVGLTEYFQEFNLLLSYQLRKWNYAIDKVIDIDRQARTITTNKASYDVLVLCTGSTAILPTRKSYREMGCFVYRTIDDLYSMIDYCQKKQRAIVVGGGLLGLEAAKALYDMESDITIVHRSHWLLSQQMDQKGGSLLTSKVKELGITCRTGTTVSELLQNTGVKYDNGEIEECSLLCYTIGIKPRDELT-SCGLNAGSRGGFKVNNMLQTSDENIYAIGECASWNNMTFGLIAPGYEMADILAFNLTQGPKEFSEPSMGTRLKLMGVDVASFGDFFAYEKEVRGLVFEDPIDGTYTKLLFTKDGKYMLGGILVGDTSNYTKFSAMIR-PLPKSPSELLIGKADDMEKLSDETQICSCHNITKGKLVEAVKNGCSSLADLKKCTKAGTACGGCEPTVKVIVKKLGGKVSNNLCVHFDYSRADLFSLIMVKNFRSFRRVMEELGNSSGCEICKPTIGSILSTLYNRHLLKVHGLQDTNDRYLGNIQRNGTFSVVPRMSAGEVTPEKLVSIGQIAKKYGVYTKITGAQRLDLFGVKKSDLPKIWKDLNEAGFESGQAYGKSLRNVKSCVGSTWCRYGIGDSVGLAVRLEERYKGIRSPHKMKGGVSGCVRDCAEFHSKDFGLCAVKDGFNIYVGGNGGMKPAHAQLLATNVRPDEVIPILDRYLMFYITTADRLQRTARWLENLDGGIEYLKDVIIRDKLGICKDLEAQMRQLVAGYYDEWAKAVSEEKDNPIFKQFVNTSENQDTVEIVKERGQPRPA
>Pinf_XP_002900554_Nitrite_reductase_[NAD(P)H]
MVGHRFLDRLRKYTKRFTVVSIGEEPIHYNRMLLTEYFESIKLKLAYVENGVDLITNQALALDTKNKKLLCQKVPYDRVVIATGASALVPQLPGASLHGVFVYRSIADLNSIIAHAEAKKYALVIGGGLLGLEAAKAVHDLKLSVRIIDRGTRLMSRQLDADGAKVLHNEINKFGIDVLYEKSTQEIISGEAVEFTNGRFDNVCMVIFATGIKPRDELAHSSGLELAKRGGILINDYLECSEPYVYGIGECISHRDVTYGLVAPGYEMADTLAKNLTCGRIAFPGGDVSTKLKLMGMEVGSFGDYFPISEPFEVLTYNNPLENVYKKLFFSVDASKLLGGILVGDTSDFVRLSLMQKDPLVDPPNEILLKKRSTVLDLPDEAQVCSCNNVSKGDICQAIKEKLTKLGDVKKVCNVGTGCGGCMPMVKDILAAAGAEVDKSLCEHFAYSRQELYQIIQVEQYATFAEVLAKHGRSYGCEICKPTIASILASLQNGHILKRAALQDSNDRFLANLQKSGQFSVVPRVAGGEITPDKLIVLGQVAKRFDLYTKITGGQRVDLFGAQKQDLPEIWRMLVHAGFESGHAYGKSLRTVKSCVGTTWCRYGQQDSVGFAVFLENRYRGIRSPHKLKGGVSGCTRECAEARSKDFGCIATDQGYNVYVGGNGGTNPRHATLLASDVPQELAVKYLDRYIMYYIMTADRLQRTSKWLDALEGGIEQLRRVVMEDSLGICATLEKQMSYLVGTYECEWKKVIESPELLAQFAQFKNTNETQKEVQMKTVRDQRMPT
>Ptri_XP_002180792_Nitrite_reductase_[NAD(P)H]_large_subunit
MVGQKVMENLLKIEKQLQLSTFCEEPRAYNRVKLTSYFEDPALSMTYDENGVELLLKKAVSIDTEAQTVTGQSLSYDACVLATGSFPFVPPIPGKQRPGVFVYRTIEDLENMLQYAQNVKSAAVIGGGLLGLEAAKAAKDMGLESHIIEFADILMCRQIDQGGHNALVGVIEDMGLKVHCGARTESFVSPSALRFSNDEDLPVQMVIVSAGIKPRDELARDAGIAVGERGGVVVDDQMRTSAKGVYAVGEIALYNNFIYGLIAPGYTMADVAAKCLAGNLPAFTGADMSTKLKLLGCDVASFGVNQPDDKDVSEMVWNDPVSRVYRKLILNKAGTKLRGGILVGDAADYDKLHKLVKSELTENPAMLLPPISEGVSDDP-TAQICSCNDVTRGDIASTIVEGGATLSAVKKCSNAGTGCGGCEPQVKDILAKLGGTLSNHLCEHFSYSRPELMALVRTSSVDSFEKVLHKHGHGDGCEVCKPTVGSILASLNNGIIIDRDALQDTNDRAMANMQRGGSYSVVPRVPAGELLPDQLIALGVVAKKYDLYTKVTGAQRVDLFGAAKHQLPDIWEELGQAGFESGHAYGKALRTVKSCVGSTWCRYGVQDAVSFAVEIENRYKGIRSPHKLKSGVSGCVRECAEAQSKDFGLIATENGYNLYLGGNGGTNPVHAELFATDIDEKTVIKYLDRYLMYYILTADRLERTAVWQKKLPSGIGHLHEVIIEDSLGICDELDTRMEHLVDTYHDEWAEVVKDPARRAKFKQFVNTDEKDSMIEFIDMRGQKRPA
>Pult_9450_Nitrite_reductase_[NAD(P)H]
MVGHRFLDKMKRYRQQYTLVSIGEEPIHYNRMLLTEYFESIKLMLAYNENEIAIKLSRATSIDVQTKRVICQKVSYDHLVIATGASALVPNMQGTSLNGVFVYRTIEDLNSIIAYGEKKKYALVIGGGLLGLEAAKAIHDLQLSVRIVNRGSRLMSRQLDDAGAKVLHNEISKFGIEVLYHKTTKYIHTVEGVDFTDGSYDDVFMIVFATGIKPRDDLGRDSGLDVAQRGGILVNDLLETSHKDVYAIGECVSHRDVTYGLVAPGYEMADNLAKNFTANKVLFTGSDSSTKLKLMGMEVAAFGAYFPLNEPYEELVYNNPLEKVYKKLIFSADGKKLLGGILVGDASDFPRLTLMMKDPLKDAPNEILLGKRNAILDLPDEAQVCSCNNVTKGEMCTAIREKLTKLADVKKVCNVGTGCGGCMPMVKDILAAAGTAVDKSLCEHFAYSRQELYQIILVEKYETFTEVLNKHGRQHGCEICKPTIASIFASLMNHHVLLRAGLQDTNDRFLANIQKSGQFSIVPRVPGGEITPDKLIVLGQVAKKYNLYSKITGGQRVDLFGAEKYDLPAIWKELVDVGFESGHAYGKSLRTVKSCVGTTWCRFGVQDAVGFAIFLENRYKGVRSPHKLKGGVSGCTRECAEARGKDFGLIATEKGYNVYVCGNGGTTPKHAVLLAPDVPQDLCIKYLDRFLMYYIRTADRLQRTSKWLDSLEGGIDQLRRVVIEDSLGIAATLEKQMEYLLDTYECEWKKVVESPELRAQFTQFKNTSKTQQDTLMVEERGQLFPL
>Rirr_250550_Nitrite_reductase_[NAD(P)H]
MVALSFIEKLLKYKHQFRVEVFCEEAQAYNRVGLTQFFSEERMLMQYSENDVTVHINKATYIDTTTKCVISENVSYDTCMLATGSYPFVPPIPGWDKTGVFVYRTINDLNEIINYGKKSKRGAVIGGGLLGLEAAKALMDLGLDVTIVEVAPVLMARQLDATGGEMLKDEIDKLGIKCILGIPPKEITGRSGIRFEN-DSIELDLVIVAAGIRPRDELAKASGISTHQRGGVFVDDCLQTSDPNVYAIGEVALYGGMIYGLVAPGYDMADVVASNLTGGDKRFLGGDLSCKLKLLGVHVASFGDYTASKDVAMPLLYNDPFGSVYKKLLFSKDGKYLLGGIMVGDTDDYTKLHALMKSVLTVAPGELILGVKPGADDLPDEAQICSCNNVSKGQIRDAVKIECRSIGQIKSCTKAGTGCGGCLPAVTEIMKALGHVVTNALCPHFSLTRAELFQVVKIKKLTNFKDIIEKVGKGHGCEICKPAVASILASLWNDHILNHANLQDTNDRYLANIQRGGLYSIIPRVPGGEITPEKLLVIGEVAKKYGLYTKITGGQRIDLFGARKQDLPTIWEELVNAGFESGHAYGKALRTVKSCVGSEWCRYGQGNSVAFAIEIENRYKGIRAPHKIKAAVSGCIRECAEAQGKDFGLIATDNGYNLYVCGNGGAKPKHAVLLAKDISEELAIKYIDRFLMYYIHTADRLTRTARWLEKMEGGIEYLKKIIIDDHLGICAELEEDMARLIYSYECEWAKVVQDPKRREDFTQFINTDETIDGIECISERGQSRPA
>Rirr_3245_Nitrite_reductase_[NAD(P)H]
MVGLYFIEKLLKNDKQFRVEVFCEEPYAYNRVGLTQYFSEKRMLMQYSDNNVIVHMNKATHIDTTAKHVTSANVNYDSCILATGSYAFVPPVPGSDKLGVFVYRTIDDLEEIIKYSSKSKRGAVIGGGLLGLEAAKALMDLGLEVTIIERNKVLMSRQLDTAGGKMLINEIKKLGIKCIVDNPPKEITGKTGIRF-DNETIQMDMVIMAAGIRPRDDLAKASGISTHQRGGVFVDDLLRTNNPHVYAIGEVALYGGAVYGLVAPGYDMADVVVNNLIGGGKRFLGGDLSSKLKLLGVHVASFGDCFAEDDTIMHLVYTDPFSSVYKKLIFSIDGKYLLGGILVGDTDDYAKLHALMKSPLIAPPGELILGVKPGADDLPDEAQICSCNNVSKGQIRDSVKVECRSIGQVKSCTKAGTGCGGCIPAVAEIMKALGHVVTNALCPHFSLTRAELFQVAKIKKLKTFKDIIEQVGKGNGCEICKPAIASILASLWNDHILDHAGLQDTNDRYLANLQRGGLYSVVPRIAGGEITPEKLVVLGEVGKKYDLYTKITGGQRIDLFGAKKQDLPAIWEELVNAGFESGHAYGKALRTVKSCVGSEWCRYGQQNSVQFAIEIENRYKGIRAPHKIKGAVSGCIRECAEAQGKDFGLIATDNGYNLYVCGNGGSKPKHAVLLAKDVSPDTAVKYIDRFLMYYIHTADRLARTARWLEKMEGGIEYLKRVIVDDYLGICAELEEDMARLIYTYECEWAKVVKDPKRRADFTQFVNTDENVDEIETVSERGQTRPA
>Sagg_75322_Nitrite_reductase_[NAD(P)H]
MVGQRMVEKARAHGWTGPITVIGDEPRAYDRVRLTSYLEQPQLLLKFEDNNVSVVRNVVTTIDTAGKHVATASVPYDDLVLATGSYAWCPPIPGKDNDGVFVYRTICDLDKMTAYIKNVQCAAVIGGGLLGLEACMACRDMGMQVTAIDQGEYFMSRQLDKAGGEILVNKIREMGSEAVLGVMTKQIVGRRGLRMSKHFEVEAQLVIIATGIRPRDELARSCDIEVHAKGGVVVDDHLRTTCHGIYAIGEVALHRDICYGIVAPGYDMAEVVAHNLMCAHKAFEKGDMNTKLKLVGVDVASFGDYQPAERTTRTLKYHDPFSGVYRKFVFNRDGTNLLGGMLVGDASDFAQLAMLSKSPLKVKPFELLAPPSGGVDDMENDAQVCSCNDVSKGTIAAAFAEGCDTLEKVGQCTGAGTGCGGCKPLVKQILERAGIEVTNYLCPHFDFSRAELFHIVKVKQLMTFEAVIESHGNASGCATCKAAIASILASLWNEHVMSLFPLQNSNDRFLSNIQRGGTYSVVPRIPGGEVTPDGLMAIASVAKKYKLYTKITGGQRIDLFGAKLEDLPKIWKQLTDAGFESGHAYGKSLRTVKSCVGNTFCRFGMQNTTAMAIRLEERYKGIRSPHKLKGGVSACARDCAEANSKDFALIATENGFNVYVCGNGGTRPRHATLLASDVAEDLVIKYLDRFIMFYISTADKLQRTARWLENLEGGVDYLREVIIDDKLGICGELERQIDFLVDTFECEWTRVVNDPELQKLFRPFANADPEDDEMEYVEERDQLRPA
>Sarc_SARC_08918_Nitrite_reductase_[NAD(P)H]
MVGQRFCEKLRKYDKKFKITCVGEESRHYNRMLLTEYFETANLYLAYATNEVDVMVDQVESIDHAKKELITKKIKYDYVVLATGSFAFLPPVPGHDYEGVYVYRTLTDLDNMLSYIHKPKAAAVFGGGLLGLEAAKALRDEGLEVCILEINPWLMRRQLDEPGATLLKNKVEELGIRVHVNAKCGIMGGRTGIRFEDGTVKGIEVVVFACGIRPRDEVAKASGVNVHERGGILVDDNLATNVEDVYGIGECVIHQGRVYGLVNPGYAMADVLAHRLTDSVRIFESGDMSTKLKLMGVDVASFGNYMPDSKEFMPLVYDNPAEGVYRKLIFTADAKHIVGGMMVGDASDYSKLLLTSQSPLKDSPSVYLLGKAVTEDDLPDDAQVCSCNDVTKGDIKKAIHEGLTCLKDVKTCSSAGTGCGGCVPMVKDIMKKMGATVDNSLCEHFAYTRKEMFDMIRIKEYCTFTAVLKDHGTGFGCEICKPTVASILASLYNSHILDLFTLQDSNDRFLANLQKNGTYSVIPRIPGGEITPEKLVVIGDVGKKYGLYTKLTGGQRIDLLGAMAWQLPHIWKDLVDAGFESGHAYGKALRTVKSCVGSAWCRYGRGDAVGLAIMLEERYRGIRSPHKLKGGVSGCVRECAEAQSKDFGLIATETGYNLYVGGNGGTTPRHAQLFASDISEELVIKYIDRYLMYYIHTADRLERTAKWLTKLEGGVEQLKRVVIDDALGLAETLDAHMALLIDTYVCEWKKVVDNPERWAYFDQFRNTTAKQDMITLESTRDQIRPV
>Smin_036678_t1_Nitrite_reductase_[NAD(P)H]_large_subunit
PIGHSFIEKMTESDAQYQISVLCEEPRAYNRVMLTQYFEDAKHDQMVTEEMSVTLLYRAMSIDREAKKVSYTHVAYDVLVFATGSFCFVPPVPGMRPEGVFVYRTIEDLESLLAKSKGAKRAVVIGGGLLGLEAAKAVYDLKMESHVLEMAPYLMPTQLNDIGGQVLMKKINDLGVHVHCGVQIKRVVGKTGIELVEGTILETDLVIVSCGVRPRDELARQCGLEMGARGGVKVDAGLRSSDESIYAIGEVAAIGGNMYGLWAPGVEQAEALTKNLLLGTSAYYDSDLSTKLKLLGVEVASFGRSADKDSSIKFIDSKDELNGTYRRLCFSADGSKLMGGVLVGDAKDYSKLLQLSKKLAGNDPVALAFKLPGDGTGLTDDDIICTCIGLSKSQVRKAIIDESCTIPEIKKACKAGTGCGGCVTPVGEVLKKLGKAGASGICPHFNYSRKELFDIIKVKELKSFEEVLATVGQGDGCELCKPIVASILSGLWNDHALKRDQIQDTNDRFLANIQKTGTYSVIPRCPGGDITPDTLIAFATTAKKYGLWTKITGAQRLGMYGAKIQDLPDIYKELVDAGMETGQAYGKALRTVKSCVGTSWCRYGQQDSVTMAVTLENRYKGLRAPHKIKMAASGCLRECAEAQGKDVGVIATQAGYNLYVCGNGGAKPVHAKLLATDCSVEQCLQYVDRFLMYYISTAKHLQRTAPWLAELEGGIDYLKKIVIEDSLGIAADLEAMMERNRSNEKCEWKEVAYDTELRKKFKQFANTDATHDSIEYIDMRGQRHPN
>Smin_040143_t1_Nitrite_reductase_[NAD(P)H]_large_subunit
PIGHSFIEKMTESDAQYQISVLCEEPRAYNRVMLTQYFEDAKHDQMVTEEMSVTLLYRAMCIDREAKKVSYTDVAYDVLVFATGSFCFVPPVPGMRPEGVFVYRTIEDLESLLAKSKGAKRAVVIGGGLLGLEAAKAVYDLKMESHVLEMAPYLMPTQLNDIGGQVLMKKINDLGVHVHCGVQIKRVVGKTGIELVEGTILETDLVIVSCGVRPRDELARQCGLEMGARGGVKVDAGLRSSDESIYAIGEVAAIGGNMYGLWAPGVEQAEALTKNLLLGTSTYYDSDLSTKLKLLGVEVASFGRSADKDSSIKFIDSKDELNGTYRRLCFSADGSKLMGGVLVGDAKDYSKLLQLSKKLAGNDPVALAFKLPGDGTGLTDDDIICTCIGLSKSQVRKAIIDESCTIPEIKKACKAGTGCGGCVTPVGEVLKKLGKAGASGICPHFNYSRKELFDIIKVKELKSFEEVLAAVGQGDGCELCKPIVASILSGLWNDHALKRDQIQDTNDRFLANIQKTGTYSVIPRCPGGDITPDTLIAFATTAKKYGLWTKITGAQRLGMYGAKIQDLPDIYKELVDAGMETGQAYGKALRTVKSCVGTSWCRYGQQDSVTMAVTLENRYKGLRAPHKIKMAASGCLRECAEAQGKDVGVIATQAGYNLYVCGNGGAKPVHAKLLATDCSVEQCLQYVDRFLMYYISTAKHLQRTAPWLAELEGGIDYLKKVVIEDSLGIAADLEAMMERNRSNEKCEWKEVAYDTELRKKFKQFANTDETHDSIEYIDMRGQRHPN
>Spun_SPPG_07925_Nitrite_reductase_[NAD(P)H]
MVGLRFCEKLIELDRRFELHIFCEEDVAYNRVNLTSWFTAVTLIIQYTAQNITIIMSKATHIDTTAKIVTGENVPYDHCILATGSEAFMPPIIGKELKGVHVYRTVKDLELIVASAKDKKAGVVIGGGLLGLEAAKACVDLGLKTTVIERNPCLLNRQLDMEGAQLLQNEMSKIGVMCRVNANIRRFVDSTQVIVDDEERVDADVVVVAAGIKPRDELAKASGILTHPRGGVLVDDELKTSAEGVWAIGECVVHGGMVYGLVAPGYEMAETVAINLVNGQRTFTGADMSTKLKLLGVHVASFGDYFADPEICSPLVYRDPFAGIYKRLLFTKDGTKLLGGILVGDTSDYTRFLSFSKSVLPSPPGELILGKKESNDDLPDDAQVCSCNNVLKKDIADAVSKGCCSIADVKTCTKAGTGCGGCLPLVTDIMKKSGKVVEVFLCEHFKYSRRELFDIVKVRKIRTFKEAMRSCGTGNGCEICKPTFASIFASLWNDHILVHAPLQDTNDRYLANIQRGGSYSVVPRIPGGEITPDKLSVIGAVASKYGLYTKITGGQRIDLFGAPKHLLPSIWEELVKAGFESGHAYGKALRTVKSCVGSTWCRYGIGDSVGLAVRVENRYKGIRSPHKLKGGVSGCIRECAEAQSKDFGLIATDKGYNLYVCGNGGSSPKHAVLLAGDVSEEMVIKYLDRFLMFYITTADRLQRTARWLEKLEGGIDYLRSVVVDDRLGIGEELEMQMQYLVDTYQCEWKTVVEDPVRRAEFAQFVNTPENEVVIDTITERGQRRPA
>Tmel_XP_002841192_Nitrite_reductase_[NAD(P)H]
MVAIAFIEKILKLSKQYEIVVIGEESHAYNRVGLTSFFEKVDLYLNYESKVLNHKINKVTAIDPISKSITTSAVTYDILVLATGSDAVVPSTPGHDSEGVFVYRNIEDLEKLISFSANESTGCVVGGGLLGLEAAKAMMDLERYVKLIDKNPWVLSRQLDQDAGRLVLEKVTELGLDVLSCRKIKTINNQKSVTFEDGETMETTCICFAIGIKPRDELADSAGIKTASRGGFIINKDVETTVPGIYAIGECASWENQTFGLIAPGVEMADVLAFNLCKSPKAFRRPDLSTKLKLLGVNVASFGDFFARGREVKALSYRDPFQAVYKKYIFTSDGKYLLGGMIIGDTMDYIKLVGMVKSALEVPPSQLILGAKENPDDLDDDTQICSCHNVTKGDISKAVKDSCKSLGDVKSCTKAGTGCAGCIPLVQTIMKAMGAEVSNHLCPHFAYSRADLFNIIRVKEIKTFPEVMRECGKSLGCEVCKPTMGSIFSSLFNQHVMDLHMLQETNDKFLANIQRNGTFSVVPRVPGGEITPDKLIAIGTVAKKYSLYCKITGGQRIDMFGARKQDLVAIWSELVEAGMESGHAYAKSLRTIKSCVGTTWCRFGVGDSVGMAIRLEERYKSIRAPHKIKSGVSGCIRECAEAQNKDFGLIATETGYNIFVAGNGGSKPRHSELLIKDCPVERVIPILDRYLMFYIRTADRLQRTARWIENLPGGIKYLKEVILDDKLGICDQLEKEMQDLVKTYFCEWTEVVKDSERRKQFQQFANTSDASETVEIINERSQSRPT
>Toce_16230_Nitrite_reductase_[NAD(P)H]
MVGQRFMENLLDLENKCTITTFCEEPRAYNRVKLTSYFEDPSLSMTYEDNNVELLLNKVVSIDTEKKTVKGQSVDYDVAVFATGSYPFVPPIPGKQRPGVFVYRTIEDLESMLAYVKGVTSAAVIGGGLLGLEAAKAVADMNVQSHIIEFAPILMCRQIDQGGHDALVGKIEEMGLEVHCGARTEAFVSPSALRFSNGDDLPVQMVVVSAGIKPRDELARDTDVAIGERGGIVVDDQLRTSADGVYAIGEIALYNNFIYGLIAPGYDMAGVCSKVVAGDSPAFTGADLSTKLKLLGCDVASFGENQPDDPDVSSLVWNDPLGGIYRKLIFNKAGTKLRGGILVGDAGDYTKLHALAVKELPENPSLLLAPPSEEELSTDPATQVCSCNDVTRGDITSVIHDGGANLKDVKACSKAGTGCGGCEPDVKAILEKMGGALSNHMCEHFAYSRPELMALVRTDSVDSFEKILAKHGHGDGCEICKPAVGSILASIYNGVIIDRDQLQDTNDRSMANMQRGGTYSVVPRVPGGEITPEQLIQMGETAKKYNLYSKITGAQRIDFFGAPKHQLPDIWEELGSVGLESGHAYGKALRTVKSCVGSTWCRYGVQDSVGFAIRVENRYKGVRSPHKMKSAVSGCVRECAEAQGKDFGMIATENGYNLYVGGNGGVNPVHAQLLATDIDEDTVIQYLDRYIMYYILTADRLERTAPWQAKLPGGIEHLKEVIIEDSLGICDELDRRMQHLVDTYHDEWAEVVKDPVRRNKFKQFVNTDDREEMIEFIDQRGQVRPT
>Tpse_XP_002287665_Nitrite_reductase_[NAD(P)H]
MVGQRFMENLIDLDKKCIISTFCEEPRAYNRVKLTSYFENPSLSMTYEENNVELLLNKAVSIDTKEKTVTGASVDYDVAVFATGSYPFVPPIPGKQRPGVFVYRTIEDLESMLAYVKNVKSAAVIGGGLLGLEAAKAVADMKVQSHIIEFAPILMCRQIDEGGHNALVGKIEEMGLKVHCGARTESFVSPSALRFSNGDDLDVQMIVVSAGIKPRDDLAKDTDIALGERGGIIVDEQLRTNVNGVYAIGEIALYNNFIYGLIAPGYEMAGVCSKIVAGEEPAFTGADLSTKLKLLGCDVASFGENQPDDPDVSNLVWNDPLGGIYRKLIFNKAGSRLRGGILVGDASDYSKLHALAVKELPENPAMLLAPPSEEEISSDPSTQVCSCNDVSRGQIADTIKEGKATLKEVKVCSRAGTGCGGCEPDIKTILEKLGGSLSNSLCEHFAYSRPELMALVRTSSVDSFEKILHKHGKGNGCEICKPTVGSILASTFNGVILDRDALQDTNDRALANMQRGGSYSVVPRVPGGELTPDQLIKMGDVAKKYGLYTKITGGQRVDLFGAAKYQLPDIWEELGSVGLESGHAYGKALRTVKSCVGSDWCRYGQQHSTSFAIEVENRYKGVRSPHKMKSAVSGCIRECAEAQSKDFGMIATEHGYNLYVGGNGGVNPVHAQLLATDIDEATVLKYLDRYIMYYILTADRLERTAPWQAKLPSGIEHLKEVIIEDSLGICAELDSRMQFLVDTYHDEWAEVVKSPELRAKFKQFVNTDKREEQIEFIEQRGQVRPT
>UP000000223_3516_Nitrite_reductase_[NAD(P)H]_large_subunit
MVGHYCAEQLIMHHETHQIHVFGAERHAYDRVHLTEYMTDAALRLHHSAHGITMHLGPVMQIDRDAKTVESEELPYSTLILATGSTPFVPSIPGNTGTAGLVYRTLEDLDVIRAAAEGARHGTVIGGGLLGLEAAHALKLLGLEVSVVQLGTHLMSAQLDEDGGRALRRRIEALGIDVRTSHATREIVQHHRLIFADSPSFETDMVVFSAGIRPTDQLGRACGLAVGARGGIFIDNQCRTSDPDIFAIGECAVWQDQVFGLVGPGYTMARTVASLLAGEDAAFTGADMSTKLKLQGVDVGSIGDAHGREPGATSYRFIGEADGSYRRLVLSADGQRVTGAILVGDNSYYDTIFQYVQNKPPADPAVLILPRGLGADALPDTAMICSCHNVTKGSICNSIDAGCADLASLKHDTKASTGCGGCAALLKSVLAARGIEVDHSLCEHFSHTRQELYSLVRVHGIRSFEELMARHGNGLGCDICKPTVGSILASAWNKPITDYIPLQDTNDTFMANMQKNGTYSVVPRIAGGEITPDKLIVLGQVAKKYGLYTKITGGQRVDLFGAQLHQLPEIWGELLNAGFETGHAYGKSTRTVKSCVGSTWCRYGVQDSVGKALDLENRYKGLRSPHKLKFAVSGCTRECAEAQSKDVGIIATENGWNLYVCGNGGMRPRHAELFATDLDSETLVKYIDRFLMFYIRTADKLQRTSVWREGLEGGLDYLRDVIIKDSLGIAEELERQMQHVVETYHCEWKDALTDGEKLKRFRTFVNDSRPDPNVQLVPERDQVKPA
>UP000000230_2287_Nitrite_reductase_[NAD(P)H]_large_subunit
MVGHHFLEDCVNRHQHYQIVVFGEERHAYDRVHLSAYFDNASLSLVFAENGIELRLSQIVDIDREARVVRTASTHWDKLVLATGSYPFVPPVPGRDLSGCFVYRTLDDLDNIAAHAAHARRGVVIGGGLLGLEAANALKQLGLETDVVEFAPNLMAVQLDNDGAAMLRRKIEALGVGVHTSKSTTEIADGLVLRFADGGELNTDMVVFSAGIRPQDALARSSGLTLGERGGISIDNRCRTSDEDVFAIGECALWEGKIFGLVAPGYQMARVAAAQLAGEENAFAGADMSTKLKLLGVDVASFGDAHGRTPGAQSYQWTHGPQQIYKKIVVSEDGKTLLGGVLVGDAAEYATLVQMMLNSLPKDPETLILPAVLGVAALPDSAQICSCHNVSKSDICQAVSAGATDIGAVKQCTKAATGCGGCSALVKQVLAAQGVEVKKDICEHFAYSRQEIYHLVRVNRIHTFEQLIARYGQGHGCEICKPLVGSVLASCWNEYLLKHLPLQDTNDRYFANIQKDGTYSIVPRMPAGEVSADGLIAIGQIAKRYQLYSKITGGQRIDLFGATLEQLPEIWQAMVEAGFETGHAYGKSLRTVKSCVGSTWCRYGVQDSTGLAVTLEHRYKGLRAPHKIKMAVSGCTRECAEAQSKDVGVIATDKGWNLYLCGNGGMKPRHADLFASDLDDETLLRTVDRFLMFYIRTADRLQRTSTWMDNLEGGIEYLRDVIMNDSLGIAYELEQEMARIVDTYQCEWQTTLADPNRLALFRTRVNAPVTEGF-------------
>UP000000230_3739_Nitrite_reductase_(NADH)_large_subunit
MVGHRFIEDLLDKATQFDITVFCEEPRAYDRVHLSSYFSTAELSLVYEKHGVNVLVGRAITINRQEKVIHSSAVFYDKLIMATGSYPWIPPIKGSETQDCFVYRTIEDLKAIESCARRSKRGAVVGGGLLGLEAAGALKNLGVETHVIEFAPMLMAEQLDHMGGDQLRRKIESMGVKVHTSKNTKEIVEAKTMRFADGSELEVDFIVFSTGIRPRDKMATQCGLAVAQRGGIMINDACQTSDPDIYAIGECASWNNRVYGLVAPGYKMAQVAVDHILGNENAFVGADMSAKLKLLGVDVGGIGDAHGRTPNSRSYVYLDESKEVYKRLIVSPDNKTLLGAVLVGDTTDFGNLLQLVLNELPENPDALILPAHIGVDKLPDSAQICSCFDVTKGMLISAINKGCHTVAALKAETKAGTGCGGCIPLVTQVLAKQGIEVNNNLCEHFSYSRQEIYHLIRVEGIKTFDELLEKHGQGYGCEVCKPTVGSLLASCWNEYVLKHTPLQDTNDNFLANIQKDGTYSVIPRSAGGEITPEGLVAVGRVAREFNLYTKITGSQRIGLFGAQKDDLPEIWRQLIEAGFETGHAYAKALRMAKTCVGSTWCRYGVGDSVGFGVELENRYKGIRTPHKMKFGVSGCTRECAEAQGKDVGIIATEKGWNLYVCGNGGMKPRHADLLAADLDRETLLNYLDRFMMFYIRTADKLTRTASWLDNLEGGIEYLKSVIIDDKLGLNDALEAEMARLRDAVICEWTETVNSPAAQVRFKHFINSAQRDPNVQIVPEREQHRPA
>UP000000233_1901_Nitrite_reductase_[NAD(P)H]_large_subunit
MVGHHCIEQLIEQLTRYDVHVFGEERQAYDRVHLSEYFGDASLAMCYSRHGVQAHLGQVLEIDRERKQVVTGNQPYDKLILATGSYPFVPPIPGAEGNSRLVYRTLEDLDGIRAAATGARRGVVVGGGLLGLEAANALKSLGLEAHVVEFAPRLMPVQLDDAGGAALKARIEALGVGVHLSRATQEIIQYYRMVFQDGEFLETDLIVFSAGIRPQDALARDCGLELAARGGVVVDSECRTSDPAIFAIGECASWNGSVFGLVAPGYSMARCVAAQLADAATPFLGADMSTKLKLLGVDVGSIGDAHGATPGSRSYRFIDEASASYRRLVVSADGKRVLGAVLVGDNSYYDTLLQYAQNKLPADPSGLILPQTLGPDALPASATICSCHNVSKGAVCCQVDAGVTDLGELKAATKAATGCGGCNALLKLVLAARGVAVDKSLCEHFAYTRQELYGIVRVEGIQSFAELLAKHGRGVGCDICKPTVGSILASCWNQPITDLIPLQDTNDTFMANMQKNGTYSVVPRIPGGEITPEGLIAIGQVAKKYDLYTKITGGQRIDLFGAQLHELPDIWGELIAAGFETGHAYGKSLRTVKSCVGSTWCRYGVQDSVGMALRLEDRYKGLRAPHKIKFAVSGCTRECAEAQSKDIGVIATDKGWNLYICGNGGMRPRHAELFATDLDDETLIRIIDRVLMFYVRTADKLQRTSVWRESLEGGLDYLKDVILDDSLNLAAELESQMQHVVDSYQCEWANAISDPEKLKRFRTFVNDGRADPDIHFVKERGQRRPV
>UP000000260_2275_Nitrite_reductase_(NADH)_large_subunit
MVGHRFIEDLLDKPGQFDITVFCEEPRAYDRVHLSSYFSTAELSLVYDKHGVKVLVGRAITINRQEKVIHSSAVFYDKLIMATGSYPWIPPIKGSDTQDCFVYRTIEDLNAIEACARRSKRGAVVGGGLLGLEAAGALKNLGVETHVIEFAPMLMAEQLDQMGGEQLRRKIESMGVRVHTSKNTQEIVEAKTMRFADGSELEVDFIVFSTGIRPRDKLAKQCDLDIAPRGGIVINGQCQTSDPDIYAIGECASWNSRVYGLVAPGYKMAQVAVDHILGNGNQFEGADLSAKLKLLGVDVGGIGDAHGRTPKSRSYVFLDESKEIYKRLIVSEDNKTLLGAVLVGDTSDYGNLLQLVLNELPENPDSLILPAHIGVDKLPDSAQICSCFDVTKGALIAAINKGCHTVAALKAETKAGTGCGGCIPLVTQVLAKQGIEVNNNLCEHFAFSRQELYHLIRVEGIKSFEELLAKYGKGYGCEVCKPTVGSLLASCWNEYILKHTPLQDTNDNFLANIQKDGTYSVIPRSAGGEITPEGLMEVGRIAREFNLYTKITGSQRIGLFGAQKDDLPEIWRQLIAAGFETGHAYAKALRMAKTCVGSTWCRYGVGDSVGFGVELENRYKGIRTPHKMKFGVSGCTRECAEAQGKDVGIIATEKGWNLYVCGNGGMKPRHADLLAADLDKETLVRYLDRFMMFYIRTADKLTRTAPWLDNMEGGIDYLKSVIIDDKLGLNSQLEAEMTRLREAVICEWTETVNDPQAQGRFKHFVNSDRRDPNVQVVPERQQHRPA
>UP000000260_3221_Nitrite_reductase_[NAD(P)H]_large_subunit
MVGHHFLEQCVSAHERFHIIVFGEERHAYDRVHLSEYFASASLSMVFAQTGIELRTGQIVALDRARQIVRDAQTHFDKLVLATGSWPFVPPVPGRDLPGCFVYRTLDDLDAIRERAQHATRGVVVGGGLLGLEAANALKQLGLKTHVVEFAPGLMAVQLDAPGAAMLREKIEALEVSVHTSKSTTAIVNGLTMQFADGDSLHTDLIVFSAGIRPQDSLATSAGLMTGERGGIVIDDQCRTSDAHIFAIGECALWENKIFGLVAPGYQMARVVAATLAGETAAFRGADMSTKLKLLGVEVASFGDAHGRTPGSQSYQWTHGPKQIYKKIVVSADGKTLLGGVLVGDSSEYATLLQMMLNALPAEPETLILPASLGVAALPESAQICSCHNVSKADICAAVSGGAGDMGAVKSCTRAATGCGGCSALVKQVLEQQGVTVKKDICEHFAYSRQEIYHLVRVNHIRTFDQLISRYGQGHGCEICKPLVGSVLASCWNEYLLKHLPLQDTNDRYFANIQKDGTYSIVPRMAAGEVTPDGLIAIGQIAKRYQLYSKITGGQRIDLFGARLEQLPAIWAELVAAGFETGHAYGKSLRTVKSCVGSTWCRYGVQDSTGLAVTLENRYKGLRAPHKIKMAVSGCTRECAEAQGKDVGVIATDKGWNLYVCGNGGMKPRHADLFASDLDRETLLRTIDRFLMFYIRTADRLQRTSTWMDNLEGGIEYLREVILEDSLGIGEELEREMAQVVESYQCEWQTTLASPDRLTLFRSYVNSDKPDEAVQRRELRGQPQPV
>UP000000265_2143_Nitrite_reductase_[NAD(P)H]_large_subunit
MVGHHFLEQCVSRHQQYRIVVFGEERYAYDRVHLSEYFASASLSLAFIEHGIELRLGAVATIDRDARLVRDAEIHWDKLVLATGSYPFVPPIPGNDLAGCFVYRTLDDLDRIAAHAAAAKSGVVIGGGLLGLEAANALKQLGLETQVVEFAPNLMAVQLDNGGAAMLREKIVALGVGVHTSKATTAIVDGLRLNFADGGALRTDMVVFSAGIRPQDALARGCALQVGERGGIHIDDQCRTSDPNVLAIGECALWDNKIYGLVAPGYQMARIAAATLAGEDACFSGADMSTKLKLLGVDVASFGDAQGRTPGCQSYQWTDGPQQIYKKIVVSQDGKALLGGVLVGDASDYATLLQMMLNALPPRPESLILPALLGVAALPDSAPICSCHNVSKGDICQAVNNGAGDMSAIKSCTRAATGCGGCSALVKQVLAEQGVEVKKDVCEHFPWSRQEIYHLVRVNHIHTFEQLISRYGQGHGCDVCKPLVASVLASCWNEYLLKHLPLQDTNDRYFANIQKDGSYSVVPRMAAGEVTPDGLIAIGQIAKRYQLYSKVTGGQRIDLFGARLEQLPAIWRELADAGFETGHAYGKSLRTVKSCVGSTWCRYGVQDSTGLAVRLEHRYKGLRAPHKIKMAVSGCTRECAEAQGKDIGVIATDKGWNLYVCGNGGMKPRHADLFASDLDEATLIRSIDRLLMFYIRTADRLQRTSTWMDNLEGGVTYLRQVVLEDSLGIGEELEQEMARIVDSYQCEWQTTLNDPQRLALFRSFVNSDQPDEAVQRRDLRGQPQPL
>UP000000265_3606_Nitrite_reductase_(NADH)_large_subunit
MVGHRFIEELLDKAGQFDITVFCEEPRAYDRVHLSSYFSTAELSLVYEKHGVKVLVGRAITINRQEKVIHSSAVFYDKLIMATGSYPWIPPIKGAETQDCFVYRTIEDLNAIESCARRSKRGAVVGGGLLGLEAAGALKNLGVETHVIEFAPMLMAEQLDQMGGEQLRRKIESMGVKVHTSKNTKEIVEAKTMHFADGSELQVDFIVFSTGIRPRDKLATQCGLAVAQRGGIMVNDSCQTSDPDIYAIGECASWNNRVYGLVAPGYKMAQVAVDHLLGSENSFTGADLSAKLKLLGVDVGGIGDAHGRTPGARSYVYLDESKEVYKRLIVSADNKTLLGAVLVGDTSDYGNLLQLVLNELPENPDSLILPAHIGVDKLPDSAQICSCFDVSKGDLIAAINKGCHTVAALKAETKAGTGCGGCIPLVTQVLAKQGIEVNNNLCEHFAYSRQELFHLIRVEGIKTFDELLEKHGQGYGCEVCKPTVGSLLASCWNEYILKHTPLQDSNDNFLANIQKDGTYSVIPRSAGGEITPEGLVAVGRIAREFNLYTKITGSQRIGLFGAQKDDLPEIWRQLIEAGFETGHAYAKALRMAKTCVGSTWCRYGVGDSVGFGVELENRYKGIRTPHKMKFGVSGCTRECAEAQGKDVGIIATEKGWNLYVCGNGGMKPRHADLLAADLDRETLIKYLDRFMMFYIRTADKLTRTAPWLDNMEGGIDYLRSVIIDDKLGLNDHLEEELARLRAAFACEWTETVNNPAAQTRFKHFINSDQRDPNVQVVPERDQHRPA
>UP000000268_7719_Nitrite_reductase_(NADH)_large_subunit
MVGHRFLQLMVEKGDRWHLVTFGEEPRAYDRVHLSQYFETADLTMVYQEHGITTYIGQVVEIDRKHQIVKSANIAYDRLVIATGSYPFVPPIKGNDATGTFVYRTIEDLDAIKDYGSQVKTGVVVGGGLLGLECANALKSLGLDTHVVEFAPRLMPVQIDEAGGAVLKDKIEALGVQVHTSKATTDIVGKVRMEFADGEALQTDMIVFSAGIRARDELARNCDLDIGNRGGIVINEACQTSDPKVYAIGECAAYQDRTFGLVAPGYHMAEVVSDTLMEKPQQFTGADMSTKLKLLGVDVASFGDNFAKTPGSKELVVTDAIAGTYKKLVVNSDGSLLLGGILIGDASDYGTFSQLTQNKLSANPLSLMAPAVLSVENLPDTAQICSCNNVSKGQICSAVRDHITDLPGLKKCTNAGTGCGGCVPLVKDLLKKAGIEVNNHLCEHFPYSRQELYHLLRVGQIKSFDALLAQHGSGHGCEICKPAVASMLASTWNEYVLDHVGLQDTNDSFLANIQKDGTYSVIPRIPGGEITPEKLIVLGQVAQEFDLYTKITGAQRVDLFGARLDQLPLIWKRLVDAGFESGHAYGKALRTVKSCVGSTWCRFGVQDSTSLAIDLELRYRGLRSPHKLKSAVSGCTRECAEAQGKDFGIIATENGWNLYVCGNGGTKPQHATLLATDIDKETLIRYLDRFLMFYIRTADKLERTSTWFNKLEGGLAYLKQVIIGDSLGIAAELEAQMQHHVDTYQCEWAATLESPQHMQRFRHFVNADATDPSLVYVQERGQKRPA
>UP000000329_3456_Nitrite_reductase_(NADH)_large_subunit
MVGHKFLECLAESAGDLQVTILCEEPRAYDRVHLSEFFATADLSLVFDRGQFDLKLNKAQQIDLERKQVLVNVMSYDKLVLATGSYPFVPTVAGNQRKDCFVYRTIEDLEAMLECGSRSKIGVVIGGGLLGLECAKALRDLKLETHVVEFAPRLMAVQVDESGGRVLRQKIEELGVTAHTQKNTVEIVHHHRMNFEDGSHLETDMIVFSAGIRPRDELARQAGLKVGDRGGIAIDNSCLTSDPAVYAIGECALWNGKIFGLVAPGYDMARTAAKHLLSHDPAFNGADMSTKLKLMGVDVASIGDAHGKEAGSRSYQFTDERKQIYKKIVVSESGKHLLGAVMVGDASEYGTLLQMMLNELPESPEFLILPQSLGVDALPESAQICSCNNVSKGQLCAAVASGVTNIGELKACTKAGTACGGCVPLVTQVMKKQGLAVNNHVCEHFPYSRQEIHHLVRVGQIKSFDELLSKHGKGLGCDVCKPMVANVLASLWNDFVLKHAGLQDSNDYFLGNIQKDGTYSVVPRMAGGEVTPDGLIAVGQIAKKYGLYTKITGGQRVDLFGARVDQLPDIWEELIAAGFETGHAYGKSLRTVKSCVGSTWCRYGVGDSVGFAVRLENRYKGLRSPHKIKFGVSGCTRECAEAQGKDVGIIATEKGWNLYVCGNGGMKPRHAELIASDLDEATLTRYVDRFLMFYVRTADRLQRTSTWRENLEGGLDYLKSVVLDDKLGIAAELEAEMQRVVDTYECEWKKAVTDPETRKRFRHFVNSKAADGNIKFVEERGQIRPA
>UP000000430_1578_Nitrite_reductase_(NADH)_large_subunit
MVGHKFIESLLEKDDELEVTIIAEEPRAYDRVHLTEYFSTADLSLAADAYGIDLRLNKAIAIDPILKTVTTSAIGYDKLVLATGSYAFVPPISGNDRNNCFVYRTLEDLDAIRAASKNAKSGVVIGGGLLGLEAAKALRDLNLETHVVEFAPRLMAVQIDDLGGKVLRRKIEDLGVKVHTQKATQCIETHHIMKFADGSVLETDIVLFSAGIRPRDELAKISGLATGERGGIVINDYCQTSQPDVYAIGECALWNNKIYGLVAPGYDMARIAAKHILEEEHCFTGADMSTKLKLMGVDVASIGDAHAMTPNALSYFYADEDALIYKKIVVNAEKTQLLGAVLVGDAKEYSDLLQMMLNALPEQPESLIMPGFSGVDLLPDSATICSCNNVSKADICQAIEDGSTSLGALKKCTKAATACGGCAPLVTQVLQRQGVTVNNHLCEHFAYSRQELYHLVRVNEIKTFDDLIEQHGHGLGCDICKPTVANILASCWNDFVLKHAGLQDSNDYYLGNIQKDGSYSVVPRMAGGEVTPDGLIAVGQIAKKYNLYTKITGGQRVDMFGAQLHELPLIWEELIAAGFESGHAYGKSLRTVKSCVGSTWCRYGVDDSVGLAIFLENRYKGLRSPHKLKMAVSGCTRECAEAQGKDVGVIATEKGWNLYVCGNGGMKPRHAELLASDLDTNTLIRYIDRFFMFYIQTADRLQRTSVWRDNMEGGLDYLKAVIVEDSLGLAHELERRMSHVVNTYQDEWRTAVEDPDVRKRFQTFINQEQRDPHIQFTEERGQIRPL
>UP000000466_1407_Nitrite_reductase_(NADH)_large_subunit
MVGHKFIDNVVTSADNYQVITFSEEPRAYDRVQLSKYFSTADLALTYQDNKVQYVLKKVVDLDFDNKEVITASEAYDKLVLATGSYPFVPPIPGNDQPHCLVYRTIEDLEAITSSASQSKVGVVVGGGLLGLEAANALKQAGLETHVVEFAPRLMAVQLDEGGGKLLRHKIENLGVKVHTQKATTEIVECYRMNFADGSFLETDMILFSAGIRPQDELARKCGLELGQRGGIVINNQCQTSKKDVYAIGECALWDNKIYGLVAPGYHMAKVAFSQIQGGTEEFTGADMSTKLKLLGVDVASVGDAHGNTPGSKSYTYSNDVDEVYKRIIVSGDNTRLLGAVLVGDAEAYGTLQQLCVNDLPEDPNALILPSVMGVDALPDSAQICSCMDVSKGAICCAVQDGAHTIGDIKNVTKASTACGGCAALVKQVLTKLGVEVKNDICEHFAYSRKELADIVRVKKIKTFEALLESHGSGHGCDICKPAVGSILASFWNDYILEHMGLQDTNDLYLGNLQKDGTYSVVPRVAGGEITPDKLIVLGQVAKEFNLYTKITGGQRVDLFGAQLNDLPVIWRKLVDAGFETGHAYGKSVRTVKSCVGSTWCRYGVDDSVGLAIDIENRYKGLRSPHKLKFAVSGCTRECAEAQCKDVGIIATEKGWNLYVCGNGGMRPRHADLFATDLDTDTLIKYVDRFLMFYIRTADRLQRTSVWLENLEGGLDYLKKVIIQDSLGLGAELEAEMAHNIGNYQCEWKTTIENPEKLKRFSHFINDSARDDNLVYVVEREQIRPA
>UP000000493_1397_Nitrite_reductase_[NAD(P)H]_large_subunit
MVGYKFCEKLLNKGGSFSITVIGEEPRAYDRVHLSAYFSSVELTMAYADNGIQLLTGCVLHIHPEEHCVITHTVDYDKLILATGSSAFVPPVPGVEKEGVFVYRTIEDLDAIMSYAQKATRAAVIGGGLLGLEAAKATLDLGLETHVIEFAPRLMPRQLDAAGAGMLKRKMEALGIHIHLHKNTAHFESCKGLAFVDGSLLEVDMVVVSAGIRPRDELAKLVGLGVGPRGGIMVNDELQTTNPDIYAIGECALHQGMIYGLAAPGYEMAEVVAHNLASATKSFRAFDMSTKLKLIGVDVASFGDPFCEHTPHDTIVVEDKLKGIYKRLNVTTDGRHLLGGILVGEADNYNMLLQMVKNILPPNPEELVMPVRMGVASLPDDASICSCENITKGRICEAIASNLGDMAAIKKCTKAGTGCGGCVPMLSDLLKKQGKTVKKVLCEHFDYSRQEMYHLIKMSGTRTFDEVLEKHGKGCGCETCKPAVASMLASIYNDVIAKQAVIQDTNDRYMANIQRGGTYSVVPRVPGGEITPDQLITLGIVAKKYDLYCKITGGQRVDLFGARVEQLPFIWEELIEVGFESGHAYGKALRTVKSCVGNTWCRFGVQDAVGYAVRIENRYKGIRAPHKLKSAVSGCTRECAEAQSKDFGIIATEKGWNLYLCGNGGIKPQHAVLFASDLDDDTCIKYIDRFLMFYIKTAEPLQRTATWFNKLEGGLDYLREVIINDSLGICSELEQEMEYLIETYHDEWRVAVETPEIRARFTHFVNSEEADPSLAFVEMRGQKRPA
>UP000000547_107_Nitrite_reductase_[NAD(P)H]_large_subunit
MVGHHFVEEMAK-NPNYQITVLSAESRAYDRVHLSEYFGTADLAMTYEALGVTFKTNKVILIDKIVQYVTTESYHYDKLILATGSYPFVPPIPGKDQDHCLVYRTIDDLEDIAASAKESKVGVVIGGGLLGLEAANAIKQLGLQTHVVEFAPQLMGVQIDGGGGRLLRQKIEDLGVQVHTSKATSVIETSYKLCFSDETELETDLILFSAGIRPYDNLAREFDLTLGERGGIVVNNQCQTSDENIYAIGECALWNNFIFGLVAPGYAMAKVVAKHIAGGEAEFTGADMSTKLKLMGVEVGSIGDAHGKTEGALTYTYENQPEGVYKKIVVSSDKKSLLGAVLIGDTSEYDTLLQYMLNELPESPEGLILPMALGVDALPDTATICSCHNVTKGDIIASIDAGAMTVGDVKSCTKAGSGCGGCAALVKSVFEKRGVEVKKDICEHFAYSRQEIYDIVSVGKIKTFDELLEKHGRGLGCEICKPVAGSVLASVWNDYILKHLSLQDTNDTYLGNMQKDGTYSVVPRIAGGEITPDKLIVLGEVAKKYNLYTKITGGARVDLFGARVEQLPPIWKELVDAGFETGHAYGKSLRTVKSCVGSTWCRYGVQDSMSMAIDLEHRYKGLRAPHKIKFGVSGCTRECAEAQGKDIGIIATDNGWNLYVAGNGGMKPRHGDLFATDLDDETLVKYVDRILMFYVQTGDRLQRTSTWIDNLEGGLAYLQDVIINDSLGLNDALETQMKAIVGTYQCEWKTTIEDPEALKRFQPFVNSDKSDSNIQFVTEREQIRPA
>UP000000593_2717_Nitrite_reductase_(NADH)_large_subunit
MVGHMFIDTLVQDADKFDIVTFSEEARAYDRVKLSAYFSTAELALTYQQHGVNFVLSKVVALDTVNNHVVTESEPYDKLILATGSYPFVPPIPGNDQPHCLVYRTIEDLEAITKSGKDSQVGVVIGGGLLGLEAANALKHLGVETHVVEFAPRLMAVQLDDGGARLLQRKIEQLDVQVHTEKATTEIVTCYRMNFADGSFLETDMIVFSAGIRPQDELARQYGLEVGERGGIVINDNCQTSVDNVYAVGECALWQGRIFGLVAPGYSMAKAAVSHIRGGTGSFTGADMSTKLKLLGVDVASIGDAHGQTAGAQSYTFNDEVEQIYKRLIISEDGKKILGAVLVGDVDAYGTLLQMMLNELPENPAALILPAVFGVDALPDSAQVCSCFDVTKGQIKEAVANGCTDMASIKGTTKASSGCGGCTGLAKQVLASLGFEVKNDICEHFAYSRKELADIIRIKEIKTFDELLTSHGEGLGCEVCKPTIGSILASFWNDYVLDHIGLQDTNDIFLGNMQKDGTYSVVPRIAGGEITPEKLIALGQVAQEFNLYTKITGGQRIDLFGAQLHELPVIWKKLIDVGFETGHAYGKSVRTVKSCVGSTWCRYGIKDSVGFAIDIENRYKGLRAPHKLKFAVSGCTRECAEAQSKDVGIIATENGWNLYVCGNGGMRPRHADLFASDLDDKTLQQYVDRFLMFYIRTADRLQRTSVWLENLDGGLDYLKEVIIDDKLGLAEELENEMARNIRNYQCEWKTTIESSEKLKRFQHFINSSDPDNKLSYVTEREQRRPA
>UP000000605_1147_Nitrite_reductase_(NADH)_large_subunit
MVGHKLLECIAAGLAAPRVAVVCEEPRAYDRVHLSEFFASADLSLVFERHNFRLLLNKAVAIDRAARTVALSTLAYDKLVLATGSTPFVPNVPGRERAGCFVYRTIEDLEAMRACGARANSGVVVGGGLLGLECAKALRDMGLAAHVVEFAPRLMAVQVDEGGGRMLREKIEALGVQVHTGKNTLEIVTGHRMAFADGTHLDADMIVFSAGIRPRDEIARACGLEIGPRGGVAIDERCRTSDEDIYAIGECAAWNGQTFGLVAPGYDMARVVARQLAGGEGAFAGADLSTKLKLMGVDVASIGDAHGRTPGSRAYQFADERRGVYKKLVVSECGKALLGAVMVGDAADYGTLLQMMLNELPRSPEFLILPQALGVDALPDAAQICSCNNVTKAQLREAVAGGATSLGALKGCTGAGTSCGGCVPLVTQVMKKQGLAVNNHLCEHFPYSRQELYHMVRVERFKTFGALLKKHGRGLGCDVCKPAVAGILASCWNEFVLKHAALQDSNDYYLANIQRDGTYSVVPRMPGGEVTPEGLIAVGEVARKYGLYTKITGGQRVDLFGARVEQLPLIWEELIAAGFESGHAYGKSVRTVKSCVGSTWCRYGVGDSVGLAIELENRYKGLRAPHKLKFGVSGCTRECAEAQGKDIGVIATEKGWNLYVCGNGGMKPRHAELLAADLDRATLVRYVDRFLMFYIRTADRLQRTSVWRDNLEGGLDYLIDVVVHDKLGLAAELEAEMQHVVDTYECEWKRAVTDPATRRRFRHFVNSDAPDSTIAFVEARGQIRPV
>UP000000625_259_Nitrite_reductase_(NADH)_large_subunit
MVGHRFIEDLLDKAANFDITVFCEEPRAYDRVHLSSYFSTAELSLVYEKHGIKVLVGRAITINRQEKVIHSSAVFYDKLIMATGSYPWIPPIKGSDTQDCFVYRTIEDLNAIESCARRSKRGAVVGGGLLGLEAAGALKNLGIETHVIEFAPMLMAEQLDQMGGEQLRRKIESMGVRVHTSKNTLEIVEAKTMRFADGSELEVDFIVFSTGIRPRDKLATQCGLDVAPRGGIVINDSCQTSDPDIYAIGECASWNNRVFGLVAPGYKMAQVAVDHILGSENAFEGADLSAKLKLLGVDVGGIGDAHGRTPGARSYVYLDESKEIYKRLIVSEDNKTLLGAVLVGDTSDYGNLLQLVLNELPENPDSLILPAHIGVDKLPDSAQICSCFDVTKGDLIAAINKGCHTVAALKAETKAGTGCGGCIPLVTQVLAKQGIEVNNNLCEHFAYSRQELFHLIRVEGIKTFEELLAKHGKGYGCEVCKPTVGSLLASCWNEYILKHTPLQDSNDNFLANIQKDGTYSVIPRSPGGEITPEGLMAVGRIAREFNLYTKITGSQRLAMFGAQKDDLPEIWRQLIEAGFETGHAYAKALRMAKTCVGSTWCRYGVGDSVGLGVELENRYKGIRTPHKMKFGVSGCTRECSEAQGKDVGIIATEKGWNLYVCGNGGMKPRHADLLAADIDRETLIKYLDRFMMFYIRTADKLTRTAPWLENLEGGIDYLKAVIIDDKLGLNAHLEEEMARLREAVLCEWTETVNTPSAQTRFKHFINSDKRDPNVQMVPEREQHRPA
>UP000000657_5294_Nitrite_reductase_[NAD(P)H]_large_subunit
MVGHRLCEALRERGQVWDVTVLAEEPRAYDRVGLSAYFTTADLSLVLDHPRLRVRLGPVVAVDRATRTVRTAPYRYDALVLATGSSPFVPPVPGREAAGCHVYRTIEDLDAISASARRTGTGVVIGGGLLGLEAANALRSLGLTTHVVEFAPRLMPAQVDDAGGQTLRAHITGLGIGVHTDTATERIEGRARLVFGRHAGLDADVVVFSAGIRPRDELARACGLPVGERGGVVVDEGCRTGDEHVYAIGECAAAGGRVYGLVAPGYAMAEVVADRLLGGAATFTGADLSTKLKLLGVDVASFGDAFAATPGALPITFADPVTGVYKKLVLSDDAASVLGGILVGDAGEYGTLRALVGAAVPDDPARLILPAGGAGVALPAEAQICSCNNVTHGQICAAIGDGLTDVAGLKGCTNAGTSCGSCVPMLKTILAAAGIAVSTALCEHFDHSRAELFELVRVRGITTFSQLIGEHGRGRGCEVCRPVVASILASIHNGYILDRAALQDTNDHLLANMQKDGTYSVIPRLPGGEVTPEALILIGEVARDFHLYTKITGGQRIDLLGARAEDLPKIWKRLTDAGLESGHAYGKSLRTVKSCVGETWCRYGVQDSTTLAIDLELRYRGLRSPHKIKMAVSGCARECAEARSKDVGVIATELGWNLYLGGNGGHRPRHAELFAADLDTETLVRYIDRFLMFYVRTADRLQRTAPWVEGLDGGLAHVREVIVEDSLGICAELDAAMEHHVDTYQDEWKATLADPVALRRFTSFVNAPDPDPDILHVLDRGQPRPA
>UP000000756_3925_Nitrite_reductase_(NADH)_large_subunit
MVGHRFIEELIERPGRYEITVFGAEPRAYDRVHLSSYFSTSDLSLVYDKHGIRLLLGAVKKIDRANREVHSNKVEYDKLVLATGSYPWVPPIQGSQHHECFVYRTIEDLKAIRSAAKSGKSGVVIGGGLLGLEAAGALKALGLETHVVEFAPVLMAEQLDGQGGQLLRRKIESMGVQVHTSKSTSEILDAHRLAFADGSTLEVDVVVFSTGIRPQDTLGRYCELTIADRGGVLIDDHCLTSDPDIYAIGECAAWQGRFFGLVAPGYKMAQITVDHLLGGDSRFEGADMSAKLKLLGVSVGSIGDAHGRTPGSHSYVFQDDQAGVYKKIVVSEDNSRLLGAVLVGDVEDYGNLLQMMLNPLPSHPDTLILPAYLGVDALPESAQICSCFDVSKGDIAKAVAEGHTTLAAIKQHTKAGTGCGGCVPLISQVLVKQGIEVNNHLCGHFPYSRQELFHLVKVEGIKSFDELLAKHGHGHGCEVCKPTVGSILASCWNDYVLSNTQLQDTNDIFLGNMQKDGSYSVIPRMAGGEVTPAGLLAVAEVARDYKLYTKITGAQRIGLFGAQKDDLPAIWRKLLAAGFETGQAYAKALRMAKTCVGSTWCRFGVQDSVGLGVFLENRYKGIRTPHKMKFGVSGCTRECAEAQGKDVGIIATDAGWNLYVGGNGGMKPRHADLLASDLDRETLVRLIDRFMMFYVTSADKLQRTSVWLGNLEGGIDYLREVIVDDKLGLADTLERDIQTLIDSYECEWSRTLNEEEALKRFSHFINSDKRDPDVQFVSERDQHRPA
>UP000000784_2374_Nitrite_reductase_(NADH)_large_subunit
MVGHKFLEQLHALVADANVTVLCEEPRAYDRVHLSEFFSSADLSLVFEASGFTLRLARAAAVERRERTVTTADIPYDRLVLATGSAPFVPPVPGRDRPHCFVYRTIEDLEAMQASAARSRTGVVVGGGLLGLECAKALRDLGLETHVVEFAPRLMAVQVDDGGGRVLRSKIEDLGVQVHTGRNTLEITTAHRMVFADGTHLETDMIVFSAGIRPRDEIARQCALAIGPRGGVAVDDHCRTSDRSVYAIGECASWREQTFGLVAPGYDMARVAARHIAGEAAAFGGADLSTKLKLMGVDVASIGDAQGKTPRSRNYQFIDERKQVYKKIVVSEDGRQLLGAVLVGNADEYGTLLQMTLGALPEEPEFLILPSSLGVDALPDTAQICSCNNVTKAQICVAVGEGACTMAELKSCTQAGATCGGCVPLATQVMARRGMAVNNHVCEHFPHSRQELYHLVRVGGIKTFDELLHRHGKGLGCDVCKPLAASILASCWNEFVLQLASLQDSNDYYLGNIQKDGSYSVVPRMPGGEVTPDGLIAVGQVAKKYGLYTKLTGGARVDLFGARVEQLPLIWEELIAAGFESGHAYGKSLRTVKSCVGSTWCRYGVDDSVGLAVQLENRYKGLRAPHKIKFGVSGCTRECAEAQGKDVGVIATDKGWNLYVCGNGGMKPRHAELIASDLSKDRLLQLIDRFLMFYVRTADRLQRTSTWRENLEGGLDYLKDVVVNDSLGLGAELEAQMQHVVDTYQCEWKTAVTTPEVRQRFRSFINSDQPDEHIVFVQERGQIRPA
>UP000000815_1342_Nitrite_reductase_(NADH)_large_subunit
MVGHRFIEDLLDKKDQFDITVFCEEPRAYDRVHLSSYFSTAELSLVYEKQGVKVLVGRAITINRAEKVIHSNSLYYDKLVMATGSYPWIPPIKGSEGQDCFVYRTIEDLNAIEACTRRSKRGAVIGGGLLGLEAAGALKSLGVETHVIEFAPVLMAEQLDPMGGDQLRQKIERMGVRVHTGKNTQEIVNSKTMLFADGTQLEVDFIVFSTGIRPQDKLANQCGLATARRGGIAINDYCQTSDPDVYAIGECASWQERTFGLVAPGYKMAQVAADHLLGRENAFLGADMSAKLKLLGVDVGGIGDAHGRTEGARSYVYLDESKEIYKRLVVSADNKTLLGAVLVGDTTDYGNLLQLALNTLPENPDSLILPAHIGVDSLPDSAQICSCFDVTKGDIIRAIGQGCQTVAALKSATKAGTGCGGCIPLVTQVLSKQGIEVNNHLCEHFAYSRQELYHLIRVEGIKTFTELREKYGKGYGCEVCKPTVGSLLASCWNEYVLEHTPLQDTNDNFLGNIQKDGTYSIIPRSPGGEITPDGLLVVGQIAKEYNLYTKLTGSQRIGMFGAQKDDLPAIWARLIDAGFETGHAYAKALRMAKTCVGSTWCRFGVGDSVGFGVALEHRYKGIRAPHKIKFGISGCTRECAEAQGKDVGIIATENGWNLYVCGNGGMKPRHADLLAADLDEETLMRYLDRFMMFYIRTADKLQRTSVWLESLEGGIRYLQLVILEDKLGINDQLEAEIARLRDKVACEWKATVENPAAQVRFAHFINSSLRDPNVQVVREREQHRPA
>UP000000925_552_Nitrite_reductase_(NADH)_large_subunit
MVGCKFCARLLEKDKRFDIVTFCEEPRAYDRVHLSEYFTTADLTLQYEENGITIHLSKAVEINRETKTVISEKVQYDKLVLATGSEPFVPPVPGIDKQGVFVYRTIEDLEGMMEHAKIATKAAVVGGGLLGLEAAKATQDLGLETHVVEFAPRLMARQVDEAGGEILCNIIEGRDIQVHLSKATTNIADATGMEFKDGSSLDVDMIVVSAGIRPRDELARQCGLEVGERGGILVNDQLLTSDADIYAIGECALYNNFIYGLVAPGYTMADAVATQLVGGEASFTGADMSTKLKLIGTDVASFGNIEP-KEAHKNITINDPHSGVYKRLILTEDGKYLIGGILIGDAEAYGNLLQMTLNELPEDPMRLVLPASGGPAALPDSATICSCENVSKGMICSSIVNGVRTMGEIKSVTKAGTGCGGCVPLVTKLLAELGEEVNTDLCEHFAYTRTELYEIVKVKGITTFDELLGTHGKGHGCELCKPAVASILASVHNDKVISNAKLQDSNDRFLANIQKNGTYSVVPRVPGGEITADKLIVIGEVAKEYDLYVKITGGQRIDLFGAKVNDLPAIWKKLIDAGFESGHAYGKALRTIKSCVGSTWCRFGVQDSVGLAIRLENRYKGIRAPHKIKSAVSGCTRECAEAQSKDFGVIATEKGYNLYLGGNGGMKPRHADLFATDLDEATITKYIDRFLMYYIKTADKLTRTSVWVESLEGGMDHLREVIVDDKLGLCAELDEQMQHLVDTYHCEWKDAIEDAGKLKLFKHFGNSEAHDPTVKFVRERTQIRPA
>UP000000948_2555_Nitrite_reductase_[NAD(P)H]_large_subunit
-------------------------------------------------------------------------------------------------------------------------------------------------------------------------------------------------------------------------MARECGLAIGSRGGVVIDDTCRTSDAAIFAIGECACWNGQVFGLVAPGYTMARTVASILAGEQVAFAGADMSTKLKLLGVDVGSIGDAHGRTPGCRSYRFIGEIDGSYRRLVLSEDGHHVLGAVLVGDNAYYDTILQCVQNKPPADPAALILPRGLGADALPDTAMICSCHNVTKGAICASIENGCTDLAGLKQSTKASTGCGGCSALLKNVLEARGITVDHSLCEHFSYTRQDLYALVRVHGIQTFEDLMAQYGNGLGCDICKPAVGSILASAWNKPITDYIPLQDTNDTFMANMQKNGTYSVVPRIAGGEITPEKLIVLGQVAKKYGLYTKITGGQRIDLFGAQLDKLPDIWSELMDAGFETGQAYGKSTRTVKSCVGSTWCRYGVQDSVGKALDLENRYKGLRAPHKLKFAVSGCTRECAEAQSKDVGVIATENGWNLYVCGNGGMRPRHAELFATDLDSETLVKYIDRFLMFYIRTADKLQRTSVWRENLEGGLDYLREVIIADSLGICTELEKQMQMVVDNYHCEWRDALTDREKLKRFRTFVNDRRPDPNIRTVAERDQVRPA
>UP000000998_171_Nitrite_reductase_[NAD(P)H]_large_subunit
MVGHHFLEQFSQSAETYRVIVFGEEKQAYDRVHLSEYFTTHDLAMGYADQGIDLRLNPVTAIDRNSRVLTTPKYTYDQLVLATGSYPFVPPIKGNDQDGCFVYRTLDDLDAIQASAQSAKTGVVVGGGLLGLEAANALKSLGLQAHVVEFAPRLMPVQLDEQGGALLRQKIEDLGVQVHTEKATMAIVDALRMNFADDSHLETDLIVFSAGIRPQDTLARACGLEVGERGGIVVNNQCTTSDPNIHAIGECALWNNRIFGLVAPGYTMARTLSAALNKDTAAFTGADMSTKLKLLGVDVGSIGDAHGQTPGARNIRFHDEQAGHYRRMVVSQDGKTLLGAILVGDNGPYDTLLQYALNELPANPEALILPESLGADALPDTASICSCHNVTKGDICGAIDAGCSDLGGVKTETRASTGCGGCAALLKKVLEKRGVEVCTDLCEHFPYTRQELFHLVKVNGIRTFRGLLKQYGKGQGCDICKPTVGSILATCWNEHILAHVPLQDTNDTFMANMQKNGTYSIVPRIPGGEITPDKLIVLGEVAREYNLYTKITGGQRVDLFGATLSELPEIWEKLIAAGFETGHAYGKSLRTVKSCVGSTWCRYGVQDSVGMAITLENRYKGLRAPHKVKMAVSGCTRECAEAQSKDFGVIATEKGWNLYVCGNGGMRPRHADLFATDLSDEELIRTIDRVVMFYVRTADRLQRTSVWMENLEGGLEYLKQVVLEDSLGIGEELEQHMADLVETYQCEWKSAVEDPEKRKRFREFVNAEQKDPVQQWTSERGQRRPV
>UP000001014_2431_Nitrite_reductase_(NADH)_large_subunit
MVGHRFIEDLLDKASLFDITVFCEEPRAYDRVHLSSYFSTAELSLVYEKHGVKVLVGRAITINRQEKVIHSSAVYYDKLIMATGSYPWIPPIKGSETQDCFVYRTIEDLNAIEACARRSKRGAVVGGGLLGLEAAGALKNLGVETHVIEFAPMLMAEQLDQMGGEQLRRKIESMGVRVHTSKNTQEIVEAKTMRFADGSELEVDFIVFSTGIRPRDKLATQCGLAVAQRGGIVINDTCQTSDPDIYAIGECASWNNRVYGLVAPGYKMAQVAVDHILGSENAFEGADLSAKLKLLGVDVGGIGDAHGRTPGARSYVYLDESKEVYKRLIVSEDNKTLLGAVLVGDTSDYGNLLQLVLNELPENPDSLILPSHIGVDKLPDSAQICSCFDVTKGDLIAAINKGCHTVAALKAETKAGTGCGGCIPLVTQVLAKQGIEVNNNLCEHFAYSRQELFHLIRVEGIKTFEELLAKHGKGYGCEVCKPTVGSLLASCWNEYILKHTPLQDTNDNFLANIQKDGTYSVIPRSAGGEITPEGLVAVGRIAREFNLYTKITGSQRIGLFGAQKDDLPEIWRQLIEAGFETGHAYAKALRMAKTCVGSTWCRYGVGDSVGFGVELENRYKGIRTPHKMKFGVSGCTRECAEAQGKDVGIIATEKGWNLYVCGNGGMKPRHADLLAADLDRDTLIKYLDRFMMFYIRTADKLTRTAPWLDNLEGGIEYLKSVIIDDKLGLNEHLEEEMARLRAAVVCEWTETVNTPSAQVRFKHFINSDKRDPNVQVVPEREQHRPA
>UP000001035_5212_Nitrite_reductase_(NADH)_large_subunit
MVGHKLLECVAAEAGAPQVTVLGEEPRAYDRVHLSEFFASADLSLVFERHQFDLRLNQVASIDRAAHTVTLVSLAYDKLVLATGSRPFVPPVPGRDRAGCFVYRTIEDLEAMQACGAHAKRGVVVGGGLLGLECAKALRDMGLDTHVVEFAPRLMAVQVDDGGGRMLRAKIEALGVTVHTGKNTLEIVEGHRMAFADGTHLDTDMIVFSAGIRPRDELARACGLDIGPRGGVAIDDACRTSDADIYAIGECAAWNGIVYGLVAPGYDMARVVAKQLAGGAAAFAGADMSTKLKLMGVDVASIGDAHGTTAGSRTYQYADERRQVYKKLVVSDCGKFLHGAVMVGDAAEYGTLLQMMLNELPESPEFLILPSSIGVDALPEGAQICSCNNVSKSQICAAVADGATSLGALKTCTGAGTSCGGCVPLVTQIMKKQGLAVNNHLCEHFPYSRQELFHLIRVERITTFDALLHKHGRGLGCDVCKPAVAGILASCFNEFVLKHAGLQDSNDYYLANIQRDGTYSVVPRMPGGEVTPEGLIAVGQVAKKYGLYTKITGGQRVDLFGARVEQLPSIWEELIAAGFESGHAYGKALRTVKSCVGSTWCRYGVDDSVGLAIDLENRYKGLRAPHKIKFGVSGCTRECAEAQGKDVGVIATEKGWNLYVCGNGGMKPRHAELLASDLDRATLVRYIDRFLMFYVRTADRLQRTSVWRDNLEGGLDYLVDVVVHDKLAIADELEADMQHVIDTYECEWKKAVTDPDTRKRFRHFVNSDAPDTTIEFVETRGQIRPA
>UP000001036_2191_Nitrite_reductase_(NADH)_large_subunit
MVGHKFIDNLANHAAQYQLITFSEEPRAYDRVQLSKYFSSADLALTYREKEVQFILRKVVDLDFDNREIITASEAYDKLILATGSYPFVPPIPGNSGEHCLVYRTIEDLEKITASAQQSKVGVVVGGGLLGLEAAAALKAAGLETHVVEFAPRLMAVQLDEGGGRLLRRKIEALGVRVHTQKATTDIVEAYRMNFADGSHLETDMILFSAGIRPQDELARKCGIAVGERGGIVVDNYCQTSVKDVYAIGECALWNNRIYGLVAPGYQMAKVVVSHIVGGDEQFLGADMSTKLKLLGVDVASVGDAHGNTPGSLSYTYANDVEQVYKRIIVSADNKKLLGAVLVGDVEVYGTLQQMCVNDLPEDPNALILPSVIGVDALPESACVCSCYDVSKGAICCAVQNGARTMGDIKAVTKASTGCGGCSALAKQVLTKLGVEVSNHICEHFPHSRQELADIVRVKQIKSFDTLLDQHGQGLGCDICKPAVGSILASFWNEFVLDHIGLQDTNDIFLGNMQKDGTYSIVPRIAGGEITPEKLIVLGQIGKEYNLYTKITGGQRIDLFGAQLHQLPEIWKKLVDAGFETGHAYGKSVRTVKSCVGSTWCRYGVLDSVGMAIEIENRYKGLRSPHKLKFAVSGCTRECAEAQSKDVGVIATETGWSLYLCGNGGMRPRHADLFATGLDNATLIQYIDRFLMFYCRTADRLQRTSVWFENLDGGLDYLKKVIIDDRLGIAAELEAQMAHNISQYQCEWKTTVENPELQKRFTHFINSDKVDDNLAYVQERGQPRPA
>UP000001062_1583_Nitrite_reductase_[NAD(P)H]_large_subunit
MVGHHFIEQLIQSNQTFDVQVFGEEKYAYDRVHLSEYFTNADLSLTYKDNNIDFHADKVVAIDAPANSIRLDDVDYDKLILATGSYPFVPPIPGHKRDNTFVYRTFDDLDAMRECAKDCKTGTVVGGGLLGLEAANALKNLGLETQVVEFAPRLMPVQLDETGGAMLKDMIEGIGVDVYTATATNEIVAAHRMNFADGSHLETDLILFSAGIRPQDELARTSGLTLGERGGIEINNVCQTSVDNIYAIGECALWNGKIFGLVAPGYTMAKVAADHVIGNNLAFEGADMSTKLKLLGCDVGSIGDAHQATQGAKSFVYQDEISNAYRKIVVSEDGSKLLGAVLVGDNSYYDTLLQYYLNDLPKEPQGLILPASLGVDALPDTASICSCHNVTKADINAAVAGGATGVADVKGITKAATGCGGCAALLKKVLLALGIEVSTDICEHFAYTRQDLFNLIKVEGIKTFAELLDKHGKGKGCDICKPAVGSILASVWNDYVLGHVALQDTNDRYLANMQKDGTYSVVPRIPGGEITPDGLIAIGDVAKRYNLYTKITGGQRIDLFGATLPQLPKIWSELVDAGFETGQAYGKSVRTVKSCVGSTWCRYGVNDSVGMAIYIENRYKGLRGPHKIKFAVSGCTRECAEAQSKDIGVIATENGWNLYVCGNGGMKPRHADLFATDLTDEELIRYIDRVLMLYVKTADRLQRTATWMDNLEGGLDYLKDVIIEDSLDLGAELEAQMQHIVDTFQCEWTTTLKDEKALKKFRQFVNADEEDNNVVFVEERGQIRPA
>UP000001113_2756_Nitrite_reductase_[NAD(P)H]_large_subunit
MVGHHFVEQIIAQHETFQITVFGEESYAYDRVHLSEYFTGADLAMTYDEHGVRYFTNLVTEIDREAKQLILQNLVYDKLVLATGSYPFVPPIPGHKRDNTFVYRTLDDLDAIRACAKQVTRGTVVGGGLLGLEAANALKNLGLETSVVEFAPRLMPVQLDEQGGAVLKEMIEGLGVQVYTNTATTEIVTAHRMNFADGSHLETDLILFSAGIRPQDALAHQSGLSVGERGGICVNNHCQTSDENIYAIGECALWNNRIFGLVAPGYAMAKSAAGHLMGDAVTFTGADMSTKLKLLGCDVGSVGDAHAQSQGCKVFVYQDELSQSYRKMMVSEDGKKLLGAVLVGDNSYYDTLLQYYLNDLPTQAQALILPAMLGVDALPATASICSCHNVSKQDISDAVCNGALSVGDVKGITKAATGCGGCAALLKKVLLALGVEVSTDICEHFAYTRQDLYNLVKVGGIKSFAELLKTHGKGHGCEICKPAVGSILASVWNDYVLKHISLQDTNDRFLANMQKDGTYSIVPRIPGGEITPERLIVLGEVAKEYGLYTKVTGGQRIDLFGATLPQLPQIWEKLIAAGFETGQAYGKSLRTVKSCVGSTWCRYGVNDSMKMAIDLENRYKGLRAPHKIKFAVSGCTRECAEAQSKDIGVIATEGGWNLYVCGNGGMKPRHGDLFAKDLDDETLVKYIDRVLMFYTKTADRLQRTSVWMEGLEGGLEYLKDVVINDKLGLCAELEASMQHVVDTFQCEWKTTLKDPEALKTFRQFVNYEGSDSNVVFVEERDQMRPA
>UP000001190_3584_Nitrite_reductase_[NAD(P)H]_large_subunit
MVGHRMVEALRARDDRWRVTVLAEEADAYDRVGLTSYTEDRQLALPAGDERVRVLLNRVTEIDRAAKSVVTADHGYDALVLATGSYAFVPPLPGHDLPGCHVYRTLDDLDAIHACAEHGGAGVVIGGGLLGLEAANALRQFGLQTHVIEMMPRLMAQQIDEAGGALLARMVSDLGIAVHVGTGTDSIEATLRVRLAGGDVIDAGALIFAAGIRPRDELARAAGLAIAERGGVLTDLSCQTSDPDIYAVGEVAAIEGRCYGLVGPGYTSAEVVADRLLNGVAEFPEADLSTKLKLLGVDVASFGDAMGATENCLEVAVNDAVNRTYAKLVLSDDAKTLLGGVLVGDASAYGVLRPMVGSELPGDPLALISPASLGIGALPDSAQICSCNNVTKGELKCAIADGCADVPALKACTAAGTSCGSCVPLLKQLLEAEGVEQSKALCEHFSQSRAELFQIISATEIRTFSGLLQRFGRGKGCDICKPVVASILASTGSDHILDQASLQDSNDHFLANIQKNGSYSVVPRVPGGDIKPEHLILIGQIAQEFGLYTKITGGQRIDMFGARVDQLPLIWKRLVDAGMESGHAYGKALRTVKSCVGSDWCRYGQQDSVQLAIDLELRYRGLRAPHKIKLGVSGCARECAEARSKDVGVIATEKGWNLYVGGNGGMTPKHAQLLASDLDTETLVRYIDRFLMYYVRTADRLQRTAPWVESLEGGLDHVREVVCDDSLGLAEEFEAAVQHHIANYKCEWKGVLEDPDKLSRFVSFVNAPDADPTVAFTERAGRKVPV
>UP000001192_6136_Nitrite_reductase_(NADH)_large_subunit
MVGHKLLECLAEQAARLDITVLCEEPRAYDRVHLSEFFSSADLSLVFDRDDMVLRLNKAVSIDRHAHTVSTSTLAYDKLVIASGSYAFVPPVPGRDRQDCFVYRTIEDLEAMQECGARSKRGVVVGGGLLGLECAKALRDMGLDTHVVEFAPRLMAVQVDDGGGKTLRGKIEELGVTVHTQKNTLEIVEGHRMQFADGSHLDTDMIVFSAGIRPRDEIARASGLDVGPRGGIVIDNHCRTSDADIYAIGECALWNGQIFGLVAPGYEMARVTAKQLLGEQAAFAGADMSTKLKLMGVDVASLGDAHGSTAGSRTYQFSDERKQVYKKLVVSECGKYLLGGVMVGDAREYGTLLQMMLNELPESPEFLILPQALGVDALPESAQICSCNNISKGAICASVCAGATTIGDVKNATKAGTACGGCVPLVTQVMKKQGLAVNNHLCEHFPFSRQELYHIVRVERIKTFGALLEKHGHGLGCDICKPAVAGILASCWNEFVLKHASLQDSNDYYLANIQRDGTYSVVPRMPGGEVTPEGLIAVGQVAQKYGLYTKITGGQRVDLFGARVEQLPSIWEELIAAGFESGHAYGKSVRTVKSCVGSTWCRYGVDDSVGLAIDIENRYKGLRSPHKLKFAVSGCTRECAEAQSKDVGIIATEKGWNLYVCGNGGMKPRHAELIASDLDRDTLVCYIDRFLMFYVRTADRLQRTSVWRENLEGGLDYLKDVIVHDKLGIAAELEADMRHVVDTYECEWKKAVTDPETRKRFRHFVNSDSADDNISFVATRGQIRPA
>UP000001436_488_Nitrite_reductase_(NADH)_large_subunit
MVGHKFLESLLHAGHDLHVTVLCEEPRAYDRVHLSEFFSTADLSLVFDRDDVVLRLNRAVSIDRAAKQVTASTLAYDKLIMATGSSPFVPPIPGKDRTDCFVYRTIEDLEAMLECGRRARTGVVVGGGLLGLECAKALRDMDLQTHVVEFAGRLMAMQVDDGGGRMLRRKIEDLGVTVHTQKNTVEIVDGHRMRFADGTHLDADMIVFSAGIRPRDELARQCGLAVGERGGIVIDSECRTSDPDVYAIGECALWGGKVYGLVAPGYEMARITARQILAAEAAFNGADMSTKLKLMGVDVASLGDAQGSTPGSRSVQFVDERKQIYKKLVLSSDGKFLLGGVLVGDASEYGTLLQMMLNELPEAPEFLILPQALGVDALPDAAQICSCNDVSKGALCQAVCAGATTVGALKDATRAGTSCGGCVPLMTQVMKKQGLAVNNHICEHFPYSRQELYHLVRVGRIQSFEALLAAHGHGMGCDICKPAAANILASCWNDFVLKHAGLQDSNDYFLANIQKDGTYSVVPRMPGGEVTPEGLIAVGQVAKKYGLYTKITGGQRVDLFGARLEQLPLIWEELIAAGFESGHAYGKSLRTVKSCVGSTWCRYGVGDSVGLAIRLENRYKGLRSPHKLKFGVSGCTRECAEAQGKDVGVIATEKGWNLYVCGNGGMKPRHAELLAADLDEATLVKLVDRFLMFYVRTADRLQRTSTWRDNLEGGLDYLKDVIVGDKLGFAAELEAEMQHVVDTYQDEWKTAVTNPEVRKRFRHFVNSETADANVVFVEERGQIRPA
>UP000001550_1625_Nitrite_reductase_(NADH)_large_subunit
MVGHKLVECLAQDAHGLDITVLCEEPRAYDRVHLSEFFASADLSLVFERENVLLKLNKAVSIDRHARTVTLASLAYDKLVIATGSSPFVPPVQGRERRDCFVYRTIEDLEAMQECGARSKTGTVVGGGLLGLECAKALRDMGLQTHVVEFAPRLMAVQVDEGGGRVLRTKIEELGVSVHTQKNTTAIVAGHRMLFADGTHLDTDMIVFSAGIRPRDELARACGLELGPRGGIAIDSSCRTSDPHVYAIGECAAWNGMVYGLVAPGYDMARVAAKHLLGNDATFAGADMSTKLKLMGVDVASIGDAHGTTPGSRAYQFSDERKQIYKKLVVSESGKELLGAVMVGDASEYGTLLQMMLNALPESPEFLILPQGPGVDALPESAQICSCNNVSKAQLCAAVGAGATDIGALKCATTAGTSCGGCVPLVTQVMKKQGLAVNNHVCEHFAYSRQELFHIVRVEGVRSFGELLAKHGHGLGCDICKPVVASILASCWNEFVLKHASLQDTNDYYLANIQRDGTYSVVPRMPGGEVTPDGLIAVAQVAKKYGLYTKITGGQRVDLFGARVEQLPLIWEELIAAGFESGHAYGKSLRTVKSCVGSTWCRYGVGDSVGLAVELENRYKGLRTPHKIKFGVSGCTRECAEAQGKDVGVIATEKGWNLYVCGNGGMKPRHAELIASDLDRDTLVRYIDRFLMFYVRTADRLQRTSVWRESLEGGLQYLIDVVVHDRLQVAAELEADMQRVIDTYECEWKKAVSDPETRKRFRHFVNSDAADSTVSFVKERGQIRPA
>UP000001550_719_Nitrite_reductase_(NADH)_large_subunit
MVGHKLLECLVDDKAALHITVLCEEPRAYDRVHLSEFFASADLSLVFERENVLLRLNKAVSIDRHARTVTLASLAYDKLVMATGSSPFVPPVQGRERRDCFVYRTIEDLEAMQECGARSKTGTVVGGGLLGLECAKALRDMGLQTHVVEFAPRLMAVQVDEGGGRVLRTKIEELGVSVHTQKNTTAIVAGHRMLFADGTHLDTDMIVFSAGIRPRDELARACGLELGPRGGIAIDSSCRTSDPHIYAIGECAAWNGMVYGLVAPGYDMARVAAKHLLGNDATFAGADMSTKLKLMGVDVASIGDAHGTTPGSRAYQFSDERKQIYKKLVVSESGKELLGAVMVGDASEYGTLLQMMLNALPESPEFLILPQGPGVDALPESAQICSCNNVSKAQLCAAVGAGATDIGALKCATTAGTSCGGCVPLVTQVMKKQGLAVNNHVCEHFAYSRQELFHIVRVEGVRSFGELLARHGHGLGCDICKPVVASILASCWNEFVLKHASLQDTNDYYLANIQRDGTYSVVPRMPGGEVTPDGLIAVAQVAKKYGLYTKITGGQRVDLFGARVEQLPLIWEELIAAGFESGHAYGKSLRTVKSCVGSTWCRYGVGDSVGLAVELENRYKGLRTPHKIKFGVSGCTRECAEAQGKDVGVIATEKGWNLYVCGNGGMKPRHAELIASDLDRETLVRYIDRFLMFYVRTADRLQRTSVWRESLEGGLQYLIDVVVHDRLQVAAELEADMQRVIDTYECEWKKAVSDPETRKRFRHFVNSDATDSTVSFVKERGQIRPA
>UP000001624_3329_Nitrite_reductase_(NADH)_large_subunit
MVGHRYIEELIDKPNQFAITVFCEEPRAYDRVHLSAYFTSAALSLVYEEHQINLLLGRAIAVDRDKQRIHSSTVPYDTLIFATGSYPWIPPIQGADGSDCFVYRTIEDLDAIAACAQRSQRGAVIGGGLLGLEAAGALQSLGIETHVIEFAPVLMAEQLDRQGGEQLRRKIEQMGVQVHTGKNTHEIVDGKTLHFKDHSALDVDFIVFSTGIRPQDQLAKQCGLQLGPRGGIAIDDRCRTSDPAIFAIGECAAWQNRIFGLVAPGYKMAQVASDTLLGRDNTFTGADMSAKLKLLGVDVGGIGDAHGRTPGARSYVWLDEQQSIYKRLVVSEDNKTLLGAVLVGDTSDYGNLLQLALNTLPERPELLILPAGIGVDALPDSAQICSCFDVSKGDIVSAVKNGCHTVAALKTETRAGTGCGGCIPLITQVLSRQGIEVNNHLCAHFPWSRQELYHLIRVEEITSFDALLAKYGQGYGCEVCKPTVGSLLASCWNEHILKLTPLQDSNDLFLGNIQKDGTYSVIPRSPGGEISPAGLMAIGKVAHQYRLYTKITGSQRIGLFGAQRDDLPAIWTQLIAAGFETGQAYAKALRMAKTCVGSTWCRYGVGDSLGFGIELENRYKGIRTPHKMKFGVSGCTRECAEAQGKDVGVIATEKGWNLYVCGNGGMKPRHADLLAADLDNDTLLRYLDRFMMFYIRTGDRLQRTSVWLENMAGGIDYLRSVIVDDKLGLNNQLEHELTRLRGLAECEWAATVNDPHQQAHFATFINSHQRDPLVQNINLREQHRPA
>UP000001635_3015_Nitrite_reductase_[NAD(P)H]_large_subunit
MVGYKFCEKLIQAEKAFKITVFGEEHWAYDRVHLSDYFTTADLLLAYEENHILLRRNLIVEINRQEKKVISHLVSYDKLILATGSGAMVPPIKGVEKKGVFVYRTLEDLEAIIDYGKNVKKAAVIGGGLLGLEAAKAVRDMGLETHVVEFAPRLMPRQLDEAGASLLKSKLEDLGISIHLNKNTRQIKGKSGLDFTDGSELPIEMLVISAGIKPRDELAKTCGLSYAERGGVIVNEYLQTEDKDIFAIGEVASIQNMIYGLVAPGYEMATQVVNQLTEKKKPFLGYDMSTKLKLIGIDVASFGDPFGTNEPSTPIVYQNKISGEYKRINISLDGKRLLGGILVGEASGYGMLLQMTQNPLPPNPEDLILGSRAGVGDLPSEAQICSCENVTKGSLCKIIEEGLTKLDEIKACTKAGTGCGGCIPMVNDLLKAMGKQVKNTLCEHFEYSRQELLDLVKIKEIKSYEELLDQLGTGDGCETCKPAVASILASTWNELITKQDTIQDTNDRFLANIQKGGTYSVVPRVPGGEITPDKLMVIAQVAKKYGLYTKITGGQRIDMFGARVDQLPDIWEELIDAGFESGHAYGKSLRTVKSCVGSTWCRYGVQDAVSFAIEVEERYRGLRSPHKLKGAVSGCIRECAEAQSKDFGIIATEKGWNLYVGGNGGSKPQHAKLLINDVDSATCLKYIDRYLMFYIRTADPLTRTSTWLNKLEGGIDYLREVVVNDSLNIGEELEREMAFKIETYACEWKEVVNNPILRAKFQHFVNDDQGDPQIAFNEVRGQKAPI
>UP000001693_3753_Nitrite_reductase_(NADH)_large_subunit
MVGHKFLESLDASLRDARVTVLCEEPRAYDRVHLSEFFSAADLSLVFERDNVLLRLNRAVAIDRAGKTVTTAALAYDKLVIATGSYPFVPPLPGKDRTDCFVYRTIEDLEGMLECGSRSKSGVVIGGGLLGLECAKALRDMKLQTHVVEFSPHLMALQVDEAGGRTLRAKIEKLGVGVHTQKNTVEIVTAHRMVFADGSQLETDMIVFSAGIRPRDEIARQCGLEVGPRGGIVIDNRCRTSDADIYAIGECALWNGQIFGLVAPGYEMARVAARQLAGEAAEFGGADMSTKLKLMGVDVASIGDAMGKTPGSRAYQFNDERKQVYKKLVVSECGKHLLGAVLVGDAAEYGTLLQMALNELPEAPEFLILPSSLGVDALPDSAQICSCNNVSKGQLCAAVAGGASTIGELKACTQAGTACGGCVPLVTQVMKKQGLAVNNHLCEHFAYSRQELFHIIKVEGIRSFDELLRRHGKGLGCDVCKPVAASILASVWNDFILKLAGLQDSNDYFLGNIQKDGTYSVVPRMAGGEVTPDGLIAVGQVAKKYGLYTKITGGQRVDLFGARVDQLPSIWEELIAAGFESGHAYGKSLRTVKSCVGSTWCRYGVADSVGLAIELENRYKGLRAPHKIKFGVSGCTRECAEAQGKDVGVIATEKGWNLYVCGNGGMKPRHAELLASDLSKQELIRYIDRFLMFYIRTADRLQRTSVWRDNLEGGLDYLKQVVLHDKLGLAAELEADMQNVVDTYVCEWKNAVTHPETRKRFRQFVNSDRTDPNVIFIQERGQIRPA
>UP000001695_1461_Nitrite_reductase_[NAD(P)H]_large_subunit
MVGHHFVEQLVAHHERFDIHVFGAELHAYDRVHLSEYMADAALQLHHAAHGVTLHLGHVRSIDREKRQIVTGEFSYTTLVLATGSFPFVPPVPGNVGTAGLVYRTLKDLDMIRAAAQGASHGVVIGGGLLGLEAANALKLLGLAVDVVEFAPRLMPVQLDDEGGRALRHRIEALGIGVRTAHATQEIVSRHRLVFSDGTCLETDLVVFSAGIRPQDALARDCGLTLGTRGGIAIDDHCRTSDPSIMAVGECAAWRDQTFGLVAPGYTMARTAAAVLAGEEAAFTGADMSTKLKLLGVDVGSIGDAHGTAPGSASYRFIGEADGSYRRLVLSADGKCVTGAILVGDNSYYDTILQYVQNRPPADPAALILPQGLGADALPATATICSCHNVTKGMICEAIDGGCGDLASLKKSTKASTGCGGCASLLKQVLTARGVVVDHSLCEHFSYTRQELYSLVRVHEIKTFEELMARYGNGLGCDICKPSVASILASAWNEPITDYIPLQDTNDTFMANMQKNGTYSVVPRIAGGEITPEKLIVLGQVAQKYGLYTKITGGQRIDLFGAQLHQLPDIWGELLAAGFETGHAYGKSTRTVKSCVGSTWCRYGVQDSVARALDLENRYKGLRSPHKLKFAVSGCTRECAEAQSKDVGVIATEVGWNLYVCGNGGMRPRHAELFAIDLDFETLVKYIDRFLMFYIRTADRLQRTAAWRENLEGGLDYLRDVIINDSLGICDELERQMQAVVDSYRCEWRDVLTDEDKLKRFRTFVNDSRSDPNVRVVPERDQVKPA
>UP000001702_352_Nitrite_reductase_[NAD(P)H]_large_subunit
MVSHHFLEQLVARHQQYHVVVYGEERHAYDRVHLSEYFTEAQLSLVFAQHGIELRSGRVEAIDRQQRSLHDSDLCWDKLVLATGSRAFVPPVPGHEGERCFVYRTLDDLDAIAACAGKSQRGVVIGGGLLGLEAANALKQLGLETHVVEFAPRLMAVQLDEGGALMLRQKIDSLGVTVHTSRQTEQIADGLVLHFADGGELATDLVLFSAGIRPRDELARTADISVGPRGGITINDVCQTSDDDIYAIGECALWNGQIFGLVAPGYQMARVLAGHLAAEPARFSGADMSTKLKLLGVEVASFGDAHAKTAGSLSYFWADGPKGIYKKIVVSADGKRLLGGVLVGDSSDYATLLQMMLNPLPEAPEGLILPALLGVAMLPDSAQICSCHNVSKGDICQAVQSGCGDMASIKSCTKAATGCGGCSALVKQVLENLGVEVKKDICEHFAYSRQALYHLIRIHEIKTFDDLLARHGRGCGCEVCKPLVGSLLASCWNDYLLKHLPLQDTNDRYFANIQKDGTYSVVPRVPGGEITPQGLIAIGEVAARYDLYTKITGGQRIDLFGARLDQLPEIWETLLAAGFETGHAYGKSLRTVKSCVGSTWCRYGVQDSTAFAIDLENRYKGLRAPHKIKMAVSGCTRECAEAQSKDIGVIATEKGWNLYVCGNGGMKPRHAELFASDLDDETLIRYVDRILMFYVRTAERLQRTSVWMDNMEGGLDYLRDVVINDSLGIAAVLEQEMQQVVETYQCEWQTTLAEPSRRALFTATVNSDQPDETLHYARVRGQRQPH
>UP000001726_3264_Nitrite_reductase_[NAD(P)H]_large_subunit
MVGHHFLQQLVKRHLQYQVIVFAEETSAYDRVHLSELFSSASLSMVFESNGIELRLGGVDRVDTRHRFVVDRFTAYDLLVLATGSYPFVPAIPGNDAPGCLVYRTLDDLASIKACAQQGKVGVVVGGGLLGLEAANALKHLGLQTHVVEFAPRLMGVQLDEEGAGMLRRKIEALGVQVHTGKETRRIVTSYRMEFADGGHLDTDLVLFSAGIRPNDRLARESGLEVGPRGGIVINDRCQTSDPAVFAIGECALWNGQTFGLVAPGYQMARTLADTLSGSEVTFRGADMSTKLKLLGVEVASIGDAHGRAAGSQSYSWNNGPEGVYKKIVVSQDRKRLLGAVLVGDSREYSALLQMMLNPLPASPEGLILPVALGVAALPDGAQICSCHHVSKADICNAVKEGNADMAAIKACTQAATGCGGCAALTKQVLAGLGVEVKKDICEHYAYSRQELYHLVRIGNIRSWEELLGKHGQGQGCEICKPLVGSILASCWNEYLLKHLPLQDTNDRYFANIQKDGTYSVVPRVPAGEITPDGLIAIGRVARRYNLYSKITGGQRVDLFGARLEQLPEIWQQLVEAGFETGHAYGKSLRTVKSCVGSSWCRYGVQDSTSLALILENRYKGLRAPHKIKMAVSGCTRECAEAQSKDVGVIATDKGWNLYVCGNGGMKPRHGDLLAQDMSTDEVIRTVDRFLMFYIRTADRLQRTSTWRDNLEGGMDYLRQVVLEDSLHIAAELESEMNLVVDTYQCEWQTTLADPDRLAFFKPFVNSDQPDESVVMVSERQQIRPA
>UP000001817_6371_Nitrite_reductase_[NAD(P)H]_large_subunit
MVGHKLVECLAEDAHGLDITVLCEESRAYDRVHLSEFFATADLSLVFERRNVLLKLNKAVAIDRDARTVTVSTLPYDKLVFATGSYPFVPPVQGRERTDCFVYRTIDDLEAMRECGARSKTGTVVGGGLLGLECAKALRDMGLQTHVVEFAPRLMAVQVDDGGGRVLRTKIEELGVTVHTQKNTTAIVAGHRMQFADGSHLDTDMIVFSAGIRPRDDLARESGLTLGARGGIVIDNACRTSDPHIYAIGECALWNGQLFGLVAPGYEMARAVAKQLLGGAAEFAGADMSTKLKLMGVDVASIGDAHGSTPGSRAYQFSDERKQVYKKLVVSECGKYLLGGVMVGDAGEYGALLQMMLNELPASPEFLILPQALGVEALPAGAQICSCNNVSKGELCAAVCAGATDIGALKGATGAGTSCGGCVPLVTQVMKKQGLAVNNHVCEHFPYSRQELYHIVRVEGVRSFGALLAKHGHGLGCDICKPLVASILASCWNEFVLKHASLQDTNDYYLANIQRDGTYSVVPRMAGGEVTPDGLIAVGQVAKKYGLYTKITGGQRVDLFGARVEQLPLIWEELIAAGFESGHAYGKSLRTVKSCVGSTWCRYGVGDSVGLAVEMENRYKGLRTPHKIKFGVSGCTRECAEAQGKDVGIIATEKGWNLYVCGNGGMKPRHAELLASDLDKETLVRYIDRFLMFYVRTADRLQRTSVWRDNLEGGLEYLIDVVVNDRLGVAGELESEMQHVVDTYECEWKKAVTDLETRKRFRHFVNSGESDSNLAFVEERGQIRPA
>UP000001822_2278_Nitrite_reductase_[NAD(P)H]_large_subunit
MVGYKFCEKLKKKSGNFTITVLGEEPRAYDRVHLSEYFSSAHLTMAYAANNINLVLGPVVSIDREQKSVTTFSYTYDKLILATGSAAFVPPIKGVEKDGIFVYRTIEDLEMMIKQAEKSKVGAVIGGGLLGLEAAKALLDLGLKPHVIEFAPRLMPRQLDEAGSKILQQKLESLGLSIHLNKTTSYFDAATAMQFADDTRLELDMVVISAGIKPRDEIAKKAGLTVGPRGGIEVNDALQTSDPNIYAIGECALHWGMIYGLVAPGYEMAEVVAENLIHESKAFRSFDMSTKLKLIGVDVASFGDAFGTEEGSVTITYENKDKGIYKRLNLSADKKRVIGGILVGDAESYNMLLQMVTNALPPDPEDLILGSRAGVMSLPDEALICSCEGVTKGMICCAVTDHVTDLPGMKKCTKAGTGCGGCVPMVNDLLKSQGKVIKKVLCEHFDYSRQELLDLIKINEYKSYDVILNEAGKGDGCEICKPAIGSILASVWNEVILKQATIQDSNDRFLANLQKGGTYSVVPRVAGGEITADKLIVLGEVAKKYDLYCKITGGQRIDLFGAPVHQLPDIWEELIHAGFESGHAYGKSLRTVKSCVGSTWCRFGVQDAVSYAIRIEDRYKGIRSPHKVKMAVSGCVRECAEAQSKDFGIIATDKGWNLYVCGNGGAKPQHALLFASDLDDETCIRYIDRIMIFYIRTAEPLMRTATWLNKLEGGMDYLRDVIINDSLGMCSQFEKELQLLVDTYHCEWKEVVENPELRKRFNTFINSEEADETMAFVEMRTQKKPA
>UP000001847_1509_Nitrite_reductase_[NAD(P)H]_large_subunit
MVGHRFCEKLVEYTDKFEITVLGEEPRAYDRVHLSEYFASASLYLSYRTNGIKLLLSPAVTLDTVRRKLVTSLLEFDELIFATGSSPFIPPLEGLDKEGVFVYRTIEDLEETLEYSKKIKKAAVLGGGLLGLEAAKALVDLGKETHVIEFAPRLMPRQLDDGGAAILKSKIEEIGVEIHLNKQTEKVLQKEGFAFKDGGTLDFDLLIVSAGIRPRDELAKEAGIAVGDRGGIIVDDGMGTNVYGIYAIGEVALHRNFIYGLVAPGYEMAETLAFNLCSKPKVYSGSDLSTKLKLIGVEVASFGDALGQNE-HIPIVFKNPRSGVYKKLVISPDGKYLLGGILVGDAKAYGNLLSFYLNELPEEPETLIVGSVFGADTLPDEAKICSCNNVSKGDILTAIREECYDITSLKNCSKAGSGCGGCLPQVNSILKTQGKVVTEHLCEHFKFSRKELYQVIKVKSLKSFPDVLKEVGKGNGCEICKPAVASIIASIWNEPILKHREIQDTNDKYLANIQRGGTYSVVPRIPGGEITPDKLIVIGDVAKKYNLYCKITGGQRIDLLGARIDQLPSIWKDLIDHGFESGHAYGKSMRTVKSCVGSTWCRFGVQDSTSFAIKLEERYKGIRAPHKLKCGVSGCIRECAEARGKDFGIIATERGWNLYIGGNGGVNPKHAILFAEDLDEDTCIKYIDRYMMFYIRTADKLMRTSTWLEQLEGGIEYLKDVVINDRLGINSQLDEEMKHLVNTYHCEWKDVVEDPEKQKKFKHFVNSNETDPNIQFTEERGQIRPV
>UP000001889_1661_Nitrite_reductase_[NAD(P)H]_large_subunit
MVGHHFLEQCVSRHEQYHIVVFGEERYAYDRVHLSEYFASASLSLAFVRHGIELRLSRVSAIDREARVIRTASTHWDKLVLVTGSYPFVPPVKGNDAPACFVYRTLDDLDAIAAKAGTARRGVVIGGGLLGLEAANALRQLGLETHVVEFAPNLMAVQLDSAGAAMLREKIEALGVGVHTGKATTEIEDGLRLHFADGCHLDTDMVVFSAGIRPQDALARGAGLQTGERGGICIDGRCLTPDEAIFAIGECALWEGRIFGLVAPGYQMARVAASILAQEEAAFSGADMSTKLKLLGVDVASFGDAQGRTPGAKSYQWSDGPAQVYKKIVVSDDGKALLGGVLVGDAGDYATLLQMMLNALPARPEALILPALLGVAALPDSAQICSCHNVSKADICQAVSAGATDIGAIKQCTRAATGCGGCSALVRQVLAVQGVVVKKDICEHFPYSRQEIYHLVRVNRIHTFEQLISRYGQGHGCEICKPLVGSVLASCWNDYLLKHRPLQDTNDRFFANIQKDGSYSVVPRMAAGEVTAEGLIAIGEIARRYRLYSKITGGQRIDLFGARLEQLPDIWRDLIAAGFETGHAYGKSLRTVKSCVGSTWCRYGVQDSTRLAITLENRYKGLRAPHKIKMAVSGCTRECAEAQSKDVGAIATDKGWNLYLCGNGGMKPRHADLFASDLDSETLIRTIDRFLMFYIRTADRLQRTSSWMENLEGGIDYLREVIVEDSLGIAEELEQEMARVVASYQCEWQTTLNDPQQLALFRASINDPAQPET-------------
>UP000001889_2034_Nitrite_reductase_(NADH)_large_subunit
MVGHRFIEDLLDKASLFDITVFCEEPRAYDRVHLSSYFSTAELSLVYEKHGVKVLVGRAITINRQEKVIHSSAVYYDKLIMATGSYPWIPPIKGSETQDCFVYRTIEDLNAIEACARRSKRGAVVGGGLLGLEAAGALKNLGVETHVIEFAPMLMAEQLDQMGGEQLRRKIESMGVRVHTSKNTQEIVEAKTMRFADGSELEVDFIVFSTGIRPRDKLATQCGLEVAARGGIVINDACQTSDPDIYAIGECASWNNRVYGLVAPGYKMAQVAVDHILGNENAFEGADLSAKLKLLGVDVGGIGDAHGRTPGARSYVYLDESKEVYKRLIVSSDNKTLLGAVLVGDTSDYGNLLQLVLNELPENPDSLILPSHIGVDKLPDSAQICSCFDVTKGMLVAAINKGCHTVAALKAETKAGTGCGGCIPLVTQVLAKQGIEVNNNLCEHFAYSRQELFHLIRVEGIKTFEELLAKHGKGYGCEVCKPTVGSLLASCWNEYILKHTPLQDTNDNFLANIQKDGTYSVIPRSAGGEITPEGLVAVGRIAREFNLYTKITGSQRIGLFGAQKDDLPEIWRQLIEAGFETGHAYAKALRMAKTCVGSTWCRYGVGDSVGFGVELENRYKGIRTPHKMKFGVSGCTRECAEAQGKDVGIIATEKGWNLYVCGNGGMKPRHADLLAADIDRDTLITYLDRFMMFYIRTADKLTRTAPWLDNLEGGIDYLKSVIIDDKLGLNAHLEEEMARLREAVTCEWTETVNTPSAQLRFKHFINSDKRDPNVQVVPEREQHRPA
>UP000001918_857_Nitrite_reductase_[NAD(P)H]_large_subunit
PAGHRLVETLRERAGLWRITVIGEEPRAYDRVALTSYLTA-DLTFPAHDAQVTVRTATVTGIDRAARTVTTASIGYDALVLATGSAPFVPPVPGRDLPGVFVYRTIDDLEALRAHCIPGAAGVVVGGGLLGLEAARALQGLGIDVHVVEAAPWLMPRQLDEGGGAMLRRHIQQLGLTVHTGAPLQGLHGTAQVTLGDGTAIRAQVVVFSAGIRPRDELARACGLPVGERGGIVVDATCRTADPAIFAIGECALVDGTVYGLVGPCFAMAETVADHLAAAQAAFGGADTSTKLKLMGVEVASFGDPFARAGGALDVTYTDPVAGVYKKLVVSDDARTLLGGVLVGDASAYPALRTRVGAQLPGSPEQILFGGTPPGGELPGDAVICSCNNVSAETIRGAIRASLTDVPAVKECTRAGTSCGSCVPLVKKLLTAAGVQVGKALCEHFDHSRAELFDIVRVRQITTFTQLITEHGRGRGCDICKPVVASILASLGRGHILDQAALQDTNDHFLANMQKNGTYSVVPRIPGGEITPEKLIVIGEVARDFGLYTKITGGQRIDLFGARVEQLPKIWKRLVDAGFESGHAYGKALRTVKSCVGSTWCRYGVQDSVGMAIRLELRYRGLRAPHKLKAAVSGCARECAEARSKDFGVIATERGWNLYVGGNGGMRPRHADLFASDLDDETLVRYIDRFLMFYIRTADRLQRTAGWLEELDGGIDYLREVIIEDRLGICAELDEQMERHVAGYSDEWRDTLEDPEKLRRFVSFVNAPDPDPSIVFEPERDQIKPV
>UP000001937_3639_Nitrite_reductase_[NAD(P)H]_large_subunit
MVGHRLLAALRDREGRWDVTVLAEEPRAYDRVGLSAYFTTADLSLVLEHPRLRVRLGPVVAVDRAARTVTTGAYRYDALVLATGSYPFVPPVPGREATGCHVYRTIEDLDAISASARRTGTGVVVGGGLLGLEAANALRSLGLATHVVEFAPRLMPAQVDEAGGQTLRAHITGLGIGVHTDTATERIEGRARMVFARHAGLDTDVVVFSAGIRPRDALARECGLDVGDRGGIVVDEGCRTSDEHIYAVGECALAAGRVYGLVAPGYAMAEVVADRLLGGDATFTGADMSTKLKLLGVDVASFGDAFGTTPGALPITFADPVAKVYKKLVLSDDARSVLGGILVGDAGEYGTLRAMVGSVVPDDPARLILPAGGAGVALSAGAQICSCNNVTHGQICAAISAGLTDVAGIKGCTNAGTSCGSCVPMLRTILAAAGLEVSKALCEHFDVSRAELFEIVRVRGITTFSQLIAEHGRGRGCEVCRPVVASILASLYNGYVLVQAALQDTNDHLLANMQKDGTYSVVPRLPGGEVTPETLILIGEVARDFNLYTKITGGQRIDLFGARAEQLPKIWKRLTDAGLESGHAYGKALRTVKSCVGETWCRYGVQDSTTLAVDLELRYRGLRSPHKIKMAVSGCARECAEARSKDVGVIATEQGWNLYLGGNGGHRPRHAELFASDLDTETLVRYIDRFLMFYVRTADRLQRTAPWVESLDGGLGHVREVIVDDSLGICAELDTAMAYHVATYQDEWKTTLADPVALRRFASFVNAPEADPDVIHVLERGQPRPA
>UP000001947_1647_Nitrite_reductase_(NADH)_large_subunit
MVGHKFIENLLAHADDYEIVAFSEEPRAYDRVQLSKYFSTADLMLTYKENGVNYVLNKVTAVKHDENKVVVASIAYDKLILATGSFPFVPPIPGKDQPHCLVYRTIEDLEAITASAKESKVGVVVGGGLLGLEAGNALQNLGLEVHVVEFAPRLMAVQLDEGGGNLLRKKIEALGVNVHTEKNTQEIVTCYRMNFADGSHLETDMILFSAGIRPQDELARNNDLEIGERGGIVINNNCQTNIENIYAIGECALWDGKIFGLVAPGYQMSKVAISHITGGEDQFTGADMSTKLKLLGVDVASVGDAQGRTPGCLSYVYQDGVADVYKRIIVNAEKTRLLGAVLVGDVEAYGTLQQMYVNDLPEMPEAMILPSIMGVDALPEGAIICSCNDVTKGQICCAVQDGSVTIGDIKANTKAGTSCGGCVALATQVLTKLGVEVITDLCEHFAHTRQELHHIVRVEKIKTFGELIEKHGTGLGCDICKPTAASIFASVWNEYVLEHAGLQDTNDHFMANMQKNGTYSIVPRVAGGEITPEKLIVLGQVAQKYKLYTKITGGQRIDLFGAQQHELPLIWKELVDAGFETGHAYGKSLRTVKSCVGSTWCRYGMLDSVGMAIRLEDRYKGLRSPHKIKFAVSGCTRECAEAQSKDVGVIATETGWSLYLCGNGGMKPRHADLFATGLDDETLIKYIDRFLMFYVRTADRLQRTSVWMDNLEGGLDYLKSVVIDDKLNVNAELESEMALVIDTYQCEWKTTIEDPEKLKRFRTFVNSDEKDNTVVFVEEREQIRPA
>UP000001982_63_Nitrite_reductase_[NAD(P)H]_large_subunit
MVGHKFIDNLVSQMDKLAITTFSEEAQAYDRVQLSGYFSTADLALTYQQHGVKYLLNKISAISPKTRTVTDAHIHYDKLILATGSYPFVPPIPGNQQPHCLVYRTIGDLEAIKASSKLSKKGVVIGGGLLGLEAANALKNLGLETHVVEFAPRLMAMQLDDGGANLLRHQIEALGVYVHTEKATKEIVNSYRLNFGDGDYLETDMIVFSAGIRPQDELARAAGLELGERGGIVINDYCQTSDQDIYAVGECALWHGKIFGLVAPGYAMASVAASHILGGEARFTGADMSTKLKLLGLDVASIGDAHGQTPGAQSYTFRDEVAQVYKRLVVSASGDKVLGAVLVGDVEAYGQLLQMMLNPLPAHPSTLILPSILGVDALPAAAQLCSCFDVTKGDIVQAVAAGATDMGAIKSCTKASTGCGGCSALVKQVLAALGHEVDKSLCEHFSYTRPELADIVRIKQIKSFDELLLSHGKGLGCEVCKPTIGSILASFWNEYVLEHIGLQDTNDVYLGNMQKDGSYSVVPRIAGGEITPDKLIVLGEVAKEFDLYTKITGGQRIDLFGAQLHELPLIWRKLVDAGFETGHAYGKSVRTVKSCVGDSWCRYGLKDSLGFAIDIENRYKGLRSPHKLKFAVSGCTRECAEAQSKDVGIIATESGWNLFVGGNGGMRPRHAELLAVDLDDKTLIQYIDRFLMFYIRSAERLQRTSVWIESLEGGLDYLKSVIIDDKLGLAAGLEAEMANAINQYQCEWKTTLESPDKLKRFQHFINSDLSDAGQVYQRKRQQRHPA
>UP000001993_1489_Nitrite_reductase_(NADH)_large_subunit
MVGHHFVEKAIELNTTYDIHVFAEEDRAYDRVYLSSYFEDAKLNLVYDATGIQLHLNKIVDIDSEAHTLTVEGVEYKNLVLATGSYPFVPPIEGGDHAHCHVYRTIADLDDILETAQSAKKGVVVGGGLLGLEAAKALVTLGLDTYVVEFAPQLMGVQLDPAGGEILKKKIEALGVTVLTGKNTKEIVDTLTMKFTDDTELDTDLILFSAGIRPQDGIMRECGVTLGGRGGILINDHCQTNNEDIYAIGECAVWDNKIFGLVAPGYAMASICAAQIAGDEQTFTGADMSTKLKLMGVDVGSIGDAHATTEGSLSYIYQNPNEGIYKKLVTSGDNKKLLGAVMVGDTEDYNNLLQLFLNDLPAHPESLILPNVMGIENLPDTATICSCFNVSKGAICGAVEDGAYSLADVKSCTKAGTGCGGCAPMVKDVLTDLGFEVNNDLCEHFSYSRQELYGLVRVKGIKTFDDLLTQHGTGRGCEICKPAVASILSSCWNDYVLKLAPLQETNDYYLGNIQKDGTYSVVPRVAGGEITADKLIVLGQVAKDFNLYTKITGGQRVDLFGARLEQLPDIWECLVEAGFETGHAYGKSLRTVKSCVGENWCRYGVADSVGLALTLENRYKGVRSPHKIKMGVSGCTRECAEAQSKDFGVIATENGWNLYVAGNGGMVPRHGELFATDLDTETLIKYIDRITMFYIKTADKLQRTSKWRESLEGGLEYLQQVIIEDSLDIAQELEDQMQLLVDNYVCEWKETITDKEKLKRFRHFVNSELGDDNVVFVTEREQIRPA
>UP000002011_2045_Nitrite_reductase_(NADH)_large_subunit
MVGYKFCEKLLSRGQEFSITVFGEEPRAYDRVHLSEFFASADLSMAYAENGIRLFLSPVVDIDREEKLVRSHHVYYDYLIMAAGSGAFVPSIPGVEKDGVFVYRTIEDLELIQSYAKKARKGAVLGGGLLGLEAAKALLDLGLEAHVVEFAPRLMPRQIDDAGSRMLQSQLESLGLQIHLSKSTQEIKDREGMQFADNSFLDVDMLVISAGIRPRDEVAKIAGLETHPRGGIIVNNQLQTSDPFIFAIGECALAHHMIYGLIAPGYEMADVVATMLTGGEKEFLPYDMSTKLKLIGTDVASFGDPFVEEPACRTIRYENKAKGIYKRINVSSDGKTLLGGILVGEAEQYNMLLQTCKNILPPDSEDLILGSRAGVMSLPDDALICSCEAVTKGMICHEVGEGHHTVDALKKCCKAGTGCGGCIPMVKDLMKEKGVYVRNVICEHFDYSRQELLDLVKMNGLKTYGAVLDHHGKGDGCEVCKPLVVSLLASLWNENILARAVAQDSNDRYLANIQKGGTYSVVPRIPGGEITPEKLIVIGQVAQKYNLYTKITGGQRIDLFGAHLGDLPDIWEELIDAGFESGHAYGKSLRTVKSCVGSTWCRFGVQDSVSFAIEVEDRYKGLRSPHKLKSAVSGCVRECAEAQSKDFGIIATEKGWNLFVCGNGGSKPQHAQLLATDVDKETCLRLIDRFLMFYIKTADPLTRTATWLNKMEGGMNYLKAVVVDDVLGIAGELERDMQNLIDVYKCEWREVVESPELRKRFTHFVNTPMKDPSITFADMREQKRAT
>UP000002028_1316_Nitrite_reductase_(NADH)_large_subunit
MVGYKFCEKLVAKDQRFTLTVFGEEPRAYDRVHLSAYFDTADLTLAYADNGITLYLTPVVNIDRERKEVRSHHVPYDYLVLATGSGAFVPPVAGVEKDGVFVYRTIEDLDLIQSYARKARKGAVLGGGLLGLEAAKALLDLGLEAHVVEFAPRLMPRQIDDAGSGILQHQLESLGLNIHLSKSTQEITEATGMQFADGSHLAVDMLVISAGIRPRDELAKSAGLDTHPRGGILVDNFLQTSDSSIFAIGECAVVHHMIYGLVAPGYEMAEVVASRLIGEEKEFKPYDMSTKLKLIGTDVGSFGDPFASD--CKTIVYENKAKGVYKRVNISVDGKELLGGILVGDAEQYNMLLQTCKNILPPDPEDLILGSRAGVMSLPDDALICSCEAITKAMLCHEIGEGHTTVDALKKATRACTGCGGCTPMVKDILKQKGVYVRNILCEHFDFTRQELLDLVKINSLKTFDAVLDKVGKGDGCEVCKPAVASILASLWNENILERATIQDSNDRFLANIQKGGTYSVVPRIPGGEITPDKLIVIGQVAKKYGLYTKITGGQRIDLFGAHVGDLPVIWEELIAAGFESGHAYGKSLRTVKSCVGSTWCRFGVQDSVSFAIEVEERYKGIRSPHKLKSGVSGCIRECAEAQSKDFGIIATEKGWNLYVGGNGGSKPQHAILLASDVDKETCIRYIDRFLMFYIKTADPLTRTATWLNKMDGGMNYLRAVVVDDVLNIADELEREMQLLVDTFKCEWKEAVENPALRARFAHFVNAEQKDPTVQFDALRDQKRAK
>UP000002029_1283_Nitrite_reductase_[NAD(P)H]_large_subunit
PTSSRLVEALVAKAG--RITVLGEEPRAYDRVALTSYLTSADLTYP-VPEGVVLRLARVTGIDRDGRTVTTADEPYDVLVLATGSSPFVPPVPGRELEGCFVYRTIDDLDAIRKASAGAGSGVVIGGGLLGLEAADALRGLGLSTHVVEMGGWLMPRQVDEGGGAVLRGHVEALGLSVHTEAGAKEIVGRAGLVKPDGETIEAQVVVFSAGVRPRDELARQAGLAVGDRGGIAVDDGMRTSDPAIYAVGECALHDGMVYGLVGPCFTMAEVAADRILGGQAAFARADLSTKLKLLGVEVAQFG----AMDGALDVTFMDPVGGVYQKLFVSDDARTLLGGICVGDATPYNTLKPFVGRDLPGAPSELLFTGGPASMDLPDDAQVCSCNNVTKGQVCAAIADGLTDVAGIKGCTRAGTTCGSCLPMLKQILVKSGVEVSKALCEHFTHSRAELFDIVRVRGITTFSQLIDEHGTGRGCDVCKPVVASILASLGNGHILDQAALQDTNDHFMANIQRNGTYSVVPRIPGGEITPDKLIVIGEVARDFGLYTKITGGQRIDLFGARVEQLPLIWKRLVDAGFESGHAYGKALRTVKSCVGSTWCRYGVQDAVGLAIAVELRYRGLRSPHKLKSAVSGCARECAEARGKDFGIIATEQGWNLYVGGNGGFTPRHADLFASDLSTEELIRTIDRFLMFYVRTADRLQRTSAWLESQ--GLEYVKQVVLEDSLGICADLDAQMDRHVASYADEWRTAIEDPDKLRRFVSFVNAPAPDPSIAFTAERDQIKPV
>UP000002084_2773_Nitrite_reductase_(NADH)_large_subunit
MVGHRFIEDLLDKASLFDITVFCEEPRAYDRVHLSSYFSTAELSLVYEKHGVKVLVGRAITINRQEKVIHSSAVYYDKLIMATGSYPWIPPIKGSETQDCFVYRTIEDLNAIESCARRSKRGAVVGGGLLGLEAAGALKNLGVETHVIEFAPMLMAEQLDQMGGEQLRRKIESMGVRVHTSKNTQEIVEAKTMRFADGSELEVDFIVFSTGIRPRDKLATQCGLAVAQRGGIVINDTCQTSDPDIYAIGECASWNNRVYGLVAPGYKMAQVAVDHILGRENAFEGADLSAKLKLLGVDVGGIGDAHGRTPGARSYVYLDESKEVYKRLIVSQDNKTLLGAVLVGDTRDYGNLLQLVLNELPENPDSLILPSHIGVDKLPDSAQICSCFDVTKGDLIAAINKGCHTVAALKAETKAGTGCGGCIPLVTQVLAKQGIEVNNNLCEHFAYSRQELFHLIRVEGIKTFEELLAKHGKGYGCEVCKPTVGSLLASCWNEYILKHTPLQDTNDNFLANIQKDGTYSVIPRSAGGEITPEGLVAVGRIAREFNLYTKITGSQRIGLFGAQKDDLPEIWRQLIEAGFETGHAYAKALRMAKTCVGSTWCRYGVGDSVGFGVELENRYKGIRTPHKMKFGVSGCTRECAEAQGKDVGIIATEKGWNLYVCGNGGMKPRHADLLAADLDRETLIKYLDRFMMFYIRTADKLTRTAPWLDNLEGGIDYLKSVIIDDKLGLNEHLEEEMARLRAAVICEWTETVNTPAAQVRFKHFINSDKRDPNVQVVPEREQHRPA
>UP000002139_4225_Nitrite_reductase_[NAD(P)H]_large_subunit
MVGHKFIENMVLGLREWNITTFCEEPRAYDRVNLSAFFNSADLSMVYEEAGIQVHLNKAVSIDRRKKAVTSAKVYYDKLILATGSYPFVPPIKGKDAKGCFVYRTIDDLEAMDAYAKVAKVGTVIGGGLLGLEAANALKNMGLQVHVVEFAPRLMALQVDDAGGAILRAKIESLGVNVHTSKSTTEIVGRARMVFADQSELETDMIVFSAGIRPRDELARACDLALGNRGGVAINERCQTSDPDIYAIGECASYSSQLYGLVAPGYHMAKVAVDALTGGKETFSGFDMSTKLKLMGVDVASFGDAFATQQGARVLSFMNATSNVYKKLVVSGDGKLLLGGILVGDAANYGQLLQLVQNVLPPHPEDLIVTARLGVDALPDTAMICSCLNVTKKAICSAICDKHVTVAGIKAHTKAGTGCGSCTTLISDILKKAGVAVNNYICEHFNHSRQELYHLVRIHQIKTFDDLLARHGQGKGCEICKPAVASILASTWNEHILSHLPLQDTNDRYLANVQRDGTYSVVPRVAGGEITPDQLIALGVVAKKYNLYSKITGGQRVDLFGARLEQLPDIWRELIAAGFESGHAYGKALRTVKSCVGSTWCRYGVQDSVGFAVAVENRYKGLRSPHKLKSAVSGCARECAEAQGKDFGIIATEKGYNLYLCGNGGMKPQHAQLFASDLDEATLIKYLDRFLMFYIRTADRLQRTSVWFNNLEGGMDYLRQVIIEDSLGICDELEKEMAHLIATYECEWKAAVNDPEKLKQFRQFVNVGEPDRSIVFVSERAQHRPA
>UP000002171_2503_Nitrite_reductase_[NAD(P)H]_large_subunit
MVGHHFVENFVNSAGDYEIHILAEESRAYDRVHLSEYFSSYDLCLVYEKHGVHLHLSGATQIDRDAKQVITEQYSYDTLVMATGSYPFVPPIPGNDGEACFVYRTLEDLDKIQACAEDAKVGVVVGGGLLGLEAANALKSLGLKSHVVEFAPRLMPVQLDEDGGELLKKKIEALDVDVHCEKATTEIVEHYRMNFSDGSFLETDLILFSAGIRPQDTLARSSELEIGERGGILVNDQCLTSDENIYAIGECALWNNQIFGLVAPGYTMAKTAVAAIAGDEAAFTGADMSTKLKLLGVDVGSIGDAHGKTPGSISYRYLDEDEQTYYRIIVSEDKKKLLGAVLVGDNSKYDTLLQYALNDLPEKPQGLILPSMLGPDALPDEATICSCLNVTKGQICCSIDEGATSVADVKDATKAASGCGGCAAMLKSVLSKRGVEVNTDLCEHFAYTREELYHIIRVEGIRSFSELLEKHGKGLGCEICKPAAGSILASCWNEHIQELVSLQDTNDTFMANMQKNGTYSIVPRVPGGEITPDKLIVIGQVAKKYNLYTKITGGQRVDLFGAQLHELPLIWEELVNAGFETGHAYGKSLRTVKSCVGSTWCRFGVNDSVGMAINLENRYKGLRAPHKIKFAVSGCTRECAEAQCKDIGVIATENGWNLYVCGNGGMKPRHADLFATDLDDETLVKYIDRVLMFYIKTADRLQRTSVWMENLEGGLDYLKEVVIDDKLEIGEELEAQMAHIVSTYECEWKATLEDEEKLKRFRTFVNTDQVDPQIVHILERDQVRPV
>UP000002187_3456_Nitrite_reductase_(NADH)_large_subunit
MVGHKLLESLAGHPCAPQVTVLCEEPRAYDRVHLSEFFSTADLSLVFEAHNFRLRLGAAASVDRAARTVTLANLGYDRLVFATGSAPFVPPVPGRDRADCFVYRTIEDLVAMRACGARSRSGVVVGGGLLGLECAKALRDLGLDTHVVEFAPRLMAVQVDDGGGSMLRGRIEALGVQVHTGKNTLEIGTAHRMHFADGTHLEADMIVFSAGIRPRDQLARDCGLEIGPRGGIVIDDRCRTGDAAVYAIGECAAWRGQTFGLVAPGYEMARVVAQQLAGGEAAFGGADLSTKLKLMGVDVASIGDAHGTTPGCRVVQYVDQRREVYKKLVVSECGKRLLGAVLVGDAAEYGTLLQMRLNELPPEPEMLILPQAIGVEALPAAAQICSCNNVSKAQICEAVAGGATSIGALKTCTGAGTSCGGCVPLVTQIMKKQGLAVNNHLCEHFAHSRQELYHLIRVEGIRTFDELLRKHGKGLGCDVCKPTVASILASCWNEFVLKHAGLQDSNDYYLANIQRDGTYSVVPRMPGGEVTPEGLIAVGQVAKKYGLYTKLTGGQRVDLFGARVEQLPLIWEELIAAGFESGHAYGKSLRTVKSCVGSTWCRYGVGDSVGLAIDLENRYKGLRAPHKIKFGVSGCTRECAEAQGKDIGVIATEKGWNLYVCGNGGMKPRHAELLAADLDRETLIRYIDRVLMFYIRTADRLQRTSTWRDNLEGGLDYLIDVVVHDRLGIGADLEAQMAHVVDTYECEWKKAVNDPATRRRFRHFVNSDAPDATIAFVEARGQIRPA
>UP000002190_1277_Nitrite_reductase_(NADH)_large_subunit
MVGHKLVECLAQQAHDLDITVLGEESRAYDRVHLSEFFSTADLSLVFERHGVQLKLNRAVAVDRDARTVTVASLPYDRLVFATGSYPFVPPVPGRERGDCFVYRTIDDLEAMRECGARSKTGTVVGGGLLGLECAKALRDMGLQTHVVEFAPRLMAVQVDDGGGRVLRGRIEELGVTVHTHKNTTAIVAGHRMQFADGSHLDTDMIVFSAGIRPRDDLARACGLELGARGGIAIDDACRTSDPHIYAIGECALWHGQLFGLVAPGYEMARVVAKQLLGDSAEFAGADMSTKLKLMGVDVASIGDAHGNTPGSRTYQFSDERKQIYKKLVVSDCGKYLLGGVMVGDASEYGTLLQMMLNELPASPEFLILPQALGVEALPAAAQICSCNNVSKGELCAAVCAGATDIGALKSATGAGTSCGGCVPLVTQVMKKQGLAVNNHVCEHFPYSRQELYHLVRVEKLRSFGALLAKHGRGLGCDICKPAVASILASCWNEFVLKHASLQDTNDYYLANIQRDGTYSVVPRMPGGEVTPDGLIAVAQVAKKYGLYTKITGGQRVDLFGARVEQLPSIWEELIAAGFESGHAYGKSLRTVKSCVGSTWCRYGVGDSVGLAVELENRYKGLRTPHKIKFGVSGCTRECAEAQGKDVGVIATEKGWNLYVCGNGGMKPRHAELLAADLDKATLVRYIDRFLMFYVRTADRLQRTSVWRDNLEGGLDYLIDVIVNDRLGVAAELEAELQHVVDTYECEWKKAVTDPETRKRFRHFVNSGESDSNVAFVEERGQIRPA
>UP000002215_2315_Nitrite_reductase_[NAD(P)H]_large_subunit
MVSYKFCEKIISRAGTAEIVVFGEEPRAYDRVHLSEFFATADLLMAYAANDITLHLGPVQQIDRSNKTVHSYKEAYDYLIIATGSSAFVPPIPGVDKKGVFIYRTIEDLELMRDYAPRAKRGVVIGGGLLGLEAAKAMLDLGIDTHVIEFAPRLMPRQIDESGSRILEQQLNQLGLVIHTNKNTSEVLDTTGLQFADETHLAADMLVISAGIKPRDELAKLSGLETGHRGGILVNEYMQTTDPEIYAIGECALYNGMIYGLVAPGYEMAEVVATHIYNSEKTFTGFDMSTKLKLIGVDVASFGDPFAPADTCRSIVFEDTMKGVYKRISITNDGKHLLGGILIGDADAYNMLLQTAKNILPPNPEDVLLGARAGVLGLPDDAIICSCESITKGDICTAVEAGNETLDAIKKCTKAATCCGGCTPMVKDLMKAQGKYIRNVICEHFAYSRQELYDLIRIKNIRAFDEALDHYGAGDGCEVCKPVVASIMASLWNDMILDNDTVQDSNDRFLANIQKGGTYSVVPRIPGGEITPAKLLVIAQVALKYNLYTKITGGQRIDLFGAHLDDLPNIWEELIDAGFESGHAYGKALRTVKSCVGSTWCRFGLHDSVTFAIQIEERYRGLRAPHKLKSAVSGCIRECAEAQSKDFGIIATEKGWNLYVCGNGGSKPQHAILLASDLDSATCIRYIDRFLMFYIKTADPLTRTATWLNKLDGGISYLRNVVVNDSLGIAAELEAEMQGLVDRYKCEWREVVESPELRKRFSHFVNAGTKDPTVKFDNLREQKKAA
>UP000002219_172_Nitrite_reductase_[NAD(P)H]_large_subunit
MVGHRLVEALRDRAGHWHITVVGEEPRAYDRVALSSYFDSADLSLGLSGPHVDVHVNRAVGIDRASRTVTTASLPYDRLVLATGSTPFVPPVPGHDLPGCHVYRTIEDLDAITASARGARTGVVVGGGLLGLEAANALRLLGVRAHVVELAPHLMPAQIDEGAGGLLRTLITDLGVRVHTGSASTAVEGRARLRLGEGS-LDADLVVFSVGIRPRDDLARAIGLEVGERGGIVVDDTCTTSDAHIHAVGEAANHRGTVYGLIAPGNAMAEVVADRLVGGRATFTGADTSTKLKLMGVDVASFGDAHGRTPGALDVVVNDAASGRYAKLVVSDDATTLLGGVLVGDASAYATLRPLVGSPLPGDPLSLITPEGLGADALPDTAQICSCNAVTKGELTEAISCGNHDVPALKACTRAGTSCGSCVPMLKQILSQAGIEQSKALCEHFPQSRAELVEIVRATGTTTFSGLIAAHGTGHGCDVCKPTVASILASLGNGHILEQATLQDTNDRYLANMQRNGTYSVVPRIPGGEITPDKLIVIGEVARDFNLYTKITGGQRIDLFGARLEQLPVIWKRLVDAGFESGHAYGKSLRTVKSCVGTTWCRFGVQDSVGLAIRLEERYRGLRSPHKLKAAVSGCARECAEARGKDFGVIATDKGWNLYVGGNGGFTPRHAELLASDLDEDTLIRYVDRFLMFYVRTADRLQRTAPWIESLDGGLDHLRDVVVQDSLGIAAELEEAMARHVDSYGDEWAAVLADPDKLARFVSFANAPDPDPTISFTTTRDQPVPT
>UP000002255_613_Nitrite_reductase_[NAD(P)H]_large_subunit
MVAQRLVEALRARAGAWQVDVFAEEPRPYDRVQLTKYFEDAELALGWADPLVTLHRDAVTGIDREARTVTDRLHPYDELVLATGSSAAVPPIPGADLPGVFVYRTIDDVAALRGWVEKPVRGAVIGGGLLGLEAAGALKALDAHATVIQFGTHLMDVQTDLGGGQALARLINGKGIGVRCSTATQVMKGHGRLEFADGGRLDVDVVVLATGVRPRDELARAAGLEVGARGGVVVDLACRTADEHVHAIGEVAAVEGVCYGLVAPGYAMAEVVVDRLLGGEATFPGADTATKLKLNGVDVASFGDAHARTPGAVEVVWADPVGGVYKKLVLSDDAKTLLGGVFVGDAAPYASLRPMLGSTLPGDPSAFLLPEGAPSLELPDDANVCSCNNVTAGTIRGAVTEGCTDLAGVKACTRAGTTCGSCLPLVKKILEKAGVEVSTALCEHFSLSRAGLFEAVRVAGLHTFSEILERFGQGRGCDICRPVIGSILASLGNGHVLAQAALQDTNDHVLANMQKDGTYSVVPRMPGGEVTPEGLIVIGQVARDFGLYTKITGGQRVDMFGARIEQLPQIWQRLVDAGFESGHAYGKALRTVKSCVGSTWCRYGVQDSVGMAVRLELRYRGLRSPHKLKLGVSGCARECAEARGKDVGVIATEKGWNMYVGGNGGFTPKHARLFAEDLSDDELIRAIDRFLLYYVRSADRLQRTAAWLDDVEGGLDHVRAVVLEDSLGIAADLDEQMAAHVAGYEDEWKAVLDDPDKLARFSSFVNAPDPDPDLAYVPERGQRRPA
>UP000002287_4856_Nitrite_reductase_(NADH)_large_subunit
MVGHKLLECLAAQAGTLQVTVLGEEPRAYDRVHLSEFFASADLSLVFERHQFDLRLNRVASIDRDAHTVTLASLAYDKLVLATGSRPFVPPVPGHERDGCFVYRTIEDLEAMQARGAHATRGVVVGGGLLGLECAKALRDMGLDTHVVEFAPRLMAVQVDDGGGRMLRAKIESLGVTVHTGKNTLEIVQHHRMAFADGSHLDADMIVFSAGIRARDELARACGLEIGPRGGVAIDDACRTSDADIYAIGECAAWNGMVYGLVAPGYDMARVVAKQLGGKMAAFAGADMSTKLKLMGVDVASIGDAHGATAGSRTYQYADERRQVYKKLVVSDCGKFLHGAVMVGDATEYGTLLQMMLNELPAQPEFLILPSSLGVDALPDGAQICSCNNVSKSQICAAVADGATSLGALKSCTGAGTSCGGCVPLVTQIMKKQGLAVNNHLCEHFAHSRQELFHLIRVERITTFDELLHKHGRGLGCDVCKPAVAGILASCFNEFVLKHAGLQDSNDYYLANIQRDGTYSVVPRMAGGEVTPEGLIAVGQVAKKYGLYTKITGGQRVDLFGARVEQLPSIWEELIAAGFESGHAYGKAVRTVKSCVGSTWCRYGVDDSVGLAIDIENRYKGLRAPHKIKFGVSGCTRECAEAQGKDVGIIATEKGWNLYVCGNGGMKPRHAELLASDLDRATLIRYIDRFLMFYVRTADRLQRTSVWRDNLEGGLDYLIDVVVHDRLGIAAELEADMQHVVDTYECEWKKAVTDPETRKRFRHFVNSDAPDTTIAFVETRGQIRPA
>UP000002332_5900_Nitrite_reductase_[NAD(P)H]_large_subunit
MVGHHCVAQLIERLDHYRLHVFSEEPMAYDRVHLSEYFTDASLALSYQTPGVTLHLGPVLEIDRARCEVITADVAYDKLVLATGSYPFVPPIEGAEGDSRLVYRTLEDLDAIRKAAANARRGVVVGGGLLGLEAANALKSLGLEAHVVEFAPRLMPVQLDDFGGLALKAQIERLGVGVHLSRATQSISQYYRMNFANDEFLETDLIVFSAGIRAQDALARQAGLEIGPRGGVVINDEYLSCDPNIYAIGECASWNGSLFGLVAPGYQMARGVAALLCEQTEPFVGADMSTKLKLLGVDVGSIGDAHAHTPGARSYQFIDEASASYRRLVVDASGKHVIGAVLVGDNSYYDTLLQYMQNVLPSEPASLILPSSLGPGALPESATVCSCHNVTKGSICSAIDSGCSDLGLLKSQTKACTGCGGCAGLLKQVLIARGVSVDKSLCEHFAHTRQELYALVRVEGIITFEELLAKHGRGTGCDVCKPAVGSILASCWNQPIMDLVPLQDTNDTFMANMQKNGTYSVVPRIPGGEITADKLIVIGEVAKKYDLYTKITGGQRIDLFGAQLHELPDIWAELIAAGFETGHAYGKSTRTVKSCVGSTWCRYGVQDSVKMALLIEDRYKGLRSPHKLKFAVSGCTRECAEAQSKDVGVIATEKGWNLYIAGNGGMRPRHAELFATDLDDATLIRYIDRFLMFYIRTADKLQRTSVWRESLEGGLDFLKDVILDDSLGLGAELEAQMQQVVDRYECEWANALKDPEKLKRFRTFVNDKRPDPDIHFVQERGQRRPI
>UP000002350_562_Nitrite_reductase_(NADH)_large_subunit
MVGHRYIEELIDKIHNFEVTVLCEEPRAYDRVHLSSYFSTAELSLVYEKNAINVLLGRAITIDREKKIIYSNTINYDKLVMATGSYPWVPSIKGNQGKDCFVYRTIEDLKAIESTAKRSKSGVVVGGGLLGLEAAGALKALGVETHVIEFAPVLMAEQLDPQGGQQLRKKIEQLGVKVHTSKNTTEIIEANTLTFADGTSLEVDFIVFSTGIRPQDKLASQCGLTTGKRGGIAINDTCQTSDKDVYAIGECASWNDKFFGLVAPGYKMAQVAVSHLLEENLRFEGADMSAKLKLLGVKVGSIGDANGRTENCKSYVYLNEHEDIYKRIIVSEDGKQLLGAVLIGDTADYGNLLQLKLNELPENPDSLILPAHMGVDSLPDSAVMCSCFDVTKGKIAAAVAEGHTSLNEIKAFTKAGTGCGGCVPLIAQVLAKAGIEVKNHLCEHFEYSRQELFHLIRIEEINSFEALLAKYGTGYGCEVCKPTVGSILASCWNDYVLTNTQLQDTNDIFLGNMQKDGSYSVIPRMAGGEVTPAGLLAIAQVANDYNLYTKITGAQRIGLFGAHKDDLPAIWKRLIDAGFETGQAYAKALRMAKTCVGSNWCRFGVQDSVGLGVELENRYKGIRTPHKMKFGVSGCTRECAEAQGKDLGIIATDTGWNMYVGGNGGMKPRHGDLLAGDLDKDTLITYIDRYLMFYVRTADKLQRTSVWLESLNGGVDYLRDVIVKDKLGINAQLEADIAKAIGSYQCEWTTTLDNQQQIKRFSHFINSDKHDDNVVFVAEREQHRPA
>UP000002429_1509_Nitrite_reductase_(NADH)_large_subunit
MVGHKFLECLADAAKDLDVTVLCEEPRAYDRVHLSEFFASADLSLVFAQHNMLLRLNKATAIDTAAKTVTTATLGYDKLVLATGSYPFVPPLPGKDRKDTFVYRTIEDLEAMLECGQRATSGVVIGGGLLGLECAKALRDMGLQTHVVEFAPRLMAVQVDDGGGRMLRQKIEELGVTAHTGKNTLEIVEGHRMNFADGTHLDTDMIVFSAGIRPRDELARASGLTIGVRGGIVIDNNCLTSDPHVYAIGECALWDGKIYGLVAPGYDMARVAARHLRGEASEFAGADMSTKLKLMGVDVASIGDPHGNEPGSRSYQFTDERKQIYKKLVVSECGKFLLGGVLVGDAAEYGTLLQMMLNELPESPEFLILPASLGADALPDTAQICSCNNVSKGEICGAVCDGATTIGALKSCTKAGTACGGCVPLVTQIMKKQGMAVNNHVCEHFPYSRQELYHLVRVGKFKSFDDLLAAHGSGLGCDICKPTVGSILASCWNEFVLKHASLQDSNDYFLANIQKDGTYSVVPRMPGGEVTPDGLIAVGQIAKKYGLYTKITGGARVDMFGARLEELPLIWEELIAAGFESGHAYGKSLRTVKSCVGSTWCRYGVDDSVGLAIDIENRYKGLRAPHKIKFGVSGCTRECAEAQGKDVGIIATERGWNLYVCGNGGMKPRHAELLAGDLDRETLIRYVDRFLMFYVRTADRLQRTSTWRDNLEGGLDYLKSVIIDDKLGIGAELEAEMQHVVDTYEDEWKRAVTDPETRKRFRHFVNSDLRDDNLMFLEERGQVRPA
>UP000002431_2954_Nitrite_reductase_(NADH)_large_subunit
MVGHRLVENLRVVPDALSITVVSEETRAYDRVRLSACVDAPDLALAYQAQGVKVAWGRAIAVDRAAKTVTVAELAYDVLVLATGSFPFVPPIPGNDAAGCFVYRTLDDLAALRDAARTARSGAVIGGGLLGLEAAGVLRKLGLETHVVEFAPHLMPAQLDAEGGAQLKRIIADLGIDVHVSKATREVVGRTALTFADGSRLETDLVVFSAGIRPRDDLARACGLAVGERGGIQIDDRCATSDPAIYAVGECALHGGRVYGLVAPGYAMAKVAAANLLGTEAKFLGADLSTKLKLLGVEVGSFGDAQGQTPNARSISLSDNVRGTYAKLVLSPDGTYLLGGLLVGDTSRYDDLLDLTRSPLLVAPEMLLVPPR--HDTLPDNALVCSCENVRTKTLIAAIEDGCRDVAGLKKCTGAGTGCGGCVPSLHSLLRRFGETVTNRLCEHFPHSRQELFNLIRVKGHRTWDEVLRAHGTGLGCEICKPAVASILASVHNEYILKHALLQDTNDAFLANIQKNGTYSVVPRVPGGEITADGLLAIGAVAKKYGLYCKITGGQRIDLLGAQRDDLPAIWSDLIAAGFESGHAYGKSLRTVKSCVGQAWCRYGVQDSTSLAVKLELRYRGLRSPHKLKSGVSGCTRECAEARSKDFGVIATEKGWNLYVGGNGGVTPKHAVLLAADLDEETLIRTIDRFLMFYIRTADRLQRTSTWLENLEGGLDYLRGVIIDDTLGICADLDAAMAQHVASYFDEWAAALADPQGLARFRAFINSDTRDNTIQWVHERGQIRPA
>UP000002440_2399_Nitrite_reductase_(NADH)_large_subunit
MVGHYFVQELVKRAAKLQVTVLGEEPRAYDRVHLSSFFSTANLSLVYDRPGLELRLNRATHIDRHQRCLSLADLPYDKLVLATGSVPFVPPVPGRDREHCFVYRTIEDLEAMTAAGATAKSGVVVGGGLLGLECAKALRDMGLDTHVVEFAPRLMAVQVDDIGGRVLRTKIEELGVHVHTSRNTVNITTAHRMVFFDETWLETDMIVFSAGIRPRDELARESGLVIGARGGIAIDEFCRSSDHDIYAIGECANWNGQLYGLVAPGYDMARIACAHLSGDAMTFQGADMSTKLKLMGVDVASVGDAHGETPGARSYQYLDEVRNIYKKIVVSEDGKKLLGAVLIGNADEYGTLQQMTVNPLPENPEFLILPASLGVDALPDQAIMCSCNNVTKGQIGEAVANGACSIGEIKACTKAGTACGGCVPLVTQVMLKLGMTVNNHLCEHFPYSRQELYHLVRVGQIKTFDELLDKHGKGLGCDICKPTAASILASCWNDFILKLAPLQDSNDYFLGNIQKDGSYSVVPRMPGGEVTPDGLIAIGQIAKKYGLYTKVTGGARVDMFGARVEQLPQIWEELIAAGFESGHAYGKSLRTVKSCVGSTWCRYGVDDSVGLAVQLENRYKGLRAPHKIKFGVSGCTRECAEAQGKDVGVIATEHGWNLYVCGNGGMKPRHAELLASDLSKEELIRMIDRFLMFYIRTADRLQRTSTWRDNLEGGLDYLKDVIIHDSLGLGAELEAQMQHVVDTYQDEWKTAVTDPEVRKRFRSFVNSMAGDDNIVFVKEREQMRPA
>UP000002484_716_Nitrite_reductase_[NAD(P)H]_large_subunit
MVGQRLVEALRERDRRWQVTVLSEEPRAYDRVALSSYFDSAELDLVYETPGYALHLDTAVDVDRAARTVTTSRLGYDALVLATGSFPFVPPVPGRDLAGCFVYRTLEDLDAIRAAATGRRAGLVIGGGLLGLEAARALRLLGMSPHVVELAPRLMPLQVDEGGGALLRELIEDLDVTVHLGTSVSSIAGRL-ATLTNGTELDLDLVVFSAGIRPRDQLARAAGLPVGERGGVVVDDACRTADEAIFAIGECACIAGRVYGLVAPGYAMAEVLADRLLGGAAAFAGADISTKLKLLGVDVASFGDALAATPGALEVTLNDPVRRSYAKLVVSDDATTLLGGVLVGDASRYASLRPLVGRPLPGDPVAMIAPGGVGAGALPPDAQVCSCHAVTRAAIDTAITTGLTDVAGLKACTKAGTGCGSCVPLLKSLLAESGVAVSTSLCEHFDQTRAELFELVRVEGIATFTELVERHGRGRGCDICKPVVASILASLEHGHILAQAALQDSNDHVLANIQRNGTYSVVPRVPGGEITPEKLIVLGEVARDFHLYTKITGGQRIDLLGARLEQLPAIWTRLVDAGFESGHAYGKALRTVKSCVGSTWCRYGVRDSVGLAIELELRYRGIRSPHKIKAGVSGCARECAEAQSKDIGVIATENGWNLYVGGNGGFRPRHADLLLTDVDTETLVRTIDRFIMFYVRTADRLQRTAGWVESLDGGLAYLRAVLVEDSLGIATELDEAMARHVERYQDEWAAVLDDPQMLGRFVSFVNAPDPDPTITFVTERGQPRPT
>UP000002493_801_Nitrite_reductase_[NAD(P)H]_large_subunit
MVGQHLVEQLVQKHLEHRITVIGAERFAYDRVQLSSLFASHDLMLSYDMHGIQLVLGQVTGIDREQKRILLDGLGYDQLVLATGSYPFVPPIEGKDRDNVFVYRTLDDLSQIKKACEGARTGAVIGGGLLGLEAANALKLLGLETHVIEFAPRLMPVQLDDGAGLVLKEKIEALGLTVHTSTGTERICTAHRMVFKDKDPLEVDVIVFSAGIRPQDELARLAELEVGERGGIVINNQCQTSDENIYAIGECALWEQKIFGLVAPGYTMARTTADVLTGMSEGFKGADMSTKLKLLGVDVASIGDAQMQTEGAQEMVLQDAVAGIYKKLVVDASGTQLLGAILVGDNSDYDALLHCYLNVLPDHAANLLFDTGMLDGEMPDSAIICSCHNVTKGDLVAEIQAGTTNLTDLKANTKAGTGCGGCSNMVKSVLAAMGVEVNNHLCEHFELSRQEMFHICQVEQIKDFDTLIALHGKGHGCDICKPTAASVFASLWNEHIMEHQSLQDSNDAFMANLQKDGSYSIVPRVPGGEITPDKLIVLGEVAQQYDLYTKITGGQRVDLFGAQLEQLPEIWQTLIDAGFETGHAYGKSVRTVKSCVGSTWCRYGVDDSVGLAIELENRYKGLRAPHKLKFAVSGCTRECAEAQSKDIGVIATENGWNLYVCGNGGMRPRHADLFASDLSKSELITMIDRVLMFYVSTADRLQRTSVWMENMEGGLDYLKQVILDDSLNLCDSLDEQMARVVDTYQCEWKSTLDNPQKLQRFRPFLNSTSGSKVLPYQRVRGQRIPV
>UP000002534_491_Nitrite_reductase_[NAD(P)H]_large_subunit
MVGHRFCVELIERAGKNRVIVFGGEPRAYDRVQLSTWFASVDLTLEYRDNGIELSLGPVIAIDRENRTVSTTSQEYDKLVLATGSSAFMPPIPGMEHTGVFAYRTIDDLEAIAAYSRKVSSVAVIGGGLLGLEAAKACVDLGLETKVVEMAPRLMPRQLDDKGAAVLTEAIERLGIEVLTGVATTGIEDTTGLGCRDRDVLPVEMVVVSAGIVPNDKLARDCGLEIGQRAGIVVNSAMQTSDPAIYAIGECALFEGMIYGLVAPGYEMARVTAAQFDGEVKEFTGFDMSTKLKLLGLDVASLGNPFDDNPDNRVVEVHDTVTGIYKRMVIDPSGKKLLGAILVGDAEPYGMLSLYVKGDLPEQPQSLIVKGGLTIDQLEDEDIICSCNNVSYGTISHAIEEELRTVDAIQKVTKAGTGCGGCLPMVKAVLAKAGIEMDNSVCGHFRYSRQDLLHIVKTKKIRTFEELLEQYGQGAGCAVCKTQVASIFASLWNEYILDHANLQDTNDRFLGNIQRNGTYSVIPRSPGGEITPEQLIVMGEIAKEFNLYTKLTGSQRVALFGVHLEDLPKVWARLGEVGLESGHAYAKGLRMVKSCVGDTWCRMGMGPSVDFAIELENRYKGMRSPHKLKAAVSGCTRECAEAMCKDFGLIATENGWNLYVGGNGGAFPRHADLLATDLDREKAIRYIDRYLMYYVRTADKLERTATWLGNLEGGVEKLKKVIIEDSLGICAELEADMERIVAGQHDEWAVTLSKPEQLERFRHFANTDGKDP-VKLIGVRGQERPE
>UP000002566_4011_Nitrite_reductase_(NADH)_large_subunit
MVGHKFLESLLHAGHHLQVTVLCEEPRAYDRVHLSEFFTTAELSLVFDRDDVVLKLNRATAIDITAKTVTASTLPYDKLVLASGSSPFVPPVPGRDRKDCFVYRTIEDLEAMAECGQRAKTGVVIGGGLLGLECAKALRDMNLQTHVVEFAGRLMAMQVDDGGGRMLRRKIEDLGVTVHTQKNTSEIVTAHRLNFADGTHLEADMVVFSAGIRPRDELARACGLEVGERGGIVIDSECRTSAPDVYAIGECALWGGKIYGLVAPGYEMARITAKQILAADSEFSGADMSTKLKLMGVDVASLGDAQGVTPGSRSVQFTDERKQIYKKLVVSEDGKYLLGGVLVGDAAEYGTLLQMMLNELPEAPEFLILPQALGVDALPDSAQICSCNDVSKGALCQAVCAGATTVGALKDATKAGTSCGGCVPLMTQVMKKQGLAVNNHICEHFPYSRQELYHLVRVGRIQSFEALLEAHGSGMGCDICKPAVASILASCWNDFVLKHASLQDSNDYFLANIQKDGTYSVVPRMPGGEVTADGLIAVGQVAKKYDLYTKITGGQRVDLFGARLEQLPLIWEELIAAGFESGHAYGKSLRTVKSCVGSTWCRYGVGDSVGFAIALENRYKGLRSPHKIKFGVSGCTRECAEAQGKDVGIIATEKGWNLYVCGNGGMKPRHAELLAADLDQETLIKYVDRFLMFYVRTADRLQRTSTWRDNLEGGLDYLKDVVINDKLGIVAELEAEMQHVVDTYQDEWKTAVTNPDVRKRFRHFVNSEAKDANVVFVEERGQIRPA
>UP000002588_1166_Nitrite_reductase_(NADH)_large_subunit
MVGHKFLEELQQLIPGAEVTVLCEEPRAYDRVHLSEFFSTADLSLVFDDTGFALRLNRAAAIDRRAKTVTTQDLSYDKLVLATGSYPFVPPVKGNDREQCFVYRTIEDLEAMKAAGAISRKGVVVGGGLLGLECAKALRDLGLETHVVEFAPRLMAVQVDDDGGRILREKIEQLGVQVHTSRNTTEITTAHRMVFADGSHLETDMIVFSAGIRPRDELARQNALAVGARGGIAVDDHCRTSDPDIYAIGECAAWRDQTFGLVAPGYDMARLVARHLAGETAAFAGADMSTKLKLMGVDVASIGDAHGKTAGCRSFRYSDEVKQVYKKIVVSEDGKRLLGAVLVGNADEYGTLLQMALNAPPAEPEFLILPSSLGPDALPDSAQICSCNNVSKGQICAAVGEGATSIGEIKSCTKAGATCGGCVPLVTQIMAKRGMAVNNHLCEHFPYSRQELFHLVRVGGIKSFEDLLARHGQGHGCDICKPTAASIFASCWNDFVLQLASLQDSNDYFLGNIQKDGTYSVVPRMPGGEVTPDGLIAVGQVAKKYGLYTKVTGGQRVDLFGARVEQLPAIWEELIAAGFESGHAYGKALRTVKSCVGSTWCRYGVDDSVGLAVELENRYKGLRAPHKIKFGVSGCTRECAEAQGKDVGIIATERGWNLYVCGNGGMKPRHAELIASDLDRAALIRLIDRFLMFYVRTADRLQRTSTWRENLEGGLDYLKDVLIADSLGLAAELEAQMQHVVDTYQCEWKTAVTDPDVRKRFRTFVNDPQADKRIVFVKERGQIRPA
>UP000002675_871_Nitrite_reductase_[NAD(P)H]_large_subunit
MVGHQLVEQLVATHLEKRIIVIGEERFAYDRVHLSAMFSSHDLLLSYQKHGIELILGAVVGIDRQSKRVTLEDLSYDQLVFATGSYPFVPPMAGSERSKVFVYRTLDDLSQIKQACLGAKKGAVIGGGLLGLEAANALRLLGLETHVVEFAPRLMPVQLDEGAGAVLKSKIEQLGLTVHTSTATEKIITAHRMVFKDAPSLEVDVIVFSAGIRPRDQLARDCGLELGERGGIVVNNACQTSDSEIYAIGECALWQGKIFGLVAPGYAMARVVAQQLRGGEAEFSGADMSTKLKLLGVDVASIGDAHKATPKATEMVLHDAAAGIYKKLVVDQSGTTLLGAILIGDNQDYDVLLQSYLNPLPQPVVSLLFDTSALKGDVSDNTVICSCHNVTKGDLISAIQAGAHELGELKAQTKAGSGCGGCSAMVKSVLSVMGLEVNTQLCEHFSQTRQALYHICQVEKIRDFDSLLAKHGKGHGCDICKPTAGSIFSSLWNEHIMEHSPLQDSNDAFMANLQKDGSYSIVPRIPGGEITPEKLIVLGEVARQYDLYTKITGGQRVDLFGAQVEQLPEIWQTLIDAGFETGHAYGKSVRTVKSCVGSTWCRYGVDDSVGLAIELENRYKGLRAPHKLKFAVSGCTRECAEAQSKDIGVIATEKGWNLYVCGNGGMRPRHADLLAADLSKAELITLIDRVLMFYVRTADRLQRTSVWLENLDGGLDYLKSVVLDDSLHLCEQLEQQMAHVVDTYHCEWQQTLTNPEKLMRFRPFINSTQQSTLLGYQRTRGQRIPV
>UP000002713_1031_Nitrite_reductase_(NADH)_large_subunit
MVGHSFLEKLIASFENFEVTVFGEEPRAYDRVYLSSYFSTADLSLVYEENGIQLYLKKVIDIDRTQKTITSESISYDKLILATGSYPFVPPIKGNDRDNCLVYRTIEDLEAIKAAASNGKTGVVVGGGLLGLEAAKALKDLGLDTHVVEFAPRLMPVQLDEGGAGLLKRKIENMGVHVHVSKATQEITNCNKMVFSDGESLETDIVLFSAGIRPRDDLAKQAELAIGPRGGVEINDQCLTSDPNIYAIGECALHNGVIYGLVAPGYAMAQAVVDQLNLTSASFEGADMSTKLKLMGVDVGSIGDPHGNDESALSYVYENGPEEVYKKIVVSSDGQTLLGAVLVGDAEDFSNLLQIMLNTLPEHPDSLILPNRFGPDALPETAQLCSCYDVSKGDIIQAVEAGCCTVSDVKASTQAGTGCGGCVQLVTNVLEKRGVEVNTDLCEHFSHTRQELFHICQVEEIKTFEDLIQKHGRGHGCDICKQTTGNIFASLWNSYALEKIPLQDTNDNYLGNMQKDGTYSVIPRVPGGEITPQKLIVLGQVATKYKLYTKVNGGQRIVLFGAQMNDLPAIWKELIDAGFESGQAYAKALRTVKSCVGSTWCRYGLDDSVTMAIDMENRYKGLRSPHKIKMGVSGCTRECAEAQAKDIGLISTEEGWNLYVCGNGGMKPRHADLFATKLTQEEVFRYVDRLLMFYIKTADRLQRTASWLDNLEGGLTYLQEVVIQDSLGIGESLEDQMKRLRETYECDWKRAIANPSFTKRFRSFVNVDNKAEQ-LFVQERGQIRPA
>UP000002716_1032_Nitrite_reductase_(NADH)_large_subunit
MVGHRFIEDLFDKAANFDITVFGEEPRAYDRVHLSSYFSTAELSLVYEKHGIKVLVGRAITINRQEKVIHSSAVFYDKLIMATGSYPWIPPIKGSDTQDCFVYRTIEDLNAIESCARRSKRGAVVGGGLLGLEAAGALKNLGIETHVIEFAPMLMAEQLDQMGGEQLRRKIESMGVRVHTSKNTLEIVEAKTMRFADGSELEVDFIVFSTGIRPRDKLATQCGLDVAPRGGIVINDSCQTSDPDIYAIGECASWNNRVFGLVAPGYKMAQVAVDHILGSENAFEGADLSAKLKLLGVDVGGIGDAHGRTPGARSYVYLDESKEIYKRLIVSEDNKTLLGAVLVGDTSDYGNLLQLVLNELPENPDSLILPAHIGVDKLPDSAQICSCFDVTKGDLIAAINKGCHTVAALKAETKAGTGCGGCIPLVTQVLAKQGIEVNNNLCEHFAYSRQELFHLIRVEGIKTFEELLAKHGKGYGCEVCKPTVGSLLASCWNEYILKHTPLQDSNDNFLANIQKDGTYSVIPRSPGGEITPEGLMAVGRIAREFNLYTKITGSQRLAMFGAQKDDLPEIWRQLIEAGFETGHAYAKALRMAKTCVGSTWCRYGVGDSVGLGVELENRYKGIRTPHKMKFGVSGCTRECSEAQGKDVGIIATEKGWNLYVCGNGGMKPRHADLLAADIDRETLIKYLDRFMMFYIRTADKLTRTAPWLENLEGGIDYLKAVIIDDKLGLNAHLEEEMARLREAVVCEWTETVNTPSAQTRFKHFINSDKRDPNVQMVPEREQHRPA
>UP000002759_223_Nitrite_reductase_[NAD(P)H]_large_subunit
MVGHYFLEQLVERHQRYRIVIFGEERRAYDRVHLSDYFSTASLSLVFAASGIELRRGQITAIDRRRKRVIDAQTAYDQLVIATGSYAFVPPIAGNTRPGCLVYRTLDDLDAIAEQAQKSQTGVVIGGGLLGLEAANALRQLGLETHVVEFAPRLMAVQLDEGGAAMLRRKIEALGVRVHTGKETREIVQAHRLLFADGGALETDLVLFSAGIRPRDNLAHDCDLAKGPRGGIVIDDRCRTSDDAIFAIGECALWKGQIFGLAAPGYQMARSVADTLAQRDTSFTGADMSTKLKLLGVEVASIGDAHGRAAGSQSYQWTDGPHDVYKKIVVSADGKRLLGAVLIGDSADYSTLLQMMLNPLPAHPESLILPARLGVAALPAGAQICSCHNISKGDIAAAVAGGCNELDALKSCTRAGTGCGGCVPLLKQVLTQLGVEVKKDVCEHFAWSRQELYHLIRVHQIRSFDELIAGYGRGLGCEVCKPLAASMLASCWNDYLLQHLPLQDTNDRFFANIQKDGTYSVVPRVPAGEITPAGLIAIGQVAQRYNLYTKITGGQRVDLFGARLEQLPAIWRELIDAGFETGHAYGKSLRTVKSCVGSTWCRYGVQDSTALAITLEHRYKGLRSPHKIKMAVSGCTRECAEAQGKDIGVIATDKGWNLYVCGNGGMKPRHADLLVGDLDSETLIRTIDRVLMFYIRTADRLQRTSSWLDNLEGGIDYLRQVVLEDSLHIVEELDKEMQRVADTYQCEWQTTLESPDRLALFRAFLNSDSPDEAVVMVPTRGQIRPA
>UP000002774_3007_Nitrite_reductase_(NADH)_large_subunit
MVGYKFCEKLISKSSRFKIIVFGEEPRAYDRVHLSEYFNSADLSMSYADHDITLFLGPVQEINRVNKTVHSAKLKYDYLVLATGSSAFVPDIPGVEKDGVFVYRTIEDLELMKSWAVNAKVGAVMGGGLLGLEAAKAVLDLGIQAHVIEFAPRLMPRQIDSMGSGMLQSKLKSLGLNIHLNKSTQSITHATGLKFNDETVLPVDMLVISAGIRPRDELATLAGLQVGTRGGITVNQKMQTSDEYIFAIGECALYEGMIYGLVAPGYEMADIVATCLAEGDKSFSGYDMSTKLKLIGVDVASFGDAFVTEPDCRTIVFEDTHKGTYKRINITTDGKYLLGGILIGDADAYNMLLQTVNNVLPPNPEDLILGVRAGVMGLPDEALICSCEAVTKGAICDAVTVNITTVDGMKKCTKAGTGCGGCIPMVKDLLKANGTYVKNVICEHFDYSRQELLDLIRLNQIKNYDLVLDHFGRGDGCEVCKPAVASILSSLWNDLIVKQAPIQDSNDRFLANIQKGGTYSVVPRIPGGEITPDKLIVIGQVAKKYGLYTKITGGQRIDLFGAHLTDLPTIWEELIAAGFESGHAYGKSLRTVKSCVGSTWCRFGLHDSVSFAIRIEDRYKGIRSPHKLKGGVSGCIRECAEAQAKDFGIIATEKGWNLYICGNGGSKPQHAQLLAADIDSETCIKYLDRFLMFYIKTADPLTRTATWLNKMEGGLSYLKNVILNDSLGICSQLQEEIQGLIDTYHCEWKEAVESPELRKRFAHFVNATEKDPNAEFEPLRDQVKAK
>UP000003049_6408_Nitrite_reductase_(NADH)_large_subunit
MVGHKLLECIAAEAGRLQVTVLGEEPRAYDRVHLSEFFASADLSLVFERHAFDLRLNRVASIDRVAHTVTLASLAYDKLVLATGSRPFVPPMPGHDRAGCFVYRTIEDLEAMQACGTHAQRGVVVGGGLLGLECAKALRDMGLDTHVVEFAPRLMAVQVDDGGGRMLRAKIEALGVTVHTGRNTLEIVTGHRMVFADGTHLDTDMIVFSAGIRARDELARACGLEIGPRGGVAIDDACRSSDADIYAIGECAAWNGTVYGLVAPGYDMARVVAKQLGGEAPTFAGADMSTKLKLMGVDVASIGDAHGTTAGSRVYQYADERRQVYKKLVVSDCGKFLHGAVMVGDAAEYGTLLQMMLNELPESPEFLILPSSVGVDALPDGAQICSCNNVSKSQICAAVADGATSLGALKSCTGAGTSCGGCVPLVTQIMKKQGLAVDNRLCEHFAHSRQELFHLIRVERITTFDELLAKHGHGLGCDICKPAVAGILASCFNEFVLKHAGLQDSNDYYLANIQRDGTYSVVPRMPGGEVTPEGLIAVGQVAKKYGLYTKITGGQRVDLFGARVEQLPSIWEELIAAGFESGHAYGKAVRTVKSCVGSTWCRYGVDDSVGLAIDIENRYKGLRAPHKIKFGVSGCTRECAEAQGKDVGIIATEKGWNLYVCGNGGMKPRHAELLAADLDRDTLVRYIDRFLMFYVRTADRLQRTSVWRDNLEGGLDYLIDVVVNDRLGIAAELEADMQHVVDTYECEWKKAVADPDTRKRFRHFVNSDTPDANIAFVETRGQIRPA
>UP000003087_3029_Nitrite_reductase_[NAD(P)H]_large_subunit
MVGLRMCEQLVEKAREYKIVTFCEEPRAYDRVGLTQFFADAKLMLAYAENNIDLHLARAVSIDRQNKMIRSQKIPYDKVVIATGSYPFVPNVPGIKNRGVFVYRTINDLEQIIDYAKHSKKAAVIGGGLLGLEAAKAALDLGLETHVLEFAPRLMPRQIDDAGSKILVQKIEELGVQVHLNKATDSVLSSSGIRFQDGEELELDMIIVSAGIRPRDELARECELEVGERGGILVNDKLQTSDPDIYAVGEVALHSGMVYGLVAPGYQMAEVAATHLCNGEAEFSGSDLSTKLKLMGVDVASFGDYEAGPDISKSLTFEDPFNGVYKKLVFNKEGTKLLGGILIGDASDYGSLSIMAKSALPCKPHELIVGAGGSAADMADDAQICSCNNVSKGQICTAIKENLSSVDEIKACTKAGGGCGGCLPLVTDVMKAAGITVSNRLCEHFDYSRTELFDIIKVKKHKSFSAVIEDCGSGNGCEVCKPAVASILASLWNDHIINHSGLQDTNDRFLANMQRGGLYSIVPRVPGGEITPEKLIVLGEVGKEYGLYTKITGGQRVDLFGAEVHQLPEIWEKLIDAGFESGHAYGKALRTVKSCVGTTWCRYGIGDSVGFAIRLEERYRGIRAPHKLKGGVSGCVRECAEAQSKDFGLIATEHGYNLYICGNGGAKPRHADLFASDLDEETCIKYLDRFLMFYIQTADKLTRTATWLEKLEGGIDYLREVVIEDKLGICDELESMMQSLVDTYHCEWKEVVTNPEKRRLFEQFVNTDEHETSIELIPQRGQTRPV
>UP000003448_5759_Nitrite_reductase_[NAD(P)H]_large_subunit
MVGQRFVDALRARQGRWRVTVLAEEGRAYDRVRLSAYFDSEELNVHTPHDGVRLRLGPATGIDRERRVVTTAKYAYHALVLATGSYPFVPPVPGAELPGVFVYRTLDDLAAIRTYAQGRRVGAVIGGGLLGLEAANALRLLGLSTDVIEFAPRLMPVQVDQAGGAMLRRYVEELGVRTHLGVATTAIRGAAALELSDGRMVDAELVVVAAGIRPRDDLARAAGLPLGPRGGVLVDETCRTADEHVWAVGECAAVDGTCHGLVAPGYATAEVVADRLVGGAATFPGADTATKLKLLGVDVASFGDAHGTTEGCLDVTFTDPATRVYAKLVLSDDAHTLLGGVLVGDASAYPTLRASVGGPLPAAPLALLAPEGADAGTLPATAQVCSCNAVTRGDVDDAIAGGCADVPALKACTRAGTSCGSCVPMLKQLLDAAGVAQSTALCEHFDVSRRELFEIVRVRGIRTFSQLIAEHGRGRGCDICKPVVASILASLGSGHVLDQASLQDTNDHFLANLQRDGSYSVVPRIPGGEITPEKLIVIGEVARDFQLYTKITGGQRIDLFGARVEQLPQIWRRLVDAGFESGHAYGKALRTVKSCVGETWCRYGVQDSVGLAVALELRYRGLRAPHKLKSAVSGCARECAEARSKDFGIIATETGWNLYVGGNGGFRPRHADLFATDLSTEELVTLIDRFLIYYIRTADRLQRTAGWIEAMDGGLDHLRAVIVDDSLGLCADLDAAMARHVTSYSDEWRDVLDDPERLRRYTSFVNAPDPDPSITFAVERGQPVPA
>UP000003473_827_Nitrite_reductase_[NAD(P)H]_large_subunit
PVGHQFIESIIESGGQFDITVIGEEPRAYDRVHLTAWFEEASLNMVYSDNNITALTHKVIAIDRAAQTVSTDKYAYDKLILATGSFPFVPPVPGHDRKNCFVYRTIEDLEAITAAAANAKVGAVVGGGLLGLEAAKAIMDLGLKTHVIEFAPRLMAVQVDEGGGALLRRKIEDLGVSVHTQKNTQQIVDCHKLQFADGAELETDILVFSAGIRPQDALARQCELAVGERGGIVIDNACLTSDPAIYAIGECALWGGRIYGLIAPGWDMARVAADHVLGGKKAFTGADMSTKLKLMGVDVASIGDAHASTPGAKCYTFIDEKAEVYKKIVVSSDGQHLLGSVLIGEANDYGTLLQFALNTLPVQPESMILPTLLGVDALPDVAQICSCNNVSKGDLCAAVQGGAMTVGDLKACTKAATTCGGCTALVGQVLTKMGVEVNTDLCEHFPYTRQEIFHLVKVGQIKSFDELLEKHGSGHGCEICKPTAASIMASCWNDYILELAGLQDTNDRYLANMQKNGTYSVVPRMAGGEVTPDGLIAVGQVAKKYNLYTKITGGQRVDLFGATLDQLPKIWTELIAAGFESGHAYGKSLRTVKSCVGSTWCRYGVQDSVGKAIDLENRYKGLRSPHKLKMAVSGCTRECAEAQSKDVGVIATEKGWNLYLCGNGGMKPRHADLFASDIDTDTMVKYIDRFLMFYVRTADRLQRTSVWMENLEGGLDYLRKVVIEDSLGICAELEAEMANIVNTYQCEWKTTVENPEKVKQFRSFVNADKTDKEIVFVQERGQIRPA
>UP000003488_558_Nitrite_reductase_(NADH)_large_subunit
----------------------------------------------------------------------------------------------------------------------------------------------------------MAEQLDQMGGEQLRRKIESMGVRVHTSKNTLEIVEAKTMRFADGSELEVDFIVFSTGIRPRDKLATQCGLDVAPRGGIVINDSCQTSDPDIYAIGECASWNNRVFGLVAPGYKMAQVAVDHILGSENAFEGADLSAKLKLLGVDVGGIGDAHGRTPGARSYVYLDESKEIYKRLIVSEDNKTLLGAVLVGDTSDYGNLLQLVLNELPENPDSLILPAHIGVDKLPDSAQICSCFDVTKGDLIAAINKGCHTVAALKAETKAGTGCGGCIPLVTQVLAKQGIEVNNNLCEHFAYSRQELFHLIRVEGIKTFEELLAKHGKGYGCEVCKPTVGSLLASCWNEYILKHTPLQDSNDNFLANIQKDGTYSVIPRSPGGEITPEGLMAVGRIAREFNLYTKITGSQRLAMFGAQKDDLPEIWRQLIEAGFETGHAYAKALRMAKTCVGSTWCRYGVGDSVGLGVELENRYKGIRTPHKMKFGVSGCTRECSEAQGKDVGIIATEKGWNLYVCGNGGMKPRHADLLAADIDRETLIKYLDRFMMFYIRTADKLTRTAPWLENLEGGIDYLKAVIIDDKLGLNAHLEEEMARLREAVVCEWTETVNTPSAQTRFKHFINSDKRDPNVQMVPEREQHRPA
>UP000003488_8542_Nitrite_reductase_(NADH)_large_subunit
MVGHRFIEDLLDKAANFDITVFCEEPRAYDRVHLSSYFSTAELSLVYEKHGVKVLVGRAITINRQEKVIHSSAVYYDKLIMATGSYPWIPPIKGSETQDCFVYRTIEDLNAIESCARRSKRGAVVGGGLLGLEAAGALKNLGVETHVIEFAPMLMAEQLDHMGGEQLRRKIESMGVRVHTSKNTKEIVEAKTMRFADGSELEVDFIVFSTGIRPRDKLATQCGLDVAPRGGIVINDSCQTSDPDIYAIGECASWNNRVYGLVAPGYKMAQVAVDHILETENAFEGADLSAKLKLLGVDVGGIGDAHGRTPGARSYVYLDESKEVYKRLIVSEDNKTLLGAVLVGDTSDYGNLLQLVLNELPENPDSLILPAHIGVDKLPDSAQICSCFDVTKGMLIAAINKGCHTVAALKAETKAGTGCGGCIPLVTQVLAKQGIEVNNNLCEHFPYSRQELFHLIRVEGIKTFEELLAKHGKGYGCEVCKPTVGSLLASCWNEYILKHTPLQDTNDNFLANIQKDGTYSVIPRSAGGEITPEGLVAVGRIAREFNLYTKITGSQRIGLFGAQKDDLPEIWRQLIEAGFETGHAYAKALRMAKTCVGSTWCRYGVGDSVGFGVELENRYKGIRTPHKMKFGVSGCTRECAEAQGKDVGIIATEKGWNLYVCGNGGMKPRHADLLAADVDRETLLKYLDRFMMFYIRTADKLTRTAPWLDNLEGGIDYLKSVIIDDKLGLNQHLEEEMARLREAVVCEWTETVNTPSAQVRFKHFINSDQRDPNVQVVPEREQHRPA
>UP000003579_3056_Nitrite_reductase_(NADH)_large_subunit
MVGHRFIEDLVDKPQLFDITVFCEEPRAYDRVHLSSYFSTAELSLVYQQHGINVLIGRAININRENRVVYSSSVVYDKLILATGSYPWVPPIQGNENKDCFVYRTIEDLKAIEACAKKSKSGVVVGGGLLGLEAAGALKALGMETHVIEFAPVLMAEQLDLQGGLQLRNKIERMGVQVHTSKNTKEIVDANTLNFADGTSLEVDFIVFSTGIRPQDKLARQAKLDIAPRGGIAINDVCQSSDPNIYAIGECASWNESFFGLVAPGYKMATVAVDHLLNRESVFEGADMSAKLKLLGVNVGSIGDANGRTPNCRSYVYLNEAEEVYKRLIVSEDGKKLLGAVLVGDTSDYGDLLQLTLNELPEHPDSLILPAHLGADALPDSAVICSCFDVTKGKIAQAVAEGNHTLADIKAVTGAGTGCGGCIPLVTSVLAKSGIEVNHNLCEHFPYSRQEMFHLIRIESIKSFEEMLEKHGKGYGCETCKPAIGSILASCWGDHVLKNVPLQDTNDNFLGNLQKDGTYSVIPRMAGGEVTPLALAELANVARDYNLYTKITGAQRIGLFGAQKDDLPAIWQRLIDAGFETGQAYAKALRMAKTCVGSTWCRFGVQDSVGLGSLLENRYKGIRTPHKMKFGVSGCTRECAEAQGKDLGIIATDAGWNMYVCGNGGMKPRHADLLAADLDQTTLLQYIDRFMMFYIRTADKLQRTSVWLENMEGGIDYLREVIVNDSLGINKQLEADVARLVENYRCEWTETLQNPQQLKRFSHFINSDQRDDNVVFVPERDQHRPA
>UP000003586_1377_Nitrite_reductase_[NAD(P)H]_large_subunit
MVGQKFCEKLIAKPEQLELTVFGEETLAYDRVHLSEYFATVDLCMKYPENGITLHLGPVTDIDRSNKTITSFELSYDWLVLATGSAAFVPSISGVDKQGVFVYRTIEDLNLIWRHAKVAKSAVVIGGGLLGLEAAKACLDLGIDTHVVEFAPRLMPRQIDEGGSYILSQKLKALGITTHTTKNTAVILETTGLMFADGTLLSTDMLVISAGIKPRDELAKKCGLHTGHRGGVIVNEHMQTNDPSVYAIGECAVYEGMVYGLVAPGYDMAEVVVNKLTGGAKTFTGFDMSTKLKLIGIDVASFGDPFIADEDARSIIYHDNHNSVYKRINVSNDGKTLLGGVLVGDAEAYNQLQQICVNAIPPSPVDLIV--KESNFELPDAALICSCEGVTKLAISEAVNEGNESFDAVKKCTGAGSGCGGCTPMVKDILKKQGKIVRNVICEHFNYSRQELYDLAKLKNLHSFDEVLDTLGSGDGCEVCRPAVSSILASLWNDLIIKNATSQDTNDRFLANIQKGGTYSVVPRVPGGEITPDKLIAIGQVAKKYNLYTKITGGQRIDLFGAHLNDLPAIWEELIAAGFESGHAYGKALRTVKSCVGSTWCRFGLHDSVSFAIEIENRYKGLRAPHKIKSAVSGCIRECAEAQSKDFGIIATEKGWNLFVCGNGGSKPQHALLLASDVDSATCIKYIDRFLMFYIKTADPLTRTATWLNKMEGGIDYLRNVVLHDSLGIAAELETEMQFLVDHYECEWKQAVETPELRKRFTHFINAETKDPTISFETLREQKKAA
>UP000003653_3241_Nitrite_reductase_[NAD(P)H]_large_subunit
MVGHRLVEALRAREGLWRITVFAEEADAYDRVGLTSYTEDRLLALPAGDELVRLVLNRVTGIDREAKSVVTADHSYDTLVLATGSYAFVPPVPGHDLAACHVYRTLDDLDAIRADARRTPAGVVIGGGLLGLEAANALRQFGLRTHVVEMMPRLMAQQIDEGGGALLAKMVGDLGIAVHVGTGTESIEVSVRVRLTDGEVIDAGLVIFAAGIRPRDELAREAGLTLGERGGVLTDLACRTSDPDVYAVGEVAAIGGRCYGLVGPGYTSAEVVADRLLDGAAEFGEADLSTKLKLLGVDVASFGDAMGVTENCLEVAINDAVKRTYAKLVLSDDAKTLLGGVLVGDASSYGVLRPMVGSELPGDPLALIAPVSLGVGALPDSAQICSCNNVTKGDLKCAIADGCADVPALKSCTSAGTSCGSCVPLLKQLLEAEGVEQSKALCEHFSQSRAELFEIISATEIRTFSGLLERFGRGKGCDICKPVVASILASTGSDHILEQASLQDSNDHFLANIQKNGSYSVVPRVPGGDIKPEHLILIGQIAQDFGLYTKITGGQRIDLFGARVDQLPEIWKRLVDGGMESGHAYGKALRTVKSCVGTDWCRYGQQDSVQLAIDLELRYRGLRAPHKIKMGVSGCARECAEARGKDVGVIATEKGWNLYVGGNGGMTPKHAQLLASDLDTETLVRYVDRFLMYYIRTADRLQRTAPWVDSLEGGLDHVREVVCEDSLGLAEEFEAAMERHVQNYQCEWKGVLDDPDKLSRFVSFVNAPDVDSTVEFTEHAGRKIPV
>UP000003664_166_Nitrite_reductase_[NAD(P)H]_large_subunit
MVGYKFCEKLKSKSDFFKLIVFGEESRAYDRVHLSEYFNDEDLSLSYHDLDIKLYLNPIVSIDRENKTVRDLSHGYDFLVFATGSAAFVPSIPGIEKEGVFVYRTIDDLDLIKAYAKKAKKASVIGGGLLGLEAAKALIDLGIQTDIIEFAPGLMPRQIDPAGSRILVSKLTALGLQIHLNKNTTSIAACSEMKFADGSVMETDMLVISAGIKPRDELAKDCGIITGPRGGIVVDDRMQTNDSCIFAIGECALHAEQIYGLVAPGYDMAEVLAANLSGDNKTFSGFDMSTKLKLIGVDVASFGDNFIQEPDCRTIIFENKHKGIYKRLNISNCGQYLLGGILIGDAAAYNMLLQTTNNLLSENPEELIMGTRAGITALPDSALICSCEGVTKGDICKSVSEGCENLDDIKKCTKAGTGCGGCMPMVKDLMKAQGKYLRNVVCEHFQYSRQELYDLIHIHQLKSYDTVLTELGKGDGCETCKPLVSSLLASLWNEMILKNDTAQDSNDRFLANIQKGGSYSVVPRVPGGEITPDKLIVIGNVAKKYHLYTKITGGQRIDMFGAHLNDLPLIWEELIAAGFESGHAYGKGLRTVKSCVGSTWCRFGLHDSVSFAIRIEERYRGIRAPHKFKSAVSGCIRECAEAQSKDFGIIATEKGWNLYVCGNGGSKPQHALLLASDLDSDTCIQYIDRFLMFYIRTADPLTRTATWLNKMEGGMDYLRNVVVNDSLGMAATWEEEIESLIAAYKCEWKEAVENPAIRKRFSHFVNSEEKDPSIEFVEMRGQKRTP
>UP000003704_3599_Nitrite_reductase_(NADH)_large_subunit
MVGHKLLELLTAQPGPHDITVICEEPRAYDRVHLSSYFSTADLSLVFDQEGLLLKLNKATSIDREAKVVITSGITYDKLVLATGSYAFVPPVPGRDRPGCLVYRTIEDLEAMTDWGSRSKIGVVVGGGLLGLECAKALKDMGLKTHVVEFAPRLMAVQVDEGGGRVLRKKIEELGVDVHTQRNTLEIVGGHAMKFADGSQLETDMIVFSAGIRPRDELARKSGLATGERGGIVVDKHCLTSDPDIYAIGECALWNGRIFGLVAPGYEMARVVAQHLSGTAAEFNGADMSTKLKLMGVDVASIGDAHSAIPGARNYVFTDERKQIYKKLVTSEDGKAVIGAVLVGDATEYGTLLQMMLNALPEHPEFLILPSSIGVDALPDTAQICSCNNVSKGELCAAVADGQHSIGALKSCTKAGTSCGGCVPLMTQLLKKQGVAVNNHLCEHFAYSRQELYHLIRVQKIESFDEMLDKHGSGLGCDICKPTIGSILASCWNEFVLKHAMVQDSNDYYLGNIQKDGTYSIVPRVAAGEITPEGLIVIGQVAKKYGLYTKITGGQRIDMFGAQVHELPLIWKELTDAGFESGHAYGKSLRTVKSCVGSTWCRYGMLDSVSMALLIEHRYKGLRSPHKLKSAVSGCTRECAEAQSKDFGVIATEKGWNLYVCGNGGMKPRHAELLAGDLDDKTLIQYIDRFLMFYIRTADRLQRTSTWRDNMEGGLDYLKSVIIDDKLGICAELEAEMQHVANTYQDEWKTAIETPETLKRFRTFVNSKATDSNVKFVKERGQIRPA
>UP000003769_3130_Nitrite_reductase_(NADH)_large_subunit
MVGHKFIDSVIAADESAQIITFSEESRAYDRVQLTSYFDGAHLALTYQNHGINYALNKVVSIDTDQKQVTTESEGYDKLVLATGSFPFVPPIAGNDQEHCYVYRTIEDLDAIESGSKVSKTGVVVGGGLLGLEAANAIKNLGLDTHVVEFAPRLMAVQLDEGGGALLRRKIESLGVSVHTDKATTEIIQAYRMNFADGTYLETDLIVFSAGIRPQDELARQAGIEIGPRGGIVIDDQCRTSVEDIYAIGECALWQNQIFGLVAPGYQMAKVAASQIVDSPLAFTGADMSTKLKLLGVDVASIGEVHGKTVGAQSYTYNDEIEQVYKRLIVSEDGSKIVGAVLVGDADAYGSLLQLKQNALPDSPSVLILPNVLGVDALPDSAVICSCFDVTKGDIKQAVASGCNTMAALKDTTNASTGCGGCFALAKQVLMNLGVEVNNDICEHFAYSRQELSDIIRVNQIKTFDELLSSHGSGLGCEICKPTVGSILASFWNDYILEHMELQDTNDIYLGNMQKDGTYSVVPRIAGGEITPDKLIVLGQVAKDFDLYTKITGGQRVDLFGAQLNELPLIWKRLVEAGFETGHAYGKSVRTVKSCVGSTWCRYGVGDSVGLAIDIENRYKGLRSPHKLKFAVSGCTRECAEAQSKDIGVIASDKGWNLYVCGNGGMRPRHADLLATDLDEQTLIRYIDRILMFYVRTADRLQRTSVWLENLEGGIEYLKQVIVDDKLQLADELEKDMATNVGKYQCEWKTTLENPEKLKRFQHFINTDELDGNLQFVNIRQQRFPT
>UP000003919_1103_Nitrite_reductase_[NAD(P)H]_large_subunit
MVGYKFCEKLAAHRSDFEIVVFGEEARAYDRVHLSEYFSSSPLLLAYEENDIELRTSMISEIDPKSKLVLTHKFHYDYLILATGSSPFIPPLEGVSKPGVFIYRTIEDLEGIEEYAHKMKNAAVLGGGLLGLEAANATKELGMETHVIEFAPRLMPRQLDQAASDLLKSKIEDLGISVHLSKNSKQILNETGIEFHDEEKASYDMLVISAGIRPRDELAISAGIVTGSRGGIEVNNKMQTSDPSIYAIGEVALYNNGIYGLVAPGYEMASVAVDQITGGDLMSPTIDMSTKLKLVGTEVASFGDPFIDDEQTTAITYENKQKGIYKRINITKDGKKLLGGILVGDASDYNSLFQLYINPLPEDAEELILGSRGSALDLPDSAQICSCEAVSKGAICDSLKSACTNLKEVVQSTKASSCCGGCKPMVVDLLKSLGQEVKETVCEHFDYSRQELYDLIKINKIGGYDEALDKYGKGHGCEICKPVMASIFASIFMETANRQVPIQDSNDRFLANIQRNGTYSVVPRVPGGEITPDKLMVLGEVAKKYDLYTKITGGQRIDLFGAQLHELPLIWQELIDAGFESGHAYGKSLRTVKSCVGSTWCRYGMHDSVSFAIRIEERYKGLRSPHKLKGGVSGCIRECAEARGKDFGIIAVEGGWNLYVCGNGGATPKHAVLLASQLDDETCIKYLDRFLIYYIRTAAPLMRTAPWLDKLEGGIDYLKKVVVEDSLGLGEELENEMEELVNRYACEWKEAIESPEMMKRFKHFVNTDETDDRLVFVPMRDQKMPK
>UP000003970_4072_Nitrite_reductase_[NAD(P)H]_large_subunit
MVAHRFVEALRAAAGEWRVVVFGEENRAYDRVALTSYVDDPALALPADDDAVDLRLGLVVSVDREAKTVTTASEPYDQLVLATGSRPVVPPVPGRDLPGVFVYRTIEDLDAIRAAAEGRRAAMVIGGGLLGLEAAKALRDMGLSPHVVEMAPRLMPLQVDDGGGGLLRRLITNLDVTVHIGTSTNAIEGSLLARLGNGTELDVDLVVFSAGVRPRDDLARESGLDVGERGGVLVDATCRTSDSAIYAIGECAAVEGRVYGIVAPGYAMAEVVAAQLTGTTASFPEPDTATKLKLMGVDVASFGDAHAATEGALEVAVNDAVAGTYKKLVVTDDGKTLLGGVLVGDAAEYNTLRALVGRPLPADPGALLAPAGVGVDALPDEAQVCSCNGVSKGALTRAINEGCDSVGKLKACTRAGTSCGSCVPMLAKLLNACGVEQSKALCEHFTQSRAELFEIIQATRMTTFSEIVSRYGTGTGCAVCKPAVASILATLGNGHILGQASLQDTNDRFLANMQRNGSYSVVPRIPGGEITPEKLMVIAQVAQDFGLYTKITGGQRIDLFGATVDQLPDIWRRLVDAGFESGHAYGKSLRTVKSCVGSTWCRYGVQDSVGLAIDLELRYRGLRSPHKIKAGVSGCARECAEARGKDFGVIATEHGWNLYVGGNGGATPRHAELLVSDVDTETLVRTIDRFLMFYVRTADRLQRTAPWIEELDGGLDHLRAVIVDDSLGICEDLDAAMAKHIEGYSDEWRGVLEDPEKLARFSSFVNAPGPDPSISFRAEREQKIPV
>UP000004263_1026_Nitrite_reductase_(NADH)_large_subunit
MVGQKFLQTLADKHESFNITVLCEEPRAYDRVYLSSYFSTADLSLVFNDNQIEIKLNKAESIDRENQLVKTSHLHYDKLILATGSYPFVPPVEGHDREHCLVYRTIEDLENIEASAKESKVGVVVGGGLLGLEAAKALKDLGLKTHVVEFAPRLMAVQVDDAGGALLKRKIEELGVQVHTSKNTQLITTLHKMEFADGESLETDLILFSAGIRPQDAIAKQAELELGPRGGIIINNHCQTSDENIYAIGECALWGGMIYGLVAPGYAMASVAVDHITQTDSEFAGADMSTKLKLMGVDVASIGDCHGRTEGSLSYAYNDEVNQVYKKLVVSADKKQLLGAIMVGEAEDYGNLLQMMLNELPEKPELLILPSTLGPDALPETAQICSCYDVSKGQICCSVQDGAQTIGDVKASTSAATGCGGCTALVTQVLEKLGVEVNTDICEHFAYTRQDLYNIIRVEGIESFQELLEKHGKGHGCEICKPAVGSILASVYNDYVLDHISLQDTNDIYLGNMQKDGTYSVVPRMPGGEVTPEGLLVIGQIAKDFGLYTKITGGQRIDLFGAQLHELPQIWKRLVDAGFETGHAYGKALRTVKSCVGSTWCRYGVDDSMSLSIEVENRYKGLRAPHKIKFAVSGCTRECAEAQSKDVGIIATENGWNLYVCGNGGMKPRHAELLAQDLDKETLIKYIDRFLMFYIKTADRLQRTSVWRDNLEGGLDYLKSVVVDDSLGLAEELEQQMQHVVGTYQCEWKSTIENPERLKRFKHFINADDTDKNLQFVKERGQIRPA
>UP000004277_590_Nitrite_reductase_(NADH)_large_subunit
MVGHKLLELLVEAAQDYDITVLGEEPRAYDRVHLSEFFASADLSLVFARDNLLLRLNRAAYIDRQARTVTVSTLAYDKLVIATGSAPFVPPIPGNDRADCFVYRTIEDLEAMQACAVRARVGAVLGGGLLGLECAKALRDLRLETHVVEFAPSLMAVQVDAAGGRVLRGRIEELGVAVHTGKNTQQIVHGHRMIFSDGTHLDTDMIVFSAGIRPRDELARACGLEVGVRGGIVVDASCRTSDPDIFAIGECALAGGRVYGLVAPGYEMARTVAAALQGKPASFAGADMSTKLKLLGVDVASLGDAHGHTEGSRAYQYTDERRQVYKKIVVSGCGKYLLGGVMVGETAEYGTLLQMMLNELPETPEILILPQTLGVDALPDSAQICSCNNVSRGDLCAAVAAGATTIGALKDCTRAGTTCGGCVPLATQIMQKQGMAVNNHLCEHFAHSRQALYHLVRVEGIRTFAELLQRHGHGLGCDICKPAVASILASCWNDFVLRHASVQDTNDYFLGNIQKDGTYSVVPRMPGGEVTPEGLIAVGQVARKYGLYTKITGGQRVDLFGARVDQLPLIWEELIAAGFETGHAYGKSLRTVKSCVGSTWCRYGVGDSAGLAVELEHRYKGLRAPHKLKFGVSGCTRECAEAQSKDIGIIATERGWNLYVCGNGGMKPRHAELFASDLDKTTLLRYIDRFLMFYVRTADRLQRTSTWRESLVGGLDYLKAVIIDDTLGIGAELEAEMQHVIANYACEWQRAVSEPAVRRRFRHFVNSEAVDEHVVCVESRGQIRPA
>UP000004319_2072_Nitrite_reductase_[NAD(P)H]_large_subunit
-----------MHHENCAIHIFGDEIHAYDRVHLTEYMSDAALRLHHAHHGLTLHRGRVTRIDREARMVESAELPYDTLILATGSTPFVPPVPGNTGTAGLVYRTLDDLDMIRAAAEGASHGVVIGGGLLGLEAANALAGLGLSTVVVEFAPRLMPVQLDDEGGQALKQRIEALGINVLTAHATQQIITHHRLVFADGTFLETDLVVFSAGIRPQDRLARDCGLAIGPRGGIVIDGRCLTSDPHIYAIGECACWNSQVFGLVAPGYTMARTVASTLAGEEAAFCGADMSTKLKLLGVDVGSIGDAHGATPGSMSYRFIGEMDGSYRRLVLSGDGTRVLGAVLVGDNAYYDTILQYVQNKPPADPAALILPRGLGADALPDTAMICSCHNVTKGAICSSIEEGCTDLVGLKQSTKASTGCGGCSALLKTVLEARGITVDHSLCEHFSYTRQELYSLVRVHGIQTFEELMAQYGNGLGCDICKPAVGSILASAWNKPITDYIPLQDTNDTFMANMQKNGTYSVVPRIAGGEITPDKLIVLGQVAKKYGLYTKITGGQRIDLFGARLDQLPDIWGELLEAGFETGHAYGKSTRTVKSCVGSTWCRYGVQDSVSKALDLENRYKGLRSPHKLKFAVSGCTRECAEAQSKDVGVIATENGWNLYVCGNGGMRPRHAELFATDLDADTLVKYIDRFLMFYIRTADKLQRTSVWRENLEGGLDYLRDVVINDSLGICEELERQMQMVVDRYQCEWRDALTDREKLKRFRTFVNDGRPDPNIRTLPEREQVRPA
>UP000004358_4856_Nitrite_reductase_[NAD(P)H]_large_subunit
MVGHRFVENMIEMAQRYRIVTFCEEPRAYDRVGLTSFFADAKLMLAYKQHEVELHIGRANRIDRAAQIVYSDRIHYDHLVMATGSYPFVPDLPGVKHHGVFVYRTIEDLERIIEYGKKSKRCAVIGGGLLGLEAAKAAHDLDLETFVIEYNGRVMPRQLDEAGSKMLIEKITSLGLKVLLNKGTKEIRGHQQILFTDGTTLDVDMIIISAGIRPRDELAKDSQLELGKRGGVVVNERLQSSDPNIYAIGEIASYAGMIYGLVAPGYDMAEIAAANFCGQERTFNGADMSTKLKLMGCDVASFGQYNLPAEEARPLVWEDPFKGIYKKLLFTPDGSRLLGGMLVGDASDYGTLLILSKSPLPCDPATLIGAGGGGVADMPDSAQICSCNNVTKGRICEAIRDGIDNVGDLKMCTKAGTGCGGCMPLVTDLLKAAGKAANTDLCEHFAHTRQELYEIVQLKEIKSFNDLIAQHGRGHGCEICKPAVASILASLWNDQILEHQTLQDSNDRFLANIQRGGSYSVVPRVPGGEITPEKLIVLGEVAKKYKLYTKITGGQRVDLFGAQAYELPEIWEELVNAGFESGHAYGKSVRTVKSCVGSTWCRYGIGDSVGFAIAIEERYRGLRSPHKLKFAVSGCVRECAEAQCKDVGLIATENGYNLYVCGNGGTKPRHADLLIADIDEATAITYIDRFLIYYIRTADKLMRTATWMEKLEGGLEHLKAVVIDDKLGVAEELEKQMQYLVDTYKCEWKEVVNNPEKRKWFRQFANTDEHQLDIELIEQRDQARPA
>UP000004532_1922_Nitrite_reductase_(NADH)_large_subunit
MVGHKFLELMVSKTQDWNLITFCEEPRAYDRVNLSSFFSTADLSLVYQENGIQIHIGKAISINREQKTVTSANVPYDKIVLATGSYPFVPPIKGNNANGTFVYRTIEDLEGMSAYAKNCKVGVVIGGGLLGLEAANALKNMGLKTHVVEFAPRLMPVQIDDAGGAILRNKIEELGVSVHTNKATTEIVGKTKMLFADGSELETDTILFSAGIRPRDEIARSCGIEVGERGGIIINDYCQTSDPDIYAIGECALYQNRIYGLVAPGYTMAGVAADILSKKVSTFTGADMSTKLKLLGVDVASFGDAFAKSDGAREIAVIDNIQGVYKKLVLNQDGSLLLGGILIGDASAYGTLLQFVQNTLPPHPEDLLMPPRMGVDSLPDSAQICSCNNVSKGQICTAIRENLTDVPSVKKCTKAGTGCGGCVPLVTDIMKKAGLVVKNHLCEHFAYSRQELYHLVRTQEIKTFEDLIAKHGKGMGCEICKPAVSSMLASTWNEHILAHVSLQDTNDYYLANIQRDGTYSVVPRVPGGEIMPDQLIVLGEVAKEFGLYTKITGGQRIDLFGARVDQLPHIWRRLIDAGFESGHAYGKALRTVKSCVGSTWCRFGVQDSTSLAIEVELRYRGLRSPHKLKSAVSGCTRECAEAQSKDFGIIATEKGWNLYVCGNGGMRPQHAVLLAADIDKETLIKYLDRFLIFYIRTADRLERTATWFNKLEGGIEYLQQVIIEDSLGICAELEAQMAHLVSTYQCEWKTTIEDPNKVQRFQHFVNSDLPDPSIVRVEERGQLRPA
>UP000004664_708_Nitrite_reductase_(NADH)_large_subunit
MVGQSFLASLVESKEHYEIITFCEEPRAYDRVHLSAFFTTAELSLVFEQHGITIHLGKVATINRADKTVTSAKIAYDKLVLATGSYPFVPPVPGHDRAQCLVYRTIEDLEAIAAAAKTGKVGTVVGGGLLGLEAAKALMDLGLETHVVEFAPRLMAVQLDDAGGAMLRLKIENLGVIVHTGKNTSIITQCNKMCFADGEELETDIVLFSAGIRPRDDLARASGLEVGQRGGIVIDNQCRTSDPSIYAIGECALWNGMIYGLVAPGYAMARTVVADLAGDAASFTGADMSTKLKLMGVDVASIGDAHAKTQGAMVYTYQNGASEVYKRLVVSQDKKQLLGAVLVGDASGYGTLLQYCLNELPENPDALILPHRLGPDALPASAQICSCYDVTKGTICSAIEGGCMTMGALKAETKAATGCGGCSALLKSVLSKQGFEVNTDLCEHFAYTRQDLHNLIRVEQIKTFADLLHKHGKGKGCEICRPTVGNILASQWNEHILEHLGLQDTNDTFLANMQKDGTYSVVPRITGGEISPDMLIALGQVGKKYKLYTKITGGQRVDMFGARVDQLPHIWKELIDAGFESGHAYGKSLRTVKSCVGSTWCRYGVDDSVGLAIELENRYKGLRSPHKIKFAVSGCTRECAEAQGKDVGIIATENGWNLYVCGNGGMKPRHADLFATGLDKETLIKYIDRFLSFYVRTADRLQRTSVWMENMEGGLDYLKSVVLEDKLGLCDQLEQQMQYVIDTYQCEWKAAIEDEAKLKRFRHFINSDQSDDNVIFVEERGQIRPA
>UP000004690_2922_Nitrite_reductase_(NADH)_large_subunit
MVGYKFCEKLVNKRNDFKIEVFGEEPRAYDRVHLSEYFGSAELLLAYLENDITLHTSLISNIDTQKREITTYKYTYDYLVIATGSSPFIPPIKGSEKSGVFVYRTLEDLDAMKTYASKIKKAAVLGGGLLGLEAANAAKELGMETHVIEFAPRLMPRQLDLPASNLLKSKIEQMDIKVHLEKATSEIINAEAMQFNDNTSLKVDMLIISAGIRPRDELAREAGIKVGERGGIWVNNKMQTSAENVYAIGEVALYNDGIYGLVAPGYDMANVAVEQITGGDTMVSSIDMSTQLKLIGTEVASFGDPFIENDDVSVISFENKHKGIYKRINVTKDGSKLLGGILVGDSSDYNTLFQLHINKLPENPEDLILGARGSVMDFPDTAQICSCESVTKGSICGMIKDSCCSLSDVVKATKATSGCGGCKPMVVDLLKSLGKEVKETLCEHFAYNRQELYDLIKVNKVKNYDEALDLFGKGDGCETCKPALASLFASIYMETANKQVTIQDSNDKFLANIQRNGTYSIVPRVAGGEISPEKLMVLGKVAQKYDLYTKITGGQRIDLFGAELHELPLIWKELIDAGFESGHAYGKSLRTVKSCVGSTWCRYGMHESVSFAIEIENRYRGLRSPHKLKGGVSGCIRECAEARGKDFGLIAVDGGWNLYVCGNGGATPKHAILLAEQLDDETCVKYLDRFLMYYIRTAAPLTRTAPWLEKLDGGIEHLKKVIIEDSLGIAEDLEKEMQSLVNKYECEWKQAIEDPEMMKRFKHFVNSEDRDNNIEYVALRDQKMPK
>UP000004692_118_Nitrite_reductase_[NAD(P)H]_large_subunit
MVGHNFLTKIVEALDQYEITTFCEEPRAYDRVHLSEYFGSADLSMVFNDNGITLHLNRAVRIDRENKIVHSSQLQYDKVVLATGSYPFVPPVPGHDREHCLVYRTIEDLEAIMASGQQSKVGAVVGGGLLGLEAANALKQMGLETHVVEFAPRLMMVQVDEGGGALLRRKIEDLGVSVHTSKNTQNIGRCHKMEFADGEVLETDLILFSAGIRPRDDIAREAGLKVGERGGIEIDNCCVTSDDDIYAIGECALWDQRIFGLVAPGYQMAQVAVDQLLGKESVFTGADMSTKLKLMGVDVASIGDAHGNTPGALTYEFSDGPNQIYKRIVISEDSKKLLGAVLVGDASDYGNLLQVYLNDLPEHPDGLILPQRIGVDALPETAQICSCHAVSKGDIAAAIDGGACCMGDVKEATKAATGCGGCAALTKQVLMQRGVEVNTDICDHFPYTRQDLYNLVRVGEIKSFQELLDKHGKGHGCEICKPAVANILASCWNEHILQNVGLQDTNDIYLGNMQKDGTYSIVPRVAGGEITPEKLIVLGEVAKEYGLYTKITGGQRVDLFGARLEQLPEIWRKLVDAGFETGHAYGKSVRTVKSCVGSTWCRYGVDDSVGLAIDIEHRYKGLRSPHKLKFAVSGCTRECAEAQSKDIGVIATENGWNLYVCGNGGMKPRHADLFASDLDRKTLVQYIDRILMFYIRTADRLQRTSVWMDNLKGGLDYLREVIIEDKLGIGQELEEEMAHVISTYECEWKAAIEDPEKVKRFRSFINSEAQDENILFVEERDQIRPA
>UP000004811_1366_Nitrite_reductase_(NADH)_large_subunit
MVGHKFLESLAETMTGVEVTVLCEEPRAYDRVHLSAFFSSAELSLVFERTGYTLRLARAASVDRRIRTVTTVDLHYDKLVLATGSNPFVPQVPGRDRDHCFVYRTIEDLEAMQASGAKSKTGVVVGGGLLGLECAKALSDMGLETHVVEFAPRLMAVQVDEGGGRVLRAKIEELGVQVHTGRNTQEITRAHRMVFADGTYLETDMIVFSAGIRPRDELARQSLLAIGPRGGVAIDSACRTSDHDVYAIGECASWNEQTFGLVAPGYDMARVAARHIAGETAAFVGADMSTKLKLMGVDVASIGDAHAKTPHSRTCQYVDERRQVYKKIVISEDGKQLLGAVLIGDATEYGTLLQMALNTLPEDPEFLIFPSSLGVDALPDTAQICSCNNVTKAGICEAVGNGACTIAEMKACTKAGATCGGCVPLVTQVMARRGMAVNNHICEHFAYSRQEIYHLVRVGNIRSFGELLAQHGKGMGCDICKPVAASVFASCWNEFVLKLAGLQDSNDYYLGNIQKDGTYSVVPRMPGGEVTPDGLIAVGQVAKKYGLYTKVTGGARVDMFGARLEQLPLIWEELITAGFESGHAYGKSLRTVKSCVGSTWCRYGVGDSVGLAVELENRYKGLRAPHKIKFGVSGCTRECAEAQGKDIGVIATEKGWNLYICGNGGMKPRHAELFASDLSKEDLVRMIDRVLMFYVRTADRLQRTSTWRENLEGGLDYLKDVLQKDSLGLCAELESQMQHVVATYQCEWKTAVTDPETRKRFRSFVNSDKADENVLFVEERGQIRPA
>UP000004889_2868_Nitrite_reductase_[NAD(P)H]_large_subunit
MVGHRFAEKIAEYTEKFEVTILGEEPRAYDRVHLSEYFTSASLYLSYRTNGIRLLLSPAISVDTVSRKVTTSALPFDELVIATGSSAFVPNFEGVDKQGVFVYRTIEDLEKIMSYAKQVSKVAVLGGGLLGLEAAKAVLDMGKESHVVEFASRLMPRQLDEAASSVLKSKIESLGVRIHLNKETKQALFSQGLEFVDGSVLEVEMLIVSAGIRPRDGLAKNSGIEVGQRGGIIVDDELRTNVYGVYAIGEVALHKGMIYGLVAPGYEMAEILAYNLCSKTKSYAGSDLSTKLKLIGVDVASFGDALGQTE-HLPIAYTNPRTGVYKKLVLSTDGKKLKGGILVGDADAYSNLLTLYLNELPSEPESLIVGTPSAFGSLPDDAKICSCNNVSKGDLLDAIRSSCSDLKGLNECTKAGTGCGGCIPQMNSILRAQGKVVTEHVCEHFKYSRQELFQIAKVKGIRSFEEMIRIHGMGNGCEVCKPAVASIIASIYNEPIQKHREIQDTNDKYLANIQRGGTYSVVPRIPGGEITPDKLIVIGQIAKKYDLYCKITGGQRIDLLGARMEQLPDIWKDLVEEGFESGHAYGKAMRTVKSCVGSTWCRYGVQDSTAFAIHIEERYRGIRAPHKLKSAVSGCIRECAEARGKDFGIIATEKGWNLYVGGNGGVNPKHAILLAADLDEETCVKYIDRFMMFYIRTADKLVRTSAWLEQLEGGIEYLKDVIINDRLGINKDLEEEMNNLVGTYVCEWKDVVDDPEKQKKYKHFVNSEDSDPTVRFIEERGQKRPV
>UP000004926_4868_Nitrite_reductase_[NAD(P)H]_large_subunit
MVAHRLVEALRAEDATWRIVVLAEESRAYDRVGLTSYVDDPALALPAGDDAVELRLGPVVEVDRASKRVSTAGQDYDALVLATGSRPFVPPVPGHDLPGCFVYRTIEDLDEIRAAVRGRPAAAVVGGGLLGLEAAKALRDMGLSPHVVEMAPRLMPLQVDEGGGSLLRRLITELDVTVHTGTSTDAIERGLCAKLGNGTELDVDLVVFSAGVRPRDDLARQCGLELGERGGVLVDDTCRTSDPDIYAIGECAALQGTVYGLVAPGYSMAEVAAASLLGAQASFPGADTSTKLKLMGVDVASFGDAHATTEGALEVVFNDAVAGTYKKLVVSDDARTLLGGVLVGDASEYNVLRPLVGSELPAEPAAILAPEGVGVDALPPQAQICSCNAVTKGDLTSAIAEGCDSVAKLKDCTKAGTSCGSCVPMLGKLLTACGVEQSKAMCEHFPQSRAELFEIVRATRITTFSELITRYGSGKGCAVCKPAVASILATLGNGHILAQATLQDTNDHFLANMQRNGTYSVVPRIPGGEITPDKLIVIGEVAKEFGLYTKITGAQRIDMFGATVDQLPRIWRRLVDAGFESGHAYGKALRTVKSCVGTTWCRYGQQDSVGLAVELELRYRGLRSPHKLKSAVSGCARECAEARSKDFGVIATEHGWNLYVGGNGGALPRHADLLVSDVDTETLVRIIDRFLMFYVRTADRLQRTASWLEELEGGLDHLRAVIVDDSLGICAELEEAMAQHVANYADEWKGVLEDPEKLARFTTFVNAPGPDPTVSFRVEREQKVPV
>UP000004931_2152_Nitrite_reductase_[NAD(P)H]_large_subunit
MVGHHYVEQLAAAEVEAHITVIGGEPRAYDRVHLSEFFSTADLALTYAEIGVDAYFGPVISIDRDEKKVRTESFTYEKLVLATGSYPFVPPVKGNDHKPCVVYRTIDDLGNIQAQAKEAKVGVVVGGGLLGLEAANAVQNLGLETHVVEFAPGLMGVQLDAGGSAMLRRKIEAIGVYVHTSKATEVIEAGLLMKFADGGSLPTDMIVFSAGIRPFDQLARDCGLKVGERGGIDIDYHCRTSDSDIFAIGECALFGGRIYGLVAPGYRMAEAAVSQLGDDPIAFHGADMSTKLKLLGVDVGSIGDAHGKAEGSVAYTFSDERIEVYKRLIVSADGKKLLGAVLVGDCSDYDTLLQYFLNDLPANPESLVLPYSLGAAALPASATICSCHNVSKGDIVASLDAGSCSLADVKSETKAASGCGGCAALLKSIMAARGLEVNTSICEHFAYTRQELFHLIKVGCIKSFDVLLEKHGSGRGCDICKPAAGSILASLWNDYVLKHVGLQDTNDTFLANMQKNGTYSVVPRIAGGEVTPDKLIVLGQVAKKYNLYTKITGGQRIDLFGARVQHLPAIWRELVDAGFETGHAYGKALRTVKSCVGSTWCRYGVQDSMAMAIYVENRYKGLRSPHKFKSAVSGCTRECAEAQSKDFGIIATENGWNLFVGGNGGMKPRHADLFATDLDDETLIKYIDRFLMFYVRTADRLQRTSVWMDNLEGGLDYLRAVVIEDSLGIARELEEQMNSIAGSYQCEWKTTIEDPERLKRFTEFVNTDAEDDHVVFVQERQQPRPA
>UP000004947_1252_Nitrite_reductase_[NAD(P)H]_large_subunit
MVGYKFCERLLEKQKKFQITSFCEEPRAYDRVHLSSYFDTADLLMAYEENGITLHLGKATIIDRKAKLVTSSKIPYDKLILATGSDAFVPPVPGIDKEGVFVYRTIEDLDQMLEYSKKVDTCAVIGGGLLGLEAAKAAQDMGLKTEVVEFAPRLMPRQLDEEGGEMLKNLIEDLGIKVNCSKATSNIAGKTGMEFADDTSLETEMIIVSAGIRPRDEIAREAGLTLGPRGGILVNDQLKTSDEDIYAIGECALYNNMIYGLVAPGYTMADAVAEQLLGRDAEFTGADMSTKLKLLGTDVASFGDIDPQGVAVKHLKFNNPHSGVYKKIVVSEDGEKLLGGVLVGDAEEYGTLLQIYQNKLPEDPMALILPANIGIGDLPDTAQICSCENVTKGDICKAIDEGSCSVGELKSCTKAGTGCGGCMPLLTDLMAESGVEVSNALCDHFDMSRSEMYDLVRKTGIDNYATLLAKHGKGIGCEVCKPTAASIFASVFNRPILEHAPLQDTNDIYLANIQKDGTYSVIPRIPGGEITPDKLIVIGQVAKDFNLYTKITGGQRVDLLGARLNDLPKIWQILVDAGFESGHAYGKSLRTVKSCVGETWCRYGVGDSTSLAIRVEERYRGLRSPHKLKSAVSGCTRECAEAQSKDFGIIATEKGWNLYVCGNGGMKPRHADLLAADLDEETLIKYIDRFLMYYVKTAERLERTSTWMTKLEGGLDFLKDVVINDSLGINEELEAQMQHVVNTYECEWKNTINDEEKMKRFTHFNNSEAQDETVEFVLERDQIRPA
>UP000005090_2720_Nitrite_reductase_(NADH)_large_subunit
MVGQNFLAGLVSGHADYDIVTFCEEPRAYDRVHLSSFFSTADLSLVFERSGITLHLGKAAHIDRAAKTVTSAKIAYDKLVLATGSYPFVPPVSGHERPHCFVYRTIEDLEAITASAQDGKVGVVIGGGLLGLEAAKALTDLGLETHVVEFAPRLMAVQLDEAGGAMLRQKIEALGVAVHTGKNTSVIKHCHKMCFADGTELETDLILFSAGIRPRDELARASGLEMGPRGGIVIDNQCKTSDSDIYAIGECALWNGMIYGLVAPGYAMARTVVADLTAGEGSFTGADMSTKLKLMGVDVASIGDAHAKTPGAMVYTYQNGAAEVYKRLVVSRDKKKLLGAVLVGDASGYGTLLQYCLNDLPENPDALILPSRLGPDALPMSATICSCYNVTKGDICKVIDDGCTTIAGLKAETKASTGCGGCAALLKSVLSKHGYEVNTDLCEHFPYTRQDLYNLVMVKQIRTFDELLEKYGKGRGCDICKPAAGSILASYWNDYILKHVGLQDTNDTFLANMQKDGTYSVVPRITGGEVKPDMLIALGEVAKKYQLYTKITGGQRVDLFGARVDQLPPIWKDLIDAGFESGHAYGKSLRTVKSCVGSTWCRYGIDDSVGLAIELENRYKGLRSPHKLKFAVSGCTRECAEAQGKDVGVIATETGWNLYVCGNGGMKPRHADLFATGLDKETLIQLIDRFLIFYVRTADRLQRTSVWMENMEGGLDYLKSVIIDDRLGICEQLEQQMKHVIDTYQCEWKTTINDETRLKRFRHFINSDAQDDNVLFVEERGQFRPA
>UP000005380_1235_Nitrite_reductase_(NADH)_large_subunit
MVGHAFLERLVKSFHDFDITVFGEESRAYDRVHLSSYFSTADLSLVYAEHGIDIRLNKVVAIDKHAKTVTTQAVNYDLLVLATGSYPFVPPIPGNDREACLVYRTIEDLEAMKDAAQTSKIGVVIGGGLLGLEAAKALVDLGLESHVVEFAPRLMPVQLDEGGAAVLKRKIQQLGVGVHTSKATQVIEQAHRLVFADGESLETDFVLFSAGIRPRDELADLAGLVKGPRGGIVINDQCLTSDPHIYAIGECALHEGMIYGLVAPGYAMAQAVVDQLNHKPAQFVGADMSTKLKLMGVDVASIGDPHGTDEDAKSYIYENGPKEIYKKLVVSADGKKLLGAVLVGDTEDYGSLLQLKLNALPEHPEQLILPSFLGPDALPLTAQLCSCYDVSKQDLISALDEGASCLADIKACTQACTGCGGCTQLVTSVLEKRGVAVSKAICEHFPYTRQELYHLVRVNGYQTFDELLAAHGEGDGCDICKPAVASILGSVWNAYAFDNIPLQDTNDRYLGNMQKDGTYSVIPRVPGGEITPDKLILLGEVAKDYQLYTKINGGQRIVLFGAQLSDLPTIWSRLIDGGFESGQAYAKALRTVKSCVGSTWCRYGIDDSVQLAIDLENRYKGVRSPHKMKMGVSGCTRECAEAQAKDVGVIATENGWNLFVCGNGGMKPRHADLFAVGLDRETLFKYIDRFIMFYIQTADRLHRTSTWLENLEGGLDYVRQVVIEDSLGIAEQLEQQMQALVDSYACDWQRAVDDPEKTKLFYNFVNADVRDPNQVYVRERGQLRPA
>UP000005437_1656_Nitrite_reductase_[NAD(P)H]_large_subunit
MVGHHCVEQLIERLNHYRVHVFSEEPMAYDRVHLSEYFSDASLALGYQTPGVTLHLGPVLEIDRDAHQVVTAHLHYDKLVLATGSYPFVPPIQGAEGDSCLVYRTLEDLDAIRAAASNARRGVVVGGGLLGLEAANALKTLGLEAHVVEFAPRLMPVQLDPQGGLALKARIEKLGVGVHLSKGTQSISQYYRMNFGDDDFLETDLIVFSAGIRAQDALARQSDLQIGPRGGVVIDDHCQSSDPDIYAIGECAAWNGSIFGLVAPGYQMARNVAARLCGESEAFTGADMSTKLKLLGVDVGSIGDAHGNTPGSRSFQFIDETSASYRRLVVDADGKRVIGAVLVGDNSYYDTLLQYMQNALPKDAASLILPSSLGPAALPETATLCSCHNVTKGSICSAIDSGCTDLGQLKCDTKAGTGCGGCAALVKQVLTARGVSVDKSLCEHFAYTRQELYALVRVEGIISFDELLAKHGRGTGCDLCKPAVGSILASCWNQPIMDLVALQDTNDTFMANMQKNGTYSVVPRIAGGEITADKLIAIGVVAKKYDLYTKITGGQRIDLFGAQLHQLPDIWAELIEAGFETGHAYGKSTRTVKSCVGSTWCRYGVQDSVQMALTIEDRYKGLRSPHKLKFAVSGCTRECAEAQSKDVGVIATEKGWNLYVAGNGGMRPRHAELFATDLDDATLIRYIDRFLMFYIRTADKLQRTSVWRESLEGGLDYLKDVIIHDSLGLGAELEAQMQLVVDRYECEWANALKDPEKLKRFRTFVNDKRGDPDVHFVRERGQRRPV
>UP000005438_2929_Nitrite_reductase_[NAD(P)H]_large_subunit
MVGYKFCEKLTAKSGQIELVVFGEETRAYDRVHLSEYFATADLTMAYAERNIKLYLGPISYIDREQKTVRSHHESYDYLVLATGSAAFVPPIPGVEKEGVFIYRTIEDLELMTAYAKKAKTGAVIGGGLLGLEAAKAMIDLGVNTHVIEFAPRLMPRQIDEAGSNILKAKLESLGLSIHTSKNTSEILQFNGMQFSDDTKLDVDMLVISAGIKPRDELAKLAGLETGHRGGIVVNDKLTTADPFIFAIGECALHGGMIYGLVAPGYEMAEVVAANLMGGDKSFTGFDMSTKLKLIGVDVASFGDPFVAHTEGRSIVLEDSMKGVYKRINISNDGKYLLGGILVGDAEAYNMLLQTSKNVLPPNPEDVILGARAGITSLPDDALICSCESVSKGDICKAVCDGNETMDAIKKCTKAGTGCGGCVPMVKDLLKSQGKYVRNVICEHFNYSRQELYDLVKVHKLMTFDEVLNKLGTGDGCELCKPPVASILASLWNEMILANDTAQDSNDRFLANIQKGGTYSVVPRIPGGEITPEKLIVIGEVAKKYNLYTKITGGQRIDLFGAHVSDLPAIWSELIAAGFESGHAYGKALRTVKSCVGSTWCRFGLHDSVSFAIRIEERYRGLRAPHKLKSAVSGCIRECAEAQSKDFGIIATEKGWNLYVCGNGGSKPQHALLLATDLDSETCIKYIDRFLMFYIKTADPLTRTATWLNKMEGGIDYLKNVVVNDSLGIAEQLEAEMQLLVDNYKCEWKEAVENPEIRKRFSHFVNAAEKDPSIQFEPMREQKKAK
>UP000005555_2115_Nitrite_reductase_[NAD(P)H]_large_subunit
MVGHHYVEQLVASDVEAQITVIGGETRAYDRVHLSEFFASPDLALTYRELGVEAHFGMVASIDRDTKTLTTESFAYDKLVLATGSYPFVPPVKGNDLEPCTVYRTIDDLGTIQAQATGGKIGVVVGGGLLGLECANAVKNLGLETHVVEFAPGLMGVQLDGGGSAMLRRKIEALGVTVHTSKATKVIEEALRMQFADGSSLATDMIVFSAGIRPYDQLAKDCGLTVGERGGIEIDYHCKTSDSDIFAIGECALFGGRIYGLVAPGYRMAEAAVSQLTNEVVPFQGADMSTKLKLLGVDVGSIGDAHGKEAGSVAYTFSDERIDVYKRLIVSADGKKLLGAVLVGDCSDYDTLLQYFLNALPADPQTLILPYNLGAAALPATATICSCHNVSKGDIVNAMDAGFCSLAEVKSETAASSGCGGCAALLKSVLASRGLEVNKAMCEHFNLTRQEMFHIVKVESIKSFEELISKHGSGRGCDICKPTAGSILASLWNDYVLEHVGLQDTNDTFLANMQKNGTYSVVPRIAGGEITPDKLITIGQVAKKYNLYTKITGGQRIDLFGARVQHLPGIWEELIAAGFETGHAYGKALRTVKSCVGSTWCRYGVQDSVAMALYIENRYKGLRSPHKLKSAVSGCTRECAEAQSKDFGVIATENGWNLFVGGNGGMKPRHADLFATDLDDETLIKYIDRFLMFYVRTADRLQRTSVWMGTLEGGLDYLKQVVIEDSLGIAGELEEQMESIVGSYQCEWKTTVEDPEKLKRFRQFVNSKAEDREIIFVEERGQPRPA
>UP000005737_3733_Nitrite_reductase_(NADH)_large_subunit
MIAHRLLERLSEAGSDLRLTVIGEEGRSYDRVHLTDYFESASLYLCYHANNITLIPGRAVAIDRDAKTVALQNVCYDRLVLATGSSAFIPPFQGNDRPDVFVYRTIEDVERIYERCSSARTAAVIGGGLLGLEAAKAVHGLKVETHVIEFAERLMPRQLDADGAALLKEKIEELGIKIHLGKQTTHVTDVHLMHFSDGTQLAVDMIVISAGIRPRDELARACGLDVASRGGVVVNEFMQTSDAAIYAIGEAASYNGMVYGLVAPGYDMAEVAASRILSGSAAFAGADMSTKLKLIGVDVASFGDALGEQP-HVPIVFRNPRKGTYKKLLISKDGRLLLGGVLVGDTSAYGTLLALYQNELPEDPESLIATSSASEIALPDTAKICSCNNVSRGQIKQAINEGCTTIEGLKKSCNAGTGCGGCLPQVNMLLKRNGTTVRDVLCEHFPHSRQELFQIIKVRGLKSFSETIASVGQGHGCEICKPAIASIFASLYNEPILRHREIQDTNDRYLATIQKGGSYSVIPRIPGGEITPRNLIILGQIAEKYGLYCKITGGQRIDMLGARLDDLPLIWQELVEAGFESGHAYGKALRTVKSCVGSTWCRYGVQDSTSFAIRIEERYKGLRSPHKLKSAVSGCIRECAEARSKDFGIIATEKGWNLYVGGNGGVNPAHAVLLAEDLDEETVIRYIDRFLMLYIRTADKLTRTSTWLAGLEGGIEYLKKVIIHDSLGINAELEAEMQSLINLYHCEWKEVVTNAERRQAFRSFVNESTGDDSLRFHTVRNQKQPA
>UP000005845_1166_Nitrite_reductase_[NAD(P)H]_large_subunit
MVGHRFVQELRERANQYRVIVLSEEPVAYDRVGLSSYVGDPTMALAPDDDLVEVRLGSATDIDRDGKRIVTSSISYDTLVLATGSYPFVPPVEGKDNPRSFVYRTLADLDSIRATAESAGSGVVVGGGLLGLEAANALRLLGMTPHIVEFAPRLMPLQVDEGGGALLASLVGDLGLHVHTGVSTTAIADGLAVTLSDGTVLDAALVVFSAGVRPQDALGRQAGLDVGERGGIITDTGCRTSDSSIWAIGEVAAVEGRCYGLVAPGYTMAEIAADGILGAEATFPGADMSTKLKLLDVDVASFGDAMGVTENALEIVYSDPVAGTYKKLVLSDDASTLLGGILVGDADAYAMLKPMVGREIPGDPSSLIAPAAIGLSALPDDAEICSCNGVSKGAICSAIADGACSVADIKGCTSAGTTCGGCVPSITRLLADSGVELSKALCAHFTQSRAELFSIVAATGIRTFSELIARFGTGSGCEICKPTVASILASTSSDHILDQAALQDTNDHFLANLQKNGTYSVVPRMPGGEVTADQLITIGQIAKDFGLYTKVTGGQRIDMFGARVEQLPEIWRRLVDAGMESGHAYGKSLRTVKSCVGSSWCRYGVQDSVAMAVRLEHRYRGLRSPHKIKLGVSGCARECAEARGKDVGVIATENGWNLYVGGNGGQSPAHAKLLASGLDDETLVRYIDRYLMFYVRTADRLQRTAPWQESFDGGLDRLREIVCDDILGIGGDLEDAVARHVDGYRDEWAAVLDDEDKLRRFVSFVNAPEPDPTIAFDDSSGRKVPV
>UP000005953_744_Nitrite_reductase_[NAD(P)H]_large_subunit
MVGHHFIRQFIQQRDQWQITLIGEEPHAYDRVHLSEYFEGAHLALTYQQNNIEALTNRVVDIDRDNQTVTTDQLDYTHLVLATGSYPFVPPIEGRDQDHCFVYRTLDDLDSIAASAKSATVGTVIGGGLLGLEAANALKSLGLEAQVVEFAPRLMPVQVDERGGEFLKRLIEETGVDVLTNHATLNIESHYQLNFKDHPSIKTDLVVFSAGIRPRDELAEQAGLDRHERGGVLINNDCQTSDPNIYAIGEVACWNNQIFGLVAPGYRMAEAAAAHLCGQSQPFSGADMSTKLKLLGTDVCSIGDAHAQTAGAVIYEYSDGQANVYRKLVVSADGQHLLGAVLVGSKEGYDTLLQYYLNTLPENPAVFILPDSLDGDALPDTATLCSCLNVTKGDVVQAVQAGCCSVADVKDATNATTGCGGCAQLIKDTLVKQGIEVNNHLCEHFPYSRDELLHIIQSKQIRTFRELLAEHGEGLGCDICKPTVGGILASLWNEHVLDHMPLQDTNDAFLANMQKNGTYSVVPRIAGGEITPEGLICIGEIAKDFNLYTKITGGQRIDLFGAQLHELPIIWERLRDAGFETGQAYGKSVRTVKSCVGSTWCRYGVQDSVGMAIQIEHRYKGIRAPHKVKFAVSGCTRECAEAQSKDFGVIATENGWNLYVCGNGGMKPRHADLFATDLDDETLIRYIDRIFMFYIRTGDRLQRTARWLENLDGGLDYLRDVIINDHLGINAELEAQMQHLISTYQCEWAATLDNPEKLKRFRTFVNAAEPDDSIVFVNERGQRRPA
>UP000006073_2636_Nitrite_reductase_(NADH)_large_subunit
MVGYKFCEKLRAKGKQFEITVFGEEPWAYDRVHLSAYFSKADLLLAYRENQIDLRTKLIVLIDRENKCVLSHLIHYDYLILATGASAFVPPIQGVEKRGVFMYRTLEDLESMMQYGQKAKSAAVIGGGLLGLEAAKAVLDMGLKTHVIEFAPRLMPRQLDEAGSGLLQSKLEELGISIHLNKNTREIKGKTGLEFADGSFLEVDMLVVSAGIKPRDELAEKAGLEKAARGGFVVNEFLQTNDPDIFAIGEAASYNNMVFGLVAPGYEMATQVVNQLLQNERPFTGYDMSTKLKLIGVEVGSFGDAFGESEPSKPIVYENKSKGIYKRINISEDGKRLLGGILVGDTSVYSMLLQMVQNPLPPEPEDLILGARAGVDALPSTAQVCSCENISKSDLCEVISEGVHEIDALKKCTKAGTGCGGCMPLIKDLLKALGKNVKNVVCEHFDYSRQELLDLIKVRGIKTYDALLDEFGEGDGCEVCKPLVASLLASTWNDLVVLQDTIQDTNDRFLANIQKGGTYSVVPRIPGGEITPDKLIVIGEVAKKYGLYTKITGGQRIDMFGARVDELPDIWEELIDAGFESGHAYGKSLRTVKSCVGTTWCRYGVQDAVSFAIRVEERYRGLRSPHKLKGAVSGCTRECAEAQSKDFGIIATEKGWNLYVCGNGGSKPQHAVLLANDLDDETCLKYIDRFLMFYIKTAEPLNRTATWLNKMEGGIAYLKDVVVNDCLGLGEELEKEMAFMIETYSCEWKEVVNNPSLRAKFKHFVNAEEKDPTVGFQPMRGQKRPV
>UP000006138_7782_Nitrite_reductase_[NAD(P)H]_large_subunit
MVAHRLVEAVRAESGNWHIVVLSEEPRAYDRVALTSYVDDPTLALPAGDEHVDLRLGPAVSVDRDARTVTTASVAYDALVLATGSRPFVPPVPGHDLDGCFVYRTIEDLDAIRAAAVGRRSAVVIGGGLLGLEAAKALRDMGLSPHVVEMAPRLMPLQVDEGGGSMLRRMITALDVTVHTGTSTDAIEGSLLAKLGNGTELDVDLVVFSAGVRPRDDLARQSGLELGPRGGVLTDASCRTGDPAIYAIGECAAVEGKVYGIVAPGYAMAEIVAAQLTGGAGTFPEPDTSTKLKLMGVDVASFGDAHAKTEGALEVAVNDAVAGTYKKLVVTDDGKTLLGGVLVGDATEYNTLRALVGRPLPAEPGAILAPAGVGVDALPDAAQICSCNAVSKGAITQAIHEGCDTVPKLKACTRAGTACGSCVPLLGRLLSAAGVEQSKAVCEHFPQSRAELFEIVQATRITTFSELIGRYGSGSGCAICKPAVASILATLGNGHVLGQMTLQDTNDRYLANLQRNGTYSVVPRIPGGEITPDKLIVIGEVARDFGLYTKITGGQRIDLFGATVDQLPLIWRRLVDAGFESGHAYGKALRTVKSCVGSTWCRYGVQDSVGLAIELELRYRGLRSPHKLKSAVSGCARECAEARSKDFGIIATENGWNLYVGGNGGTTPRHAELLVSDVDTETLIRTIDRFLMFYVRTADRLQRTAPWIEELDGGLDHLRAVIVDDSLGICEDLDAAMAKHVDNYADEWKGVLEDPEKLARFTSFVNAPGPDPAISFREERQQKVPV
>UP000006282_187_Nitrite_reductase_[NAD(P)H]_large_subunit
MVGHKFLQSMVNSMQNYDITTFCEETRAYDRVQLSSYFNTEDLSLVFEKNNITVHIGRAAHIDRDKKIVTSEKISYDKIVLATGSFPFVPPIPGHERENCFVYRTIDDLIDIAKAGKESKVGVVIGGGLLGLEAAKALKDLGLKTHVVEFAPRLMAVQIDDGAGAVLRKKIEELGVSVHTQKNTQGIVQCHRMNFADGSHIETDVILFSAGIRPRDDIARDCGLTLGERGGIVIDDHCQTSDKDIYAIGECALWDGKIFGLVAPGYQMAQVVADRLSLKENSFTGADMSTKLKLMGVDVASIGDAHATTEKAKIYTYVNGADDVYKKIVVSEDNKRLLGAVLIGDTVDYGNLLQLKLNALPEYPDALILPQRLGVEALPDAAQICSCFDVSKGALCQAISDGATTMASLKECTSATTGCGGCTALVGQVLEKLGMDVNTDLCEHFAYTRQDLYHLVRVGKIKTFDEMIEKHGKGYGCDICKPTLASIFASCWNDYVLEHTGLQDTNDRYLANIQKNGTYSIVPRIPGGEITPDKLITLGEVGKKYNLYTKITGGQRVDLFGAHQEDLPVIWKELIDAGFETGHAYGKSLRTVKSCVGSTWCRYGVADSVTTAIDLENRYKGLRTPHKIKFAVSGCTRECAEAQSKDVGVIATENGWNLYLCGNGGMKPRHADLFATGLDYETMVQYIDRFLMFYVKTADRLQRTSTWMMNLEGGIDYLREVVIEDSLGLAETFETEMQNVIDTYQCEWKTTVENEEKSKTFKAFVNSDKGDSQIVFVSERDQIRPA
>UP000006286_2629_Nitrite_reductase_[NAD(P)H]_large_subunit
MVGQRFLEALADRLDHYDVTILCAESRAYDRVGLTRYFTDAALSLVMAQPGLTLKLSRVREIDRDARVVITEALDYDKLVLATGSYPFVPPIDGNDRPNCFVYRTLDDLDEIIAAADQARIGTVVGGGLLGLEAAKALHDLGLETHVVEFAPRLMAVQVDDLGGGLLKDKIETLGVTVHTSTGTRAIVQHHRMDFGEDHHLETDIIVFSAGIRPEDSLARASGLELGERGGVVIDDYCLTSDPDIFAIGEVALWQGRIFGLVAPGYQMAETAAARLCADEPSFQGADMSTKLKLMGVDVASVGDAHGQTPGARSAVFFDQSTGVYKKVVVSECGKKLLGAVLVGDANDYGNLLQLCLNDLPGEAAALIAPAALGADALPDSAQICSCNNVSKGALCAAIDDGATTVGDLKACTKASATCGGCAALVKQVLAKRGVEVNNHVCEHFPYSRQEIYHLVRVGEIKTFDELLEKHGSGDGCDICKPLVASVLASCWNDYVLSHAGLQDTNDYFLGNMQRDGTYSIVPRVPGGEITPDKLIVLGEVAKKYDLYTKITGGQRVDLFGARVEQLPEIWKILVDAGFETGHAYGKSLRTVKSCVGSTWCRYGVKDSVGTAIQVEERYKGLRSPHKIKMAVSGCTRECAEAQSKDVGVIATDKGWNLYVCGNGGMRPRHADLLASDLSDEQLIRTIDRFLMFYIRTADRLQRTSVWLENLEGGLDYLKQVVLEDSLGIGDELEAQMLQVIDTYQCEWKTTVEDPEAVKRFKHFVNDDVADDNLHYVRERGQRRPA
>UP000006327_3635_Nitrite_reductase_[NAD(P)H]_large_subunit
MVGHHFVDQLIQENTQLDVVVLSAEPRAYDRVHLSEYFSTAELALTYQENNIKFALNKVININKLAKTVTTEAFEYDKLVLSTGSYPFVPPIPGNDQPHCLVYRTIEDLENISASSAVSKVGVVVGGGLLGLEAANALKEAGLQTHVVEFAPQLMAVQVDNGGGRVLRSKIEDLGVQVHTQKATQSIETCYKMCFADGEVLETDMILFSAGIRPQDTLAREFDIAIGERGGIVVNDQCLTSEADIYAIGECALWNNFIFGLVAPGYTMARAAASHIIGGDVTFQGADMSTKLKLMGVEVGSIGDAHARTAGALCYTYENQPLEVYKKIVVDAHQKKLLGAVLIGDTSDYDTLLQYALNELPEHPESLILPAGLGADALPDTATICSCHNVSKGDIIEAFDTGSCNLADIKSCTKASTGCGGCTALLKTVLTKRGVEVKKDICEHFAYSRQEMFHLVKVAGIKTFDELLEKHGKGLGCEICKPVTASILASVWNDFVLKHVSLQDTNDTYLGNMQKDGTYSVVPRIAGGEITPEKLIVLGQVAKDYKLYTKITGGQRIDLFGARVEQLPAIWKTLIDAGFETGHAYAKSLRTVKSCVGSTWCRYGVQDSVGQAIELENRYKGLRAPHKIKFGVSGCTRECAEAQSKDIGIIATENGWNLYVCGNGGMKPRHGDLFATDLDTETLVKYIDRVLMFYVRTGDRLQRTSVWLENLEGGLEYLQQVVIEDSLGICEELEAQMQNVVDTYQCEWKTAIESEHSLKRFRQFVNSDKSDLNIVFVEEREQIRPA
>UP000006334_1284_Nitrite_reductase_[NAD(P)H]_large_subunit
MVGHHFVEQLIQQKNQFHITVLSAEPRAYDRVHLSEYFSTAELSLTYQELGVDFQVNRVDQIDKQAKMVTIESFEYDKLILATGSFPFVPPIPGNDQPHCLVYRTIEDLEAISASAKVSKVGVVVGGGLLGLEAANALKEAGLKTHVVEFAPQLMAVQVDVSGGRVLKDKIEELGVEVHTQKATQSIENSYKMVFADGEILETDMILFSAGIRPQDKLAREFGIVIGERGGIVVNDHCLTSDPDIYAIGECALWNNFIFGLVAPGYTMARAAASNIVGGDVVFEGADMSTKLKLMGVEVGSIGDAHAREHGAQTYTYEDQVAGVYKKIVINAETNKLTGAVLVGDTGDYDTLLQYALNDLPEFPESLILPSFLGADALPETAMICSCHNVTKGDIIASLDGGACDLAEIKSCTKASTGCGGCAALLKSVLEKRGVEVKKDICEHFAYSRQELYHMVQIGQIKTFDELLSKHGSGIGCEVCKPAAASILASIWNDFVLEHVTLQDTNDTYLANMQKNGTYSVVPRIAGGEITPDKLIVLGQVAKKYNLYTKVTGGQRIDLFGARVEQLPLIWEELIEAGFETGHAYAKSLRTVKSCVGSTWCRYGVQDSVGQAIDLENRYKGLRSPHKLKFAVSGCTRECAEAQSKDIGVIATENGWNLYVCGNGGMKPRHADLFATDLDTETLVKYIDRVLMFYVRTADRLQRTSVWMENMEGGLDYLKDVVINDSLGLGAELEQQMQHVVDTYQCEWKTAVTSEQSRKRFRQFVNSEKSDANIIFVEERDQIRPA
>UP000006497_5420_Nitrite_reductase_[NAD(P)H]_large_subunit
MVSHYFLQQLVERHQHYDIVVFGEERLAYDRVHLSEYFASASLSLVFADSGITLRSGKIVAIDRERHCLRDEQTHYDILVLATGSYAFVPPISGNNRPGCLVYRTLDDLDAIAAQAKNAKRGVVIGGGLLGLEAANALRQLGLETHVVEFAPRLMAVQLDEGGAMMLQRKIEALGVQVHTRKETREIVQAHRLCFADGSWLETDLLLFSAGIRPRDELAESAQLQKGSRGGIVIDDQCRTSNAAIFAIGECALWNGQIFGLVAPGYQMARSVADTLAARDTPFTGADMSTKLKLLGVEVASLGDAHGKTEGCQSYQWTDGPREIYKKIVVSADGKRLLGAVLIGDSADYSMLLQMMLNALPAQPETLILPARLGVAALAASAQICSCHNVSKGDIAAAVASGCSELGAIKSCTKAGTGCGGCVPLLKQVLQQLGVEVKKDLCEHFAWSRQELYHLIRLHEIRSFDELISRFGKGHGCEVCKPLVGSLLASCWNDYLLKHLPLQDTNDRFFANIQKDGTYSVVPRIPAGEITPQGLIAIGEVAQRYNLYTKITGGQRVDLFGARLEQLPAIWERLIAAGFETGHAYGKSLRTVKSCVGSTWCRYGVQDSTGMAITLENRYKGLRSPHKIKMAVSGCTRECAEAQGKDIGVTATDKGWNLYVCGNGGMKPRHADLFASDLDSEALIRTIDRVLMFYIRTADRLQRTSTWLDNMEGGLTYLQQVILHDSLEIGAELEREMQQVVDAYQCEWKTTLDSAENRLLFRGFLNSDRPDEAVVMVPERGQIRPA
>UP000006497_5717_Nitrite_reductase_(NADH)_large_subunit
MVGHRFIEDLLDKAAQFDITVFCEEPRAYDRVHLSSYFSTAELSLVYEKHGVKVLVGRAITINRQEKVIHSSAVYYDKLIMATGSYPWIPPIKGSETQDCFVYRTIEDLNAIEACARRSRRGAVVGGGLLGLEAAGALKNLGVETHVIEFAPMLMAEQLDQMGGEQLKRKIESMGVRVHTSKNTKEIVEAKTMRFADGSELEVDFIVFSTGIRPRDKLATQCGLEVAQRGGIVINDNCQTSDPNIYAIGECANWNNRVYGLVAPGYKMAQVAVDHILGTQNAFEGADLSAKLKLLGVDVGGIGDAHGRTPGARSYVYLDESKEVYKRLIVSPDNKTLLGAVLVGDTSDFGNLLQLVLNELPENPDALILPAHIGVDKLPDSAQICSCFDVSKGALIAAINKGCHTVAALKAETKAGTGCGGCIPLVTQVLAKQGIEVTNNLCEHFAYSRQELYHLIRVEGIKSFDELLAKYGKGYGCEVCKPTIGSLLASCWNEYILKHTPLQDTNDNFLANIQKDGTYSVIPRSAGGEITPEGLMEVGRIAREFNLYTKITGSQRIGLFGAQKDDLPEIWRQLIDAGFETGHAYAKALRMAKTCVGSTWCRYGVGDSVGFGVELENRYKGIRTPHKMKFGVSGCTRECAEAQGKDVGMIATEKGWNLYVCGNGGMKPRHADLLAADLDRETLLHYLDRFMMFYIRTADKLTRTASWLESMEGGIEYLKSVIIDDKLGFDAQLEEEMTRLREAVICEWTETVNTPAAQTRFKHFINSDRRDPNVQVVPEREQHRPA
>UP000006631_1102_Nitrite_reductase_[NAD(P)H]_large_subunit
MVSHHFLEQLVARHQHYHIVVYGEERQAYDRVHLSDYFNTADLSLVFALHGIELRCGTVVTIDRQQRSLRDSALAWDKLVLATGSRAFVPPVPGHDGERCFVYRTLDDLDAIATCARHSQRGIVIGGGLLGLEAANALRQLGLETHVVEFAPRLMAVQLDEGGALMLRQKIDALGVTVHTSKQTELIEDGVVLRFADGSHLPGDLVLFSAGIRPRDELAREAGLTLGPRGGIEINDRCQTSDDDVFAIGECALWNGQIFGLVAPGYQMARVLAGHLAAEPATFSGADMSTKLKLLGVEVASFGDAHGRTAGSQHYHWTDGPKGIYKKIVVSAEGTRLLGGVLVGDSSDYATLLQMMLNPLPAAPESLILPALPGVAALPDSAQVCSCYNVSKGDICAAVKGGCGEMSSIKSCTRAATGCGGCAALVKQVLETLGVEVKKDVCDHFSYSRQELYHLVRAGEFRTFDALLASHGRGQGCEVCKPLVGSILASCWNDYLLKHLPLQDTNDRYFANIQKDGTYSVVPRVPAGEITPQGLIAIGEVAARYDLYTKITGGQRIDLFGARLDQLPAIWQTLLEAGFETGHAYGKSLRTVKSCVGSTWCRYGVQDSTAFAIALENRYKGLRAPHKIKMAVSGCTRECAEAQSKDIGVIATEKGWNLYVCGNGGMKPRHADLFASDLDDATLLRYVDRLLMFYIRTANRLQRTSVWLDNLEGGLDYLRQVVIEDSLGLGETLEQEMQRVVEAYQCEWQTTLADPSRLALFTPTINSEQPDETLHYSRVRGQRQPE
>UP000006631_3094_Nitrite_reductase_(NADH)_large_subunit
MVGHRFIEELLEKPDQFSLTVFCEEPRAYDRVHLSAYFSTAELSLVYDKHQVNLLLGRAITINRDEKLIHSSTVHYDTLIFATGSYPWIPPIKGAEGSDCFVYRTIEDLNAIEACSRRSKRGAVIGGGLLGLEAAGALKNLGIETHVIEFAPVLMAEQLDQQGGEQLRRKIEQMGVRVHTSKNTQQIVHGKTLQFADGSALEVDFIVFSTGIRPQDKLAKQCGLTLGPRGGIAIDDQCRTSDPAIYAIGECAAWQNRVYGLVAPGYKMAQVASDQLLGRDNAFTGADMSAKLKLLGVDVGGIGDARGTTPGARSVVWLDESKSVYKRLIISEDQKTLLGAVLVGDTSDYGNLLQLVLNPLPDNPEALILPAGIGVDSLPDSAQICSCFDVSKGDIIKAVQGGCHTVAALKSSTRAGTGCGGCIPLIIQVLSRQGIEVNNHLCAHFAWSRQELYHLIQVEEIKTFDELLARYGQGYGCEICKPAVGSLLASCWNEYVLKHAPLQDSNDLYLGNIQKDGTYSVIPRSPGGEITPQGLKVIGEIAERYQLYTKITGSQRIGLFGAQKDDLPAIWSQLIEAGFETGQAYAKALRMAKTCVGSAWCRYGVGDSLGFGVMLENRYKGIRTPHKMKFGVSGCTRECAEAQGKDVGIIATEKGWNLYVCGNGGMKPRHGDLLAADLDQQTLVTYLDRFMMFYIRTADRLQRTSLWLESLEGSIDYLRSVIVDDKLGLNSQMEQQLAALRASVRCEWQATLEDESQLTRFAHFINSSQRDPAVQRVAERDQHRPA
>UP000006694_434_Nitrite_reductase_[NAD(P)H]_large_subunit
MVGYKFCEKFVAKQEKYQITVFGEEPRAYDRVHLSEYFGTADLSLSYAENNIILNTSLITDINRDAKTIHTHLHTYDYLVLATGSSAFVPPIEGVEKEGVFVYRTIEDLDAIMSYAKKIKIAAVLGGGLLGLEAAKAVRDLGLNPHVVEFAPRLMPRQLDQGASDMLQSKIEELNIGIHLNKATQYIDESTGMMFANDELLKVDMLVISAGIKPRDELARVSGLEVGVRGGIVVNNQMRTSDPFIFAIGEAALYNQNIYGLVAPGYEMADVAAEQILNGDTMRETIDMSTQLKLIGVEVASFGDPFIENNDVTAIIYENKLSSVYKRINVTKDSKKLLGGILVGDSSDYNSLFQIYINALPKNPEDLILGSRGSVMDLPDTAVICSCENVTKGAICCKILDSCSSLSDVVKATKATSGCGGCKPMVSDLQKSLGKEVKEVICEHFNYNRQELFDLVKINKYENFYDVLDHHGKGDGCEICKPVVASIFSSIYNDTANKHVTTQDTNDRFLANIQRNGTYSVVPRVAGGEITAEKLIVIGEVAKQFDLYTKITGAQRVDLFGAHLSDLPKIWKILIDNGFESGHAYGKSLRAVKSCVGNAWCRYGMDDSAGFAIELENRYKGIRSPHKLKGGVSACIRECAEARGKDFGLIAVEGGWNLYIAGNGGANPKHAVLLAEKIDKETVIKYMDRFLMYYIRTAGPLIRTSTWLEKLDGGLEYLKQVIIEDSLGICETLEAEMQTLVNTFECEWKQVLEKPRLLKRFNHFINSDEKDDNAVFVPLRDQKMPK
>UP000006728_3534_Nitrite_reductase_[NAD(P)H]_large_subunit
MVGHRLVEEVRARAGTWRIVVLGEESRAYDRVALSSYLDSADLSLVLDDPLVDLRLDGAAAVDRHARTVSTTDLGYDALVLATGSRPFVPPVPGHDLDGCFVYRTLDDLDEIRDAATEGRPGVVIGGGLLGLEAANALRLLGMRPHVVEMAPRLMPLQVDEGGGQVLSRLVGDLGLTVHCGAATQSVDGRRGVTLADGTTIDTDVVVFSAGVRPRDELAEPAGLERAERGGILVDDRCRTSDEHIYAVGECAAVEGRCYGLVAPGYTMAEVVAGQLVDAAGGFPGADMSTKLKLLGVDVASFGDAHGTTDGALEVVYANNAAGTYAKLVLSDDAQVLLGGVLVGDASAYAVLRPLVGRELPAPPEQLLLPAGVDAGALPGDAIVCSCNNVSKQDITSAITEGLTDVPAVKGCTKAGTSCGSCVPMLKNLLSECGVSTSNALCEHFPQSRSELFEIVHATGVQTFSELIGRHGSGRGCDICKPAVASILASLGRGHVLDHAGLQDTNDRFLANLQRNGTYSVVPRIPGGEITPDKLITIGEVARDFGLYTKITGGQRIDMFGARVEQLPEIWRRLVDAGFESGHAYGKALRTVKSCVGNDWCRYGVQDSVAMAIRLELRYRGLRSPHKLKSGVSGCARECAEARSKDFGVIATEKGWNLYVGGNGGFTPRHAELLAADLDDDGLVRLIDRFLMFYVRTADRLQRTSAWIESLEGGLEHVREVVVEDSLGIAAELEAAMAEHVGNYSDEWAGVLRDPDKLARFVSFVNAPDPDPTISFTEERGQIRPV
>UP000006764_1974_Nitrite_reductase_[NAD(P)H]_large_subunit
MVGQHLLEELVAREHGYHITVFCEEPRAYDRVQLSSWFSTTDLALTFEQHGIRLRLGRVERIDREARVVLSSNVAYDRLVLATGSYPFVPPIPGNDQPHCLVYRTIEDLEAIRDSAAVSKRGVVIGGGLLGLEAARALNGLGLETHVVEFAPQLMAVQLDENGGRLLRGKIEALGVRVHTGKATSAIVSSYRLAFADGESLETDLVLFSAGIRPADALARDAGLELGERGGVVINDACQTSDPDIFAIGEVALWQGRIFGLVAPGYDMARACAARLLGDDRCFTGADMSTKLKLLGVDVGSIGDAHGRTPGSLSCVFEDGASGVYKKLVLDPQGKRLLGAVLVGDVADYGMLLQFCLNPLPPQPVSLILPDALGVDALPDSAQICSCNNVSKGQLCSAISAGCTTVGALKSETRASASCGGCAALVKQVLVRQGIEVNNHLCEHFAYSRQELYHLVRVHEVRTFTDLLARFGQGKGCEICKPTVASILASCWNDYVLRHTGLQDTNDAFLANLQKDGTYSVVPRVPGGEITPDKLLVIGDVAKKYDLYTKITGGQRIDLFGARVEQLPLIWGELVDAGFESGHAYGKSLRTVKSCVGSSWCRYGVQDSVGMAIYVEERYRGLRSPHKLKMAVSGCTRECAEAQSKDVGIIATEKGWNLYICGNGGMRPRHAELFASDLDDATLIRYIDRFLMFYIRTADRLQRTSVWRDNLEGGLAYLQDVIIHDSLGLGEELEMQMQAVVDTYACEWKRTLEDEQALKRFRSFVNDESADEHIVYVRERGQKRPA
>UP000006801_2572_Nitrite_reductase_(NADH)_large_subunit
MVGHKFLECLAESQQALDVTVLCEEPRAYDRVHLTEFFTSADLSLVFEQSGYVLKLNRAVAIDRAARTVTASNLAYDKLVLATGSYPFVPPVEGRDREGCFVYRTIEDLEAMQAFGARAKTGTVIGGGLLGLEAAKALRDMGLATHVVEFAPRLMAVQVDDGGGRVLRGKIEELGVTVHTGKNTLAIVNANRMNFADETHLDTDMIVFSAGIRPRDDIARAAGLDIGARGGIVIDDACRTSDADIFAIGECALWKGQLFGLVAPGYDMARIVAKQIAGADAAFAGADMSTKLKLMGVDVASIGDAHGKTPGSRTYQYSDERKQVYKKLVVSDCGKFLHGAVMVGDATEYGTLLQMMLNELPEAPEFLILPSSLGVEALPEAAQICSCNNVSKAEICAAVCAGATSIGAIKSSCKAGASCGGCVPLVTQVMKRQGLAVNNHICEHFPYSRQELYHIARVEGHRTFGALLAKHGKGRGCDICKPAVANILASCWNEFVLKHASLQDSNDYYLANIQRDGTYSVVPRMPGGEVTPDGLIAVGQVAKKYGLYTKITGGQRVDMFGARVEQLPFIWEELIEAGFESGHAYGKALRTVKSCVGSTWCRYGVGDSVGLAIELENRYKGLRAPHKIKFGVSGCTRECAEAQGKDVGVIATEKGWNLYVCGNGGMKPRHAELIASDLDHDTLVRYVDRFLMFYVRTADRLQRTSVWRDNLEGGLDYLIDVVINDKLEIAAELEAEMQLVVDTYEDEWKKAVTDPHTRKRFRHFVNSDAGDANVTFVEERGQIRPA
>UP000006859_3403_Nitrite_reductase_[NAD(P)H]_large_subunit
MVGHHFLEQLVERHQQYHVVVFGEERHAYDRVHLSEYFASASLSMVFEQTGIELRTGQVMTIDRQRRCVRDANTPYDRLVLATGSYAFVPPIKGNDRPGCLVYRTLDNLDAIADQARESRSGVVVGGGLLGLEAANALRQLGLETHVVEFAPRLMAVQLDDGGAQLLRRKIEALNLHVHTSKETVAITQAHRMNFADGTSLETDLILFSAGIRPRVRLASEAGLEIGVRGGIVIDDHCQTSDDAIFAIGECAVWQGQIFGLVAPGYQMARTVAARLAQQEQTFIGADMSTKLKLLGVDVASIGDAHGKTEGSLSYQWNDEPNQVYKKIIVSADGKRLLGAVLVGDSSDYSTLLQMKLNTLPAHPESLILPALLGVAALPDSAQICSCHNVSKADICAAVDNGCTDLASLKACTKAGTGCGGCVPLLKQVLQQSGIEVKKDICEHFAYSRQELYHLIRVNRIRSFDELIARHGHGLGCEICKPLAGSMLASCWNDYVLKHVPLQDTNDRFLANIQKDGTYSVVPRIPGGEITPQGLIAIGQVAERYHLYTKITGGQRVDLFGARLEQLPAIWQELIDAGFETGHAYGKSLRTVKSCVGSTWCRYGVQDSTTLAIALEHRYKGLRSPHKLKMAVSGCTRECAEAQGKDIGVIATDKGWNLYVCGNGGMKPRHADLLASDLDTDTLFRLIDRLLMFYIRTGDRLQRTSVWLDNLEGGIDYLRQVVIDDSLGIAEELENEMRHVIDSYQCEWQTTLAHDENRALFRAFLNSDTPDEAVVMVPERGQPRPA
>UP000007074_2872_Nitrite_reductase_[NAD(P)H]_large_subunit
MVGHHFLEQLVTRHLQYHIVVFGEEPVAYDRVHLSEFFSSASLSMVFERSGIELRLGEVCAIDRQRKYVIDAETAYDQLVLATGSYPFVPPIPGNDRPGCLVYRTLDDLAAIADCAKTARVGVVVGGGLLGLEAANALRQLGLNTHVVEFAPRLMGVQLDDGGATMLRSKIEALGVSVHTGKQTQAIILHHCMSFADGEQLEADLILFSAGIRPRDQLARAAELEVGARGGIVIDSQCRTSDEAIYAIGECALWNGQIFGLVAPGYQMARILADRLAGGENVFCGADMSTKLKLLGVEVASIGDAHAHTPGSQSYTWVDGPQQVYKKVVIDADGKRLLGAVLVGDSAEYSTLQQMMLNPLPTTPESLILPATLGVSALPATAQICSCHNVSKGDISDAVELGCGDLAAVKACTKAGTGCGGCSALVKQLLQQRGVVVKKDICEHFAHSRQELYHLVRVGNIRTFDELLARHGHGYGCEVCKPLAGSILASCWNEYLLKHLPLQDTNDRFFANIQKDGTYSVVPRVPAGEITPQGLIAIGQIALRYQLYTKITGGQRVDLFGARLEQLPEIWQQLVDAGFETGHAYGKSLRTVKSCVGSSWCRYGVQDSTALAIELEHRYKGLRSPHKIKMAVSGCTRECAEAQSKDVGVIATEKGWNLYLCGNGGMKPRHADLFASDLDTATLIRTVDRFLMFYIRTADRLQRTSTWMDNLEGGLDYLREVVLQDSLGIGSELDAEMETVVSHYQCEWQTTLASPDRLKLFRPFVNSEQPDEAIVWQAERGQRRPA
>UP000007074_4541_Nitrite_reductase_(NADH)_large_subunit
MVGHRFIEDLLEKKDQFDITVFCEEPRAYDRVHLSSYFSTAELSLVYEKQGVKVLVGRAITINRSEKVIHSNTVYYDKLIMATGSYPWIPPIKGSESQDCFVYRTIEDLNAIEACARRSKRGAVVGGGLLGLEAAGALKSLGVETHVIEFAPVLMAEQLDPMGGDQLRRKIERMGVKVHTGKNTQEIVQAKTMQFADGTALEVDFIVFSTGIRAQDKLAHQCGLATARRGGIVINDSCQTSDPDVYAIGECASWRERTFGLVAPGYKMAQVTADHLLGRENTFMGADMSAKLKLLGVDVGGIGDAHGRTEGARSYVYLDESKEVYKRIVVSADNKTLLGAVLVGDTSDYGNLLQLALNELPENPDGLILPAHIGVDSLPESAQICSCFDVSKGDIIKAVSMGCHTVAALKSETKAGTGCGGCIPLLTQVLSKQGIEVNHHLCEHFAYSRQELYHLIRVEGIKSFDELLAKYGKGYGCEVCKPTIGSLLASCWNEYILKHTALQDTNDNFLGNIQKDGTYSVIPRSPGGEITPEGLMVVGQIAKEYNLYTKLTGSQRIGMFGAQKDDLPAIWSKLIAAGFETGHAYAKALRMSKTCVGSTWCRFGVGDSVGFGVKLEHRYKGIRTPHKMKFGVSGCTRECSEAQGKDVGIIATENGWNLYVCGNGGMKPRHADLLAADLDRETLEHYLDRFMMFYIRTADKLQRTSVWLESLEGGIDYLRKVIIDDKLGINDQLEAEIARLRDAVVCEWKETLEHPETQVRFAHFINSSLRDPNVQVVAEREQHRPA
>UP000007077_1732_Nitrite_reductase_[NAD(P)H]_large_subunit
MVGHHFLEQFCASAADFEIIVFGEEKQAYDRVHLSEYFGTHDLAMGYTEQGIQLHLNQVTGINREDRTLATPRYRYDELVLATGSYPFVPPIEGNDRPHCLVYRTLDDLDAIRASSEGARAGVVVGGGLLGLEAANALKSLGLEAHVVEFAPRLMPVQLDADGGALLRHKIEELGVQVHTEKATTAITDALRMNFSDESFLETDLIVFSAGIRPQDALARASGLAIGERGGIVINNHCTTSDPHVHAIGECALWEQKIFGLVAPGYTMARTLSAALNGDETAFTGADMSTKLKLLGVDVGSIGDAHAQTPGARNIRFNDEQAGHYRRMVISEDGKTLLGAILVGDNSHYDTLLQYALNTLPENPETLILPESLGPDALPETASICSCHNVTKGDICGAINAGCSDLGSVKAETKASTGCGGCTALLKNVLEKRGVEVSKDLCEHFPYSRQELFHLVKVNGIRTFGTLISQHGRGHGCDICKPAVASILATCWNEHILAHVPLQDTNDTFMANMQKNGTYSIVPRIPGGEITPDKLIVLGEVAKEYDLYTKITGGQRVDLFGATLSQLPEIWEKLIAAGFETGHAYGKSLRTVKSCVGNTWCRYGVQDSVGMAIRLEDRYKGLRAPHKVKMAVSGCTRECAEAQSKDFGVIATENGWNLYVCGNGGMRPRHADLFATDLSDEELIRTIDRVVMFYVRTADRLQRTSVWMENLEGGLEYLKQVVLEDSLGIGAELEEHMEGIVGTYQCEWKTAVEDPEKRKRFREFVNASQSDPVQEWTVERGQRRPV
>UP000007287_2572_Nitrite_reductase_(NADH)_large_subunit
MVGYKFCEKFIAKQENCQITVFGEEPRAYDRVHLSEYFGTADLSLSYVENNITLNTSLITDINREEKTIHTHLHKYDYLVLATGSSAFVPPIDGVEKEGVFVYRTIEDLDAIMAYAKKIKQAAVLGGGLLGLEAAKAVRDLGLNPHVVEFAPRLMPRQLDKGGSDMLQSKIEELNIGIHLNKSTQYIDECTGMMFADEELLKVEMLVISAGIKPRDELARVSGLEVGLRGGVVVNNQMQTSDPSIYAIGEVALYNQNIYGLVAPGYEMADVAAEQILNGSTMRETIDMSTQLKLIGVEVASFGDPFIENDDVTAIIYENKLSGIYKRINVTKDSKTLLGGILVGDSSDYNSLFQIYSNALPKNPEDLILGSRMGAMDLPDSAVICSCENVTKGAICCSILDSCSSFSDVVKLTKATSGCGGCKPMVSDLQKSMGKEVKDVICEHFSYTRQELFDLVKINKYENFYDVIDHHGKGDGCEVCKPVMASIFSSIYNDTANKHLTTQDTNDRFLANIQRNGTYSVVPRVAGGEITAEKLIVIGEVAKQFDLYTKITGAQRVDLFGAHLDDLPKIWKVLIDNGFESGHAYGKSLRAVKSCVGNAWCRYGMDDSAGFAIELENRYKGIRSPHKLKGGVSACIRECAEARGKDFGLIAVEGGWNLYICGNGGANPKHAVLLAEQIDKETVIKYMDRFLMYYIRTAGPLVRTSTWLEKLDGGLDYLKEVIIEDSLGLCETLEAEMQTLVNTFECEWKQALENPRLLKRFSHFINSDEKDDNIAFVPLRDQKMPK
>UP000007296_3134_Nitrite_reductase_(NADH)_large_subunit
MVGHKFLESLAESASNIHVTVLCEEPRAYDRVHLSEFFATADLSLVFDAGHFDLKLNKAQDIDIAARTVTVNVMSYDKLVMATGSYPFVPTVAGNQRKDCFVYRTIEDLEAMLECGKRSRTGVVIGGGLLGLECAKALRDMNLETHVVEFAPRLMAVQVDESGGRILRQKIQDLGVTAHTQKNTLEIVTGHRMNFEDGTHLDTDMIVFSAGIRPRDELAREAGLKVGDRGGIVIDNSCITSDPHVYAIGECALWNGKIFGLVAPGYDMARIAAKHVLAHDPQFNGADMSTKLKLMGVDVASIGDPHGKEAGSRSFQFTDERKQIYKKIVVSESGKHLLGAVMVGDAAEYGTLLQMMLNELPESPEFLILPQALGVDALPDSAQICSCNNVSKADLCAAVASGVTNIGDLKTCTKAGTSCGGCVPLVTQVMKKQGLAVNNHVCEHFAYSRQELHHLVRVNKIRSFGELLAQHGKGLGCDICKPVAANILASCWNDFVLKHASLQDSNDYFLGNIQKDGTYSVVPRMAGGEVTPDGLIAVGQIAKKYGLYTKITGGQRVDLFGARVEQLPDIWEELIAAGFETGHAYGKSLRTVKSCVGSTWCRYGVDDSVGLAIELENRYKGLRSPHKIKFGVSGCTRECAEAQGKDVGIIATEKGWNLYVCGNGGMKPRHAELIASDLDKASLVRYIDRFLMFYVRTADRLQRTSTWRDNLEGGLDYLKSVVIDDKLGIAAELEADMQHVVDTYECEWKKAVNDPETRKRFRHFVNSKEADNNVKFVDERGQIRPA
>UP000007364_383_Nitrite_reductase_[NAD(P)H]_large_subunit
MVGYKYCEKLVNSSDEFEITVFGEESRAYDRVHLSEYMSSAQLLLAYKENNITLHTSLVSQVDPQNKQITTYKFQYDSLVFATGSSAFIPPINGLEKKGVFVYRTLEDLDAIKSYANQLKKAVVLGGGLLGLEAANAAKALGLNTHVVEFAPRLMPRQLDKAGSNLLVSKIQELGIEVLLEKSTKTILSSNGLEFSDESQLKSDILIISAGIRPRDELAKAAGITVGERGGIQVDEKMQTSEKDVYAIGEVALYNQSIYGLVAPGYDMAKVAVAQLLQEETMDAHIDLSTQLKLIGTEVGSFGNPFISDHSVSVITYENKLKGIYKRINVSKDGHKLYGGILVGDTSDYNTLFQLYNNKLPENPEDLILGSRGNILELPDTAQVCSCESVNKGQICGLVEDSCNSLSEVIDKTKATTGCEGCKPMVSELLKSLGKQVKKDICEHFSFNRQELYDLIKINKVTTFEQAIELFGSGSGCETCKPLLASLFSSIYMETANKQVEIQDSNDRFLANIQRNGTYSVVPRVAGGEITPEKLISLGEVAQKFNLYTKITGGQRIDMFGAQLHELPLIWEELIEAGFESGHAYGKSLRTVKSCVGSTWCRFGMHESVSFAIEIENRYRGLRSPHKLKGGVSGCIRECAEARGKDFGLIAVEGGWNLYVCGNGGANPKHAILLAEQLDEQTCIKYLDRFLMYYIRTAAPLMRTAAWLEKLDGGIDYLKKVVIEDSLSLATELEQEMQSLVNRYQCEWKQAIEDPQMIKRFKHFVNSDQSDDNLSFVPLRDQKMPR
>UP000007456_1314_Nitrite_reductase_[NAD(P)H]_large_subunit
MVGHHLVAKLVEKHLEKRITVIGEERFAYDRVQLSSLFSSHDLMLSYQKHGINLILGQVTAINRVQKSIILDDLGYDSLVLATGSYPFVPPVPGSERDNVFVYRTLDDLSAIRNACEHARTGAVIGGGLLGLEAANALRLLGLETHVIEFAPRLMPVQLDDGAGGVLKQKIEQLGLTVHTSTGTERIMSAHRMVFKDAEPLEVDVIVFSAGIRPQDALARQSGLAVGERGGIVISDSCQTSDENIYAIGECALWQQRIFGLVAPGYAMARAVADQLMGHSGSFTGADMSTKLKLLGVDVASIGDAQMQTAGAQELVLQDTVQGTYKKLIVDASGTQLLGAILVGDNSDYDALLQAYLNVLPDHPAYLLFDTSMLSGEVSDDTMICSCHNVTKGALVAAIHAGATELNELKSVTKAGTGCGGCSSMVKSVLVAMGVEVTNHICEHFEYSRQALFHICQVEEIKDFDTLLEKHGHGLGCDLCKPTAASVFASLWNEHIMELSALQDSNDAFMANLQKDGSYSVVPRVPGGEITPDKLIVLGEVAKQYDLYTKITGGQRVDLFGAQMEQLPEIWRTLINAGFETGHAYGKSVRTVKSCVGSTWCRYGVDDSVGLAIELENRYKGLRAPHKLKFAVSGCTRECAEAQSKDIGVIATEKGWNLYVCGNGGMRPRHADLLAADLTKSQLIHLIDRVLMFYVRTADKLQRTSVWLDNLEGGLDYLKQVVLDDSLGLCEQLESQMQRVVDTYQCEWKSTLENEDKLRKFRPFINHEQGSVSLPYQRLRGQRIPV
>UP000007487_867_Nitrite_reductase_(NADH)_large_subunit
MVGYKFCEKFVAQYRNFKLLVFGDEPRAYDRVHLSEFFENAALEMAYTKNGIELMINRVADINRDNKTITTANFSYDYLVLATGSSAFVPPIKGVEKEGVFVYRTIEDLESMLAYAAKLKSAAVLGGGLLGLEAGKAVMDMGLEPHIVEFAPKLMPRQLDSRSSQVLQLKLESIGLHIHLSKATNQILKFTGMEFGEDDILDVDMLIISAGIRPRDELGKACGLEIGVRGGIVVNNKMQTSDEYIYAIGEIALYNQMIYGLVAPGYEMASVAVDQIIGNNIMSESIDMSTKLKLIGVDVASFGNPFMPATKGHSVIFENKTQHLYKRINVSLDGKKLLGGILVGDATDYSMLHQIYLNPIPSDPSQLILPAGGSVIDLPDAAVVCSCEAVTKAEVCCAVKDGKETVKDIAKTTKATTGCGGCKPMVTDLLKSLGKVVKERICEHFDYSRQELYDIVKMKNIKDYDELLDTHGKGNGCEVCKPLAASLFASIYNETANRQDTIQDSNDRYLANIQRNGTYSVVPRVAGGEISPKQMIAMGRIAQKYDLYTKITGGQRINMFGAKLHELPLIWEELIAEGFETGQAYGKSLRTVKSCVGSTWCRYGMDESVSFAIEIENRYKGIRSPHKFKGGVSGCIRECAEARGKDFGFIAVEGGWNIYICGNGGATPKHAVLLAEKVDKETAIKYVDRFLMYYIQTAQPLMRTAAWLEKLEGGIDYVKDVVINDCLGIVDQLDKDMQHLVETYKCEWKEAIETPEIRAKYTHFVNSTEEDENIEFVALRDQKMPT
>UP000007507_80_Nitrite_reductase_(NADH)_large_subunit
MVGHKFLECLVESAPELKVTILCEEPRAYDRVHLSEFFASADLSLVFDSGAFELRLNKAQRIDCLARTVTANILDYDRLVLATGSYPFVPTVAGNQRRDCFVYRTIEDLEAMLECGRRSTSGVVIGGGLLGLECAKALRDMDLATHVVEFAPRLMAVQIDEHGGRILHQKIADLGVTAHTRKNTLEIVHHHRMNFEDGTHLETDMIVFSAGIRPRDELARDAGLRVGERGGIAIDNRCLTSDPHVYAIGECALWNGRIFGLVAPGYDMARTAARHLLSHDPQFNGADMSTKLKLMGVDVASIGDAHGSQAGSRSFQFTDERRQIYKKIVVSESGKHLLGAVMVGDAAEYGTLLQMMLNELPASPEFLILPQSLGVDALPDSAQICSCNNVSKAQLCAAVARGVCSIGELKACTKAGTACGGCVPLVTQVMKKQGLAVNNHVCEHFPFSRQEIYHLVRVGQIRSFDELLHKHGQGLGCDICKPLAANVLASCWNDFVLKHASLQDSNDYFLGNIQKDGTYSVVPRMAGGEVTPDGLIAVGSIAKKYGLYTKITGGQRVDLFGARVDQLPDIWEELIAAGFETGHAYGKSLRTVKSCVGSTWCRYGVGDSVGFAVRLENRYKGLRSPHKIKFGVSGCTRECAEAQGKDVGIIATEKGWNLYVCGNGGMKPRHAELIASDLDEATLTRYVDRFLMFYVRTADRLQRTSTWRENLEGGIEYLKGVVIDDKLGLAAELEAEMQGVVDSYQCEWKQAVTDPETRKRFRHFVNSKAADGNIHFVEERGQIRPA
>UP000007575_3095_Nitrite_reductase_(NADH)_large_subunit
MVGHRFVDALRAQPDILRVTVISEESRAYDRVRLSSFFDQPDLSLTYAGQGVDVVYGRAHEVDTAARTVTVGDLGYDALMFATGSFPFVPPVPGKDAAGCFVYRTLDDLEAIRAAALGAGRGVVIGGGLLGLEAAGALRKLGLETHVVEFAPQLMPAQLDPEGGRALQNIIEEMGIGVHTARATREITGRTGLDFADGSRLDADLVVFSAGIRPRDDLARASGVPVGERGGIQIDDHCRTGTPGVYAVGECALHGGRVYGLVAPGYAMAKVAASNVLGAEVHFTGADLSTKLKLLGVEVGSFGDAKGTTEGCRTVSLSDNVRGTYSKLVLSPDGTKVLGGLLVGDTSRYGDLLDLTMSPLTVPPETLIVPPLGAAPTLSANALICSCENVRQGAICGAIADGARDVATLKKCTGAGTGCGGCVPSLHGLLARLGETFSNHLCEHFAYSRQELFDLVRVKGHHTWDEVLGAHGHGLGCEICKPAVASILASLYNEHILKHAPLQDTNDAFLANIQKNGTYSVMPRVPGGEITADGLIAIGAVAKRYGLYCKITGGQRIDLLGAQRDDLPAIWEELIAAGFESGHAYGKSLRTVKSCVGSTWCRYGVQDSTSLAVRLELRYRGLRSPHKLKSGVSGCTRECAEARSKDFGIIATEKGWNLYVGGNGGVTPKHAVLLASDLHEDEVVRLLDRYLMFYVRTADRLQRTSTWLENMDGGLDYLRAVIMDDRLGICAELEAEMERHVASYEDEWARAVATPEMRARFRTFVNSDARDDGVQWVDERGQIRPA
>UP000007590_3549_Nitrite_reductase_(NADH)_large_subunit
MVGYKFCEKLISKTSEFNLIVFGEEPRAYDRVHLSGFFSTADLSMAYADNNITLYLNPIKEINREEQTIHSSKQSYDYLVLATGSAPFVPNIPGVEKQGVFVYRTIEDLEKIREYAKHAKKGAVMGGGLLGLEAAKALIDLGIETHVVEFAPRLMPRQIDESGSKLLQAKLTDLGLQLHLNVSTSLILDSEGLQFSDNTTLESDMLVISAGIRPRDELAKLCGLETGIRGGIVVNEYMQTNDEKIFAIGECALFDGMIYGLVAPGYEMAEVVASYLYQNYKQFKGFDMSTKLKLIGVDVASYGDPFIAEPHCKTITFEDSHKGIYKRINLSHDGKYLLGGILIGDADSYNMLLQTVNNVLPPNPEDLILGARAGVMSLPDDALICSCEAVDKGAICSAVLDEITTIEGMKKCTKAGTGCGGCIPLVKDLLKENGQYVKNNICEHFNYSRQELLDLIKINSIKNYDEVLDTFGRGDGCEVCKPAVASILASLWNDLILKQDTIQDSNDRFLANIQKGGTYSVVPRIPGGEITPDKLIVIGQVAKQFGLYTKITGGQRIDLFGAHLNDLPAIWKLLIDAGFESGHAYGKSLRTVKSCVGSTWCRFGLHDSVSFAIEVENRYKGLRSPHKLKGGVSGCIRECAEAQSKDFGIIATEKGWNLYVCGNGGSKPQHALLLAADIDSQTCIKYLDRFLMFYIKTADPLTRTATWLNKMDGGISYLKNVVVNDSLGIADVLEEEMKVLISQYKCEWKDVVESEHLKKKFSHFVNAEEKDPNIVFEPLREQVMAA
>UP000007808_1183_Nitrite_reductase_[NAD(P)H]_large_subunit
MVSYKFCEKIRKKSNHIEITVYGEEHRAYDRVHLSEYFSSADLLLAYNEHHIKLVTGLVTEIDPTKKKITTHKDSYDKLILATGSSPFIPPLHGIDKTGVFAYRTIEDLQQMEIYGKTAKKAVVIGGGLLGLEAAKALLDMGLETHIVEFADRLMPRQLDVRGAFILRNKLSALGLHIHTSKSTKEILDKAGLAFADGSILDCDMLVISAGIRPRDELASKSGIQTGSRGGILVDNHLQTNFPDIYAIGEVALHNEMIYGLVAPGYEMAEVVASRLCGDDKSFTGFDMSTKLKLIGVDVASFGDALDPEEECVPIVFENKAKGVYKRINVTRDGKYLKGGILVGEADSYNMLLQIAQNPLPEDPADLILGSRQGVDSLPDTAQICSCEGISKGNICEAIAKELTDLAGIKKATKACTGCGGCTPLVADLLESQGKVVKKTLCEHFAYTRQELYDLIKIQNIKSYSELLGRYGEGDGCEVCKPAVASLLASIWNEVILKQSTIQDTNDRFLANIQKGGSYSVVPRIPAGEITPDKLLVIAQVAKKYNLYTKITGGQRIDLFGAQLHELPAIWEELIAAGFESGHAYGKSLRTIKSCVGSTWCRFGVQDSVGFAIEIENRYKGLRAPHKLKGAVSGCIRECAEAQSKDFGIIATEKGWNLYVCGNGGARPQHAQLLIGDIDKDSCIRYLDRFLMYYIKTAEPLTRTATWLNKLEGGLPYLYDVVVNDVLGIGAELEVEMESLIANYECEWKHAVENESIRRRFKHFANSDEGDPFLQFEELRGQRIPT
>UP000007966_1534_Nitrite_reductase_[NAD(P)H]_large_subunit
MVGHYFLEQLVERHQHYHIVVFGEERHAYDRVHLSEYFSSASLSLVFAESGIELRSAEIVAIDRERQCVCDAQTAYDKLVLATGSYAFVPPIPGNTRPGCLVYRTLDDLDAIAAQAKKATSGVVIGGGLLGLEAANALRQLGLDTHVVEFAPRLMAVQLDDGGASMLRRKIEALGVQIHVSKETREITQAHRLCFADGSVLETDLVLFSAGIRPRDKLADSCDLEKGPRGGIVIDDCCQTSDDAIFAIGECALWKGQIFGLVAPGYQMARSVADTLAQRDTPFTGADMSTKLKLLGVDVASIGDAHGRTAGSQSYQWTDGPNEVYKKIVVSADGKHLLGAVLIGDSSDYSTLLQMMLNSLPTQPEGLILPARLGVAALPASAQICSCHNVSKGDISAAVAGGCGELGALKTCTKAGTGCGGCVPLLKQVLTQQGVEVKKDICEHFAYSRQELYHLIRVHEIRSFDGLLERYGHGLGCEVCKPLVGSMLASCWNDYLLQHLPLQDTNDRFFANIQKDGTYSVVPRVPAGEITPAGLIAIGQVAQRYNLYTKITGGQRVDLFGARLEQLPEIWRELIDAGFETGHAYGKSLRTVKSCVGSTWCRYGVQDSTGLAIQLEHRYKGLRSPHKVKMAVSGCTRECAEAQSKDIGVIATDKGWNLYVCGNGGMKPRHADLFASDLDTETLLRTIDRVLMFYIRTGDRLQRTSTWMDNLEGGIEYLRQVILEDSLNIGEELDKEMQRVVEAYQCEWQTTLESPERLALFRGFLNSDSPDEAVVMVPERGQIRPA
>UP000007966_466_Nitrite_reductase_(NADH)_large_subunit
MVGHRFIEELLDKTSTYDITVFCEEPRAYDRVHLSSYFATVELSLVYEKNGVKILLGRAITINRSEKAIHSNSVYYDKLIMATGSYPWIPSIKGSNGQDCFVYRTIEDLNAIENCARRSKRGAVIGGGLLGLEAAGALKHLGVETHVIEFAPVLMAEQLDAQGGALLQRKIENMGVRVHTGKNTQAIQENKTMVFADGSTLEVDFIVFSTGIRAQDKLARQCALEIGPRGGIAINDWCQTSDPDVYAIGECAAWQGRPFGLVAPGYKMAQVTVDHLLGHENRFQGADMSAKLKLMGVDVGGIGDAHGHTPGARSYMWLDENKETYKRLIVSADNKTLLGAVLVGDTRDYGNLLQFMLNPLPDSPEALILPATLGVDALPESAQICSCFDVSKGDIIKAINGGCHTVAALKETTKAGTGCGGCIPLLTQVLSKQGIEVNNHLCEHFAYSRQELYHLIQIEKIKTFDQLLEKHGSGYGCEVCKPTVASLLASCWNEYVLKHTPLQDSNDNFLGNIQKDGTYSVIPRSAGGEITPDGLIAIGRIAKQYNLYTKMTGSQRMALFGVQKDDLPDVWAQLIEAGFETGHAYAKALRMAKTCVGSTWCRFGVGDSVGFGVELENRYKGIRTPHKMKFGVSGCTRECAEAQGKDVGIIATEKGWNLYVCGNGGMKPRHADLLEADLDRETLVRYLDRFMMFYIRTADKLQRTSVWLDNLEGGIDYLRNVIVKDKLGINDQLEADIARLREGYVCEWQATLESPEAQKRFTHFINSPERDPNVQMVDERQQHRPA
>UP000008075_1029_Nitrite_reductase_(NADH)_large_subunit
MVGHRFIEDLMDKHEQIEMTVFCAEPHAYDRVHLSSYFSNAELSLVYEKHNIRILRGQATLINRDTKTVHSDNVEYDTLIIATGSFPWIPSIKGHDGTDCFVYRTLEDLNAIEACAKRSRRGAVIGGGLLGLEAAGALKKLGIETHVIEFAPVLMAEQLDSMGGEQLRKKIERMGVNVHTNKNTLEIISYKTMQFADGEALEVDFIVFSTGIRPQDKLARECGLSIAQRGGIVINDYCQTSDKDIYAIGECASWQEKVYGLVAPGYKMAQVAADHILKRENAFHGADLSAKLKLLGVDVGGIGDAHGHQPDGRSYIYLNENKGIYKKLVVSEDNKYLLGAVLVGDTADYGNLLQMMLNELPDNPYALILPAHLGTDALPDSAQLCSCFDVSKGNIIQAVQKGCHTVAAIKAETKAGSGCGGCVPLISQVLSHQGIEASHHLCEHFAYSRQELYHLIKIDRLTSFRQLVEKHGKGYGCEICKPTVASLLASCWNDYVLSLVSLQDTNDNFLANIQKDGTYSVIPRSPGGEITPDGLIVVGNIAKEFHLYTKITGSQRIAMFGAQKNDLPLIWQRLIDAGFETGHAYAKALRMVKTCVGSTWCRFGVGDSVGLGVELENRYKGVRAPHKMKFGVSGCTRECSEAQGKDVGIIATSKGWNLYVCGNGGMKPRHADLLAADLDKATLIHYIDRFMMFYIRTADKLQRTSVWLENMEGGIEYLRAVIIDDKLGLNKQLEQDMTELRAKTVCEWQQTVSDPHAQIRFSHFINSAERDPNIQMIAERAQHRPA
>UP000008148_1238_Nitrite_reductase_[NAD(P)H]_large_subunit
MVGHHFLEQCVSRHLDYQIVVFGEERYAYDRVHLSEYFASASLSLVFARHGIELRLSCVTAIDRDARVIRTASTHWDKLVLATGSYPFVPPVKGGDSAACFVYRTLDDLDAIAAKAKHSRRGVVIGGGLLGLEAANALRQLGLETHVVEFAPSLMAVQLDNAGAAMLREKIEALGVSVHTSKSTAEIVQGLQLVFTDSERLETDMVVFSAGIRPQDALARGAGLRIGERGGVCIDNHCLTSDADVFAIGECALWDGRVFGLVAPGYQMARVAAAQLAGEDAAFSGADMSTKLKLLGVDVASFGDAQGRTPGAQSYQWTHGPEQIYKKIVVSADGKTLLGGVLVGDAADYATLLQMMLNALPGQPESLILPALLGVAALPDSAQICSCHNVSKADICQAVSAGATEMGAIKQCTKAATGCGGCSALVKQVLAAQGVEVKKDICEHFAYSRQEIYHLVRVNRIHTFEQLISRYGRGHGCEICKPLVGSVLASCWNEYLLKHLPLQDTNDRYFANIQKDGSYSVVPRMAAGEVTPDGLIAIGEIAKRYQLYSKITGGQRIDLFGARLEQLPDIWRDLVTAGFETGHAYGKSLRTVKSCVGSTWCRYGVQDSTGLAVTLENRYKGLRAPHKIKMAVSGCTRECAEAQGKDVGVIATDKGWNLYVCGNGGMKPRHADLFASDLDDATLIKFVDRFLMFYIRTADRLQRTSTWMDNLEGGIDYLREVVIHDSLGIGDELEQEMARIVETYQCEWQTTLNDPQRLALFRASVNGDEPDEAVARQMLRGQPQLA
>UP000008148_4612_Nitrite_reductase_(NADH)_large_subunit
MVGHRFIEDLLDKAANFDITVFCEEPRAYDRVHLSSYFSTAELSLVYEKHGVNVLVGRAITINRQEKVIHSSAVYYDKLIMATGSYPWIPPIKGSETQDCFVYRTIEDLNAIEACARRSKRGAVVGGGLLGLEAAGALKNLGVETHVIEFAPMLMAEQLDQMGGEQLRRKIESMGVRVHTSKNTKEIVEAKTMRFADGSELEVDFIVFSTGIRPRDKLATQCGLDVAQRGGIVINDACQTSDPDIYAIGECASWNNRVYGLVAPGYKMAQVAVDHILETENVFEGADLSAKLKLLGVDVGGIGDAHGRTPGARSYVYLDESKEVYKRLIVSEDNKTLLGAVLVGDTSDYGNLLQLVLNELPENPDSLILPAHIGVDKLPDSAQICSCFDVTKGMLVAAINKGCHTVAALKAETKAGTGCGGCIPLVTQVLAKQGIEVNNNLCEHFAYSRQELFHLIRVEGIKTFEELLAKHGKGYGCEVCKPTVGSLLASCWNEYILKHTPLQDTNDNFLANIQKDGTYSVIPRSAGGEITPEGLVAVGRIAREFNLYTKITGSQRIGLFGAQKDDLPEIWRQLIEAGFETGHAYAKALRMAKTCVGSTWCRYGVGDSVGFGVELENRYKGIRTPHKMKFGVSGCTRECAEAQGKDVGIIATEKGWNLYVCGNGGMKPRHADLLAADIDRETLVKYLDRFMMFYIRTADKLTRTAPWLDNLEGGIDYLKSVIIDDKLGLNAHLEEEMTRLRAAVVCEWTETVNTPSAQVRFRHFINSDKRDPNVQVVPEREQHRPA
>UP000008210_1847_Nitrite_reductase_(NADH)_large_subunit
MVGHKFLECLAEAAQNVEVTVLCEEPRAYDRVHLSEFFASADLSLVFEQHNMLLRLNRAVEIDRAARTVKVSTLSYDKLILATGSYPFVPPVPGKDRKDCFVYRTIEDLEAMRECGARSKTGVVVGGGLLGLECAKALRDMDLQTHVVEFAPRLMAVQVDEGGGRMLRQKIHGLGVTAHTGKNTVEIIDGHRMVFADGTHLDTDMIVFSAGIRPRDELARTSGLAVGERGGIVVDNQCLTSDPDIYAIGECALWQGKIYGLVAPGYDMARVAARHLQGEAAEFAGADMSTKLKLMGVDVASIGDPHGTVPGARFYQFCDDRKEVYKKLVVSDCGKYLLGGVLIGDASEYGTLLQMMLNELPESPEFLILPDSLGADALPDTAQICSCNNVSKSEICAAVCDGATSIGALKTCTKAGTACGGCVPLVTQIMKKQGMAVNNHLCEHFPYSRQELYHLVRVGKFKTFDALLEAHGKGMGCDICKPAVGSILASCWNEFVLKHASLQDSNDYYLANIQKDGTYSVVPRMPGGEVTPEGLIAVGQVAKKYGLYTKITGGQRVDLFGARAEELPFIWEELIAAGFESGHAYGKALRTVKSCVGSTWCRYGVGDSVGLAIELENRYKGLRAPHKIKFGVSGCTRECAEAQGKDVGVIATDKGWNLYVCGNGGMKPRHAELLASDLDHDTLVRYIDRFLMFYVRTADRLQRTSVWRDNLEGGLDYLKAVVLDDKLGLAAELEAEMQHVVDTYEDEWKKAVTDPETRKRFRHFVNSDRRDDNVAFVEERGQIRPA
>UP000008308_3874_Nitrite_reductase_[NAD(P)H]_large_subunit
MVGQRFVDALRSRQGRWRVTVLAEEPRAYDRVRLSAYFDSADLNLHTAYDGVRLRLGAALGVDRARRVVTTADYPYDMLVFATGSSAFVPPVDGVGLPGVFVYRTLDDLAAIEEHARGRRTGAVIGGGLLGLEAANALRLLGLSTSVVEFAPRLMPAQIDTAGGALLRRYVEELGVGCHLGVATTALRGTAALELADGTLLDADLVVVAAGIRPRDELARAAGLDIGPRGGLLVDDACRTRDERIYAIGECAAVEGTCYGLVAPGYAMAEVVADRLVGGAATFPGADTATKLKLLGVDVASFGDAHGTTPGCLDVTYTDPATRVYAKLVLSDDATTLLGGVLVGDAGAYPTLRASVGGPLPAPPLALLAPAGATVGALPASAQVCSCNAVTRADIDAAIADGCADVAALKACTRAGTSCGSCVPMLKQLLDAAGVVQSRALCEHFDLSRQELFDIVRVRGIRTFSRLIAEHGQGRGCDICKPVVASILASLGNGHILDQAALQDTNDHFLANLQRDGSYSVVPRIPGGEITPEKLIVIGEVARDFQLYTKITGGQRIDLFGARVEQLPQIWRRLVDAGFESGHAYGKALRTVKSCVGSTWCRYGVQDSVGLAVALELRYRGLRAPHKIKSAVSGCARECAEARSKDFGIIATETGWNLYLGGNGGFRPRHADLFATDLSTEALIQLIDRFLMYYIRTADRLQRTAAWIEAMDGGLDHLRAVIVDDSLGLCADLDAAMARHVTSYSDEWRDVLDDPDRLRRFTSFVNAPDPDPSITFVTERGQPVPA
>UP000008315_851_Nitrite_reductase_[NAD(P)H]_large_subunit
MVGQNFLAGLASSKEHFEIVVFCEEPRAYDRVHLSAFFSTADLSMVFEQHGITVHLGRAKSIDRSAKTVLSENIAYDKIVLATGSYPFVPPVPGHERDRCLVYRTIEDLEAIETAAEQSKVGVVVGGGLLGLEAAKALKDLGLTTHVVEFAPRLMAVQLDDGGGALLKRKIEALGVTVHLNKNTTLIDSCHKMNFAGGDALETDLILFSAGIRPRDDIARDCELEVGPRGGIVIDNQCRTSDPDIFAIGECALWNNRIFGLVAPGYAMARTVVSVLEGGDNYFTGADMSTKLKLMGVDVASIGDAHAQTPGALVYTYQNGDSEVYKRLVVSADKKRLLGAVLVGDASGYGTLLQYCLNELPENPDSLILPHRLGPDALPMSAQICSCHDVDKATLCSAIEAGCNTVSALKSETKAGTGCGGCVPLMKSVLAKLGIEVSTDICEHFPHTRQELYHLIMVEEIKTFDELIEKHGRGRGCEVCKQAVGSILASYWNDYILKHIGLQDTNDIFLANMQKDGTYSVVPRVTGGEIQPDKLIVLGQVAKKYGLYTKITGGQRVDLFGARVEQLPSIWRELIDAGFESGHAYGKSLRTVKSCVGSTWCRFGVDDSVGLAIELENRYKGLRAPHKIKFAVSGCTRECAEAQSKDIGVIATEGGWNLYVCGNGGMKPRHGDLFATQLDKETLIKYIDRVLIFYVRTADRMQRTSVWMENMEGGLDYLRSVVIEDSLSIGEALEKQMRHVIDTYQCEWKTTIEDESKLKRFRHFVNSDRPDDNIVFVEERGQVRPA
>UP000008316_6031_Nitrite_reductase_(NADH)_large_subunit
MVGHKLLESLAAMGQARRVIVLCEEPRAYDRVHLSEFFASADLSLVFEAHQFELRLGAAAAIDRAARTVTLADIAYHKLVFATGSSPFVPPVPGRDREDCFVYRTIEDLVAMQACGARASSGVVVGGGLLGLECAKALRDMGLDTHVVEFAPRLMAVQVDEGGGSMLRGRIEALGVQVHTGRNTLEIVAGHRMRFADGSHLDTDMIVFSAGIRPRDQLARDCGLEIGPRGGIAIDSACRTSDADIYAIGECAAWNGQTFGLVAPGYDMARVVAQQLAGGDAVFAGADLSTKLKLMGVDVASIGDAHAKTAGCRVVQYADGRREVYKKLVTSADGKQLLGAVLVGDAAEYGTLLQMMLNELPAEPEALILPQSLGVDALPDTAQICSCNNVSKGRLCEAVVNGATSIGALKSCTGAGTSCGGCVPLVTQVMKKQGLAVNNHLCEHFAYSRQELYHLVRVEGIRGFGELLAKYGKGLGCDICKPTVASILASCWNEFVLKHASLQDSNDYYLANIQRDGSYSVVPRMPGGEVTPEGLIAVGQVARKYGLYTKITGGQRVDLFGARVEQLPLIWEELIAAGFESGHAYGKSLRTVKSCVGSTWCRYGVGDSVGLAIDLENRYKGLRAPHKIKFGVSGCTRECAEAQGKDVGVIATEKGWNLYVCGNGGMKPRHAELLASDLDRETLIRYVDRFLMFYIRTADRLQRTSTWRDNLEGGLDYLIDVVVNDRLGLAEELEAQMAHVVETYECEWKKAVSDPATRRRFRHFVNSEAADTTIAFVEERGQIRPA
>UP000008319_1825_Nitrite_reductase_(NADH)_large_subunit
MVGHRYIEELIDKNETFNIIVFCEEPRAYDRVHLSSYFSTAELSLVYEKHHIEVLVGRVITINREEKVVHTNTVSYDKLIMATGSYPWVPPINGNNSPDCFVYRTIEDLNAIEACARLSRKGAVIGGGLLGLEAAGALKSLGIETHVIEFAPTLMAEQLDSMGGEQLKRKIERMGVKVHTAKNTQAILNAKTLQFADGSSLEVDFVVFSTGIRPKDKLARQCSLDIAPRGGIVINDYCQTSDADIYAIGECASWHNQTFGLVAPGYKMAQVAVDHLLGQQTAFQGADLSAKLKLLGVDVGGIGDAHGRQAGCRSYIYLDEGKEIYKRLIVSEDNKYLLGAVLVGDTEDYGNLLQLALNELPEHPDTLILPAHIGVDSLPETAQICSCFDVSKGDIIQAIERGCHTVAAIKAETKAGTGCGGCIPLITQVLTKQGIEVNHHLCEHFHYSRQELYHLIRVEGLKSFDELLKKHGQGYGCEICKPTVGSLLASCWNDYILRLVALQDTNDNFLANLQKDGTYSIIPRSPGGEITPAGIIAIGQIAQEYNLYTKITGSQRMAMFGAQKQDLPAIWQKLIAAGFETGHAYAKAIRMVKTCVGNSWCRFGVGDSVGLGVFLEHRYKGIRTPHKMKFGVSGCTRECSEAQGKDVGIIATEKGWNLYFGGNGGMKPRHGDLFAADLDEETLIHYIDRFMMFYIRIADKLQRTSVWLESLEGGVEYLREVIIHDKLGLNAQLEKELKVLQERVACEWQETLDSPQALKRFVHFINNPMPDPNIQMVKERAQHRPA
>UP000008366_3511_Nitrite_reductase_[NAD(P)H]_large_subunit
MVAHRLVEALRSREGTWRITVLAQEPRPYDRVALTSYFSSAELELGWRDPLVTLRRGAVTGIDRAAQTVAVTRIAYDHLVLATGSNAAVPPIEGNEHSGVYVYRTIDDVAELKGYVQRPLKGAVIGGGLLGLEAAGALQAMGVDSTVVEFAPRLMPIQVDEGGGQALSRLIGNLGVTVLTGTATKRIGGQSSMTFSDDRRIDVDVVVLATGVRPRDELARATDLPVGERGGVIVDDVCLTQDPAVSAIGEVACIQGRVWGLVAPGYSMAEIVADRLLGGAASFPGADTATKLKLLGVDVASFGDAFATQPGSLEIVYADPVAGVYKKLVLCDDARTLRGGILVGDASAYASLRPLLGRELGGDPAAYLLPEGAPGGELPDDATVCSCNNVDAGAIRSAVCEGCTDLGEVKACTRAGTSCGSCLPLVKKLMVKSGLSVSRALCEHFDMPRAELFDIVRVTGERSFSQIIARHGRGRGCDICKPTVASILASLGSGHILAQATLQDTNDHVLANIQKDGTYSVVPRIPGGEITPEGLIVIGEIARDFGLYTKITGGQRIDMFGARIEQLPLVWQRLVDAGFESGHAYGKSLRTVKSCVGSTWCRYGVQDSVGMAIRLELRYRGLRAPHKLKVGVSGCARECAEARGKDVGVIATEQGWNLYVGGNGGFTPRHAVVLAEDLDDDTLIRAIDRFFMYYIRTADRLQRTAPWMADLDGGIDRLREIILDDALGICADLDAAMDAHVAGYSDEWRDVLEDPEKLARFRSFVNAPAADPDLAYVPERGQKRPA
>UP000008392_2964_Nitrite_reductase_[NAD(P)H]_large_subunit
MVGHKFLECLAEATPGMAVTVLCEEPRAYDRVHLSEFFSSADLSLVFEANHIELKLNKAQLIDSIARTVTVNVLSYDKLVIATGSYPFVPTLAGNQRKDCFVYRTIEDLEAMLECGKRSRSGVVIGGGLLGLECAKALRDMQLETHVVEFAPRLMAVQVDESGGRILRQKIEELGVTAHTQKNTLEIVSGHRMNFDDGSHLDTDMIVFSAGIRPRDELARDSGLKVGERGGIVIDNSCRSSDPDIYAIGECALWNGRIFGLVAPGYDMARIAAKHMLTVDPEFSGADMSTKLKLMGVDVASIGDPHGKEAGSRSYQFTDERKQIYKKIVVSECGKYLLGGVMVGDASEYGTLLQMMLNELPASPEFLILPQALGVDALPETAQICSCNNVSKGDLCAAVSAGATSIGALKSCTKAGTSCGGCVALVTQIMKKQGVAVNNHVCEHFPYSRQELFHLVKVGQIKTFGALLEQHGKGLGCDICKPVTASILASCWNDFVLKHASLQDSNDYFLGNIQKDGTYSVVPRMAGGEVTPDGLIAVGQVAKKYGLYTKITGGQRVDLFGARVEQLPLIWEELIAAGFESGHAYGKSLRTVKSCVGSTWCRYGVDDSVGLAIALENRYKGLRAPHKIKFGVSGCTRECAEAQGKDVGIIATEKGWNLYVCGNGGMKPRHAELLASDLDKATLIQTIDRFLMFYIRTADRLQRTSVWRDNLEGGLDYLKQVVVDDKLHIAAELEADMQHVVDTYECEWKHAVTDAETRKRFQHFVNSEQADNNVVFMQERGQIRPA
>UP000008461_6196_Nitrite_reductase_(NADH)_large_subunit
MVGYKFCEKWLAQQGTYELHVFGEEPRAYDRVHLSDYFSTEDLYLAYANHGITLHLGLVTQIDREAKTLSTHKFTYDKLILATGSAPFVPLITGTDKQGVFVYRTIEDLEQITQYGMKATPAAVLGGGLLGLEAAKAVRDLGLETHVVEFAPRLMPRQLDERGGDLLREAIQGIGVQVHLSKNTSLIAERSHLEFVDGSALPAEMLVISAGILPRDELARLCGLEVGPRGGVVVDEYMRSSDPNVYAIGEVALYQGMVYGLVAPGYEMAEVAVGNILGKTSMSPVVDLSTSLKLIGIDVASFGDVFGTQAPHRAIVFEDKLKGIYKRLNVSEDGKKLLGGILVGDASDYNQLLQIYKNTLPPEPEALIVKLAGSVLDLPDAAVICSCESVSKGQICAAVSEGCETLKAITKCTKAISGCGGCKPMVDDLLKAMGKTVKETVCEHFPHSRQELFDIVKVKNYTRFETVIAEHGTGYGCEVCKPVLASIFASIHAETAVAQSGIQDTNDRFLANIQRNGTYSVVPRIPGGEITPEKLIAIGEVAQKYELYTKITGGQRIDLFGARLDDLPFIWEELIAAGFESGHAYGKALRTVKSCVGSTWCRFGMLDSVSFAIEVEERYKGIRAPHKIKGGVSGCIRECAEARGKDFGIIATEEGWNLYVCGNGGANPKHAVLLAEKIDSPTCLRYLDRFLMFYIKTAGPLVRTAPWLEKMEGGINYLREVIVNDSLGIGAELDVDMANLINNYQCEWKEAVENPAIRARFKHFVNSEDTDENIEFVSLREQKMPR
>UP000008634_1774_Nitrite_reductase_(NADH)_large_subunit
MVGYKFCEKFVAKSKDYKLIVFGDEPRAYDRVHLSEFFEDAALEMAYAENGIALMVNRVSDINRTDKTITTAKFTYDYLVLATGSSAFVPPIKGVEKEGVFVYRTIEDLEGMLSYAAKLKAAAVLGGGLLGLEAGKAVMDMGLEPHIVEFAPKLMPRQLDSRSSQVLQLKLESIGLHIHLSKATNQILEATGMEFGEDDVLDVEMLVISAGIRPRDELGKSSGLKMGVRGGITVNNKMQTSDENIYAIGEIALYNQMIYGLVAPGYEMAAVAVDQIIGKDLMAAEIDMSTKLKLIGVDVASFGEPFMPAAKGHSVIFENKTQYLYKRINVSLDGKKLLGGILVGDATDYSMLHQIYLNPIPSDPSKLILPAGGSVMDLPDTAVVCSCEAVTKGQVCCSVKDGNETVKEVAKATKATTGCGGCKPMVTDLLKSLGKVVKERICEHFDYSRQELYDIVKMKKIQDYDELLDTHGKGNGCEVCKPLAASLFASIFNETANAQDTIQDTNDRYLANIQRNGTYSVVPRVAGGEISPIQMIAMGRIAQKYDLYTKITGGQRIDMFGAKLHELPLIWEELIAEGFETGQAYGKSLRTVKSCVGSTWCRYGMDESISFAIEIENRYKGIRSPHKFKGGVSGCIRECAEARGKDFGFIAVEGGWNIYIGGNGGATPKHALLLAEKVDKETAIKYVDRFLMYYIQTAQPLMRTAAWLDKLEGGIDYVKDVVINDCLGIVDQLDIEMQHLVDTYKCEWKEAVENPEIRAKYTHFVNSTEADENIEFVSLREQKMPA
>UP000008707_828_Nitrite_reductase_[NAD(P)H]_large_subunit
MVGHHLVEQLVERHRHYRIRVFGEERHAYDRVHLSEYFSDADLALSYAEHGIELHLHAVTDIDRDARELVTPQYAYDRLVLATGSYPFVPPIPGGDRDGCLVYRTLDDLDAIREAARSATTGVVVGGGLLGLEAANALRGLDLDTAVVEFAPRLMPMQVDNEGGELLREKIEALGVQVLTDRATQHIETSHRMVFQDDKLLETDLIVFSAGIRPRDELARNAGLEMGERGGVVIDDRCLTSDPAILAVGEVALWRGSIFGLVAPGYQMAKAAADTLSGGELTFEGADMSTKLKLLGVDVGAIGDAHGRSPGARQFRYCDQIKQEYRKLVVSSDGKKLLGAMLVGDNATYDTLMQYYANELPEDPASLILPNVLGPDALPDTASICSCHNVTKGAICEAIDAGCNDLGAVKGATKASTGCGGCAALLKSVLEARGVEVDQSICEHFAHTRQELYSIVRIEGIKTFGELIEKHGHGLGCDICKPAVASILASCFNEPITDHVPLQDTNDTFMANMQKNGTYSVVPRVPGGEITPDKLIVLGQVGEKYGLYTKVTGGQRIDLFGARLEDLPSIWGELLEAGFETGHAYAKSLRTVKSCVGSTWCRYGVQDSVGMAIRLENRYKGLRSPHKLKLAVSGCTRECAEAQSKDVGVIATEHGWNLYVCGNGGMRPRHAELFATDLDDDTLIRYIDRFLMFYVRTADRLQRTSVWRENLEGGLDYLKEIVIDDSLGLGDELERQMQTVIDNYECEWAGALSDPEKLKRFRSFVNDERPDPDIIVTEERGQLRPA
>UP000008793_4670_Nitrite_reductase_(NADH)_large_subunit
MVGHRLIEELLEKPGQFAITVFCEEPRAYDRVHLSAYFSTAELSLVYLKNNVEVLIGRAITLNRQEKVIISSSVHYDKLVIATGSYPWVPPINGADGQDCFVYRTIEDLNAIEACARRSTRGAVVGGGLLGLEAAGALKNLGIETHVVEFAPVLMAEQLDPLGGAQLQQKIERMGVKVHTGKNTQRITEGKRMQFADDSALDIDFIVFSTGIRPQDTLARQSELALGPRGGVLIDDHCLSSDGDIYAIGECAAWQGRIYGLVAPGYKMAQVTCDHLLGNDNLFAGADMSAKLKLLGVDVGGIGDPHGRTPGSRSYVYLDESKEIYKRLVVSEDNRRLLGAVLVGDTSDYGNLLQLMLNELPENPDALILPAHIGVDSLPDSAQICSCFDVTKGDLVSAIQGGCHTVAALKAETKAGTGCGGCVPLMTQVLSRQGIEVNHHLCEHFSYSRQELYHLIRIEEIKTFDALLAKYGKGYGCEVCKPTVGSLLASCWNEYVLKHTSLQDSNDIFLGNIQKDGTYSVIPRSAGGEITPEGLMAIGDIGRRYNLYTKITGSQRIGLFGAQKDDLPAIWSQLIAAGFETGHAYAKALRMAKTCVGSSWCRFGVGDSVSLGVELENRYKGIRTPHKMKFGVSGCTRECAEAQGKDVGIIATEKGWNLYVAGNGGMKPRHADLLAADLDKETLIRYLDRLMIFYIRTADKLQRTSLWLESLEGGIDYLKRVIIDDSLALNAQLEAELARLRARFVCEWKETVDDPRQHARFAHFINDSRRDPLVQVIGEREQHRPA
>UP000008871_1646_Nitrite_reductase_[NAD(P)H]_large_subunit
MVGQRYLESLVALREHFDITVLCAEPLAYDRVGLTSYFSTADLSLVFEEHGITLKLNKVNAIDRAGKTVTTNTLPYDKVVLATGSYPFIPPIPGNDRDNCFVYRTIDDLDAMIAASKNGKVGAVVGGGLLGLEAAKALHDLGLETHVVEFAPRLMAVQVDDFGGGLLKDKIQELGVTVHTSTGTQDIVTCHRMNFGDDKYLETDVIVFSAGIRPQDELGRACELAIGERGGIVVNNQCVTSDEHIYAIGEVALWEGRIFGLVAPGYQMAEVAAEHLIGKEKQFAGADMSTKLKLMGVDVASIGDAHGSTPGCRSTVFMDQTAGIYKKAVISACGKKLLGAVLVGDAADYGNLLQLCLNDLPGDPAALVAPVSLGADALPDSAQICSCNNVSKGDLCAAIDDGAQTVGDLKACTKASATCGGCSALVKQVLEKRGVEVNNHLCEHFPYSRQEIYHLVRVGQITTFDAFLEAHGSGDGCDICKPTVANVLASCWNDWVLNHAGLQDTNDYFLGNMQRDGTYSIVPRVAGGEITPDKLIVLGEVAKQYDLYTKITGGQRVDLFGARVEQLPEIWKILVDAGFETGHAYGKSLRTVKSCVGSTWCRYGVKDSVGTAIQVEDRYKGLRSPHKIKMAVSGCTRECAEAQSKDVGVIATEKGWNLYVCGNGGMRPRHADLFASDLTDEQLIKTIDRFLMFYIKTADRLQRTSVWLENLEGGLDYLKDVILNDSLGMGDELEAQMQHVIETYQCEWKSTIENPEAVKRFNHFINDAEADDNLTYVRERGQRRPA
>UP000008888_4138_Nitrite_reductase_[NAD(P)H]_large_subunit
MVGQHFLTKLVESKDHYHIVTFCEEPRAYDRVHLSEYFTTADLSLVFAEHGIEIHLGKAATINREQKQVTSAKISYDKLVLATGSYPFVPPVPGHERPQCLVYRTIEDLEAIKAAAEKSKIGTVVGGGLLGLEAAKALTDLGLETHVVEFAPRLMAVQLDDGGGAMLKHKIQALGVQVHLNKNTSLIDQCHKMNFADGEVLETDLILFSAGIRPRDDIARACGLEVGPRGGIVIDNQCKTSDPDIYAIGECALWNGQIFGLVAPGYTMARTVAADLSGAEASFTGADMSTKLKLMGVDVASIGDAHARTQGAMVYTYQNGSSEIYKRLVVSQDKKQLLGAVLVGEASGYSTLLQYCLNELPENPDALILPQRLGPDALPASAQICSCHDVSKGQVCSAIEAGCSTMADLKSATKAATGCGGCAPLLKSVLIKLGVEVSTDICEHFPHTRQDLYNLVMVEQIKTFDELLNKHGRGLGCEVCKQAVGSILASYWNDYILEHIGLQDTNDTYLANMQKDGTYSVVPRVTGGEITPDGLIALGQVAKKYGLYTKITGGQRVDLFGARVEQLPLIWQELIAAGFESGHAYGKSLRTVKSCVGSTWCRFGIDDSVGLAIELENRYKGLRAPHKIKFAVSGCTRECAEAQGKDIGVIATENGWNLYVCGNGGMKPRHADLFATNLDKETLIKYIDRVLIFYVRTAARLQRTSVWMENMEGGLDYLKAVVLEDRLGLAEELEQQMQHVIATYQCEWKTTLQDEQKLKRFRHFVNSDQADDNVVFVEERGQVRPA
>UP000008898_3987_Nitrite_reductase_(NADH)_large_subunit
MVGYKFCEKFAARSENFKVIVFGEEPRAYDRVHLSEFFGDAALELAYTENKIELIVNRITDIHRKTKTVTTGSYTYDYLVLATGSSPFVPPINGVEKEGVFVYRTIEDLEAMLDYAEKIKSAAILGGGLLGLEAGKAVMDMGLEPHVVEYAPKLMPRQLDSRSSNVLQLTLENMGINVHSGKATNRILGATGMDFGEDDTLEVDMLVISAGIRPRDELGRTCNLEMGVRGGIVVNDRMQTSDPSIFAIGEVALYNQMIYGLVAPGYEMAEVAVNQIVESEIMRAEIDMSTKLKLIGVDVASFGVPYMPADKGLSIIYENKTKGLYKRINVSHDGKTLLGGIMVGDAADYSILHQMYLNPLPDNAEELIVGARGSAMDLPDTAVICSCEAVTKGAVCCSVIDGNETVKAVAKATKATTGCGGCKPMVADLLKTLGKTVKENICEHFDYSRQELFDIVKLREITDYDQLLDEVGKGHGCEVCKPLAASIFASIYNETANRQETIQDSNDRYLANIQRNGTYSVVPRVAGGEISPKQLMAMGRIAKKYDLYTKITGGQRIDMFGAKLHELPLIWEELIAEGFETGQAYGKSLRTVKSCVGSTWCRYGMDESVSFAIEIENRYKGIRSPHKFKGGVSGCIRECAEARGKDFGFIAVEGGWNVYVGGNGGANPRHAELLAEKVDKETAIKYVDRFMMFYIKTAPPLTRTAAWLEKLEGGITYLKNVVINDSLGIAEELDADMQKFVDTYKCEWKEAVETPEIRERYTHFINSDETDDNIEFVSLREQKMPK
>UP000008908_121_Nitrite_reductase_(NADH)_large_subunit
MVGYKFCEKFIAQRSEYRLLVFGEEPRAYDRVHLSAYFENAALELAYQGNGIELITGRVTDIENGKKEIHTATYTYDYLVLATGSVPFVPPIRGMEKEGVFVYRTIEDLENMMAYASQIKAAAILGGGLLGLEAGKAVLDMGLEPHVVEFAPKLMPRQLDTRSSNVLRLQLESMGIRIHLSKATNQILKVEGMEFGEDDCLDVDMLIISAGIRPRDELGKTCGLEMGNRGGIVVNNKMQTSVKDIYAIGEVALYNQMIYGLVAPGYEMADVAVNQILGNDIMPDDIDMSTKLKLMGVDVASFGTPYMPAHKGLSIIFENKTKHLYKRINVSHDGKTLLGGILVGDASDYNILHQMYLNALPDNAEELIVGNRGNAMDLPDTAQICSCESISKGKICSSLLDESDSLKDIISCTKATTGCGGCKPMVVELLKSMGKEVKGVICEHFEYTRQELFGIIKVKGITTYDQALDECGKGDGCEVCKPAVASIFATIYNDTANKEDVIQDSNDRFLANIQRNGTYSVVPRVPGGEITPEKLIVLGKIARTYDLYTKITGGQRIDLFGAQLNDLPAIWKKLIAAGFESGHAYGKALRTVKSCVGSTWCRYGMDESVSFAIALEERYKGLRSPHKLKGGVSGCIRECAEARGKDFGVIAVEGGWNLYVCGNGGATPKHAQLLAEQIDNETVITYLDRFLMYYIRTAAPLMRTAAWLEKLEGGIEQLKRVVIEDSLNIAQELESDMQDLVDRYECEWKQAVENEEIGKRFKHFVNSDDRDDSLAFIPMREQKMPE
>UP000009004_2062_Nitrite_reductase_[NAD(P)H]_large_subunit
MVGHHCVEQLIARLERYQIHVFGEERQAYDRVHLSEYFGDAGLALCYADNGVQLHLGEVLDIDRTRRALVTTRQPYDRLILATGSYPFVPPILGAEGASRLVYRTLEDLDAIRAAAAGARRGVVVGGGLLGLEAANALKSLGLDAHVVEFAPRLMPVQLDELGGEALKARIEALGVGVHLSRATEAIVEYYRMEFQGGDSLETDLIVFSAGIRPRDALGRAAGLELGPRGGVAVDNLCRSSDPAIHAIGECAAWNGQVFGLVAPGYAMARSVADQLVGVETPFTGADMSTKLKLLGVDVGSIGDAHAATPGARSYRFIDEATAGYRRLVVSGDGKHVLGAVLVGDNSYYDTLLQYAQNKLPDDPSSLILPVSLGTDALPDTATICSCHNVTKGAVCCQVDAGITDLGELKAATKAATGCSGCASLLKQVLSARGVAVDKSLCEHFAHTRQALYDIVRVEGIERFEDLLARHGRGLGCDICKPAVGSILASCWNRPVMDLVPLQDTNDTFMANMQKNGTYSVVPRVPGGEITPEGLIAIGQVARKYDLYTKITGGQRIDLFGAQLHQLPDIWAELIEAGFETGHAYGKSLRTVKSCVGSTWCRYGVQDSVGMALTLENRYKGLRAPHKIKFGVSGCTRECAEAQSKDIGVIATEKGWNLYVCGNGGMRPRHAELFATDLDDAGLIRTIDRLLMFYIRTADKLQRTSVWRESLEGGLDYLKAVVLDDSLGLGAELERQMQLVVDRYECEWANALQDPEKLKRFRTFVNDRRDDPDIHFVRERGQRRPA
>UP000009010_3480_Nitrite_reductase_[NAD(P)H]_large_subunit
MVGHHFLQQLVERHLQYQVIVFAEEKSAYDRVHLSEFFSSASLSVVFASTGIELRLGSIGHIDTRHRFVVDHQTAYDLLVLATGSYPFVPPIPGNDAPGCLVYRTLDDLVAIQASAATGKTGVVVGGGLLGLEAANALKHLGLQTHVVEFAPRLMGVQLDEGGAAMLRRKIEALDVQVHTGKETRAIVASYRMEFADGSHLETDLVLFSAGIRPRDQLAKECGLEVGPRGGIVINDQCRTSDPAIFAIGECALWNGQIFGLVAPGYQMARTLADTLSGSEVAFKGADMSTKLKLLGVEVASVGDAHGRTPGSQSYSWVDGPAEVYKKIVVSQDGKRLLGAVLVGDSNEYSTLLQMMLNPLPASPESLILPASLGVAALPDGAQICSCHNVSKSDICDAVKGGCGDMAAVKACTKAATGCGGCAALTKQVLTEMGVEVKKDVCEHFAYSRQEIYHLVRMGNIRSFAELIDKHGHGSGCEICKPLAGSILASCWNDYLLKHLPLQDTNDRYFANIQKDGTYSVVPRIPAGEITPDGLIAIGLVAKRYNLYTKITGGQRVDLFGARLEQLPEIWQQLVDAGFETGHAYGKSLRTVKSCVGSSWCRYGVQDSTRLALQLENRYKGLRSPHKIKMAVSGCTRECAEAQSKDVGVIATEKGWNLYVCGNGGMKPRHADLLAQDMSTEDLIRTVDRFLMFYIRTADRLQRTSTWMDNLEGGMDYLRQVVLEDSLHIGAELESEMNAVVGTYQCEWQTTLADPDRLALFRPFVNSNEPDEAVVMVTERQQVRPA
>UP000009010_616_Nitrite_reductase_(NADH)_large_subunit
MVGHRFIEDLLDKPGQFDITVFCEEPRAYDRVHLSSYFSTAELSLVYEKHHVNVLTGRAITLNRKEKVIHSSSVYYDKLIIATGSYPWVPPITGSDGQDCFVYRTIEDLHAIESCARRSKRGAVVGGGLLGLEAAGALKNLGVETHVVEFAPGLMAEQLDTQGGSQLRQKIESMGVRVHTAKNTKQIISAKTMEFADGTFLEVDFIVFSTGIRPQDKLARQCDLEIAPRGGIVINDQCQTSDPDVYAIGECASWNQRTFGLVAPGYKMAQVTADHLLGRDNAFTGADMSAKLKLLGVDVAGIGDAHARTPGARSYVYLDETKALYKRLVVSEDNKTLLGAVLVGDTSDYGNLLQLVLNPLPENPDALILPAHIGTDALPESAQICSCFDVTKGDIIKAVQGGCHTVAALKSATKAGTGCGGCIPLVTQVLSKQGIEVNHHLCEHFAYSRQELYHLIRVEGIRSFDDLLNKYGKGYGCEVCKPTVGSLLASCWNDYVLKHTPLQDTNDVFLANMQKDGTYSVIPRSPGGEITPQGLQAIGEIAAEYNLYTKITGSQRIGMFGAQKDDLPAIWQKLINAGFETGQAYAKALRMAKTCVGSTWCRYGVGDSLGFGISLENRYKGIRTPHKMKFGVSGCTRECSEAQGKDVGIIATENGWNLYVCGNGGMKPRHGDLLAADLDNDTLLRYLDRFMMFYIRTADKLQRTSVWMDNLEGGIGYLRNVIIDNKLGLNDQLEAELTRLRESAVCEWQETLNDPAAQTRFSHFINSSQRDPNVQFVGERQQHRPA
>UP000009073_2926_Nitrite_reductase_[NAD(P)H]_large_subunit
MVGHHFVEQLVNALEQFEVTVLGAEPDAYDRVHLSEVFGAPELQMAYAEKGVSLILSKAESLDLVNKTITSEQYVFDKMVLATGSYPFVPPIPGHERKGCYVYRTLADLDEIRDACAGGRTGVVVGGGLLGLEAANALRLLGLETHVIEFAPRLMPVQLDPVAGDLLKNKIGSLGVKVHVDTATDKIVGAHRMMFKDGTHLETDVILFSAGIRPEDRLARQAGLAVGERGGITIDEQCVTSHPDILAIGECALWSGKIFGLVAPGYQMARSAVSSLLGGETRFKGADMSTKLKLMGVDVGAIGDSHAASAGAQELLLLDRPSGIYKKLVTDETGKFLLGAILIGDNSDYDQLLQFYLNELPDPALSLLLPEGPTSLALPDTATICSCHNVTKGDVVAAVKAGNHTVADVKSCTKAGTGCGGCSNLLKQVLTELGMEANNHVCEHFAFTRQELFHQIRVGELKSFEQVLSKHGQGRGCDVCKPMIGSIMASLWNDHILEHQPLQDTNDAFLGNLQKDGTYSIVPRIAGGEITPDKLIVLGQVAKKYNLYTKITGGQRVDLFGARVDQLPVIWKELVDAGFETGHAYGKSLRTVKSCVGSTWCRYGVKDSAGMAVTLENRYKGIRAPHKIKFAVSGCTRECAEAQSKDFGVIATEKGWNLYVCGNGGMRPRHADLFATDLSDEDLIKYIDRLMVFYIRTGDRLQRTSVWMENMEGGLDYLKSVIIDDKLGITAELEDQMQHLINTYQCEWKTTLEDPEKMKRFAPFVNSDEYMPPRQIV--REQAIPK
>UP000009073_990_Nitrite_reductase_(NADH)_large_subunit
MVGHRYLEELVDKLSQYEVTVFGAEPRAYDRVHLSSYFSTAELSLVYEKHGIKLFLNAVKRIDRAQKVIETNQLPYDTLVLATGSYPWVPNIAGSAHHECFVYRTIEDLKAIREAAKQGKSGVVVGGGLLGLEAAGALKALGLETHVIEFAPVLMAEQLDRQGGEMLRRKIESLGVTVHTSKNTREIAQGHQLRFADDSVLDVDLVVFSTGIRPQDTLARYSDLPIAERGGVEINDHCLTADEHIYAIGECAAWHGRFFGLVAPGYKMAQVAVDHLLGNDNAFTGADMSAKLKLLGVEVGSIGDAQGRTPESLSYVYQDDAAGIYKKIVVSSDGSKLLGAVLVGDTTDYGNLLQLKLNPLPAHPDTLILPAHLGVDALPDSAQICSCFDVTKGRIAQAVAAGCHTVAAIKAETKAGTGCGGCVPLISQVLSRQGIEVKNHLCEHFAFSRQELFHLVKVGQLKTFEEVLSKHGHGYGCEVCKPTVGSILASCWGEYVLKHTPLQDTNDTFLGNMQKDGTYSVIPRMPGGEVTPEGLMEVAAVARDYKLYTKITGAQRIGLFGAHKDDLPTIWERLIKAGFETGHAYAKSLRMVKTCVGSTWCRFGVQDSVGLGVELEHRYKGIRSPHKMKFGVSGCTRECAEAQGKDVGIIATDKGWNLYVCGNGGMKPRHADLLAADLDKETLIRYVDRFLMFYVRTADKLQRTASWLDNLEGGLDYLKSVIIDDKLGIGAELEQEMDAIRSQYHCEWQETLGDEQQKLRFRHFINSAQPDPLVQFVSERHQHRPA
>UP000009080_1992_Nitrite_reductase_(NADH)_large_subunit
MVGHKFIDNLINHADQYEVITFSEEPRAYDRVQLSAYFSTADLMLTYEENGVKYVLNKVVGIDKAENKVITASEAYDKLVLATGSFPFVPPIPGKDQPHCLVYRTIEDLEAITASASESKVGVVVGGGLLGLEAANALKNLGLEVHVVEFAPRLMAVQLDEGGGQLLRQKIESLGVHVHTEKNTKEIVALYSMNFADGTHLETDMILFSAGIRPQDELARQFDLDIGERGGITINNFCQTSTNNIYAIGECALWNNRIYGLVAPGYTMAKVAVSHITGGDESFTGADMSTKLKLLGVDVASVGDAQGRTPGCLSYVYQDGVAQVYKRIVVSEDKTRLLGAVLVGDVDAYGTLQQMCVNDLPENPEALILPAFMGVDALPEAAVICSCNDVSKGQICCAVQEGATTIGAIKSATKAGTSCGGCVALATQVLEKLGVEVNTDLCEHFAYTRQELYHLVRVERIQSFDELLAKHGKGLGCDICKPTAASILASCWNDYVLKHAPLQDTNDYFMANMQKNGTYSIVPRVAGGEITPDKLIAIGQVAKTYNLYTKITGGQRIDLFGAQQHELPLIWKELIDAGFETGHAYGKSVRTVKSCVGSTWCRYGMLDSVGMAIRIEDRYKGLRSPHKLKFAVSGCTRECAEAQSKDIGVIATENGWSLYVCGNGGMKPRHADLFATGLNDEMLIKYIDRLLMFYVRTADRLQRTSVWMDNLEGGLDYLKSVVIDDKLQIAGELEQEMQHVVGTYQCEWKTTIEDPEKLKRFRTFVNSDEKDTTIKFVEERAQIRPA
>UP000009100_4290_Nitrite_reductase_[NAD(P)H]_large_subunit
MVGHKFIDNILQSSDEFDVITFSEEPRAYDRVQLTAYFNSADLSLTYQSNGVNYLLNKVAKLDTANQQVITESESYDKLILATGSFPFVPPIPGNDQEHCHVYRTIEDLDAIELSSKGSKSGVVIGGGLLGLEAANAVKNLGLETHVVEFAPRLMAVQLDDGGGALLRRKIEDLGVQVHTEKATSEIVNAYRMNFADGTHLETDMIVFSAGIRPQDELARSSDVEIGERGGIVINNHCQTNIDNVYAIGECALWDNKIFGLVAPGYSMAKIAASHIVSDDAAFTGADMSTKLKLLGVDVASIGEVHGKTEGAQSYTYNDEIEQVYKRLIISADGTKIVGAVLVGDAEAYGSLLQIKQNPLPENPSVLILPNVMGVEALPDSAVICSCFDVTKGDIKDAVSAGCTTMAALKETTNASTGCGGCSALAKQVLSNLGVEVSNDICEHFAYSRQELTDIIRVNKIKTFDELLDSHGNGLGCTVCKPAVGSILASYWNDYILEHIELQDTNDIYLGNMQKDGTYSVVPRIAGGEITPDKLIVLGEVAKEFDLYTKITGGQRVDLFGAQLNELPIIWKKLIDAGFETGHAYGKSVRTVKSCVGSTWCRYGVDDSVGLAIRLENRYKGLRSPHKIKFAVSGCTRECAEAQSKDIGVIATDKGWNLYICGNGGMRPRHADLFATDLDETTLLKYIDRVLMFYTRTADRLQRTSVWMENLEGGIEYLKQVVIEDKLNVAEELEADIALNIEKYQCEWKTTIENPEKMKRFQHYINSEEMDTSLSFIKEREQRFPK
>UP000009236_573_Nitrite_reductase_(NADH)_large_subunit
MVAQRFVEALRAREGAWHVSVFAEEPRPYDRVGLTRYFEDPELTLGWDDPLVTLHRDKIEAIDREAKTVTDRLHAYDELVLATGSNAAMPPIPGNDLPGVFVYRTIDDVAALRGWVEKPIRGAVIGGGLLGLEAAGALKALGAQATVIEFGTHLMGVQIDLGGGEALKRLINGKGISVRTQTATKEMKGHGRLDFADGGRLDVDVVVVATGVRPRDELARAAGLPVGERGGAVVDLTCRTEDPHVWAIGEVACIEGRCIGLVAPGNTMAEVVVDRLLGGEATFPGADTATKLKLSGVDVASFGDAHGRTEGSVELVWADPLAGVYKKLVMSDDARTLLGGVFVGDATPYASLRPMLGAELPGDPAAFLLPEGAPALELPDDAAVCSCNNVSAGAIRGAVTEGCADVAAVKACTRAGTTCGACLPLVKKILEKAGVEVSNALCEHFALSRAQLFDAVRVADLHTFSEIIARFGVGRGCDICKPTVASILASLGNGHILSQAALQDTNDHMLANMQKDGTYSVVPRMPGGEVTPEGLIVVGQVAKDFGLYTKITGGQRIDMFGARVEQLPEIWRRLVDAGFESGHAYGKSLRTVKSCVGSTWCRYGVQDSVGMAVELELRYRGLRSPHKLKLGVSGCARECAEARGKDVGVIATDKGWNVYVGGNGGQTPKHAQLLAEDLTSEELIRTIDRFLMLYIRTADRLQRTAPWVEEYEGGLDAIRAVIMEDSLGIAADLDAAMARHVDNYEDEWKAVLEDPEKLARFGSFVNAPAPDPDLAYVPERGQKRPA
>UP000009309_2495_Nitrite_reductase_(NADH)_large_subunit
MVGYKFCEKLIARAQRFTLTVFGEEPRAYDRVHLSEYFSTAELALAYAEHGIQLHLSPVVHIDRERKEVRSHHVSYDYILLATGSGAFVPAIPGVEKEGVFVYRTIEDLEFIQSYASKARRGAVVGGGLLGLEAAKALLDLGLEAHVVEFAPRLMPRQIDAAGSGTLQSQLEALGLTVHLNKNTQEIIDAEGMRFADGSALDVDMLIISAGIRPRDELAKRAGLETHPRGGIVVNDHLQTSDPDIFAIGECALAHQMIYGLVAPGYEMAAVVVARLFGEEKKFKPFDMSTKLKLIGVDVASFGNPFAEGPDCRTVTYENKAKGIYKRINITADGKELLGGILVGDAEQYNGLLQTCKNILPPDPEDLILGLRAGIMSLPDDALICSCEAITKAAICNEITNGCTTIDQLKKSTKACTGCGGCTPLVKDLLKQQGLYVRNVLCEHFDYSRQELLDLVRINGLKTYGGVLNQFGKGDGCEVCKPAVASILASLWNENILERATIQDSNDRFLANIQKGGTYSVVPRIPGGEITPDKLIVIGQVAKKYDLYTKITGGQRIDLFGAHLNDLPKIWEELIDAGFESGHAYGKALRTVKSCVGSTWCRYGVQDSVSFAVEVEERYKGIRSPHKLKSGVSGCIRECAEAQSKDFGIIATEKGWNLYVCGNGGSKPQHAQLLATDIDKETCIRLLDRFLMFYIKTADPLTRTATWLNKMEGGITYLKAVVVDDVLGIAAELEREMQTLIDNYACEWKEVVENPHLRKRFTHFINAEQKDPAVQFEPLRTQKRAK
>UP000009361_4113_Nitrite_reductase_(NADH)_large_subunit
----------------------------------------------------------------------------------------------------------------------------------------------------------------------------------------------------------------------------------------MINDQCQTSDPDIYAIGECASWNSRVYGLVAPGYKMAQVAVDHILGNSNCFEGADLSAKLKLLGVDVGGIGDAHGRTPKSRSYVFLDESKEVYKRLIVSEDNKTLLGAVLVGDTSDYGNLLQLVLNELPENPDSLILPSHIGVDKLPDSAQICSCFDVTKGALIAAINKGCHTVAALKAETKAGTGCGGCIPLVTQVLAKQGIEVTNNLCEHFAYSRQELYHLIRVEGIKSFDELLEKHGQGYGCEVCKPTVGSLLASCWNEYILKHTPLQDTNDNFLANIQKDGTYSVIPRSAGGEITPEGLMEVGRIAREFNLYTKITGSQRIGLFGAQKDDLPEIWRQLINAGFETGHAYAKALRMAKTCVGSTWCRYGVGDSVGFGVELENRYKGIRTPHKMKFGVSGCTRECAEAQGKDVGIIATEKGWNLYVCGNGGMKPRHADLLAADLDKETLVRYLDRFMMFYIRTADKLTRTAPWLDNMEGGIDYLKRVIIDDKLGLNSQLEAEMTRLREAVICEWTETVNNPQAQGRFKHFVNSDRRDPNVQVVPERQQHRPA
>UP000010366_5249_Nitrite_reductase_(NADH)_large_subunit
MVGHRFLEQMAAK--DWELICFCEEPRAYDRVNLSGYFATADLSLVYQDNQIEVHVGKAISIDRANKTVTSAKISYDKLVLATGSYPFVPPIKGNDLLGTFVYRTICDLEATEAYAKNCKVGVVVGGGLLGLECANALQNLGLKTHVVEFMPRLMPVQVDESGGAVLRQKIEDLGIGIHTGKSTTEIVGRCKMLFADGTELETDLIVFSAGIRPQDELARQSELKIGDRGGIVIDDNCQTSDPDVYAIGECALYNNQIFGLVAPGYRMAEVAADRLCGSANNFTGADMSTKLKLLGIDVASFGDAFGKTAGSKVIKIDDAIAGTYKKLVVNEDGTRLLGGILVGDAAPYGTLLQLMQNALPPHPEDLILPPRMGVDQFPDTAQICSCNNVTKGQICTAIQEELRDIGSVKSCTNAGTGCGGCVPLVTDLLKKAGIAVNNNLCEHFAFSRQELYSLVRSQNIHTFQALLDRYGTGRGCEICKPAVASLLASAWNDQILDHVGLQDTNDAFLANIQRDGTYSVIPRIPGGEITPDKLIVLGEVAKEFGLYTKITGAQRIDLLGARVDQLPHIWQRLVAAGFESGHAYGKALRTVKSCVGSTWCRFGVQDSVGLSIEVELRYRGLRAPHKLKSAVSGCTRECAEAQSKDFGIIATEKGWNLYVCGNGGMKPQHAQLLAADLDKETLIRYIDRFLMFYIRTANRLERTATWFNKLEGGMEYLQNVIINDSLGIAAELEAEMAHQVSTYACEWDVTLKDPVKLQRFQHFVNSDAPDPNIVQVEERGQKRPV
>UP000010389_819_Nitrite_reductase_[NAD(P)H]_large_subunit
MVGHKFLEVMAGKTEKYNLITFCEESRAYDRVNLSGYFSSADLSLVYEENNIQIHIGKAVSIDREKKTVTSAKLAYDKLVLATGSYPFVPPIKGKDVPGTFVYRTIDDLEAMEAYAKTSKVGVVVGGGLLGLECANALQNMGLETHVVEFAPRLMPVQIDDAGGTVLKNKIQELGVTVHTDKNTTEIVGKVKMTFADGTELATDMIVFSAGIRPRDELARAHDLEIGDRGGIVINDYCQTSDPDIYAIGECALYNKRIYGLVAPGYQMATVAADALTETATTFTGADMSTKLKLLGVDVASFGDNCGQTPDSREIAVNDSVKGIYKKLVLNADGSRLLGGILVGDASEYGTLLQFTQNALPPHPEDLLMPPRLGVDSFPDTAQICSCNNVSKGDLISAIHDELTDIGSVKKCTSAGTGCGGCVPLVTTIMKKMGLTVKNDLCEHFAYSRQELYSLVRFHKIKTFADLISQFGKGLGCEVCKPAVTSMLAATWNEHILEHAGLQDTNDRFLANTQKDGTYSVIPRIPGGEITPEKLIVLGEVAKEFELYTKITGAQRVDLFGARLDQLPEIWRRLIDAGFESGHAYGKALRTVKSCVGSTWCRYGVQDSVSFAIEVEQRYRGLRAPHKLKSAVSGCTRECAEAQSKDFGIIATENGWNVYLCGNGGMKPQHAELFASDLDKETVIKYLDRFLIFYIRTADKLERTATWFSKLEGGMDYLREVIIEDSLGICDELEAQMQTLVDTYECEWKAAIENPDKLKLFRSFVNTDAVDPNLVYVEERHQKRPA
>UP000010471_4037_Nitrite_reductase_[NAD(P)H]_large_subunit
MVGHKFLELMIAKTQEWNLITFCEEPRAYDRVNLSGYFSTADLSLVYQENGIQIHIGKAVAIDREQKTVSSANVPYDKIVLATGSSPFVPPIKGNEISGAFVYRTIEDLEEISTYAKNCQVGVVIGGGLLGLEAANALKTMGLKTHVVEFASRLMPVQVDDAGGAILRSKIEALGVSVHTSKSTTQIVGKVKMLFADGSELETDMIVFSTGIRPRDELARSCGLEVGERGGIVINDYCQTSDPEIYAIGECALYKNRIYGLVAPGYTMAGVVADLLNNVTSTFIGADMSTKLKLLGVDVASFGDAFARTPGAREIAITDTVQGIYKKLVLNEDGTRLLGGILVGDASAYGTLLQFVQNTLPPHPEDLLMPPRMGVESLPDTAQICSCNNVSKGQICTAIRENLTDVPTIKKCTKAGTGCGGCVPLVTDLMKKAGIEVKNHLCEHFAYSRQELYHLVRVHQIKTFDELIQQHGTGRGCEICKPAVASILASTWNEHILELVGLQDTNDYYLANIQRDGTYSVVPRVPGGEITPDKLIVLGQVAQEFGLYTKITGGQRIDLFGARVEQLPHIWQRLVDAGFESGHAYGKALRTVKSCVGSTWCRFGVQDSTSLAIEVELRYRGLRSPHKLKSAVSGCTRECAEAQSKDFGIIATEKGWNLYVCGNGGMKPQHAILLAEDIDKETLIKYLDRFLMFYIRTADRLERTATWFNKLEGGIDYLKQVIIHDSLGIGAELEQEMQYLVNTYQCEWKTTIEDAEKLNRFRHFVNSDESDPNIVHVEERGQKRPA
>UP000010478_1704_Nitrite_reductase_(NADH)_large_subunit
MVGHKFLELMVSSAKNWNLITFCEEPRAYDRVNLSGFFSTADLSLVYHENGIQIHIGKAVAINREHKIVSSANVPYDKIVLATGSYPFVPSIKGKDATGTFVYRTIDDLEAMSDYAKNCKIGVVIGGGLLGLECANALQNMGLKTHVVEFASRLMPVQVDEIGGAILRSKIEDLGVSVHTSKSTTEIVGKTKMLFADGSELATDMIVFSAGIRPRDEIARSCGIEVGERGGIVINDSCQTSDPDIYAIGECALYQNRIYGLVAPGYTMASVAADILSSATSTFTGADMSTKLKLLGVDVASFGDPFPKSADAKEIVVTDTFQGIYKKLVLNQDGSRILGGILVGDASAYGTLLQFMQNALPPHPEDLLMPPRFGVDSLPDSAQICSCNNVTKGQICEAIRDNLTDVASVKKCTQAGTGCGGCVPLVTDIMKKAGFAVKNNLCEHFEYSRQELYHLVRSQEIKTFEELIERHGKGKGCEICKPAVGSMLASTWNDHILEHVGLQDTNDYFLANIQRDGTYSVVPRIPGGEITPDKLIVLGEVARYFGLYTKITGGQRIDLFGARVDQLPHIWRRLIDAGFESGHAYGKALRTVKSCVGSTWCRFGVQDSTSLAIEVELRYRGLRSPHKLKSAVSGCTRECAEAQSKDFGIIATENGWNLYVCGNGGIKPQHAVLLATDIDKETLIKYIDRFLVFYIRTADRLERTATWLNKLEGGIEYLKQVIIEDSLGICAELEAQMEHLVNTYQCEWKTTIEDPQKVQRFQHFVNSDLPDPSIVRVAERGQTRPA
>UP000010796_2200_Nitrite_reductase_[NAD(P)H]_large_subunit
MVGYKFCEKLRAQEGDFEITVFGEEPWAYDRVHLSAYFSTADLMMAYDENNVDLHTNMIVKIDRDAKKIISHTYAYDKLILATGSAAFVPPIDGVDKKGVFVYRTLEDLDAIIDYSKKVKSAAVIGGGLLGLEAAKAVIDMGLDAHVIEFAPRLMPRQLDTAGSATLQAKLEALGIKIHLSKNTKKITGKTGMSFADNTNLNTEMLIISAGIKPRDELAKDAGLTTAPRGGIVVNEFLQTDDTDIYAIGEAASYQNMVYGLVAPGYEMATQVVNQLVNTEKPFMGFDMSTKLKLIGVDVGSFGDPFGEIEPSKPIVYENKNSGIYKRINVSMDGKRLLGGILVGDASAYNILLQMTQNPLPPEPEDLILGARAGVESLPEEAQVCSCENVTKGAICSLIENGVTKVDEIKSCTKAGTGCGGCMPMVNDLLKSMGKTVKNVICEHFDYSRQELLDIVKVKGIKSYNELLDQFGQGDGCEVCKPAVASILASTWNELITKQDTIQDTNDRYLANIQKGGTYSVVPRIPGGEITPEKLIVLGDVAKRYNLYTKITGGQRIDLFGARVDQLPDIWEELIEAGFESGHAYGKSLRTIKSCVGSTWCRYGVQDSVSFAIEVEERYRGLRSPHKLKGAVSGCIRECAEAQSKDFGIIATEKGWNLYICGNGGSKPQHAQLLINDVDRETCLKYIDRFLMFYIRTAEPLTRTATWLNKLEGGMDYVRDVVVNDSLGIGEELEKEMAFMIDTYACEWKEVVNNPELRAKFKHFVNADEEDPNLKWQEMRGQKIPA
>UP000011001_1976_Nitrite_reductase_[NAD(P)H]_large_subunit
MVGHHFLEQLVARHQRYHIVVFGEEQVAYDRVHLSEYFASASLSMVFERYGIELRLGQVCAIDRQRKCVTDSETAYDQLVLATGSYPFVPPIPGNQRPDCLVYRTLDDLAAIAASADGARVGVVVGGGLLGLEAANALRQLGLETHVVEFAPRLMGVQLDDGGAAMLRKKIEALGVTVHTGKETRAIELHHSMHFADGERLESDLILFSAGIRPRDQLARESGLTLGERGGIVIDDQCRTSDAAIFAVGECALWNGQIFGLVAPGYQMARTLAETLAGGEARFGGADMSTKLKLLGVEVASVGDAHGRSAGSQSYSWVDGPAEIYKKLVVSADGKKLLGAVLVGDSAEYSTLLQMMLNPLPAAPESLILPAGLGVAALPAGAQICSCHSVSKGDIGAAVEQGCGDLAAVKRCTKAGTGCGGCTALVKQLLAQRGVEVKKDVCEHFAYSRQELYHLVRVGNIRSFDALVAKHGRGHGCEVCKPLAASILASCWNEHLLEHLPLQDTNDRFFANIQKDGTYSVVPRVPAGEITPQGLIAIGQIAQRYQLYTKITGGQRVDMFGARLEQLPEIWQQLVEAGFETGHAYGKSLRTVKSCVGSSWCRYGVQDSTGLAIELENRYKGLRSPHKIKMAVSGCTRECAEAQSKDVGVIATDRGWNLYLCGNGGMKPRHADLFASDLDSATLVRTIDRFLMFYIRTADRLQRTSTWMDNLEGGLDYLRQVVLEDSLGIGDELESEMQAVVASYQCEWQTTLASPEKLRQFRAFVNSDQPDEAVAWQPERGQRRPA
>UP000011001_4232_Nitrite_reductase_(NADH)_large_subunit
MVGHRFIEDLLEKPGQFDITVFCEEPRAYDRVHLSSYFSTAELSLVYEKSGVKVLVGRAITINRSEKVIHSNTVFYDKLIMATGSYPWIPPIKGAEGQDCFVYRTIEDLNAIEACARRSKRGAVVGGGLLGLEAAGALKSLGIETHVIEFAPVLMAEQLDPMGGDQLRRKIERMGVQVHTGKNTREIVQAKTMQFADGSELEVDFIVFSTGIRAQDKLAHQCGLATARRGGIVINDQCQTSDPDVYAIGECASWQERTFGLVAPGYKMAQVTADHLLGRDNTFLGADMSAKLKLLGVDVGGIGDAHARTAGARSYVYLDESKEVYKRLVVSADNKTLLGAVLVGDTSDYGNLLQLALNELPENPDSLILPAHIGVDALPESAQICSCFDVSKGDIIKAVSMGCHTVAAIKAETKAGTGCGGCIPLITQVLSKQGIEVNHHLCEHFAYSRQELYHLIRVEGIKSFDELLEKYGKGYGCEVCKPTVGSLLASCWNEYVLKHTPLQDTNDNFLGNIQKDGTYSVIPRSAGGEITPEGLRAIGEIAAEYNLYTKITGSQRIGMFGAQKNDLPAIWAKLIAAGFETGHAYAKALRMAKTCVGSTWCRYGVGDSVGFGVELENRYKGIRTPHKMKFGVSGCTRECAEAQGKDVGIIATENGWNLYVCGNGGMKPRHADLLAADLDHDTLVRYLDRFMMFYIRTADKLQRTSLWLESLEGGIDYLRQVVIDDKLGINDQLEAEILRLRDAVVCEWTETVEHPELQVRFAHFINSSLRDPNVQMVAERDQHRPA
>UP000011002_418_Nitrite_reductase_(NADH)_large_subunit
MVGHRFIEDLLDKASLYDITVFCEEPRAYDRVHLSSYFSTAELSLVYEKHGVNVLIGRAITINRQEKVIHSSAVFYDKLIMATGSYPWVPPIKGSETQDCFVYRTIEDLNAIESCARRSKRGAVVGGGLLGLEAAGALKSLGVETHVIEFAPMLMAEQLDQMGGEQLRRKIESMGVRVHTSKNTKEIVEAKTMRFADGSDLEVDFIVFSTGIRPRDKLATQCGLAVAQRGGIVINDTCQTSDPDIYAIGECASWNNRVYGLVAPGYKMAQVAVDHILGTQNAFQGADLSAKLKLLGVDVGGIGDAHGRTPGARSYVYLDESKEVYKRLIVSEDNKYLLGAVLVGDTSDYGNLLQLEMNELPENPDSLILPAHIGVDKLPDSAQICSCFDVTKGDLVAAINRGCHTVAALKAETKAGTGCGGCIPLVTQVLSKQGIEVNNNLCEHFAFTRQELYHLIRVEGIKSFDELLQKYGKGYGCEVCKPTVGSLLASCWNEYILKHTPLQDTNDNFLANMQKDGTYSVIPRSAGGEITPEGLVAVGRIAREFNLYTKITGSQRIGLFGAQKDDLPEIWRQLIDAGFETGHAYAKALRMAKTCVGSTWCRYGVGDSVGFGVELENRYKGIRTPHKMKFGVSGCTRECAEAQGKDVGIIATEKGWNLYVCGNGGMKPRHADLLAADLDRDTLVKYLDRFMMFYIRTADKLTRTAPWLDNLEGGIDYLRAVIIDDKLGLNEHLESEIARLRAAFACEWTETVNNSAAQVRFKHFINSEQRDPNVQVVPEREQHRPA
>UP000011058_4293_Nitrite_reductase_(NADH)_large_subunit
MVGYKFCEKFIAKGQAFSLTVFGEEPRAYDRVHLSAYLGTAELTMAYAEQGITLHLSPVVAIDRDRQQVRSHHVPYDYLVLATGSGAFVPPVAGVDKDGVFVYRTIEDLDLIQAYARKARRGAVLGGGLLGLEAAKALLDLGLEAHVVEFAPRLMPRQIDEAGSEILQRQLEGLGLQIHLAKSTQAITETTGMQFTDGTHLDVDMLVISAGIRPRDELARTAGLATHPRGGILVDTYLRTSDPAIFAIGECALVHEMIYGLVAPGYEMAEVVATQLLGESRAFQPFDMSTKLKLIGTDVGSFGDPFAGEPLHRTIVYTNRAKGVYKRINVSADGKHLLGGILVGDAEQYNMLLQTCKNILPPDPEDLILGTRAGIMSLPDEALICSCEALTKARLCHEIGEGHTTVEALKKATKACTGCGGCTPMVKDLLSQQGVYVRNVLCEHFDYTRQELFDLVKINGLKIYTDVLNTHGRGDGCEVCKPAVASILASLWNENILQRAPIQDSNDRFLANIQRGGTYSVVPRIAGGEITPQKLIVIGQVAQKYGLYTKITGGQRIDLFGAHVGDLPNIWEELVAAGFESGHAYGKSLRTVKSCVGTTWCRFGVQDSVTFAVELENRYKGLRSPHKLKSGVSGCTRECAEAQSKDFGIIATEKGWNVYVCGNGGAKPQHAQLLAADVDKETCIRLLDRFLMFYVKTADPLTRTATWLNKLDGGMTYLRAVVVDDVLGIAAELEREMQLLVDTYACEWKAVVDSPELRRRFAHFVNVEQKDPTVQFEPMRDQIRAK
>UP000011834_2764_Nitrite_reductase_(NADH)_large_subunit
MVGHRFAEELTDKAGQFDITVFCEEPRAYDRVHLSSYFSTAELSLVYEKHNISVLINRVITVNRQEKVLHTNTVHYDKLVIATGSYPWIPPIKGSDTRDCFVYRTIEDLNAIEACARRSRKGVVIGGGLLGLEAAGALKNLGIETHVIEFSPVLMAERLDALGGEQLKQKIERMGVTVHTGKNTTEITESKVLHFADGSSLETDFVVFSTGIRPRDRLARQCGLAVAERGGLVINDQCQTSDPDVYAIGECASWHGRTYGLVAPGYKMAQVAADHLLGKENQFTGADMSAKLKLLGVDVGGIGNTHATDDGCHSYIYLDEANEVYKRLIVSDDNKYLLGAVLVGDTEDYGNLLQLALNELPENPDVLILPAHIGVESLPDSAQICSCFDVTKGDIIQAIHNGCQTVADIKAETKAGTGCGGCVPLITQVLTNLGIEVNHHLCEHFAYSRQELYHLIRVEKITTFDELLGRYGEGYGCEVCKPTIGSLLASCRNDYILRLVPLQDTNDNFLANMQKDGTYSVIPRSPGGEITPEGLLAIGTVAQEYNLYTKITGSQRIAMFGAQKQDLPAIWEKLIAAGFETGHAYAKALRMAKTCVGTAWCRFGVGDSTALGVELEHRYKGIRTPHKMKFGISGCTRECSEAQGKDIGIIATDKGWNLYVCGNGGMKPRHGDLLMADLDKETLIRYIDRFMMFYIRTADKLSRTSTWLESLEGGIDYLRDVIVSDKLSLNAQLEQELAQLREKVTCEWQETVNNPHARKRFSHFVNSPLPDPNVQMVSERSQHRPA
>UP000011864_3849_Nitrite_reductase_[NAD(P)H]_large_subunit
MVGHHFVDQLIQENTQLDVVVLSAEPRAYDRVHLSEYFSTAELALTYQQHNIKFALNKVVSINKLAKSVTTEAFVYDKLVLSTGSYPFVPPIPGNDQPHCLVYRTIEDLENISASSAVSKVGVVVGGGLLGLEAANALKEAGLQTHVVEFAPQLMAVQVDNGGGRVLRSKIEALGVKVHTQKATQSIETCYKMCFADGEVLETDMILFSAGIRPQDALAREFDIVIGERGGIVVNDQCLTSDADIYAIGECALWNNFIFGLVAPGYTMARAAASHIIGGDVTFQGADMSTKLKLMGVEVGSIGDAHAKTDGALCYTYENQPLEVYKKIVVDAQQKKLLGAVLIGDTSDYDTLLQYALNELPEHPESLILPAALGVDALPDTATICSCHNVSKGDIIEAFNSGSCNLADIKSCTKASTGCGGCTALLKTVLTKRGVEVKKDICEHFAYSRQEMFHLVKVGGIKTFDELVEKHGKGLGCEICKPVTASILASIWNDFVLKHVSLQDTNDTYLGNMQKDGTYSVVPRIAGGEITPEKLIVLGQVAKDYKLYTKITGGQRIDLFGARVDQLPAIWQTLIEAGFETGHAYAKSLRTVKSCVGSTWCRFGVQDSVGQAIELENRYKGLRAPHKIKFGVSGCTRECAEAQSKDIGIIATENGWNLYVCGNGGMKPRHGDLFATDLDTATLVKYIDRVLMFYVRTGDRLQRTSVWLENLEGGLEYLQQVVIKDSLGICEELEAQMQNVVDTYQCEWKTAIESEQSRKRFRQFVNSDKSDLNIVFVEEREQIRPA
>UP000011866_1395_Nitrite_reductase_(NADH)_large_subunit
MVGHNFLNTLATSASQFDLITFSEEPRAYDRVQLSKYFSTADLSLTYDDLGITYIVSKVVGIDANNKTITTSTEGYDKLVLATGSYPFVPPIPGKDQDHCLVYRTIEDLEAISASAKVSKTGVVVGGGLLGLEAANALREAGLETHVVEFAPRLMAVQLDEGGGKLLRRKIEDLGVTVHTEKNTKEIVECYRMNFADGSFLETDMILFSAGIRPQDELARQFGLDMGERGGIVVNDYCQTSEKDIYAIGECALWDNKIYGLVAPGYQMAKVAIQHIVSQALAFKGADMSTKLKLLGVDVASIGDAHGHTAGAQSYVFSDDVAEVYKRLVVSADGKKLLGAVLVGEAEAYGTLLQLMLNDIPGSPAALILPAMLGVSALPDTAQICSCFDVTKGDINAAVQGGCCTMGDIKGATLASTGCGGCSALVKQVLASMGVEVNNNLCEHFAYTRAELADIIRIKGYTSFKEVVSGHGSGHGCEICKPTVGSILASYQNEYVLKLMPLQDTNDIFLGNMQKDGTYSIVPRIAGGEITPEKLIVLGQVAKEYDLYTKITGGQRIDLFGAQLHELPAIWKKLVDAGFETGHAYGKSLRTVKSCVGSTWCRYGVLDSVSMALALENRYKGLRSPHKIKFAVSGCTRECAEAQSKDIGVIATEKGWNLYVCGNGGMRPRHADLFATELDDDTLVKYIDRVLMFYVRTADRLQRTSVWMENMEGGLDYLRDVVINDKLAIATELENEMTKVVDTYQCEWKTTIESPEKLKRFAHFINADEQDNNLQFVRERGQRRPA
>UP000013121_843_Nitrite_reductase_[NAD(P)H]_large_subunit
MVGHKFIESVLEHGDEVEITILAEEPRAYDRVHLTEYFTSADLTLCADAYGIDLRLNKATDIDTCNKCITTNHISYDKLVLATGSYAFVPPISGHDRNNCFVYRTIDDLDAIRAASLSAKSGVVIGGGLLGLEAAKALRDLDLETHVVEFAPRLMAVQIDDLGGKVLRAKIENLGVKVHTQKATSSIENSHVMKFADGSELETDIILFSAGIRPRDELARQSGLALGERGGIVINDYCQTSDADIYAIGECALWNNKIYGLVAPGYDMARIAAKHVMQQSPTFAGADMSTKLKLMGVDVASVGDAHAMTANALSYFYADEDAMVYKKIVVNAEKTQLLGAVLVGCAKEYNDLLQMMLNAVPENPESLIMPGYSGVDLLPDSATICSCNNVSKADICSAIAEGSTSLGALKKCTKAATACGGCAPLVTQVLQRQGVTVNNHLCEHFAYSRQELYHLVRVNEIKSFDDLIQQHGHGLGCDICKPTVANILASCWNDFVLTHAGLQDSNDYYLGNIQKDGSYSVVPRMAGGEVTPDGLIAVGQIAKEYGLYTKLTGGQRVDLFGAQVHQLPEIWEKLINAGFESGHAYGKSLRTVKSCVGSTWCRYGVDDSVGLAIFLENRYKGLRSPHKLKMAVSGCTRECAEAQSKDVGVIATEKGWNLYVCGNGGMKPRHAELLASDLDTQTLIQYIDRFFMFYIQTADRLQRTSVWRDNMEGGLDYLKDVVVHDSLGVAAELERRMSHVVGTYQDEWRTAVEDPEVRKRFVTFINAQQQDPHIQFAKVRGQIRPK
>UP000013968_2687_Nitrite_reductase_[NAD(P)H]_large_subunit
MVAHRLVEAVRAEAGQWQVVVLAEEARAYDRVALTSYVDDPSLALEADDPLVELRLGAVATVDRERKVVVTEAQPYDSLVLATGSRPFVPPVPGHDLPGCFVYRTIEDLDAIREAAQGRRSAVVIGGGLLGLEAAKALRDMGLSPHVVEMAPRLMPLQVDEGGGGLLRRLITDLDVTVHTGTSTDAIEGEYLARLGNGTELDVDLVVFSAGIRPRDDLARSSGLEVGARGGILVDDTCRTSDPAVYAIGECAAVDGKVYGIVAPGYAMAEIVAARLTGGEGTFPEPDMSTKLKLMGVDVASFGDAHAATEGALEVAFNDAVAGTYKKLVVSDDSKTLLGGVLVGDASEFNTLRAMVGRPLPAEPGAILAPAGVGVDALPDAAQICSCNAVSKGAITHAITEGCDSVAKIKGCTRAGTACGSCVPLLGKLLTACGVEQSKALCEHFTQSRAELFQILQATRITTFSEMIDRYGTGTGCAICKPAIASILATLGNGHILAQATLQDTNDKFLANLQRNGTYSVVPRIPGGEVTPEKLMVIAQVAMDFGLYTKITGGQRIDLFGATVDQLPLIWRRLVDAGFESGHAYGKSLRTVKSCVGSTWCRYGVQDSVGLAIELELRYRGLRSPHKLKSAVSGCARECAEARSKDFGIIATDKGWNLYVGGNGGATPRHADLLVSEVDTETLIRTIDRFLMFYVRTADRLQRTAPWVEEMEGGLDHLRAVIVDDKLGICEDLDAAMAKHVGDYADEWRGVLEDPEKLAKFSSFVNAPGPDPTISFRTERDQKVPV
>UP000015971_992_Nitrite_reductase_[NAD(P)H]_large_subunit
MVGHRFVQAAIERTETHDIVVLGEEPRAYDRVALTSFFASAELSLLYADPRVRLVLDAVTAIDRVGRTVTYVSISYDGLVLATGAAPFVPPVPGKELDNVFVYRTIEDLEAIREASRTATAGAVIGGGLLGLEAANALHQLGVRTHVVEMAPRLMAVQVDAAGGATLKRHIEQLGLDVHTGVMTELIDGVSGLKFKDEEPLPVEIVVFSAGIRPRDALARECDLDVAERGGVLVDEQCRTSDPRIFAIGECAAPGGTMYGLVAPGYAMAEVVVDALLEGPGAFTGADMSTKLKLLGVDVASFGDAFATTEGALELVYSDAVAGVYKKLVISDDGTRLLGGILVGDASAYGVLRPLVASALPANPEELILPASGVKLGMPDEAQVCSCNDVTKGQILHAVTEGCESVADVKKCTRAGSTCGSCVSVVKNIFESVGKVVDKGLCEHFRLSRQELFDVVAVHGYKRFDDIVEAHGTGRGCDICKPAIASILASQFNGHVLETARLQDTNDAYLANIQRNGTYSVVPRIPGGEITPDKLIVIGEVARDFNLYTKITGGQRIDLFGARMEELPAIWRRLVDAGFESGHAYGKSLRTVKSCVGSTWCRFGVQDSVGLAIALELRYRGLRSPHKLKGGVSGCARECAEARGKDFGVIATEKGWNLYVGGNGGAVPAHAQLLAGDIDTETLISYLDRFLMYYIRTADRLQRTAGWMESLDGGLDRVREVVVDDSLGLGAELEAEMARHVGGYFDEWKATLEDPEKLGRFVSFVNAPDPDPTISFTEERGQIRPA
>UP000016160_731_Nitrite_reductase_(NADH)_large_subunit
MVGYKFCEKFVAKSEAFNITVFGEEPRAYDRVHLSEFFEDAALEMAYEEHNIELVTDRITDIHRNKKTITCVDYTYDYLVLATGSSAFVPPIKGVEKEGVFVYRTIEDLEGMLAYAAKLKAAAVLGGGLLGLEAGKAVMDMGLEPHIVEFAPKLMPRQLDSRSSQVLQLKLESIGLNIHLSKATNQILEYTGLEFGEDDKLDVEMLIISAGIRPRDELGKTCDLQMGVRGGIVVNNKMQTSDPDIFAIGEVALYNQMIYGLVAPGYDMAEIAASQIMGNELMPAEIDMSTKLKLIGVDVASFGEPFMPASKGHSVIFENKTQHLYKRINVSLDGKSLLGGILVGDASDYNMLHQVFLNAIPEDAAQLILPATGSALDLPDEAQICSCENVSKGQICGAIKDSCEDLAGVVLATKASTSCGGCKPMVTDLLKSLGKTVKNVICEHFEYSRQELYGIIKVKKLTSFNEVLDTCGTGHGCETCKPLVSSIFASLYNITPNKEDVTQDTNDKFLANIQRNGTYSVVPRIAGGEITPEGLIVLGQIGSKYNLYTKITGGARIDFFGAQLNDLPAIWKELIDNGFESGHAYGKSLRTVKSCVGSTWCRYGLDESVSFAIALENRYKGLRSPHKIKGGVSGCIRECAEARGKDFGVIAVEGGWNLYVGGNGGATPRHAELLAEKIDNDTVIKYIDRYLMYYIQTAAPLMRTAAWLDKLEGGIEQLKKIVIDDSLNIVDELEKDMQFLVDAYECEWKQAIENEDMKKRFSHFVNSDERDDNLVFVPLRDQKMPK
>UP000017667_701_Nitrite_reductase_[NAD(P)H]_large_subunit
MVGHKFIEAILEKDDELEITILAEEPRAYDRVHLTEYFSSADLSLAADAHGIDLRLNKATAIDTTEQTITTNHIHYDKLVLATGSYAFVPPISGNDRENCFVYRTIEDLDAIRAASLNAKTGVVIGGGLLGLEAAKALRDLNLETHVVEFAPRLMAVQIDDLGGKVLRRKIENLGVKVHTQKATQCIEDAHVMKFADGSELETDIILFSAGIRPRDELARSSGLALGERGGIKINDYCQTSDENIYAIGECALWDNKIYGLVAPGYDMARIAAKHILAEEHCFAGADMSTKLKLMGVDVASVGDAHGMTPNSLSYFYADEDALVYKKIVVDADKTKLLGAVLVGDAKEYNDLLQMMLNALPETPESLIMPGFSGVDLLPDSATICSCNNVSKVDICQAICDGSTSLGALKKCTKAATACGGCAPLVTQVLQRQGVTVNNHVCEHFPYSRQEIYHLVRVNEIKTFDDLIQQHGHGLGCDICKPMTANILASCWNDFVLEHAGLQDSNDYYLGNIQKDGSYSVVPRMAGGEVTPDGLIAVGQIAKKYNLYTKITGGQRVDLFGAQLHELPLIWEELNAAGFESGHAYGKSLRTVKSCVGSTWCRYGVDDSVGLAIELENRYKGLRSPHKLKMAVSGCTRECAEAQGKDVGVIATEKGWNLYVCGNGGMKPRHAELLASDLDTETLIRYIDRFFMFYIQTADRLQRTSVWRDNMEGGLDYLKAVIVDDSLGLAEELENRMAHVIGTYQDEWRTAVENPEIRKRFQTYINAEQADPYIQFTEVRDQIRPL
>UP000017834_3163_Nitrite_reductase_(NADH)_large_subunit
MVGHRFIEDLLDKASQFDITVFCEEPRAYDRVHLSSYFSTAELSLVYEKHGVKVLVGRAITINRQEKVIHSSAVYYDKLIMATGSYPWIPPIKGSETQDCFVYRTIEDLNAIESCARRSRRGAVVGGGLLGLEAAGALKNLGVETHVIEFAPMLMAEQLDQMGGEQLRRKIESMGVRVHTSKNTKEIVEAKTMRFADGSELEVDFIVFSTGIRPRDKLATQCGLEVAPRGGIMINDCCQTSDPNIYAIGECASWNNRVYGLVAPGYKMAQVTVDHILGTQNAFQGADLSAKLKLLGVDVGGIGDAHGRTAGARSYVYLDESKEVYKRLIVSPDNKTLLGAVLVGDTSDYGNLLQLVLNELPENPDALILPAHIGVDKLPDSAQICSCFDVTKGDLITAINKGCHTVAALKAETKAGTGCGGCIPLVTQVLAKQGIEITNNLCEHFAYSRQELFHLIQVEGIKTFDELLAKYGTGYGCEVCKPTVGSLLASCWNEYILKHTPLQDTNDNFLANIQKDGTYSVIPRSAGGEITPEGLMEVGRIAREFNLYTKITGSQRIGLFGAQKDDLPEIWRQLINAGFETGHAYAKALRMAKTCVGSTWCRYGVGDSVGFGVELENRYKGIRTPHKMKFGVSGCTRECAEAQGKDVGIIATEKGWNLYVCGNGGMKPRHADLLAADLDRETLLRYLDRFMMFYIRTADKLTRTASWLEGMEGGINYLRSVIIDDKLGFDAQLEAEMTRLREAVICEWTETVNNPAAQTRFKHFINSDRRDPNVQVVPERAQHRPA
>UP000017834_684_Nitrite_reductase_[NAD(P)H]_large_subunit
MVGHHFLQQLVERHLRYQVIVFAEESVAYDRVHLSAWFSSASLSMVFEATGIELRLNGITQIDLQHRFVVDKLTSWDRLVLATGSSPFVPPIPGNDAPGCLVYRTLDDLVAIKACADQGKTGVVVGGGLLGLEAANALQNLGLQTHVVEFAPRLMGVQLDEGGAAMLRRKIEALGVQVHTGKETREIVTSYRMNFADGTFLETDLVLFSAGIRPRDNLARDCGLAIGPRGGIVIDDQCRTSDPDVFAIGECALWNGQIFGLVAPGYQMARTLAETLADGEAAFTGADMSTKLKLLGVEVASIGDAHGRTPGSESYSWVDGPAEIYKKIVVSEDGKNLLGAVLIGDSESYSALLQMMLNPLPARPETLILPASLGVAALPDSAQICSCHNVSKADICGAVNSGCSDMAAIKSCTKAATGCGGCAALTKQVLEEMGVEVKKDLCEHFPYSRQQIYHLVRVGNIRTFDELLAKHGRGHGCEICKPLVGSVLASCWNEYLLKHLPLQDTNDRFFANIQKDGTYSVVPRIPAGEITPDGLIAIGQIARRYNLYTKITGGQRVDLFGARLEQLPEIWQQLVEAGFETGHAYGKSLRTVKSCVGSSWCRYGVQDSTALALQLEHRYKGLRSPHKIKMAVSGCTRECAEAQSKDVGVIATEKGWNLYVCGNGGMKPRHADLLAQDLSTEALIRTVDRFLMFYIRTADRLQRTSTWMDNLDGGMAYLREVVLEDSLNIAAELESEMQTVIDAYQCEWQTTLADPDRLALFRPFVNSDQPDEGVVMVPERQQIRPA
>UP000018258_2044_Nitrite_reductase_[NAD(P)H]_large_subunit
MVGHHLVEQLVDNLERYQVTVFGEERHAYDRVHLSEYFSDASLALCYATSGVGLRTSAVIEIDRNSQEVVTEQYPYDRLVLATGSFPFVPPIPGNDRDGCLVYRTLDDLDAIQAAAENATTGVVVGGGLLGLEAANALRGLNLDTAVVEFASRLMPMQVDNEGGELLREKIEALGVQVLLERATQRIEASHRMVFQDDKVLETDLIVFSAGIRPRDQLARDCGLEIGERGGVVVDNQCLTSDPAILAIGEVALWNQSIFGLVAPGYQMAKAAFSTLTEGDTQFGGADMSTKLKLLGVDVGSIGDAHGQNPSARMFRYLDPIKQEYRKLVVSSDGKKLLGAMLVGNNSVYDTLLQYYSNELPDEPASLILPQSLGPGALPETASICSCHNVTKGDICATIDAGAVDLGGVKVATKASTGCGGCTALLKSVLEARGVEVDKSICEHFAHTRQELYDIVRVEGIKTFTDLIEKHGNALGCDICKPAVASILASCFNEPITDHIPLQDTNDTFMANMQKNGTYSVVPRVAGGEITPDKLIALGEVAKKYSLYSKVTGGQRIDLFGARLEDLPDIWGELIAAGFETGHAYGKSLRTVKSCVGSTWCRYGVQDSVGMAIQLENRYKGLRSPHKIKFGVSGCTRECAEAQSKDIGIIATENGWNLYVCGNGGMRPRHAELFATDLDDEQLYRTIDRFLMFYVRTADRLQRTSVWRENLDGGLEYLKEVILEDSLGINDELERQMQTVVDTYQCEWADAISDPEKLKRFRSFVNDDRPDPSIIMTSERGQLRPA
>UP000018418_2268_Nitrite_reductase_[NAD(P)H]_large_subunit
MVGHKFIESVLEHNDDLEITIIAEEPRAYDRVHLTEYFSSADLSLAADAYGIDLHLNQAIAIDRHHQTVTTATIGYDKLILATGSYAFVPPIPGNERENCFVYRTIEDLDAIRAASLNAKSGVVIGGGLLGLEAAKALRDLNLQTHVVEFAPRLMAVQIDDLGGKVLRRKIENLGVQVHTQKATQTIEHAHVMKFADGSQLETDIVLFSAGIRPRDELARSSGLAVGERGGIVINDYCQTSDEHIYAIGECALWNNKIFGLVAPGYDMARIAAKHVQQQDTLFAGADMSTKLKLMGVDVASVGDAHAMTPNAVSYFYADEDALIYKKLVVDQAKTKVLGAVLVGDATEYSELLQMMLNPLPEQPESLIMPGFSGVDLLPDSATICSCNNVSKADICQAIGDGATSLGALKKCTKAATACGGCAPLVTQVLQRQGVTVNNHICEHFAYSRQELYHLVRVHEIKTFDALIQQFGQGLGCDICKPTTANILASCWNDFVLKHAGLQDSNDYYLGNIQKDGSYSVVPRMAGGEVTPDGLIAVGQIAKKYNLYTKITGGQRVDMFGAQLHELPLIWEELIVAGFESGHAYGKSLRTVKSCVGSTWCRYGVDDSVGLAIQLENRYKGLRSPHKLKMAVSGCTRECAEAQGKDVGVIATEKGWNLYVCGNGGMKPRHAELLASDLDTETLLRYIDRFFMFYIQTADRLQRTSVWRDNMEGGLDYLKAVIVEDSLGLAEELERCMAHVIGTYQDEWRTAVEDPTVRKRFKTFINAEQRDPHIQFTQERGQIRPL
>UP000018419_676_Nitrite_reductase_[NAD(P)H]_large_subunit
MVGHKFIESMLEQDDEVEITILAEEPHAYDRVHLTEYFSSADLTLCADAYGIDLRLSKATAIDTISKTVTTNHIAYDKLVLATGSYAFVPPIPGNDRENCFVYRTIEDLDAIRAASLNAKTGVVIGGGLLGLEAAKALRDLNLETHVVEFAPRLMAVQIDDLGGKVLRSKIENLGVQVHTQKATSAIENAHVMKFGDGAELETDIILFSAGIRPRDELARQSGLAIGERGGITINDYCQTSNPDIYAIGECALWNNKIFGLVAPGYDMARIAAKHVLGQEHAFAGADMSTKLKLMGVDVASVGDAHAMTPNALSYFYADEAAMVYKKIVVNAEKTKLLGAVLVGCAKEYNDLLQMMLNDIPENPESLIMPGLSGVDLLPDSATICSCNNVSKADICSAIADGSTSLGALKKCTKAATACGGCAPLVTQVLQRQGVTVNNHLCEHFAYSRQELYHLVRVNEIKTFDDLIQQHGHGLGCDICKPTVANILASCWNDFVLKHAGLQDSNDYYLGNIQKDGTYSVVPRMAGGEVTPDGLIVIGQIAKEYGLYTKLTGGQRVDMFGAQVHQLPEIWEKLINAGFESGHAYGKSLRTVKSCVGSTWCRYGVDDSVGLAIFLENRYKGLRSPHKTKMAVSGCTRECAEAQSKDVGVIATEKGWNLYVCGNGGMKPRHAELLASDLDTSTLIKYIDRFFMFYIQTADRLQRTSVWRDNLEGGLDYLKDVIVNDSLGLAAELERRMQHVVGTYQDEWRTAIEDPEVRKRFKTFINAQQNDPHIQFTEVRGQIRPK
>UP000018763_1009_Nitrite_reductase_[NAD(P)H]_large_subunit
MVGHRFVEALRAREGAWRITVLSEEADAYDRVGLTGYTEDRQLALPAGDSAVALRLAPAKAIDREAKTVTTVDLSYDALVLATGSYAFVPPVPGHDLPHCHVYRTLDDLDAIRAGSLKTPVGVVIGGGLLGLEAANALRAFGLQTHVLEMSPHLMAAQLDPAGGALLNRMIRSLGIEVHTGVGTETIADDVRLTLNDGTSIDAGVVVFAAGVRPRDELARAAGLDIAQRGGVMTDRACVTSDPAIYAIGEVAAIEGRCYGLVGPGYTSAEVVADRLLGGAAEFGEADMSTKLKLLGVDVASFGDAQGRTPNSLDVVVNDPVKQTYAKLVLSDDAKTLLGGILVGDASAYGVLRPMVASELPGDPLSLIAPAGLGIGALPDFAQICSCNNVTKGDLKEAICGGCTDVAGLKKCTLAGTSCGSCVPLLKQLLEAEGVEQSKALCEHFSHSRAEMFELIRATEIRTFSGLIEKYGTGKGCDICKPTVASILASTSSDHVLDQASLQDSNDHFLANIQKNGSYSVVPRSPGGEITPEQLILIGEIARDFDLYTKITGGQRIDMFGARVDQLPEIWRRLVEGGMESGHAYGKSLRTVKSCVGSTWCRYGQQDSVDMAVEIEKRYRGLRAPHKIKMAVSGCARECAEAQSKDVGIIATEQGWNLYVCGNGGMSPRHAQLLAGDLDDETLIRYIDRFLMYYIRTADRLQRTAPWLEALEGGLDQVRDVVCNDSLGLAAEFEEAMAKHVAGYACEWKGVLDDPEKLSRFVSFVNAPEADPTIEFTESSGRKVPV
>UP000019028_3055_Nitrite_reductase_[NAD(P)H]_large_subunit
MVGHHFLEQLAQQDSHYRIVVFGDEPVAYDRVHLTDYFADAALSLVMAEHDIDLRTGRIVAIDRQRRCVRDDATAYDRLVIATGSQAFVPPIPGHDGEGCFVYRTLADLDAIAARAKSARRGVVIGGGLLGLEAANALRKLGLETHVVEFAPRLMAVQLDDGGARLLRHKIEQLGVKVHTAAATREIADGLRLSFADGATLDTDLVVFSAGIRPRDQLARDCGLALGERGGIVIDDRCQTSDPAIFAIGECASWRGQLFGLVAPGYHMARVAASGLTGEQMLFTGADMSTKLKLLGVDVASIGDALGETADSQSYTWSDGPAEIYKKLVVSGDGQRLLGAVLVGDCADYATLLQYKLNTLPASPQSLILPAQLGVAALPDSAQICSCLNVSKADIREAVRAGASDMPALKAATGAATGCGGCAALVKQVLAEQGVAISQDICEHFPWSRQALYDLIRVNQIRSFDALLEQYGKGHGCEVCKPLVGSLLASCWNEYILDHLPLQDTNDRYLANMQKDGTYSVVPRIPAGEITPAGLIAIGQVAQEFNLYSKITGGQRIDLFGARLEQLPAIWRRLIDAGFETGHAYGKSLRTVKSCVGSTWCRYGVQDSTALAIALEERYKGLRSPHKIKMAVSGCTRECAEAQSKDIGVIATEKGWNLYVCGNGGMKPRHADLFASDLDRATLIRTIDRVLMFYIRTADRLQRTSSWLDNMEGGLAYLQEVILHDSLGIAETLEQEMAQVVASYQCEWRTTLAQADRLALFRPTVNSDRPDENIQWQLERGQIRPA
>UP000019225_825_Nitrite_reductase_[NAD(P)H]_large_subunit
MVGHRAVQALRDREGTWRVVVLAEESRAYDRVALSSYVDDATLSLPEHDESVQVRLGPVRHIDRAAKVVTTASQGYDALVLATGSRPFVPPVPGHDLPGCHVYRTIEDLDLIRAS--GGRSAVVIGGGLLGLEAANAVRLMGMAPKVVELAPRLMPLQVDEGGGALLRRQVERLGLEIHCGVSTVAVKGAAGVSLADGTRLDADVVVFSAGIRPRDELARESGLAVGERGGILVDESCRTSDESIYAVGECACLEGRVYGLVGPGYAMAEVVADRLLGGGAVFPGADTSTKLKLLGVDVASFGDAHAASPGALEVVHNDPVSGSYRKLVVSDDAHVLLGGVLVGDASQYATLRPLVGRPLPADPGSLVAPAG-GVDALPDEAQVCSCHAVTKGQITCAINEGCTDVASVKSCTKAGTGCGSCVPMLKQLLDECGVVQSKALCEHFEQSRAELFEVVRATGIRTFSQLIAGYGKGRGCDICKPVVASILASLATGHVLDQAGLQDTNDRFLANLQRNGTYSVVPRIPGGEITPEKLLVIAEVARDFGLYTKITGGQRIDLFGATVDQLPPIWRRLVDAGFESGHAYGKALRTVKSCVGTTWCRYGVQDSVALAIDLELRYRGLRAPHKIKAGVSGCARECAEARGKDFGVIATELGWNLYVGGNGGFKPRHADLLVSDVDTETLVRVIDRFLMFYVRTADRLQRTAAWIEAMDGGLDHLREVIVDDSLGICADLESAMAEHIDSYQDEWRGVLEDPEKLARFSSFVNAPGPDPTISFREERGQRVPT
>UP000019522_3658_Nitrite_reductase_[NAD(P)H]_large_subunit
MVGHHCVEQLVERLGQYHIHVYGEERQAYDRVHLSEYFGDASLAMCYATHGVHMHLGQVLEIDRERKEVVTGDQPYDKLILATGSYPFVPPIPGAEGNSRLVYRTLDDLDAIRAAASNAKRGVVVGGGLLGLEAANALKSLGLEAHVVEFAPRLMPVQLDDEGGKALKARIEALGVGVHLSRATQEIVEYYRMNFNDGEYLETDLIVFSAGIRPQDALGRSAELEIAPRGGIVIDADYRTSDPSIFAIGECASWNGMVFGLVAPGYTMARNLAALLCGESQPFCGADMSTKLKLLGVDVGSIGDAHAATPGAKSYRFIDEANASYRRLVLSEDGKRVIGAVLIGDNSYYDTLLQYAQNRLPADPSSLILPLSLGADALPDTATICSCHNVTKGAVCCQVDAGITDLGELKAATKAGTGCGGCSALLKQVLTARGVEVDKSLCEHFAHTRQALYGIVRVEGIISFNELLAKHGRGTGCDICKPAVGSILASCWNQPITDLIPLQDTNDTFMANMQKNGTYSVVPRIAGGEITPDKLIALGAVAKKYDLYTKITGGQRIDLFGAQLHELPDIWGELIEAGFETGHAYGKSLRTVKSCVGSTWCRYGVQDSVGMALRLEDRYKGLRSPHKIKFGVSGCTRECAEAQSKDIGVIATEHGWNLYVAGNGGMRPRHAELFATDLDDETLIRYIDRFLMFYIRTADKLQRTSVWRESLEGGLDYLKEVVIDDSLNLAAELEAQMQLVVDRYECEWANAIKDPEKFKRFRTFVNDQRGDPDIHFVKERGQRRPV
>UP000019587_50_Nitrite_reductase_(NADH)_large_subunit
----------------------------------------------------------------------------------------------------------------------------------------------------------------------------------------------------------------------------------------------------MYAIGECASWQERTFGLVAPGYKMAQVTADHVLGRENSFQGADMSAKLKLLGVDVGGIGDAHGRTEGARSYVYLDESKEIYKRLVVSGDNKTLLGAVLVGDTSDYGNLLQLALNELPENPDSLILPAHMGVDSLPDTAQICSCFDVTKGDIIQAIGQGCHTVAALKSATKAGTGCGGCIPLVTQVLSKQGIEVNHHLCEHFAYSRQELYHLIRVEQIKTFAALLEKYGKGYGCEVCKPTVGSLLASCWNEYILAHTPLQDTNDNFLGNIQKDGTYSVIPRSPGGEITPDGLLAIGRIAKQYNLYTKLTGSQRVGMFGAQKDDQPAIWAQLIEAGFETGHAYAKALRMAKTCVGSTWCRFGVGDSVGFGVALEHRYKGIRTPHKMKFGVSGCTRECSEAQGKDVGIIATENGWNLYVCGNGGMKPRHADLLAADLDEATLMRYLDRFMMFYIRTADKLQRTSVWLESLDGGINYLRAVILDDKLGINDQLETDIARLRDNVICEWKTTVENPAAQVRFAHFINSPRRDPNVQVVREREQHRPA
>UP000019656_45_Nitrite_reductase_(NADH)_large_subunit
MVGHRFVEEIIDKSDQFNITIFCQEPRAYDRVHLSSYFSTAALSLVYEENHINILLNRVILINRELKQVHSQTVEYDKLIIATGSYAWIPPIKGADGADCFVYRTIEDLDAIAQCASHCKTGAVVGGGLLGLEAAGALKNLGIQTHVVEFANVLMAEQLDMMGGEQLRHKIEEMGVSVHTSKNTQEILPQKVMQFVDGTSLEIDFIVFSTGIRANDQLARDCQLDIGARGGIVINDYCQTSDPDIYAIGECACWQGRVFGLVAPGYKMAQIAVAHLLGDNVQFDGADMSAKLKLMGVDVGSIGDAKGKTVSSRSYVYLDENIPVYKKLVVSNDNKKLLGAVLVGDTTDYSNLLQLMLNDLPEHPDTLILPEHMGVDALPDSAQICSCFDVTKEKIINAIHAGCHTVAAIKAQTKAGTGCGGCIPLVTQILAKQGIEVSHALCQHFKYSRQELYHLIRVEGLKTFKQVIDKHGIGYGCEICKPTIASLLASCWNDYILRLIPLQDSNDIFLGNIQKNGTYSVIPRSAGGEITPEGLISIGKIAQKYHLYSKITGSQRIGLFGAQKDDLPAIWKELIDAGFESGHAYAKALRMAKTCVGSTWCRFGVGDSVGFGVELENRYKGIRAPHKFKLGVSGCTRECAEAQGKDIGVIATEKGWNLYVCGNGGMKPRHADLLAADLDKDTLIQYLDRFIMFYIRTADKLQRTSVWLENMEGGIDYLRSVIIDNKLGINDELETEMTRLRSLFICEWKQTVEHPENQHRFAHFINSNKRDENVQFITERNQHRPA
>UP000019805_2837_Nitrite_reductase_(NADH)_large_subunit
MVGHRLLEELAREAHGYAITVLCGEPRAYDRVRLSQCFDKADLALALREHGVTVLRGRAAWIDRKRRRVHVSDHPYDKLVIATGSNPFIPPIEGADRPGCLPYRTLEDVEAIRACAAGSRRGVVIGGGLLGLEAARALRGLDLETHVVEFSAHLMAAQLDEPGGRLLRTKIEALGIHVHTAKMTSAIGRAHRLRFSDGDFLETDMVVFSAGIRPCDRLAHNCGLVIGERGGVVIDEHCRSSDPAVYAIGEVASWRGGTFGLVAPGYEMARACAAHLLGRDPVFRGVLPGTKLKLLGVEVGSIGDAHGRAPGSVSCVFEDTLAGTYRKLVMDPQGKRLRGAVLVGDTGAFGLLDQYFSNDLPAQPAALIAPQALGVDALPDTAQICSCNQVSKGALCGAIAEGCTTLGELKARTRAGTTCGGCVPLVKQVLQRRGIAVDRSLCEHFRHSRQELYHLVRVNGIRDFGTLIARHGTGRGCDICKPVAASIFASCWNEYVLSHAPLQDSNDAYLGNLQKDGTYSVVPRIPGGEITPDRLIVIGEVARKHGLYTKITGGQRIDLFGARLEQLPAIWRELVDAGFESGHAYGKALRTAKSCVGSTWCRYGVQDSVGMAIRLEQRYRGLRAPHKIKMAASGCTRECAEAQSKDVGVIATEKGWNLYVCGNGGMRPRHAELLASDLDGDTLVRLIDRFLMLYIRTADKLQRTAAWRESLEGGLDYLKDVIVRDSLGLGAELEAQMQALVDAYECEWAATLKDERALRRFRSLINSDAPDEHIVHVQERGQPRPA
>UP000024387_549_Nitrite_reductase_(NADH)_large_subunit
MVGHKLLEELAALSPGLDVTVLCEESRAYDRVHLSEFFTSADLSLVFEQAGMHLRLARAVGIDRAMKRVTTHDISYDKLVIATGSSPFVPTIPGNDRPGCLVYRTLDDLAALSHWGGQSRHGVVVGGGLLGLECAKALRDMGLETHVVEFASRLMAVQVDDVGGQVLRKTIEDLGLVVHTGKNTQQITTLHRMSFADGSHLETDIIVFSAGIRPRDELARQSELGVGQRGGIMVDNFCRTRDRDVYAIGECAQWGGKVFGLVAPGYDMARVVARHLHAELPEFAGADMSTKLKLMGVDVASIGDAHGATPGSRSYQFSDGRRQVYKKLVVSEDGKRLLGGVLVGDATDYGTLLQMVLNELPDAPESLILPVALAVDALPASAQVCSCNNVSKGQLCEAVAAGATSIGALKDATRAGTTCGGCVPLATQIMKRQGMAVNHHLCEHFPYSRQELYHLVRVERIRRFDELLARHGRGLGCDICKPTVAGILASCWNEFVLQHASLQDSNDYFLANIQKDGSYSVVPRMPGGEVTPDGLIAIGQIARKYGLYTKLTGGQRVDMFGARLEQLPSIWEELIAAGFESGHAYGKSLRTVKSCVGSTWCRYGVQDSVGTAIDLENRYKGLRSPHKLKFAVSGCARECAEAQGKDVGIIATEKGWNLYVCGNGGMKPRHAELLAGDLDGDTLVRYIDRFLMFYIRTADRLQRTSVWRDNLEGGMDYLRDVIVHDRLGIAGELEAEMRHVVDTYECEWKRAVNDPQVRRRFRHFVNSEAGDDQMDFVPERGQIRPA
>UP000027249_1385_Nitrite_reductase_[NAD(P)H]_large_subunit
MVGHHLVEQLVDNLERYQVTVFGEERHAYDRVHLSEYFSDASLALCYATSGVELRTSAVIEIDRNSQEVVTEQYPYDRLVLATGSFPFVPPIPGNDRDGCLVYRTLDDLDAIQAAAENATTGVVVGGGLLGLEAANALRGLNLDTAVVEFASRLMPMQVDNEGGELLREKIAALGVQVLTERATQRIETSLRMVFQDDKVLETDLIVFSAGIRPQDTLARECGLDIGERGGVVVDNQCLTSDPAILAIGEVALWNQSIFGLVAPGYQMAKAAFSTLTEGDTQFGGADMSTKLKLLGVDVGSIGDAHGQNPGARMFRYLDPIKQEYRKLVVSSDGKKLLGAMLVGNNSVYDTLLQYYSNELPDEPASLILPQSLGPGALPETAMICSCHNVTKGNICTAIDGGATDLANVKGATKASTGCGGCTALLKSVLEARGVEVDKSICEHFAHTRQELYDIVRVEGIKTFSELIAKHGNQLGCDICKPAVASILASCFNEPITDHIPLQDTNDTFMANMQKNGTYSVVPRVAGGEITPDKLTVLGEVAKKYSLYSKVTGGQRIDLFGARLEDLPDIWGELIAAGFETGHAYGKSLRTVKSCVGSTWCRYGVQDSVGMAIQLENRYKGLRSPHKIKFGVSGCTRECAEAQSKDIGIIATENGWNLYVCGNGGMRPRHAELFATDLDDEQLYRTIDRFLMFYVRTADRLQRTSVWRENLDGGLEYLKEVILEDSLGINSELERQMQHVVDSYQCEWANAISDPDKLKRFRSFVNDDRPDPSIIMTSERGQLRPA
>UP000027583_2708_Nitrite_reductase_[NAD(P)H]_large_subunit
MVGHYCAEQLVSHHETHRIHVFGAERHAYDRVHLTEYMTDASLRLHHDAHGITLHLGAVTAIDREARMIRTGQFPYGTLVIATGSYPFVPFVPGNSGTAGLVYRTLDDLDAIRVAAQGARHGVVIGGGLLGLEAANAVKSLGLDVAVVEFAPRLMPVQLDEEGGRALRHRIETMGIDVRTAHATQAIETLHRLVFADGSMLETDLVVFSAGIRPNDALARGCGLETGARGGIAVDDQCRTSDPHVFAIGECASWQERVFGLVAPGYTMARTAAAVIAGEEAAFTGADMSTKLKLLGVDVGSIGDAQGAEPGSTSYRFIGEADGSYRRLVLSADGKRITGAVLVGDNSYYDTILQFVQNRPPADPAALILPRGLGADSLPDTAMICSCHNVTKGAISAAIEGGCTEFGALKTQTKASTGCGGCAGLLKSVLSARGIEVDHSLCEHFSHTRQELYALVRVHNIRTFGELLEKHGNGLGCDICKPTVGSILASAWNRPITDYIPLQDTNDTFMANMQKNGTYSVMPRIAGGEITPDKLIVLGQVGKKYGLYTKITGGQRIDLFGAQIHQLPDIWAELIEAGFETGHAYGKSTRTVKSCVGSTWCRYGVQDSVGQALDLENRYKGLRSPHKLKFAVSGCTRECAEAQGKDVGVIATENGWNLYVCGNGGMRPRHAELFATDLDSETLVRYIDRFLMFYIRTADKLQRTSVWRETLEGGLDYLRDVIIRDSLGIADELERQMQSVVDSYHCEWRDALSDRDKLKRFRTFVNDSRPDPNVQTVPERDQVRPA
>UP000027604_3342_Nitrite_reductase_(NADH)_large_subunit
MVGHKFLERLADSAPHLAVTVLCEEPRAYDRVHLSEFFSSADLSLVFERGNVLLKLNRAGAVDLGARTVTLSSLPYDKLVMATGSYPFVPPLPGKDRKDCFVYRTIEDLEAMLECGRRSKTGVVIGGGLLGLECAKALRDMQLDTHVVEFAPRLMAVQVDEGGARVLRRKIEDLGVTVHTQKNTLSITQGHRMSFADGSHLDTDMIVFSAGIRPRDELARACGLSVGPRGGIAIDDSCLTSDPDVYAIGECALWGGQTFGLVAPGYEMARIAARHLLGEQSTFTGADMSTKLKLMGVDVASLGDPHGAIAGSRSYQFTDERKQIYKKIVVSDCGKYLLGGVMVGDASEYGTLLQMMLNELPESPEFLILPQSLGVDALPDSAQICSCNDVSKGTLCAAVADGNTSIGALKSCTKAGTACGGCVPLVTQIMKKLGMDVNNHVCEHFAHTRQELHHLVRVGKIRSFEELLAQHGKGLGCDVCKPMAANILASCWNDFVLKHASLQDTNDYFLGNIQKDGTYSVVPRMPGGEVTADGLIAVGQVAKKYGLYTKITGGQRVDLFGARVEQLPLIWEELIAAGFESGHAYGKSLRTVKSCVGSTWCRYGVADSVGFAITLENRYKGLRTPHKIKFGVSGCTRECAEAQGKDIGLIATEKGWNLYVCGNGGMKPRHAELLASDLDNATLVRYVDRFLMFYIRTADRLQRTSVWRDNLEGGLDYLKAVVIDDKLGIAQELEADMQHVVDTYACEWAAAVSDPATRRRFRHFVNSDDQDSNVVFMEERGQIRPA
>UP000029498_300_Nitrite_reductase_(NADH)_large_subunit
MVGHRFIEDLLDKADQFDITVFCEEPRAYDRVHLSSYFSTAELSLVYDKHGIKVLVGRAITINREEKVIHSSAVFYDKLIMATGSYPWIPPIKGAETQDCFVYRTIEDLNAIEACARRSKRGAVVGGGLLGLEAAGALKNLGVETHVIEFAPMLMAEQLDQMGGEQLKRKIESMGVRVHTSKNTKEIVEAKTMRFADGSELEIDFIVFSTGIRPRDKLATQCGLATGQRGGIMVNDRCQTSDPDIYAIGECANWNNHVYGLVAPGYKMAQVAVDHILGGENAFEGADLSAKLKLLGVDVGGIGDAHGRTPGARSYVYLDESKEVYKRLIVSADNKTLLGAVLVGDTADYGNLLQLVLNELPENPDALILPAHIGVDKLPDSAQICSCFDVTKGDLISAIGRGCHTVAALKAETKAGTGCGGCIPLVTQVLAKQGIEVNNNLCEHFAYSRQELYHLIRVEGIKTFDALLEKHGKGYGCEVCKPTVGSLLASCWNDYVLSNAPLQETNDSFLANLQKDGTYSVIPRSAGGEITPEGLMAVGSIARQYNLYTKITGSQRIGLFGAQKDDLPAIWQQLIDAGFETGHAYAKALRMAKTCVGSTWCRYGVGDSVGFGVELENRYKGIRTPHKMKFGVSGCTRECAEAQGKDVGIIATEKGWNLYVCGNGGMKPRHADLLAADLDRDTLIKYLDRFMMFYIRTADKLTRTASWLESLEGGIDYLKAVIIDDKLGLNAQLEEEIARLRAAFACEWTETVNNPAAQVRFRHFINSDQRDPNVQIVPEREQHRPA
>UP000029498_4428_Nitrite_reductase_[NAD(P)H]_large_subunit
MVGHHFLEQIVSRHQQYHIVVYGDEPQAYDRVHLTEYFSSADLSLVFQQHGIELRSGEVMAIDPVRRSLCDSRLAWDKLVLATGSVPFVPPVPGHDLPRCFVYRTLADLDAIAACAATSARGVVIGGGLLGLEAANALRQLGLKTEVVEFSPRLMAVQLDDGGAQMLHGKISALGVEVHTSKATEAIEDGLRLRFADGSSLETDLVVFSAGIRPRDALARAAGLEVGERGGIVIDDACATSAGDIYAIGECALWRGQIFGLVAPGYQMARVLAGQLAQEASAFSGADMSTKLKLLGVDVASFGDAHGRTAGSQCYQWVDNPKGIYKKLVVSGDGKTLLGGVLVGDSSDYASLLQTMLNPLPEAPESLILPQLSGIAALPESAQICSCHNVSKGDICAAVRSGCGDIGALKTRTKAATGCGGCSALVRQVLADLGVEVKKDVCEHFPWSRQALYHLIRAGGITTFGQLLARHGRGHGCEICKPLVASLLASCWNEYLLKHLPLQDTNDRYFANIQKDGTYSVVPRVAGGEITPQGLIALGEVAAEYNLYTKITGGQRIDLFGARLDQLPAIWEKLIAAGFETGHAYGKSLRTVKSCVGSSWCRYGVQDSTAFAIALEHRYKGLRSPHKIKMAVSGCTRECAEAQSKDIGVIATDKGWNLYVCGNGGMKPRHADLFASDLDDETLIRYVDRILMFYVRTADRLQRTSVWMENMEGGLAYLRQVIIDDSLGIADTLEQEMQRVVDSYQCEWRTTLEDPSRRALFTATLNSEAPDETLHYAQVRGQRQPA
>UP000029516_1363_Nitrite_reductase_(NADH)_large_subunit
MVGHRFIEDLLDKPDQFDITVFCEEPRAYDRVHLSSYFSTAELSLVYEKHGVKVLIGRAITINRQEKVIHSNTVYYDKLVMATGSYPWIPPIKGSETQDCFVYRTIEDLNAIESCARRSKRGAVVGGGLLGLEAAGALKNLGVETHVIEFAPMLMAEQLDRMGGEQLRSKIERMGVRVHTGKNTQEIVEAKTMRFADGSELEVDFIVFSTGIRPQDKLATQCGLETAQRGGITINDKCQTSDPDIYAIGECASWNNRVFGLVAPGYKMAQVTADHLLGSENAFEGADMSAKLKLLGVDVGGIGDAHARTPNARSYVYLDESKEVYKRLVVSEDNKTLLGAVLVGDTSDYGNLLQLVLNELPENPDSLILPAHIGVDKLPESAQICSCFDVTKGDLIKAINKGCHTVAALKAETKAGTGCGGCIPLVTQVLAKAGIEVNNNLCEHFAFSRQELYHLIRVEGIKSFDQLLQKYGKGYGCEVCKPTVGSLLASCWNDYVLQLTPLQDTNDNFLGNIQKDGTYSVIPRSAGGEITPEGLMEVGRIAREYNLYTKITGSQRIGLFGAQKDDLPEIWRQLIEAGFETGHAYAKALRMAKTCVGSTWCRYGVGDSVGFGVELENRYKGIRTPHKMKFGVSGCTRECAEAQGKDVGIIATEKGWNLYVCGNGGMKPRHADLLAADLDHDTIIKYLDRFMMFYIRTADKLTRTSVWLENLEGGIDYLRSVIVDDKLGLNDQLEAELNRLREKVICEWTETVNTPQAQVRFKHFINSPQRDPNVQTVSERDQHRPA
>UP000029660_842_Nitrite_reductase_[NAD(P)H]_large_subunit
MVGHHLVAQLVERHLEKKITVIGEERFAYDRVQLSSLFSSHDLMLSYQRHGIELVLGQVTSIDKQAKRIVLDGLGYDQLVLATGSYPFVPPIEGKDREDIFVYRTLEDLSQIKQACQGAKTGAVIGGGLLGLEAANALKLLGVKTHVVEFAPRLMPVQLDDGAGTLLKEKIEAMGLSVHNSMITEKICTAHRLVFKDAEPLEVDVIVFSAGIRPQDALGREAGLTLGERGGIVIDDECQTSDTNIYAIGECALWQQKIFGLVAPGYAMARVVADKLTARTTGFTGADMSTKLKLLGVDVASIGDAHKATEGAQEMTLQDTVSGVYKKLVVDETGKFLLGAILVGDNSDYDALLQCYLNELPDHAANLLFDTSMLQREMNDTAIICSCHNVSKGDLVSAIQAGAHDLDTLKTQTKAGTGCGGCSNMVKTVLRAMGVEVNNHVCEHFEMSRQEMFHICQVEQIKDFDTLLSKHGKGLGCDLCKPTAASVFASLWNEHIMEHSALQDSNDAFMANLQKDGSYSVVPRVAGGEITPEKLIVLGEVAQKFDLYTKITGGQRVDLFGAQVEQLPEIWQTLIDAGFETGHAYGKSLRTVKSCVGSTWCRYGVDDSVGLAIELENRYKGLRAPHKIKFAVSGCTRECAEAQSKDIGVIATEKGWNLYVCGNGGMRPRHADILASDLTKEQLVQLIDRVLMFYVSTADRLQRTSVWMENLEGGLEYLKQVVIEDSLGLCDSLESQMQHIVETYQCEWKSTLENPDKLSKFRPFINDDSTSQALPYQRIRGQRIPV
>UP000029986_3979_Nitrite_reductase_(NADH)_large_subunit
MVGHRFIEELLEKPNQFEITVFCEEPRAYDRVHLSSYFSTAELSLVYQKHNVTVLVGRAITINRSEKIIYSNSIQYDKLIMATGSYPWIPPIKGSEGQDCFVYRTIEDLNAIEACARRSKRGAVVGGGLLGLEAAGALKNLGVETHVIEFAPVLMAEQLDPMGGQQLREKIERMGVRVHTSKNTQEIIEAKTMRFADGTELEIDFIVFSTGIRPQDKLAHQCGLATARRGGIVINDQCQTSDPDVYAIGECASWNDRTFGLVAPGYKMAQVTVDHLLGNENGFHGADMSAKLKLLGVDVGGIGDAHGRTEGARSYVYLDESQEIYKRIIVSADNKRLLGAVLVGDTSDYGNLLQLTLNELPEHPDSLILPAHIGVESLPETAQICSCFDVSKGDIIKAVNAGCHTVAAIKSATKAGTGCGGCIPLVTQVLAKQGIEVNNHLCEHFAYSRQELYHLIRVEEIKSFNELLEKYGKGYGCEVCKPTVGSLLASCWNDYILQLTPLQDTNDNFLANIQKDGTYSVIPRSAGGEITPEGLLAIGQIAREYNLYTKITGSQRIGMFGAQKDDLPAIWSKLIEAGFETGHAYAKALRMAKTCVGSTWCRYGVGDSVGFGVELENRYKGIRTPHKMKFGVSGCTRECSEAQGKDVGIIATENGWNLYVCGNGGMKPRHGDLLAADLDRETLIKYLDRFMMFYIRTGDKLQRTSVWLESLEGGIDYLRSVIINDKLGMNALLEQEIARLREKVICEWTETVNTPEAQVRFAHFINSDQRDPNVQIVSERAQHRPA
>UP000030071_936_Nitrite_reductase_[NAD(P)H]_large_subunit
MVGHHLVAQLVERHLEKRITVIGEERFAYDRVQLSSLFSSHDLMLSYSKHGIELMLGQVTKIERDNKRLVLDEIGYDQLVLATGSYPFVPPIEGHDRDNIFVYRTLDDLSEIKTACQGAKTGAVIGGGLLGLEAANALKLLGVETHVVEFAPRLMPVQLDDGAGLVLKEKIEELGLTVHTSTATEKICGAHRMVFKDADPLEVDVIVFSAGIRPQDALARQAGINIGERGGIVIDDQCRTSDESIFAIGECALWQEKIFGLVAPGYTMARVVADKLVGRNAGFTGADMSTKLKLLGVDVASIGDAHKATDGAQEMVLQDAVAGVYKKLVVDESGTKLLGAILVGDNSDYDALLQCYLNTLADHAANLLFDTGMLNGEMADTAIICSCHNVSKGDLVNAIQAGAHDLDTLKAKTKAGTGCGGCSNMVKSVLTAMGVEVNNHICEHFELSRQELFHICQVEEIKDFDTLIEKHGKGYGCDLCKPTAASVFASLWNEHIMEHSSLQDSNDAFMANLQKDGSYSVVPRVAGGEITPDKLIALGEVAKKYDLYTKITGGQRVDLFGAQVEQLPDIWQALIDAGFETGHAYGKSLRTVKSCVGSTWCRYGVDDSVGLAIELENRYKGLRAPHKIKFAVSGCTRECAEAQSKDIGVIATENGWNLYVCGNGGMRPRHADLIASDLSKAELVALIDRVLMFYVRTADRLQRTSVWMENLEGGLDYLKQVVIEDSLSIADSLEAQMQHVVDTYQCEWKSTLENSDKLVKFKPFINAEEASQVLPYQRVRGQRIPV
>UP000030300_4738_Nitrite_reductase_[NAD(P)H]_large_subunit
MVGHRFVQAAVERTETHDITVLGAEPRAYDRVALTSYFEGAALSFLYDDPRVTLRLAEVVAISPRQRVITLAGLHYDELVLATGAFPFVPPVPGKDLENVFVYRTIEDLEAIRAASRKAKVGAVIGGGLLGLEAANALHQLGLETHVVELAPRLMAVQIDDAAGSTLSRHIETLGLTVHTGAMTEAVLRKTGLALKDRNPLDVDLVVFSAGIRPRDALGRAADLEIAERGGILVDERCRTSDEHIWAIGECAAPGGRMYGLVAPGYTMAEVVVDALLGGAGAFTGADLSTKLKLLGVDVASFGDAFAADEDALEVVYADAVAGIYKKLVVKEGGYELLGGILVGDASAYGVLRPLVGSELPDNPEELILPAGSASDLLPDDAQVCSCNDVTKAEIVAAVSEGCDSAACVTACTRAGSTCGSCKNVVKKIFAATGRTVDKSLCEHFAMTRQELFEVVAVHGYQRFDDIVAGHGRGRGCDICKPAVASILASLLHHHVLDNATLQDTNDAYLANLQKNGTYSVVPRLPGGEVTPDKLIVIGEVARDFGLYTKVTGGQRIDLFGARLEDLPAIWRRLVDAGMESGHAYGKSLRTVKSCVGSAWCRYGVQDSVGLAVELELRYRGLRSPHKLKGGVSGCARECAEARGKDFGIIATEKGWNLYVGGNGGAVPAHAQLLAGDLSHDELVRYLDRFLMYYVRTADRLQRTSTWLAEI-GGVARVRAVVVDDALGLGDELEAAMAQHVDSYFDEWRATIEDPEKLARFVSFVNAPGPEPAVAFQEEA------
>UP000030310_2671_Nitrite_reductase_(NADH)_large_subunit
MVGHRFIEELIDKPGQFDITVFCEEPRAYDRVHLSAYFSTAELSLVYEKHGVRVLLGRAITLNRKEKVIHSSSVQYDKLILATGSWPWIPPIKGSDGPDCFVYRTIEDLNAIEECARRSKSGAVIGGGLLGLEAAGALKNLGVETHVIEFAPVLMAEQLDVQGGNQLRQKIEQMGVRVHTSKNTQNIAAAKTLEFADGTSLDVDFIVFSTGIRAQDKLARQCDLPVGPRGGIQINDFCQSADPDIYAIGECAAWNEKIFGLVAPGYKMAQVASDHLLGRANRFSGADMSAKLKLLGVDVGGIGDAHGRTPGARSYVYLNEQTGVYKRLVVSPDNQYLLGAVLVGDTSDYGQLLQLMLNKLPEHPDSLILPSHLGVESLPDSAQICSCFDVSKGDIIQAVAKGCHTVAAIKTETRAGTGCGGCVPLITQVLSRQGIEVNNHLCEHFAWSRQELYHLIRVEGIKSFDELLSKYGQGYGCEVCKPTVGSLLASCWNDYVLEHTPLQDSNDNFLGNIQKDGTYSVIPRSAGGEISPEGLVAIGKIARQYNLYTKITGSQRIGLFGAQKDDLPAIWSQLIEAGFETGHAYAKALRMAKTCIGSTWCRYGVGDSLGFGIELENRYKGIRTPHKMKFGVSGCTRECAEAQGKDVGIIATDKGWNLYVCGNGGMKPRHADLLAADLDKETLVRYLDRFMMFYIRTADKLQRTSLWLESLEGGIDYVRSIIIDDKLGLNEQLEAEMAQLRSRVVCEWKATLDQPERQTRFAHFINSPQRDPLVQMVAERGQHRPA
>UP000030310_3143_Nitrite_reductase_[NAD(P)H]_large_subunit
MVGHYFLEQLVQKHLRYHIVVYGEERHAYDRVHLSDYFSDAALSLVFAEHGIELRCHKVIAIDRQRRCVRDEKMAWDRLVLATGSYAFVPPIPGREAQNCFVYRTLDDLDAIKARAAHARSGVVIGGGLLGLEAANALRMLGLETHVVEFAPRLMAVQLDEGGAQMLRRKIEALGVTVHTQTETRQIEDGLLLRFADGATLQSDLVLFSAGIRPRDDLARAAGLALGTRGGIVIDDSCLTSDPAIAAIGECAIWQGQIFGLVAPGYQMARVLASNLAQQPAAFSGADMSTKLKLLGVEVASLGDAHGRSAGCQSYLWTNGPQEIYKKIVVSADGKTLLGAVLVGDSSEYSELQQMMLNALPPQPESLILPRSLGVAALPDTAQICSCHNVSKGDICQAVSAGCGDMASLKSCTKAATGCGGCSALVKQVLAAQGVEVKKDICEHFAFSRQELYHLVRVGNIKTFDALLAKHGRGHGCEICKPLAASLFASCWNEYLLKHLPLQETNDRYFANIQKDGSYSVVPRIPGGEITPQGLIAIGQIAERFNLYSKITGGQRIDLFGASLDKLPAIWQALLDAGFETGHAYGKSLRTVKSCVGSSWCRYGVQDSTAFAIRLENRYKGLRAPHKIKMAVSGCTRECAEAQSKDIGVIATEKGWNLYVCGNGGMKPRHADLFASDLDDETLIRYVDRLLMFYIRTADRLQRTSVWMDNLEGGLAYLREVVIGDSLGIGAELEREMQQVVESWQCEWRTTLASPDRLQLFRATVNDERPDETLRWREERGQIRPA
>UP000030901_489_Nitrite_reductase_(NADH)_large_subunit
MVGHRFVEEIIDKSDQFEITIFCEEPRAYDRVHLSSYFSNAALSLVYQTNYITVFMGRAVSINRQTKEVCSQTVSYDKLIIATGSYPWVPPIKGAQGKNCFVYRTIEDLDAIRACASQSRKGAVVGGGLLGLEAAGAVKNLGMETHVIEFAPVLMAEQLDALGGEQLRRKIEDMGVNVHISKNTLEIMLDKVMQFADGSSLDVDFIVFSTGIRPNDKLARDCELAIADRGGIIINNYCQTSDPNIYAIGECASWQGRVFGLVAPGYKMAQVVLGHLMGENIQFSGADMSAKLKLLGVDVGSIGDAKGKTTNCQSYIYLDETIPIYKKLVVSADNKQLLGAVLVGDTSDYGSLLQLMLNPLPEHPDTLILPTYLGADALPDSAQICSCFDISKARIVEAIHAGCHTVAAIKAETKAGTGCGGCLPLVTQILAKQGIEVSHALCKHFNYSRQELFHLVRIEGLTSFEQVIKKHGNGYGCEICKPTIGSILASCWNSYILKLVPLQDSNDIFLGNIQKNGTYSIIPRSAGGEITPEGLIAIGKIAQKYHLYSKITGSQRIGLFGAQKDDLPVIWQELINAGFESGHAYAKALRMAKTCVGSTWCRFGVGDSVGLGVELENRYKGIRAPHKFKLGVSGCTRECAEAQGKDIGVIATEKGWNLYVCGNGGMKPRHADLLAADLDKETLIRYLDRFIMFYIRTADKLQRTSVWLENLEGGINYLRSVIIEDKLGVNAELENEMARIRKLVVCEWKETVTQPDKQNRFAHFINSQQRDDNVVFVPEREQHRPA
>UP000031843_7349_Nitrite_reductase_(NADH)_large_subunit
MVGHKFLECLAEASQDLEVTVLCEEPRAYDRVHLSEFFASADLSLVFERSNMLLRLNRATGIDRAAKTVTVSTLSYDKLIMATGSYPFVPPLPGKDRKDCFVYRTIEDLEAMQECGARSRTGVVIGGGLLGLECAKALRDMGLQTHVVEFAPRLMAVQVDDGGGAMLRRKIEELGVTAHTRKNTVEIVDGHRMNFADGSHLDTDMIVFSAGIRPRDELARASGLAIGERGGIAVDNQCLSSDPDVYAIGECALWDGKIYGLVAPGYEMARVAAKHLLGHRAEFAGADMSTKLKLMGVDVASLGDPHGNAPGSRSFQFTDERKQVYKKLVVSECGKYLLGGVLVGDAEEYGTLLQMMLNELPESPEFLILPSSLGADALPDSAQICSCNNVTKGDICAAVCSGTTNIGDMKRCTKAGSTCGGCVPLVTQVMKKQGLAVNNHLCEHFAYSRQELYHLVRVGGFKTFGELLAAHGKGLGCDVCKPTVASILASCWNEFVLKHASLQDSNDYFLGNIQKDGTYSVVPRMPGGEVTPDGLIAVGQVAKKYGLYTKITGGARVDMFGARVEELPMIWEELIAAGFESGHAYGKSLRTVKSCVGSTWCRYGVDDSVGLAIEIENRYKGLRAPHKIKFGVSGCTRECAEAQGKDVGIIATERGWNLYVCGNGGMKPRHAELLASDLDRATLLRYVDRFLMFYVRTADRLQRTSVWRDNMEGGLDYLKAVVLDDSLGIGAELEAQMQHVVDTYEDEWKAAVTNPETRKRFRHFVNSDLRDDNLVFMEERGQIRPA
>UP000032229_1994_Nitrite_reductase_(NADH)_large_subunit
MVGYKFCEKFVSKNEGFKITVFGEEPRAYDRVHLSEYFEDAALEMAYESHNIELITGRITDIHRATKTITSSKYSYDYLVLSTGSSPFVPNIKGVEKQGVFVYRTIEDLEGMLEYAAKLKAAAVLGGGLLGLEAGKAVMDMGLEPHIVEFAPKLMPRQLDARSSQVLQLKLESIGLNIHLSKATNQILAATGMEFGEDDVLDVDMLIISAGIRPRDELGKTCDLEMGVRGGIVVNNKMQTSDTHIYAIGEVALYHGMIYGLVAPGYDMAEVAANQILGNELMPESIDMSTKLKLIGVDVASFGEPFMPASKGHSVIFEDKTKHLYKRINVSHDGKSLLGGILVGDASDYNMLHQMYLNAIPEDPSQLILPASGSVMDLPDTAQVCSCESVSKGAICCSITEGSNNLTDVIAKTKATTGCGGCKPMVVDLLKSLGKEVKETICEHFSFNRQELYDLVKINKVEDYEEALNLFGDGDGCEVCKPALASIFATITMETPNKQVVIQDTNDRFLANIQRNGTYSVVPRVAGGEITPDQLIVIGEVAKKYDLYTKITGGQRIDLFGAQIHELPLIWKELIDAGFESGHAYGKSLRTVKSCVGSTWCRYGMHESVTFAIEIENRYKGLRSPHKLKGGVSGCIRECAEARGKDFGLIAVDGGWNLYVCGNGGATPKHAILFAEQLDDATAIKYLDRFLMYYIRTAGPLVRTAPWLEKLHGGIDYLKKVIIEDSLGIADDLEAEMQGLVNKYECEWKQAIEDPNLLKRFRHFVNSDDTDDNLVFVPMRDQKMPK
>UP000032266_1985_Nitrite_reductase_[NAD(P)H]_large_subunit
MVGHHLLETLADRLSSFDITVFADEPRAYDRVHLSSYFSTVDLSLGYQQWGITVRLNQVTGIDTETQEITSSSTHYDKLVLATGSYPFTPPITGKTDTNSLVYRTIEDLERIKSAAADSRIGVVIGGGLLGLEAAKALKDLGLETHVVEFSSRLMAIQLDEDGGNLLKQKITALGVQVHTGKNTQSIGQCYRLNFADDTVLETDLILFSAGIRPRDELARECGLAIGERGGIVIDSNCMTSNPNIYAIGECALWNGRIFGLVAPGYKMAKVAAAHLTHQNDQFIGADMSTKLKLLGVDVGSIGDAQGHSDGCINYRYLDEAAQSYRRIVVSADKKRLLGAVLVGDNSRYDTLLQYALNELPAQPESLILPLALGPGSLPESATLCSCLNVTKGDIQAAIDAGAMSLTDVKNITKASSGCGGCAALLKNVLAQRGVEINHSLCEHFSYTRQDLYNLVRVENIHSFDELIDKHGNGLGCDICKPTVASILASCWNEHIQIHVHLQDTNDTFMANMQKNGTYSVVPRIAGGEITPAKLKVLAEVAEKYQLYTKITGGQRIDLFGAQLHQLPLIWEELIAAGFETGHAYGKAVRTVKSCVGSTWCRYGQQDSVGKAIEIEHRYKGLRAPHKLKFAVSGCTRECAEAQSKDIGIIATENGWNLYVCGNGGMKPRHADLFATDLDDQTLIRYIDRILMFYVKTADRLQRTATWLDNLEGGLSYLQQVVIHDSLGICQSLEQQMQDTVDTYQCEWKSTIENPELRKRFRTFVNNSGGDDRIVMIEERQQLRPA
>UP000032303_4795_Nitrite_reductase_(NADH)_large_subunit
MVGHKFIEDMQVQQAQFTILTFSEEPRAYDRVQLSSYFSSADLALAYQASGVEYLLNQVCDIDTAEKCVVTQSEHYDKLVLATGSYPFVPPIPGNDQPHCHVYRTIEDLEAIAESGAQSQVGVVVGGGLLGLEAANALRQLGVDTHVVEFAPRLMAVQLDQGGGDLLARQVASLGVSVHTDKATTDIVSCYRMNFADGSYLETDMIVFSAGIRAQDTLARKCGLKVGERGGIVIDDHCQTSAEDVYAIGECALWQQRVFGLVAPGYQMAKVLASHLCQPEAAFVGADMSTKLKLLGVDVASIGDVSGSTPGALSYTYSDDLEQVYKRLILSPQGDKILGAVLVGDVSNYPSLLQLKLNPLPENPSVLILPQFLGIDALPDSASICSCYDVTKGQIKQAVAEGCCSMADLKTVTKASTGCGGCSALAKQVLAAMGVEVSNHICEHFAYSRQELADLVRVKKITSFDALLKEYGRGLGCDICKPAVGSMLASYWNDYVLAHIELQDTNDIFLGNMQKDGTYSVVPRIPGGEITPDKLIVLGEVAKQFDLYTKITGGQRVDLFGAQLHELPEIWRILVDAGFETGHAYGKAVRTVKSCVGSTWCRYGVADSVGFAIDLEHRYKGLRAPHKLKFAVSGCTRECAEAQSKDIGVIATENGWNLYVCGNGGMRPRHADLLASDLDADTLVSYVDRLLMFYIRTADRLQRTSVWLENLEGGLEYLKKVVIDDHLGLGEELEQEMAATLGQYQCEWKTTLASPEKLERFRHFINSEQQDSRLAYVSERGQRRPM
>UP000032614_2585_Nitrite_reductase_(NADH)_large_subunit
MVGHKLVECLAQDAHGLDITVLCEESRAYDRVHLSEFFATADLSLVFERQNVLLKLNKAVAIDRDARIVTVSTLAYDKLVFATGSYPFVPPVQGRERADCFVYRTIDDLEAMQECGARSKTGTVVGGGLLGLECAKALRDMGLQTHVVEFAPRLMAVQVDDGGGRVLRGKIEELGVTVHTQKNTTAIVNGHRMQFADGSFLDTDMIVFSAGIRPRDDLARASGLALGERGGIVIDNACRTSDPHIYAIGECALWNGQLFGLVAPGYDMARTVAKQLLGDPAEFAGADMSTKLKLMGVDVASIGDAHGKTPGSRAYQFSDERKQVYKKLVVSECGKYLLGGVMVGEASEYGTLLQMMLNELPASPEFLILPSSLGVEALPASAQICSCNNVSKGDLCAAVCAGATDIGALKCATQAGTSCGGCVPLVTQVMKKQGLAVNNHLCEHFPYSRQELYHIVRVEGLRSFGELLAKHGHGLGCDICKPAVASILASCWNEFVLKHASLQDTNDYYLANIQRDGTYSVVPRMAGGEVTPDGLIAVAQVAKKYGLYTKITGGQRVDLFGARVEQLPLIWEELIAAGFESGHAYGKSLRTVKSCVGSTWCRYGVGDSVGLAVELENRYKGLRTPHKIKFGVSGCTRECAEAQGKDVGIIATEKGWNLYVCGNGGMKPRHAELLASDLDKETLVRYIDRFLMFYVRTADRLQRTSVWRDNLEGGLDYLKDVIVNDHLGVAAELEADMQHVVDTYECEWKKAVTDPETRKRFRHFVNSGEQDSNVAFVEERGQIRPA
>UP000032634_321_Nitrite_reductase_(NADH)_large_subunit
MVGHKLLECVAAEAGALQVTVLGEEPRAYDRVHLSEFFSSADLSLVFEQHQFDLRLNQVASIDRDAHTVTLASLAYDKLVLATGSRPFVPPVPGRERADCFVYRTIEDLEAMQACGARAKRGVVVGGGLLGLECAKALRDLGLDTHVVEFAPRLMAVQVDDGGGRMLRAKIEALGVTVHTGRNTVEIVEGHRMKFADGSHLDTDMIVFSAGIRARDELARACGLELGPRGGVAIDDGCRTSDPDIYAIGECAAWNGMVYGLVAPGYDMARVVAKQLSGEAAAFAGADMSTKLKLMGVDVASIGDAHGATAGSRTYQYADERRQVYKKLVVSDCGKFLHGAVMVGDAAEYGTLLQMMLNELPEQPEFLILPSSLGVDALPALAQICSCNNVSKSQICAAVGDGATSIAAMKSCTGAGTSCGGCVPLVTQIMKKNGLAVDNHICEHFPYSRQELFHLIRVERIRTFGELLAKHGHGLGCDICKPAVAGILASCFNEFVLKHAALQDSNDYYLANIQRDGTYSVVPRMPGGEVTPEGLIAVGQVAKKYGLYTKITGGQRVDLFGARVEQLPLIWEELIAAGFESGHAYGKSLRTVKSCVGSTWCRYGVDDSVGLAIEIENRYKGLRAPHKLKFGVSGCTRECAEAQGKDVGIIATEKGWNLYVCGNGGMKPRHAELLAADLDRATLVRYIDRFLMFYIRTADRLQRTSVWRDNLEGGLDYLIDVVVNDKLGLAAELEADMQHVVDTYECEWKKAVTDPDTRKRFRHFVNSDAPDANIAFVETRGQIRPA
>UP000032870_367_Nitrite_reductase_(NADH)_large_subunit
MVGHKFIESVLEQGDDVEITILAEEPRAYDRVHLTEYFSSADLTLCADAYGIDLRLGKAVSINQVTRTVTTQHLTYDKLILATGSYAFVPPIPGNDRENCFVYRTIEDLDAIRAASLNAKTGVVIGGGLLGLEAAKALRDLNLETHVVEFAPRLMAVQIDDLGGKVLRTKIEDLGVKVHTQKATSSIENAHVMKFGDGAELETDIILFSAGIRPRDELARQSGLAIGERGGIVINDYCQTSNPDIYAIGECALWNNKIFGLVAPGYDMARIAAKHVLQEEAAFTGADMSTKLKLMGVDVASVGDAHAMTPGSLSYFYADEAAQIYKKIVVNAEKTKLLGAVLVGCAKEYNDLLQMMLNEIPENPESLIMPGFSGVDLLPDSATICSCNNVSKADICSAIADGSTSLGALKKCTKAATACGGCAPLVTQVLQRQGVTVNNHLCEHFAYSRQELYHLVRVNEIKTFDDLIQQHGHGLGCDICKPTVANILASCWNDFVLKHAGLQDSNDYYLGNIQKDGTYSVVPRMAGGEVTPDGLIVIGQIAKEYGLYTKLTGGQRVDMFGAQLHQLPEIWEKLINAGFESGHAYGKSLRTVKSCVGSTWCRYGVDDSVGLAIYLENRYKGLRSPHKLKMAVSGCTRECAEAQSKDVGVIATEKGWNLYVCGNGGMKPRHAELLASDLDTQTLVRYIDRFFMFYIQTADRLQRTSVWRDNLEGGLDYLKDVIVNDSLGLAAELERRMEHVVGTYQDEWRTAVENPEVRKRFKTFINAQQNDPHVQFTEVRGQIRPK
>UP000032876_2277_Nitrite_reductase_(NADH)_large_subunit
MVGHRFIEDLLDKAANFDITVFCEEPRAYDRVHLSSYFSTAELSLVYEKHGVKVLVGRAITINRQEKVIHSSAVYYDKLIMATGSYPWIPPIKGSETQDCFVYRTIEDLNAIESCARRSKRGAVVGGGLLGLEAAGALKNLGVETHVIEFAPMLMAEQLDHMGGEQLRRKIESIGVRVHTSKNTKEIVEAKTMRFADGSELEVDFIVFSTGIRPRDKLATQCGLDVAPRGGIVINDTCQTSDPDIYAIGECASWNNRVYGLVAPGYKMAQVAVDHILETENAFEGADLSAKLKLLGVDVGGIGDAHGRTPGARSYVYLDESKEVYKRLIVSKDNKTLLGAVLVGDTSDYGNLLQLVLNELPENPDSLILPAHIGVDKLPDSAQICSCFDVTKGMLVAAINKGCHTVAALKAETKAGTGCGGCIPLVTQVLAKQGIEVNNNLCEHFPYSRQELFHLIRVEGIKTFEELLAKHGKGYGCEVCKPTVGSLLASCWNEYILKHTPLQDTNDNFLANIQKDGTYSVIPRSAGGEITPEGLVAVGRIAREFNLYTKITGSQRIGLFGAQKDDLPEIWRQLIEAGFETGHAYAKALRMAKTCVGSTWCRYGVGDSVGFGVELENRYKGIRTPHKMKFGVSGCTRECAEAQGKDVGVIATEKGWNLYVCGNGGMKPRHADLLAADIDRETLLKYLDRFMMFYIRTADKLTRTAPWLDNLEGGIEYLKSVIIDDKLGLNEHLEEEMARLREAVVCEWTETVNTPSAQVRFKHFINSDKRDPNVQVVPEREQHRPA
>UP000033121_3697_Nitrite_reductase_(NADH)_large_subunit
MVGYKCCEKLVNRPAQRTITVFGEETRAYDRVHLSEFFASPELTLAYEENQIRLLLGPVIRIDRASKTITSHQVSYDFLILATGSAAFVPPVPGTEKKGVFIYRTIEDLEMMRDWAGKCRTGAVIGGGLLGLEAAKALVDLGINTHVIEFATRLMPRQIDATGSLLLEARLKQLGLTIHTNKNTAAIEDNSKMRFTDGTELSTDILVISAGIRPRDELARAAGLETGSRGGIVVNDNLETTDPHIFAIGECALHGNMIYGLVAPGYEMADVVADRISGRHRSFTGFDMSTRLKLIGTDVASFGDPFIEGDNIRTISVTDHQQGIYKRINISGDGKTLLGGVLVGDAADYNMLLQTCKNVLPPQADALLFGGRMGVDSLPDAAQICSCEAVTKAAILKSITEGCETVDAIKKCTKAGTGCGGCMPMVKDLLKAQGKYIRNLLCEHFPYTRQELFDLVKLHDIRSYDEVLSQLGSGHGCETCKPAISSILASLWGEMILRNDTAQDSNDRFLANIQKGGTYSVVPRIPGGEITPEKLIIIGQVAQKYQLYTKITGGQRIDLFGAHLSDLPAIWEELIAAGFESGHAYGKALRTVKSCVGSTWCRFGLHDSVSYAIRLEERYRGIRAPHKIKSGVSGCIRECAEAKSKDFGIIATEKGWNLYVCGNGGSKPQHALLLAADLDSETCIRYIDRFLMFYIKTADPLTRTATWLNKMEGGIDYLRNVVVNDSLGLAAAWEEEMQLLVASYECEWKAAVNDPEIRKRFSHFVNAEEKDPTIAFAPLRDQKRAA
>UP000033581_1768_Nitrite_reductase_[NAD(P)H]_large_subunit
MVGHHYVDQLLQQNLNVEITVIGAEPRAYDRVHLSEFFAKPELALTYHDNGVKAHFGAVKQILREEKAVVTASFDYDKLVLATGSYPFVPPIPGSSHDLCLTYRTIDDLGAIKHAAEGASVGVVVGGGLLGLECANAIKNLGLEAHVVEFAPGLMGVQLDEGGSKMLRRKIEALGVYIHTSTGTREIVACLRMNFGDDKHLETDMIVFSAGIRPYDQLARDCGLDVGERGGVVVDYHCRTTDSDIFAIGECASYGNFIYGLVAPGYRMAEVAVSQLTDTKSVFKGADMSTKLKLLGVDVGSIGDSHGRQEGSISYVFSDEREEIYKRINISADGKTLLGAVLVGDCDDYDTLLQYFLNELPASPESLILPSVLGPAALPLAATICSCHNVSKGSIVDAIDAGCCSLGDIKSSTKASTGCGGCSALLKSVLEARGVSVDKSICEHFPYTRQEIFHLCKVNQIRTFDELLEKHGSGKGCEICKPAAASILASLWNDYVLKHAGLQDTNDRFLANMQKDGTYSVVPRIPGGEITPDKLIVLGQVGKKYGLYTKITGGQRVDLFGAHMSDLPAIWKELVDAGFETGHAYGKALRTVKSCVGSTWCRYGVQDSVTMAIYIENRYKGLRSPHKLKSAVSGCTRECAEAQSKDFGVIATENGWNLYLCGNGGMKPRHADLFATDIDDETLIKYIDRFLMFYVRTADRLQRTSVWLENLEGGLDYLREVIVDDKLGLCAELEEQMNAVVGTYQCEWKTTIDDPEKLKRFRQFVNAEAKDSNVIFVEERGQLRPA
>UP000033618_296_Nitrite_reductase_(NADH)_large_subunit
MVGHKFVESLMAAKGPLRVTVLGEESRAYDRVQLSSFFSTAELSLVYDATTATLHLNRVARIDTASRQVFLEDLQYDKLVLATGSYPFVPPIPGKDAGDCFVYRTIDDLEAMQACGARSRTGVVIGGGLLGLECAKALRDMGLQTHVVEFAPRLMAAQLDDAGARMLRGKIEALGVTVHTGKQTMSIDTPRRMRFADGTSLDTDMIVFSAGIRPRDELARDAGLTMGARGGVAIDDQCRTSDADIYAVGECAAWQDRVYGLVAPGYQMARVAAAHLHALAMAFAGADMSTKLKLLGVDVASIGDAHGAMPGVRSYQYSNERSEIYKKIVVSECGRYLEGAILVGDTAEYGALLQMMLNALPEAPEWLILPAAIGVDALPDTAQVCSCNDVSKGAICAVVRDGATTIGAVKSACKAGTTCGGCVALTTQVMKRLGLEVNNHLCEHFAFSRQQLYHIVRVEGIRTFSALLARHGKGLGCDICKPTAASIFASCWNDFVLQHAPLQDSNDYYLANIQRDGTYSVVPRMPGGEVTPDGLIAVGQVAKRYGLYTKITGGQRVDLFGARVEQLPVIWEELIAAGFESGHAYGKSLRTVKSCVGATWCRYGVGDSVGLAIELENRYKGLRAPHKIKFGVSGCTRECAEAQGKDIGVIATERGWNLYVCGNGGMKPRHAELLASDLDKETLIRYIDRVLMFYVKTADRLQRTSVWRDNLEGGLPYLVDVVVNDALGVGAELEAQMAHVVDTYECEWRKAVTDPQTRKRFRHFVNSDVADDRVLFVEERGQIRPA
>UP000033642_1039_Nitrite_reductase_[NAD(P)H]_large_subunit
MVGHHLVEQLVERHRRYRIVVFGEERHAYDRVHLSEYFSDASLALSYAEHGIELKLHAVTAIDRDARRVHTDALDFDRLVLATGSFPFVPPIPGNDREGCLVYRTLDDLDAIRAAATTANTGVVVGGGLLGLEAANALRGLDLDTAVVEFAPRLMPMQVDEQGGELLKEKIEGLGVQVLTERATREIVASLRMVFQDDKVLETDLIVFSAGIRPRDELARECGLEIGERGGVVIDDHCLTSDPAILAVGEVALYNNSIFGLVAPGYQMAKAAADTLCGGDSTFTGADMSTKLKLMGVDVGAIGDAHARHPGAKQYRYFDQIQQVYRKLVVSGDGKRLLGAMLVGDNSAYDSLMQYYANDLPADPASLIVPSSLGPDALPDSATICSCHNVTKGAISAAIDAGCEDLGAVKGTTKASTGCGGCAALLKNVLAARGMEVDTSLCEHFAHTRQQLFDIVRVEGIKTFSELMTRHGTSLGCDICKPAVASILASCFNEPITDHIPLQDTNDTFMANMQKNGTFSVVPRIAGGEITPDKLIVLGQVGKKYGLYTKITGGQRIDLFGARLEDLPAIWEELIEAGFETGHAYGKSLRTVKSCVGSSWCRYGVQDSVGMALRLEHRYKGLRSPHKLKFAVSGCTRECAEAQSKDIGVIATEHGWNLYVCGNGGMRPRHAELFATDLDDQALIQAIDRLLMFYVRTADRLQRTSVWRENLEGGLDYLKAVVLDDSLGIGEELERQMQHVIDTYECEWAGALADPDKLKRFRSYVNDSRPDPDIIVTEERGQLRPA
>UP000033673_3033_Nitrite_reductase_[NAD(P)H]_large_subunit
MVGHHLVAQLVERHLEKRITVIGEERFAYDRVQLSSLFSSHDLMLSYNRHGIELLLGQVTKIERDNKRLMLDSMGYDQLVLATGSYPFVPPIEGKDRDNIFVYRTLDDLSEIKTACQGAKKGAVIGGGLLGLEAANALKLLGVETHVVEFAPRLMPVQLDNAAGQVLKEKIEQLGLSVHTSTATERICDAHRMVFTDAEPLEVDVIIFSAGIRPQDTLAREAGLQIGERGGVVIDNQCRTSDDNIFAIGECALWQERIFGLVAPGYTMARVTADALLNRNAGFTGADMSTKLKLLGVDVASIGDAHKATPGAQEMVLQDAVAGIYKKLVVDESGSKLLGAILVGDNSDYDALLQCYLNTLPDHAANLLFDTGMLQGDLADSAMICSCHNVTKGDLVSAIQAGAHDLDTLKSTTKAGTGCGGCANMVKSVLMAMGVEVNNHICEHFELSRQEMFHICQVEEIKDFDTLIERHGRGHGCDLCKPTAASVFASLWNEHIMEHSGLQDSNDAFMANLQKDGSYSVVPRVAGGEITPDKLIALGEVAKKYDLYTKITGGQRVDLFGAQVEQLPAIWQALIEAGFETGHAYGKSLRTVKSCVGSTWCRYGVDDSVGLAIELENRYKGLRAPHKIKFAVSGCTRECAEAQSKDIGVIATENGWNLYVCGNGGMRPRHADLLAADLSKLELVSLIDRVLMFYVRTADRLQRTSVWMENLDGGLEYLKQVVVDDSLNIAQSLEAQMQHVVDTYQCEWKSTLDNPEKMIKFKPFINVDDESQALPYQRIRGQRIPV
>UP000033732_1623_Nitrite_reductase_(NADH)_large_subunit
MVGHRFIEELCDKEGTFEITTFSEEPRAYDRVQLSGYFSSADLMLTYDEKGVHYFLNKVTAIRAENHCVVTDKVFYDKLVIATGSYPFVPPIEGNDQPHCHVYRTIEDLEAIEASGKQSESGVVIGGGLLGLEAANALKCMGVDTHVVEFAPRLMAVQLDEGGGELLKEKIESLGVKVHTEKATKCITTSYKLMFADGSELETDMIVFSAGIRPQDELAMEFGLEIGERGGIVINDQCQTNEEDVYAIGECALWQGKIFGLVAPGYQMAKVAVANICGEEAAFKGADMSTKLKLLGVDVASIGDAQGNTPGAQSYTYADSVEQIYKRIIVSEDGTKLLGAVLVGDTESYPTLLQTMLNPLPEYPSVLLLSDGAGVANLPDEAQICSCYDVTKADIKAAVVAGCTNMADLKAETKASSGCGGCSALAKQVLAALGHEVNNNLCEHFHYTRQELADIVRIKKIKTFDELLDSHGEGLGCDVCKPAVGSILASFWNDYVLKHMGLQDTNDIYLGNMQKDGTYSVVPRVAGGEITPDKLIVLGQVAKQFDLYTKVTGGQRIDLFGAQLHELPEIWRILVDAGFETGHAYGKSVRTVKSCVGSTWCRYGVDDSVGFAIDIENRYKGLRSPHKLKFAVSGCTRECAEAQSKDIGIIATENGWNLYVCGNGGMRPRHADLFASDLDSETLIKYIDRVLMFYIRTADRLQRTSVWLENLEGGLDYLRQVVIEDKLNIGEELEAEMAASLGNYQCEWKTTIESPEKLKRFKHFVNSEAQDESLKYQTVRGQRIPA
>UP000033772_4855_Nitrite_reductase_[NAD(P)H]_large_subunit
MVGHRFVTAAIERTETHDIVVFGEEPRAYDRVALTSFFEGAALSFLYEDPRVTLRTGSVVEIDTAAQTVMLADMAYDELVLATGAAPFVPPVPGAELGNVFVYRTIEDLEAIREAAKTARAGAVIGGGLLGLEAANALHQLGVETHVVELAPRLMAVQVDDAGGNTLKRHIEKLGLTVHTGVMTESISGKSALKFKDEEPLAVDMVVFSAGIRPRDALARSAGLDLAERGGVLVDEQCRSSDPHVWAVGECAAPGGKMYGLVAPGYDMAEVVADALLGGAGTFTGADMSTKLKLLGVDVASFGDAHGTTDECLELTYSDAVAGVYKKLVISEDGTRLLGGVLVGDASAYGLLRPMVASALPENPEELILPQSGGGIQLPPEAQICSCNNVTRGEIEAAVDNGCESAADVTRTTKAGSTCGSCKVQVKKIFTAQGKTVDTSLCEHFAMTRAELFDVVLIHGYKTFDQIIEAHGTGRGCDICKPAVASILASQLNGHVLANRKLQDTNDAYLANLQKNGSYSVVPRIPGGEITPEGLIVIGEVAKEFGLYTKITGGQRIDMFGARMEDLPAIWKRLVDAGFESGHAYGKSLRTVKSCVGSTWCRYGVQDSVGLAIMLETRYRGLRSPHKLKGGVSGCARECAEARGKDFGVIATEKGWNLYVGGNGGAIPAHAQLLAGDLSTEDLVRYLDRFLMYYVRTADRLQRTSTWIESLDGGLDRVREVVIDDVLGLGTELEAAMATHVDGYFDEWKATIEDPEKLKRFVSFVNAPEPDPNISFGSTRGQIVPD
>UP000034098_2943_Nitrite_reductase_[NAD(P)H]_large_subunit
MVAHRFVESLLSRGDEWRITLIGEEGRPYDRVGLTGFFASPDLELELDDERVRFLRGAVTRIDRAARRVTTRSVAYDRLVLATGSYAARLSVDGFGLEGCFVYRTLDDVEKLEQFVERPLVGTVIGGGLLGLEAAGALQGLDVDCTVVQSSDRLMSAQLDLPAGNALRRLIESRGITVKTEAVTTRLDGQTGLEFRDGTYARTDVVVFTVGVRPRDELARGAGLDVHPRGGVLIDAGCQTSDPRVLAIGEVANFDGMCVGLVAPGYAMAEVAATRLLGGEASFPGYDLSTKLKLSGVDVASFGDAFAETPGALDVTYADPVAGVYKKLVLSDDAKTLLGGILVGDASAYGSLRPLVGGALGGDPAAYLMPEGAPTGDLPDEALVCSCNSVTAGAIRHAVHEGCTDVAAIKSCTKAGAACGSCVMMVKKILAKSGAALSNAICEHFDMSRRQLFDAVRVSGLTTFSAVIERFGTGRGCDICKPALASILSTLVRGHVLENATLQDTNDHVMANLQKDGSYSVVPRIPGGEITPEGLLVIGQVAKDFGLYTKITGGQRIDMFGARLEQLPEIWKQLVDAGFESGHAYGKSLRTVKSCVGSTWCRYGVQDSVGMAVQLELRYRGLRSPHKIKLGVSGCARECAEARGKDVGVIATEAGWNMYVGGNGGFTPRHAVLLAEGLSDDELLTAIDRFLMYYIFTADRLQRTAPWFEDLDGGIEGLRDVIFEDGLGICADLDAAMAAHLDSYEDEWKATLEDPEKLRRFASFVNAPSPDPSLAYTAERGQPRPA
>UP000034315_2788_Nitrite_reductase_(NADH)_large_subunit
MVGHKFLERLALEAPHLSVTVLCEEPRAYDRVHLSEFFSSADLSLVFDKGNVVLKLNRAVSIDRAAKTVTASTLAYDKLVFATGSTPFVPPLPGKERDGCFVYRTIEDLEAMLAWGGKSKTGVVIGGGLLGLECAKALRDLKLDTHVVEFAPRLMAVQVDEGGARVLRRKIEELGVTVHTQKNTLAIVSAHRMQFADGSHLEADMIVFSAGIRPRDEVARACGLDVGPRGGIAIDDSCVTSDPDIYAIGECALWGGLVFGLVAPGYEMARIAARHVLQEEASFKGADMSTKLKLMGVDVASLGDPHGNAPGSRSYQFMDERKQIYKKIVVSDCGKYLLGGVMVGDASEYGTLLQMMLNELPASPEFLILPQALGVDALPEAAQICSCNDVSKGALCAAVAEGATTIGALKSCTKAGTACGGCVPLVTQIMQKQGLTVNNHVCEHFAYSRQELHHLVRVGKIRSFGELLGAHGQGLGCDVCKPVAANILASCWNDFVLSHASLQDSNDYFLGNIQKDGTYSVVPRMPGGEVTADGLIAVGMVAKKYGLYTKITGGQRVDLFGARVDQLPAIWEELIAAGFESGHAYGKSLRTVKSCVGSTWCRYGVADSVGFAIQLENRYKGLRTPHKIKFGVSGCTRECAEAQGKDIGLIATEKGWNLYVCGNGGMKPRHAELIASDLDEATLVRYVDRFLMFYVRTADRLQRTSVWRDNLEGGLDYLKHVIIDDSLGIAHELEADMQHVVDTYACEWKEAVSNPAVRQRFRHFVNSEKSDENVVFVEERGQIRPA
>UP000035013_2598_Nitrite_reductase_[NAD(P)H]_large_subunit
PVGHQFLESLVESASEFTITVIGEEPRAYDRVHLTAWFEKASLNMVYETNSIAVKNSKAVAINRNKKIVSTDKYSYDTLVLSTGSFPFVPPVPGHDRDNCFVYRTIEDLEAITAAASNAKVGTVVGGGLLGLEAAKAIKDLGLKTHVVEFAPRLMAVQVDDGGGALLRKKIEDLGVSVHTQKNTQNITSCHKMSFADGSELETDVLVFSAGIRPQDALARQSELEIGERGGIVINDNCQTSDPDIYAIGECALWSGRIYGLIAPGWDMARTAADHVLGGGNTFTGADMSTKLKLMGVDVASIGDAHANSPGAKSYTFIDEQAEVYKKIVVSENGEHLLGAVLVGEAEDYGNLLQFALNTLPEHPEAMILPQLLGVDALPDVAQICSCNNVSKGQICAAVQDGAHTVGDLKACTKAASTCGGCTALVGQVLTKLGVEVNTDLCEHFPYTRQEIYHLVRVGEIKTFDELLEKHGNGHGCDICKPTAASILASCWNDYILEHAVLQDTNDRFLANMQNNGTFSVVPRMAGGEVTPDGLIAVGSVAKKYNLYTKITGGQRVDLFGATVDQLPLIWKELIDAGFESGHAYGKSLRTVKSCVGSTWCRYGVQDSVGQAIDLENRYKGLRSPHKLKMAVSGCTRECAEAQSKDVGVIATEKGWNLYLCGNGGMKPRHADLFASDIDTETMLKYIDRFLMFYVRTADRLQRTSVWMENLEGGLDYLRKVIVDDSLGICDELEAEMQLVIDSYQCEWKTTIENEDKLKQFRSFVNADGSDKEIVFIQERGQIRPA
>UP000035352_820_Nitrite_reductase_(NADH)_large_subunit
MVGHKFLESLFDAPQGAQITVLCEEPRAYDRVHLSEFFSSADLSLVFDRHNLVLKLNRAVAIDRAGKTVKASSLPYDKLVIATGSYPFVPPVPGKDRPDCFVYRTIEDLEAMLECGARSKSGVVIGGGLLGLECAKALRDMRLQTHVVEFSPRLMALQVDAAGGAMLRRKIEDLGVQVHTQKNTLEIVQAHRLVFADGSHLETDMLVFSAGIRPRDELARQAGLTVGPRGGIAIDDHCLTSDPDIYAIGECALWNGLVFGLVAPGYDMARVAARHLAGQQAQFQGADMSTKLKLMGVDVASVGDAMGATPGSRSFQFTDERKQVYKKIVVSECGKKLLGAVLVGDATEYGELLQMMLNDLPESPEFLILPQSLGPDALPASAQICSCNNVSKGQICEAVGNGVTAIGDLKSCTKAGTSCGGCVPLVTQIMKKRGLAVNNHLCEHFAYSRQELFHMIKVEGIRSFDDLLGRHGKGLGCDICKPVAASIFASCWNDFILNHARLQDSNDYFLGNIQKDGTYSVVPRMPGGEVTPDGLMAVAQVAKKYGLYTKITGGQRVDLFGARVEQLPSIWEELIAAGFESGHAYGKSLRTVKSCVGSTWCRYGVGDSVGLAIELENRYKGLRAPHKIKFGVSGCTRECAEAQGKDVGVIATDKGWNLYVCGNGGMKPRHAELLASDLSKEQLIAYIDRFLMFYVRTADRLQRTSVWRENLEGGLDYLKEVVVDDKLGLAAELEAEMQHVVDTYACEWKTAITQPEVRKRFRQFVNSDQPDPHVIFVEERGQIRPA
>UP000035479_5283_Nitrite_reductase_[NAD(P)H]_large_subunit
MVGHHFLEQCVSRHETYHIVVFGAEQYAYDRVHLSEYFASASLSMVFDRYGIELRLNTITAIDRTVQVVRDALTRWDKLVLATGSYPFVPPVPGHDASGCFVYRTLDDLDEIAARAKSATRGVVIGGGLLGLEAANALKQLGLETHVVEFAPALMAVQLDEQGGAMLRKKITALGVQVHTSKATREIVNTLTLNFADGESLTTDMVVFSAGIRPQDALARSGALCLGERGGISINEQCQTSDENIFAIGECAVWEGKVYGLVAPGYQMARVVAAHLSGEATAFTGADMSTKLKLLGVDVASFGDAHGRTPGCLSYQWTDGPAQVYKKIVVSEDGKQLLGGVLVGEASDYATLLQTMLNALPAQPESLILPALLGVAALPDSAQICSCHNVSKGDICQAVSAGATDMGAIKSCTKAATGCGGCSALVKQVLASQGVEVKKDICEHFPYSRQEIHHLVRVNHIRTFAQLIGRYGHGQGCEVCKPLVGSILASCWNEYLLKHLPLQDTNDRYFANIQKDGTYSIVPRMPAGEVTPDGLIAIGQIAKRYQLYSKVTGGQRIDLFGARLEQLPAIWQELVDAGFETGHAYGKSLRTVKSCVGSTWCRYGVHDSTGLAVTLEHRYKGLRAPHKIKMAVSGCTRECAEAQGKDVGVIATEKGWNLYVCGNGGMKPRHADLFASDLDEATLIRTVDRFLMFYIRTADRLQRTSTWLDNLEGGIDYLREVILNDSLGIAGELEDEMARVVDSYQCEWQTTLNDPDRLALFRSFVNSDAPDETVHREVVRDQPQLA
>UP000035479_5369_Nitrite_reductase_(NADH)_large_subunit
MVGHRFIEDLLDKASQFDITVFCEEPRAYDRVHLSSYFSTAELSLVYEKHGVNVLVGRAITINRQEKVIHSSAVYYDKLIMATGSYPWIPPIKGSETQDCFVYRTIEDLNAIESCARRSKRGAVVGGGLLGLEAAGALKNLGVETHVIEFAPMLMAEQLDQMGGEQLKRKIESMGVRVHTSKNTKEIVSAKTMRFADGTDLEVDFIVFSTGIRPRDKLATQCGLEVAQRGGIVINDACQTSDPDIYAIGECANWNSHVYGLVAPGYKMAQVAVDHILGNANAFAGADMSAKLKLLGVDVGGIGDAHGRTPGARSYVYLDESKEVYKRLIVSPDNKTLLGAVLVGDTSDFGNLLQLVLNELPENPDALILPAHIGVDKLPDSAQICSCFDVTKGMLISAINKGCHTVAALKAETKAGTGCGGCIPLVTQVLAKQGIEVNNNLCEHFAYSRQELYHLIRVEGIKSFDELLQKHGQGYGCEVCKPTVGSLLASCWNEYVLKHTPLQDTNDNFLANIQKDGTYSVIPRSAGGEITPEGLMEVGRIAREFNLYTKITGSQRIGLFGAQKDDLPEIWRQLIEAGFETGHAYAKALRMAKTCVGSTWCRYGVGDSVGFGVELENRYKGIRTPHKMKFGVSGCTRECAEAQGKDVGIIATEKGWNLYVCGNGGMKPRHADLLAADLDRETLLQYLDRFMMFYIRTADKLTRTASWLDNLEGGIDYLKSVIINNKLGLNDQLEAEMARLRDAVICEWTETVNNPQAQVRFRHFINSDKRDPNVQVVPEREQHRPA
>UP000037393_985_Nitrite_reductase_(NADH)_large_subunit
MVGHRFIEDLLDKADQFDITVFCEEPRAYDRVHLSSYFSTAELSLVYEKHGINVLVGRAITINRQEKVIHSSAVFYDKLIMATGSYPWIPPIKGSDTQDTFVYRTIEDLNAIESCARRSKRGAVVGGGLLGLEAAGALKNLGVETHVIEFAPMLMAEQLDQMGGEQLKRKIESMGVRVHTSKNTKEIVEAKTMRFADGSELEVDFIVFSTGIRPRDKLANQCGLAVAQRGGIMINDSCQTSDPDIYAIGECASWNNRVYGLVAPGYKMAQVAVDHIIGRENSFEGADLSAKLKLLGVDVGGIGDAHGRTPDCRSYVYLDESKEVYKRLIVSADNKTLLGAVLVGDTSDYGNLLQLVLNELPENPDSLILPAHIGVDKLPDSAQICSCFDVTKGALIVAINKGCHTMAALKAETKAGTGCGGCIPLVTQVLAKQGIEVNHNLCEHFAYSRQELYHLIRVEGIKTFDELLEKHGQGYGCEVCKPTVGSLLASCWNEYILKLTPLQDTNDNFLANIQKDGTYSVIPRSAGGEITPEGLMAVGRIAAEFNLYTKITGSQRIGLFGAQKDDLPEIWRQLIDAGFETGHAYAKALRMAKTCVGSTWCRYGVGDSVGFGVELENRYKGIRTPHKMKFGVSGCTRECAEAQGKDVGIIATEKGWNLYVCGNGGMKPRHADLLAADLDRDTLITYLDRFMMFYIRTADKLTRTAPWLDAMEGGIEYLRSVIIDDKLGLNEQLEAELDRLRAAFACEWTETVNNPAAQGRFKHFINSAQRDPNVQVVPERAQHRPA
>UP000037694_4761_Nitrite_reductase_[NAD(P)H]_large_subunit
MVGHRLVEALRDRDHHWHITVVGEEPRAYDRVALSSYFDDADLSLGLTGPGVDIHVNRATGIDRTARTVTTATLGYDRLVLATGSTPFVPPIPGHDRPGCHVYRTIEDLDAITASAQGATTGVVIGGGLLGLEAANALRLLGVQPHVVELAPHLMPAQIDEGAGALLRNLIDDLGVHVHTGTATTAIEGGHRLVLDDGSHLDADLVVFSVGIRPRDDLARTSDLDLGPRGGIAIDDTCTTSDPHIHAIGEAANHRGTVYGLIAPGNAMAEVVADRLLGGDATFTGADTSTKLKLLGVDVASFGDAHGRTDGALDVVVNDAASGRYAKLVLSDDATTLLGGILVGDAGAYATLRPMVGSPLPGDPLALITPEGLGADALPDSAQICSCNAVTKGELCEAIHTDATDVPALKACTKAGTSCGSCVPMLKQILTQAGIEQSTALCEHFPQSRAELVEIVRATRTTTFSALIAAHGTGTGCDICKPAVASILASLGGGHILEQATLQDTNDRYLANMQRNGTYSVVPRIPGGEITPDKLIVIGEVARDFHLYTKITGGQRIDLFGARLEQLPAIWSRLVNAGFESGHAYGKALRTVKSCVGTTWCRYGVQDSVGLAIRLEERYRGLRSPHKLKSAVSGCARECAEARSKDFGIIATDQGWNLYVGGNGGFTPRHAELLASDLDEDTLIRYIDRFLMFYIRTADRLQRTAPWIEALDGGLDHLRDVVVHDSLGIAHELEQAMADHVAAYADEWAAVLADPDKLARFVSFTNAPDPDPTISFTTTREQPTPT
>UP000037709_4013_Nitrite_reductase_[NAD(P)H]_large_subunit
MVGQRFVDALRARRGRWRVTVLAEERRAYDRVRLSAFFDGEELNVHTPHDGVRLRLGPATAIDRDRRVVTTVDYPYDALVLATGSYPFVPPVPGADLPGVFVYRTLDDLAAIRAYAQGRRVGAVIGGGLLGLEAANALRLLGLSTDVVEFAPRLMPVQVDQAGAAMLRRYVEELGVRTHLGVGTTAIRGAAALELSDGRTVDADLVVVAAGIRPRDELARAADLPRGPRGGVLVDATCRSADERIWAVGECAAVDGTCHGLVAPGYATAEVVADRLVGGAATFPGADTATKLKLLGVDVASFGDAHGTTEGCLDVTFTDPATRVYAKLVLSDDAHTLLGGVLVGDASAYPTLRASVGGPLPAAPLALLAPDGADAGALPATAQVCSCNAVTRGDVDAAIADGCADVPALKACTRAGTSCGSCVPMLKQLLDAAGVAQSAALCEHFDVGRRDLFEIVRVRGIRTFSRLVAEHGRGRGCDICKPVVASILASLGNGHVLDQASLQDTNDHFLANLQRDGSYSVVPRIPGGEITPEKLIVIGEVARDFQLYTKITGGQRIDLFGARVEQLPLIWRRLVDAGFESGHAYGKALRTVKSCVGETWCRYGVQDSVGLAVALELRYRGLRAPHKLKSAVSGCARECAEARSKDFGIIATETGWNLYVGGNGGFRPRHADLFATDLSTDELITLIDRFLIYYIRTADRLQRTAGWIESMDGGLDHLRSVIVDDSLGLCADLDAAMARHVTTYSDEWRDVLNDPDRLRRYTSFVNAPDPDPSITFTQERGQPVPA
>UP000037921_1201_Nitrite_reductase_[NAD(P)H]_large_subunit
MVGHKLVECLAQDAHGLDITVLCEESRAYDRVHLSEFFATADLSLVFERQNVLLKLNKAVAIDRDARTVTVSTLPYDKLVFATGSYPFVPPVQGRERADCFVYRTIDDLEAMQECGARSKTGTVVGGGLLGLECAKALRDMGLETHVVEFAPRLMAVQVDEGGGRVLRAKIEELGVTVHTQKNTSAIVTAHRMQFADGTHLDTDMIVFSAGIRPRDDLARQSGLALGERGGIVIDNACRTSDPHIYAIGECALWEGKLFGLVAPGYEMARAVAKQLHGDSAEFAGADMSTKLKLMGVDVASIGDAHGNTPGSRAYQFSDERKQIYKKLVVSECGKYLLGGVMVGDASEYGTLLQMMLNELPASPEFLILPSSLGVEALPAGAQICSCNNVSKGDLCAAVCAGATDIGALKCATQAGTSCGGCVPLVTQVMKKQGLAVNNHVCEHFPYSRQELYHLVRVEGVRSFGELLAKHGHGLGCDICKPAVASILASCWNEFVLKHAALQDTNDYYLANIQRDGTYSVVPRMAGGEVTPDGLIAVGQVAKKYGLYTKITGGQRVDLFGARVEQLPFIWEELIAAGFESGHAYGKSLRTVKSCVGSTWCRYGVGDSVGLAVELENRYKGLRTPHKIKFGVSGCTRECAEAQGKDVGIIATEKGWNLYVCGNGGMKPRHAELLASDLDKETLVRYIDRFLMFYVRTADRLQRTSVWRDNLEGGLDYLIDVVVNDRLGVVAELEVEMQHVVDTYECEWKRAVTDPETRKRFRHFVNSGEPDSNVTFVEERGQIRPA
>UP000037921_2448_Nitrite_reductase_(NADH)_large_subunit
MVGHKLLECLLDDSAALHVTVLCEEPRAYDRVHLSEFFSSADLSLVFDRENVLLRLNKAVSIDREAHTVSISTLSYDKLVLATGSSPFVPPMTGSNREDCFVYRTIEDLEAMQACGARAKSGVVVGGGLLGLECAKALHDMGLAAHVVEFAPRLMAVQVDDGGGRVLRSKIEELGVQVHTARHTLAITAGHRMQFADGTHLDTDMIVFSAGIRPRDGIARDCGLELGPRGGIAIDDTCRTSDPDIYAIGECAAWNGMVYGLVAPGYDMARVTAKQLLGEQAGFSGADMSTKLKLMGVDVASIGDAHGKTPGSRTYQFSDERKQVYKKMVVSECGKQLLGAVMVGDASEYGTLLQMMLNELPEAPEFLILPQSLGVDALPAAAQICSCNNVSKGDLCSAVCAGATDIGSLKRATQAGTSCGGCVPLVTQVMKKQGLAVNNHLCEHFPYSRQELYHIVRVEGVRSFGELLTKHGHGLGCDICKPVVASILASCWNEFVLKHASLQDTNDYYLANIQRDGTYSVVPRMPGGEVTPDGLIAVGEVAKKYGLYTKITGGQRVDLFGARVEQLPFIWEELIAAGFESGHAYGKSLRTVKSCVGSTWCRYGVGDSVGLAVELENRYKGLRTPHKIKFGVSGCTRECAEAQGKDVGIIATEKGWNLYVCGNGGMKPRHAELLASDLDNETLVRYIDRFLMFYVRTADRLQRTSVWRDNLEGGLEYLIDVVVNDHLGVAAELEVEMQHVVDSYEDEWKKAVTDPETRRRFRHFVNSEKADGTVTFVEERGQIRPA
>UP000044377_4085_Nitrite_reductase_[NAD(P)H]_large_subunit
MVGHYFLEQLVERHQRYHIVVFGEESRAYDRVHLSEYFSTASLSLVFAASGIELRRAQITAIDREHKFVCDAQTAYDQLILATGSYAFVPPIAGNTRPGCLVYRTLDDLDAIAEQAKKSKTGVVIGGGLLGLEAANALRQLGLETHVVEFAPQLMAVQLDDGGAAMLRRKIEALGVRVHTSKETREIVQAHRLRFADGSVLETDLVLFSAGIRPRDNLADGCGLGRGPRGGIVIDDRCRTSDAAIFAIGECALWNGQIFGLVAPGYQMARSVADTLAQRDTPFTGADMSTKLKLLGVEVASIGDAHGRSAGCQSYQWTDGPNEVYKKIVVSADGNRLLGAVLIGDSADYSTLLQMMLNPLPAHPEGLILPARLGVATLPASAQICSCHNVSKGDISAAVAGGCSELGAIKSCTKAGTGCGGCVPLLKQVLTRLGVEVKKDICEHFPWSRQELYHLIRVHQIRSFDELIERYGHGLGCEVCKPLVGSMLASCWNDYLLKHLPLQDTNDRFFANIQKDGTYSVVPRVPAGEITPAGLIAIGQVAQRYNLYTKITGGQRVDLFGARLEQLPAIWRELIDAGFETGHAYGKSLRTVKSCVGSTWCRYGVQDSTALAITLEQRYKGLRSPHKIKMAVSGCTRECAEAQGKDIGVIATDKGWNLYVCGNGGMKPRHADLFASDLDGETLIRTIDRVLMFYIRTADRLQRTSTWLDNLEGGIDYLRQVILQDSLHIGEELDNEMQRVVESYQCEWKTTLESPDRLALFRAFLNSGSPDEAVVMVPERGQIRPA
>Umay_XP_759995_Nitrite_reductase_[NAD(P)H]
------------------------------------------------------------------------------------------------------------------------------------------------------------------------------------------------------------------------------------------------------------------------------------------------------------------------------------------------------------------------------------------------------------------------MKSSTKCGTGCGGCMPLSTSILKEAGVEVSNHLCGHFAYSRQDLYQIIKFKKLKDFTTVMSTVGKSLGCEVCRPAIGSILSSLYNDWIMALRQTQDTNDRYLANMQRDGTYSVVPRLAAGEITPAGLKVIGEVAEEYGLYTKITGGQRIDMFGAKKQDLPAIWTKLVDAGFESGHAYGKALRTVKSCVGSTWCRYGVGDSVGLAHELETRYKGIRAPHKFKGGISGCVRECAEAQGKDFGLIATTKGWNVYVGGNGGAKPRHAELIAEDVTRRQAIKILDRFILFYIRSADKLERTARWIEKFPGGLKGLKEVIVDDKLGICEDLEKEMEVLVGTYHCEWTKVVRDPTRHKAFRQFVNTDETQPVSEMMSERDQQRPA
>Uram_177615_Nitrite_reductase_[NAD(P)H]
MVGLSFIEKILEYDKLFDIITFSEESFAYNRVGLTQYFKDVQQLMQYQDHNVSVHLGRVISINHQEKTVTSNKISYDYCIMSTGSTAAVPTMPGFESSGVFVYRTIDDLDSMISYSKTCRKAAVVGGGLLGLEAAKAAKDLGLEVTVFDRSNRLMSRQLDVDGSRVLQEEIEKLGISVVVSNCPKGILGSTGLTLQDDTNVDTNVVIYAIGIRPRSDLASASDIEVAKNGGVITDDYMQTSAPDVFAIGECVSHADITYGLVAPGYEMAEVVARNLTSLKLKFKKADTSTKLKLLGVNVASFGDYFADEQLSQPLVYRDPFSGIYKKYLFTKDGKKILGGMMVGDTKDYAKLLAMVKSRLLIPPSELILGAPETASDLPDETQICSCNNICKGDIRRVIKDKCLNVNQVKGYSKAGSGCGGCLTQVQEIMKAMGQTVKNSLCVHFEYSRPELWTIVKVQNLKTFSEIAQKVSKTTGCEVCKPAVASILAGLWNDHILNLLPLQDTNDRYLANIQRGGLYSVIPRIAAGEVTPEKLEAIAKVAMEYSLYTKITGAQRIDIMGAKKEDLPNIWEKLVDAGFESGHAYGKSLRAVKSCVGTTWCRYGQQDSVGFAITLENRYKGIRSPHKLKGGVSGCIRECAEAQGKDFGCIATDKGYNLYVGGNGGSKPRHAELLAADIPENLVIKYLDRFLMYYITTADKLTRTARWIEKLEGGIQYLKKVVVDDYLGIGDELEAQMQLLINSYECEWTKVIKNPKARDHFKQFVNSEHAQPVIEMVKERDQVRPA
>Vbra_1590_Nitrite_reductase_[NAD(P)H]
PVGHRFLEDVLELEKRFQLTSICEEKRAYNRVQLTSYFKDPQLSLCFGEHNVAFHISRAVKVNREAHTVETSDIAYDKLVLATGSYAFVPALGNLDQKGLFVYRTLDDTEAIVEYIKRVRRAAAIGGGLLGLEAAKALYDMRVETHVMEHNPYLMPRQLDATGGKMLVDMIKRLGIHVELNWRTQDLLGSRGLRLKNKWEFECDMLVVCAGIRPRDELGRNCGIELGAQGGIKVDDHMRTSDPDIYAIGEVASHRGKMYGLVAPGWEMSKVLVSNLTGVDAAYTGSDLSTKLKLLGVDVASFGHSDDDATKAVSLTQADPFLGHYKKLVFNPTGDFLLGGMLVGDVSDYTRLLSAAKRLNGKSPAELMGFGGKTDGGLDDADVVCTCFGITKGDIDSAVKDGVSTLEQLKKTTKCGTGCGGCIVTVKKILKKMGKDAFSGICSHFPLTRKQLFDVVKIKGLKSYKEIFDHVGKGKGCETCKPAIASILASLWNEHILARDVLQDTNDRFLANIQRSGTYSVIPRIPGGEITPAGLRVIADVGVKYGLYTKITGGQRIDLFGAAVQDLPQIWEELVDAGFESGHAYAKSLRTVKSCVGSTWCRYGQQDSVGMAILLENRYKGLRSPHKLKGGVSGCVRECAEAQGKDFGLIATDKGYNLYVCGNGGARPAHAKLLASDVDEATAIKYLDRFLMFYIYTADPLQRTAPWLENLEGGLDHLKQVVIDDKLGLAEELEQRMEYVIDTYKCEWKEVVDNPKLRARFSQFANTTDKDQGMSDQSVRGQSYPV
>Vbra_16973_Nitrite_reductase_[NAD(P)H]_large_subunit
PIGQHFLEQMVEKGKRYQLTAFCEEARAYDRVKMTSFFEDPKLSLCFTDNGIELLLGKAVKIDPANKLVN---VPYDVLVLATGSFPFVPPSPGLKTPGVFVYRTIEDMQEIIEYSKTAKRTAVIGGGLLGLEAAKAVYDLNVETHILEVAPYLMPTQLDQQGGLILTNIIEGMGISVHLKAKIKEILGRCGVRMAEGLTIPMDMIVVSCGIRPRDELGRDCGLEIGGRGGVKIDDKCQTSNPDIYAIGEVASHRGKMYGLWAPGVQQADVLVHNLLAEEKAYEGSDLSTKLKLLGVDVASLGASADYAPSMKKLTHLDEVNGVYKKIVVDKAGTKLMGAILVGDAADYGKLLSLAMKLGDKKPSELIGGAAAGEDDIEDDDLVCTCNGVTAGMIRLAVREGHHTLEAMKKCNKTGTGCGGCVAIVKGIMKKLGLSATKSICKHFPFSRKELFDIIKIKALTSFHDVLAVAGTGDGCELCKPAIASILASLWNSHVLARNTLQDTNDRFLANVQRNGTYSVIPRIPGGEVTPDGLAAIAAVAKEYGLYTKITGGQRIDMFGAQIPDLPDIWQKLVEAGFESGHAYAKALRTVKSCVGNTWCRYGVQDSVSTAVRLENRYKGLRSPHKLKSGVSGCVRECAEAQGKDFGLVATEKGYNVYVCGNGGARPAHAKLLAADADEETAIKYLDRFLMYYIYTADPLQRTAPWLENLEGGIEYLKQVVVHDKLGIAQELEDRMQYVVETYECEWRKVVEDPALRKKFVQFANTQDRQKTMGERPMRGQAIPS
