# Supplementary material for: Reticulate evolution in eukaryotes: Origin and evolution of the nitrate assimilation pathway
Source: PLoS Genet. 2019 Feb 21;15(2):e1007986. doi: 10.1371/journal.pgen.1007986 (PMC6400420; doi:10.1371/journal.pgen.1007986)
Supplement: S3 Supporting information — (ZIP) [file pgen.1007986.s003.zip › S3_supporting_information/S5_fig_alignment.fasta]

>Aano_C6KIQ9
KQTSFCLNIDTKYSDQPRGTGKDINIAVLADTAPEILQAGANTVGSNDLIEELDFDLLLTTPEMMPRLTKLGKVLGPRGLMPSTKAGTVTTDLKSSLADFKAGKDKTGVVHILFGKMNI
>Acoe_009_00347
KQMAFRLNIDPKYNDQPKGTGQTIKVAVLTQKVDEAKSAGADLVGAEDLIEQMDFDKLIASPDMMPKVASLGKILGPRGLMPNPKAGTVTTDIPQAIEEFKKGKDKTGIVHLPFGKARL
>Atha_13227
KQTAFRLNIDPKYNDQPKGTGQTVIVAVLAQKVDEAKSAGADIVGSDDLIEQMEFDKLIASPDMMVKVAGLGKILGPRGLMPNPKAGTVTANIPQS---SRRGKTKLGLFTFHLGKL--
>Atha_15720
KQTAFRLNIDPKYNDQPKGTGQTVIVAVLAQKVDEAKSAGADIVGSDDLIEQMEFDKLIASPDMMVKVAGLGKILGPRGLMPNPKAGTVTANIPQAIEEFKKGKDKTGIVHIPFGKVKL
>Bdis_2g26940
KQVSFRMNLDPKYNDQPKGTGQTVKIAVLTQKIDEARAAGADIVGADDLIEQMEFDKLIASPDMMPKVASLGKILGPRGLMPNPKAGTVSPNITQAIDEFKKGKDKTGIAHIPFGKVKL
>Bnat_92333
KQLAADLNIDPRKATQPNGTGKSVKVAVLCKDAKEYKAAGADIAGFQDLIDDLDFERLITTPDMMPQIARLGRVLGPKGLMPSIKSGTVTTDVPTTLKEIKAGRDKKGVVHMPFGKAQL
>Cmer_CMV103C
KKLAIRLNLDPKYTDQPHGTGKAIRIAVITK--QSSHIEGADLVGSDDLCAQINFDCLIATPDMMPTLAKLGKILGPRGLMPSPKSGTVTTNVAEAIQAFRRGQDKTGIVHLAFGRMRL
>Crei_XP_001701761
KQTAARMGLDPKFSDQPFGTGKELRVAVLTQNIKLAKDAGADVVGGDDLIEKMEFDKLIATPDMMPKVAKLGRVLGPRGLMPNPKAGTVTTDVAGTVKDFKGGKDKTGNLHVLFGRARI
>Cvar_EFN51465
LDTAAKLNIDPKYTDQPKGTGKSLRVAVVCQNEKLARDAGADFVGAEDLIETMDFDKLVATPDMMPKLAKLGRVLGPRGLMPNPKAGTVATDVAAAVKDFKGGKDKAGNVHLGFGKARV
>Ehux_468608
KELAGNLNLDPKYNDQPHGTGKSVRVAVLAEAADEAKAAGADLVGMADLIEELNFEVLLATPPAMPKLAKLGKVLGPKGLMPSPKAGTVTAAPGEAVGEFKAGKDKQ------------
>Ehux_59686
KELAGNLNLDPKYNDQPHGTGKSVRVAVLAEAADEVTAA--------------------------------------------------------------------------------
>Esil_CAT18712
KETAISLAIDPKYSDQPKGTGKTKRIAVLMPTITSEYKDLADIIGSDDLIETLNFDILIATPDMMPKLAKLGRILGPKGLMPSPKAGTVTTDVMLTLEEFKKGKDKTGIVHLLIGKSEI
>Gsul_2653
KTIAMNLAIDPKYNDQPRGT-------------ELAKSAGADLVGSDEILDTLDFSYLITTPDFVPKIAKLGKILGPRGLMPSPKTGTVTNDLADTIKNFKNGKDKTGIVHIGFGKVKI
>Kfla_7851
KNSAFRLNIDPKYTDQPKGTGQVVRVAVLTQQVAAAKEAGADIVGGEDLIEQMEFDKLIATPDMMPKVAKLGRMLGPRGLMPNPKAGTVTPNIAEAVVEFKAGKDKTGIVHLSFGKAKV
>Mgut_mgv1a009175m
KQTTFRLNIDPKYNDQPKGTGQTIKVAVLTQKFDEAKTAGADIVGGEDLIEQMDFDKLIATPDMMPKVASLGKILGPRGLMPNPKAGTVTTNIPQAIAEFKKGKDKTGIVHLPFGKARL
>Mgut_mgv1a011815m
KQTTFRLNIDPKYNDQPKGTGQTIKVAVLTQKFDEAKTAGADIVGGEDLIEQMDFDKLIATPDMMPKVY---------------------------LAAFR-------LIHSVFRAARL
>Mpol_1864
KDTSIRLNIDPKYTDQPKGTGQVIRVAVLAQKQQEAKTAGADLVGAEDLIEQLEFDKLIATPDMMPKVAKLGRLLGPRGLMPNPKAGTVTVDIIKAIGEFKAGKDKTGIVHVLFGKSRV
>Mpus_Micpu126974
MDNAVRLNIDPKYNDQPKGTGKTVRVAVLCQNIAAAKAAGADFAGADDLVEDLDFDLLIASPDMMPKAAKLGRALGPKGLMPNPKAGTVTPDVVTAVNEFKGGKDKQGIVHVPFGKLMI
>Ngad_6507
KQTAFCLNLNPKYADQPHGTGRNIKVVAITSSSLKAADVGAERIGSDDLIEATDFDVLIAEPDMMPKIAKLGRVLGPKGLMPSPKAGTVTKDIVTAIQEFKRGKDKTGIVHINFGKVEL
>Ppat_XP_001753672
KDTAFRLNIDPKYTDQPKGTGQTIRVAVLTQKQQEAKNAGADFVGADDLIDEMDFDKLIATPDMMPKVARLGRLLGPRGLMPNPKAGTVTVDVTSAIGEFKAGKDKTGIVHVLFGKSRL
>Ppat_XP_001771425
KDTAFRLNIDPKYTDQPKGTGQTIRVAVLTQKQQEAKNAGADFVGADDLIDEMDFDKLIATPDMMPKVARLGRLLGPRGLMPNPKAGTVTVDVTSAIAEFKAGKDKTGIVHVLFGKSRI
>Ptri_YP_874396
KETAANLNIDPKYADQPNGIGKQVVIAVLTNNFEEAKSSGGDIVGNDELIAQINFDLLIATPNMMPKLAKLGRMLGPKGLMPSPKSGTVTSTLQSTLTEFKKGKDKTGIVHVNFGKSKL
>Sbic_09g019170
KQMSFRMNLDPKYNDQPKGTGQSVKIAVLTQKIDEARAAGADIVGGEDLIEQMEFDKLIASPDMMPKVAGLGKILGPRGLMPNPKAGTVSPNITQAIEEFKKGKDKSGIVHIPFGKVKL
>Smin_009383_t1
EDDGMKMALNSKFPDQPNGLGIQKKVAVFCSEEKEMLNMGAFIAG-KTLSDAFEFDVLITKPAYMPAIAKLGKILGTRRMMPSPKSGTVVTDIEEAVKVWSEGRGARMLISVPFGRQPI
>Smoe_XP_002965341
KETACRLNIDPKYNDQPKGTGKEVRIAVLTQKQGEAKTAGADVVGGEELIEQMEFDKLLATPDMMPKVAKLGRLLGPRGLMPNPKAGTVTTDLPTAIGEFKGGKDKTGIVHIPFGKTRV
>Smoe_XP_002977183
KETACRLNIDPKYNDQPKGTGKEVRIAVLTQKQGEAKTAGADVVGGEELIEQMEFDKLLATPDMMPKVAKLGRLLGPRGLMPNPKAGTVTTDLPTAIGEFKGGKDKTGIVHIPFGKTRV
>Toce_26154
QETAANLNIDPKYADQPHGIGKSMRIAVLTNNFNEAKEGGADIVGSQDLIDDINFDLLVATPDMMPKLAKLGRVLGPKGLMPSPKSGTVSTTLTATLSEFKKGKDKAGVVHVNFGKVQL
>Tpse_XP_002297540
QDTAANLNIDTKYADQPHGIGKSMRIAVLTNNFNEANEGGADIVGSQELIDDLNFDLLVATPDMMPKLAKLGRVLGPKGLMPSPKSGTVSTNLTETLSDFKKGKDKTGVVHVNFGKAQL
>UP000000260_4047_family-Enterobacteriaceae_phylum-purple_photosynthetic_bacteria_and_relatives
KELAVNLGIDARKSDQPHGTGRSVRVAVFTQNAEAAKAAGAELVGMEDLAEQMNFDVVIASPDAMRVVGQLGQVLGPRGLMPNPKVGTVTPNVAEAVKNAKAGQDKNGIIHTTIGKVAV
>UP000000268_5950_genus-Acaryochloris_no_rank-Terrabacteria_group
CKTAIRLGIDPKYTDQPKGTGQEVRIAVVARKVKEATDAGADVVGSEELITEMDFDLLIATPDMMPQVAKVGRILGPRGLMPSPKAGTVTFDLPQAIEEFKAGKDRTGIVHVMFGKAEV
>UP000000272_983_genus-Thermosediminibacter_no_rank-Terrabacteria_group
LQTAVRLGVDPRHADQPHGTGKTVRVLVFAKKATEAEQAGADYVGAEDLIAKLDFDVAVATPDMMGAVGKLGRILGPKGLMPNPKAGTVTFDVAKAVKEIKAGKDKTGIVHAPIGKKKI
>UP000000291_1297_species-strain_NAL_no_rank-Terrabacteria_group
KDLAVRLGVDPRHSDQPHGTGRTQRVLVFAKKAKEAEEAGADFVGADDLAEKLDFDVAVATPDMMAMVGRLGKILGPRGLMPNPKTGTVTFDVKNAIREIKAGKEKAGIVHAPIGKVPI
>UP000000323_756_genus-Thermobaculum_no_rank-Terrabacteria_group
KETALRLGIDPRHADQPAGTGKPVRILVFAQAERIAQEAGADYVGSDDLIRRLDFDVALATPDMMAKVGRLGRILGRRGLMPNPRSGTIVQDLPRAIQEIRKGKDRTGILHVPIGKAQV
>UP000000333_631_genus-Olsenella_no_rank-Terrabacteria_group
KELSVRLGVDTRKADQPNGTGKAVRVAVFAEKAREAEAAGADIVGSDDLVAELNFDAVIATPNLMGKVGRLGRVLGPRGLMPNPKLGTVTMDVEKMVKELKAGRDRYGICHVPMGKAKV
>UP000000378_432_genus-Syntrophothermus_no_rank-Terrabacteria_group
KELAVRLGVDPRHADQPHGTGKTRRVLVFAKKVKEAEEAGADVVGGEELAEKLDFDVAVATPDMMGVVGKLGKILGPRGLMPNPKSGTVTFDIARTVKELKAGRDKTAIVHGPIGKVKI
>UP000000379_1257_genus-Truepera_no_rank-Terrabacteria_group
KELALRLGIDPRKSDQPHGTGRSVRVLALTQRVAEAEAAGADYVGGDELIARLDFDAVVATPDMMAAVGKLGRILGPRGLLPNPRSGTVGPNIGELVRALKAGQDKTGVVHAPIGKAPL
>UP000000434_455_genus-Thermobifida_no_rank-Terrabacteria_group
KETSMRLGVDPRKADQPHGTGKTARVLVFAARAEQARAAGADYVGDDDLVERLDFDAVVATPDMMGKIGRLGRILGPRGLMPNPKTGTVTMDVAKAVSDIKGGKDRHGNLHLIIGKVPV
>UP000000439_528
KSMPFRLSVDPRKADQPHGTGKTAKVLVFARKATEATEAGADIVGDDDLIAKLDFDAVVATPDMMGKVGRLGRVLGPRGLMPNPKTGTVTMDVTKAVKDIKGGKDKNGNLSFLIGKMPV
>UP000000440_2150_genus-Thermosynechococcus_no_rank-Terrabacteria_group
KETAIRLGIDPKYTDQPKGTGQTIRVAVIARKVTEASAAGADVVGSEELIDEMDFDLLIATPDMMPQVAKVGRILGPRGLMPSPKAGTVTFDLPQAIQEFKAGKDRSGIVHVLFGKAQV
>UP000000440_2151_family-Synechococcaceae_no_rank-Terrabacteria_group
KVVAIKLAIQAGKANPPIGPAHGVNIMMFCKNARTADQVGMVVPVEISVYEDRSFTFVLKTPPASVLIQKAAGIEKGSGEPNKKKVGSITRAQLREIAEKKNANDIEAAMRIIEGTATD
>UP000000448_717_genus-Nautilia_phylum-purple_photosynthetic_bacteria_and_relatives
KELKLKLGVDPRHADQPHGTGKTVKVAVLAKKADEAKEAGADIVGEEEVLEMLDFDILIATPDMMGKLGRFGKILGPKGLMPNPKTGTVTMDVAQAVKNAKAGQDKKGNMHVGIGKAKL
>UP000000467_1604_genus-Thermoacetogenium_no_rank-Terrabacteria_group
KEIAVRLGIDTRHADQPHGTGKTRKVLVFAKKAQEAVEAGADYVGAEDLVQKLDFEVAVATPDVMSMVGRLGRLLGPRGLMPNPKTGTVTFDIARAVKEIKAGKDKTGIVHAPIGKVKI
>UP000000531_2285_phylum-low_GC_Gram+_no_rank-Terrabacteria_group
KETSFRLGIDTRKNDQPHGTGKSQRVLVFAKKITEAEEAGADYVGEADYVQKFDFDVVVATPDMMGEVGKLGRVLGPKGLMPNPKTGTVTMDVKKAVEEIKAGKEKAGIVHASIGKVKV
>UP000000532_1928_family-Thermaceae_no_rank-Terrabacteria_group
KELAAKLGIDPRRSDQPHGLGKQVRVLAIAKKIKEAEEAGADYVGGEEIIQKMDFDAVVATPDVMGAVGKLGRILGPRGLLPNPKAGTVGFNIGEIIREIKAGRDKTGAIHAPVGKARI
>UP000000537_1454_genus-Aliivibrio_phylum-purple_photosynthetic_bacteria_and_relatives
KELAVNLGIDARKSDQPHGTGREIRVAVFTQNAEAAKEAGADLVGMEDLAELMNFDVVVASPDAMRVVGQLGTILGPRGLMPNPKVGTVTPNVAEAVKNAKAGQDKNGIIHTTIGKVSL
>UP000000555_524_genus-Carboxydobrachium_no_rank-Terrabacteria_group
LKTAVRLGVDPRHADQPHGTGKTVKVLVFAKKAKEAEAAGADYVGAEELVEKFDYDVVIATPDMMGVVGRLGKLLGPKGLMPNPKSGTVTFEVEKAVKEAKAGKDKAGIIHVPIGKKKV
>UP000000557_2776_genus-Gloeobacter_no_rank-Terrabacteria_group
KQTAIRLGINPKYADQPRGTGKAIRIAVLAKKVREAEKAGADIAGSEELIERMEFDLMIATPDIMPQVARLGKLLGPRGLMPSPKGGTVTMDLVGAIREFKAGKDRTGIVHIPFGKVEI
>UP000000639_3221_genus-Psychromonas_phylum-purple_photosynthetic_bacteria_and_relatives
QKLAVNLGVDPRRSDQPHGTGRTVRVAVFTQNAEAAKAAGADIVGMDDLAAQLNFDVVIASPDAMRVVGQLGQILGPRGLMPNPKVGTVTPDVATAVKNAKAGQDKNGIIHSTIGKVKV
>UP000000683_802_family-Marinobacter_group_phylum-purple_photosynthetic_bacteria_and_relatives
KELAVNLGIDAKKSDQPNGTGKDVRVAVFTQNAEAAKEAGADIVGMEDLAEQMNFDVVVASPDAMRVVGQLGQILGPRGLMPNPKTGTVTPDVATAVKNAKAGQDKNGIIHASIGKISL
>UP000000718_96_family-Nitrospiraceae_phylum-Thermodesulfovibrio_group
KENSINLGIDPRKSDQPHGTGKEVRVLVFAKKEKEAREAGADYVGAEDLIEKLEFDRAIATPDMMGQVGKLGKILGPRGLMPNPKLGTVTFDIGKAVKEAKAGKDKGGVVHVPIGKLKI
>UP000000719_1538_genus-Halothermothrix_no_rank-Terrabacteria_group
KDIAVKLGVDPKHADQPKGTGKEVKVIVFAKKAKEAEEAGADVVGADDLAEKLDFDVAIATPDMMSVVGKLGRILGPKGLMPNPKVGTVTFELEKAVKDAKAGKDKNGNIHLPIGKVKV
>UP000000737_882_genus-Lyngbya_no_rank-Terrabacteria_group
KETAIRLGIDPKYTDQPKGTGQTIRVAVLAKKVNEALTSGADIAGSEDLINDLDFDCLIATPDMMPQVAKLGRLLGPKGLMPSPKGGTVTTDVAQAIQEFKAGKDRTGIVHVMFGKTPV
>UP000000737_883_family-Oscillatoriaceae_-S.F.Gray-_Harvey_ex_Kirchner_no_rank-Terrabacteria_group
KIVAIKLAITAGKANPPIGPAHGVNIMAFCKNAKTADKAGLVIPVEISVYEDRSFTFILKTPPASVLIKKALGIEKGSGEPHTRKVGKLSQAQLREIAETKNANDIEAAMKIVAGTASA
>UP000000771_1748_genus-Acidimicrobium_no_rank-Terrabacteria_group
RQLAVRLGVDPRRADQPHGTGRRVRVAVFAAAAQEAREAGADIVGADDLVERLDFDVAIATPDLMGQVGRLGRILGPRGLMPNPRTGTVTHDVGRAVREFKAGRDRVGNVHVPIGKVAI
>UP000000788_1435_genus-Prochlorococcus_no_rank-Terrabacteria_group
KESSVRLGIDPKYTDQPNGTGQTIRIAVIARKVAEAKSAGADLAGEEELVDSMGFDLLIATPDMMPKVAKLGRVLGPRGLMPNPKTGTVTADLVGAIKEFKAGKDKAGIIHVRFGKAEV
>UP000000798_1360_genus-Aquifex_phylum-Aquificaeota
KKMEMRLNVDPRYADQPHGLGKPIKVVVFAEYAKKAEEAGADYVGGDELINKTDFDVAIATPEMMPKVAKLGRILGPRGLMPSPKTGTVTTNVEQAIKDAKRGRDKAGNVHMPVGKIKL
>UP000000799_1330_family-Campylobacteraceae_phylum-purple_photosynthetic_bacteria_and_relatives
KTLKLKLNVDPRHADQPAGTGKKVRVAVIAKKADEAKNAGADIVGSDDLVEEMNFDVLIATPNLMGLVGKVGRILGPKGLMPNPKTGTVTMDVAQAVNNAKSGQDKQGNIHAGLGKVKL
>UP000000845_2873_genus-Sebaldella_phylum-fusobacteria
FDTKFRLGVDPRHADQPHGTGKNVRILVITSKIDEALKAGAEYAGDDEYISKLDFDLVIATPDMMPKLGKLGKLLGTKGLMPNPKSGTVTTDVAKTVDEFKKGKDKLGSIHVPIGKVKI
>UP000000939_2592_genus-Arquibacter_phylum-purple_photosynthetic_bacteria_and_relatives
KELKLNLNVDPRHADQPHGTGKTVRVAVFAKKMDEAKAAGADIVGNDDLVESIDFDVLIATPDCMGMVGKIGRILGPKGLMPNPKTGTVTMDVSKAVNDAKGGQDKKGNMQAAVGKVSL
>UP000000948_1619_genus-Ulvina_phylum-purple_photosynthetic_bacteria_and_relatives
KSNALNLGIDPRHADQPNGTGKTLRVAVFARKAEEAQAAGADIVGAEDLMEKINFDRCIATPDMMALVGRLGKILGPRGLMPNPKLGTVTMNVKGAVEAAKSGQEKSGIVHAGVGKAQL
>UP000000954_1149_genus-Cryptobacterium_no_rank-Terrabacteria_group
KELAFRLGIDTRQADQPNGSGKTVRVAVFAEAARAASEAGADIVGSDDLVADIDFDAAIATPDQMAKVGRLGKVLGPRGLMPNPKLGTVTNDVAKAITELKGGRDRYGITHVVLGKAAI
>UP000001023_821_genus-Silicibacter_phylum-purple_photosynthetic_bacteria_and_relatives
KSAAMNLGVDPRHADQPNGTGKTVRVAVFARKAEEAQAAGADIVGAEDLMETIEFDRCIATPDMMPVVGRLGKILGPRNLMPNPKVGTVTMDVAQAVQNAKGGEEKAGVIHAGVGKVSV
>UP000001026_1734_genus-Prochlorococcus_no_rank-Terrabacteria_group
KENAIRLGIDPKYTDQPNGTGQSIKIAVITSNVAKAKSAGADLFGEEDLVESMDFDLLIATPDMMPKVAKLGRVLGPRGLMPNPKAGTVTGDIASAIKEFKAGKDKAGIVHVRFGKAQV
>UP000001029_1465_genus-Elusimicrobium_phylum-Elusimicrobia
KENAIALGIDTRKADQPNGTGKTKKIAVVAKKAKEAQEAGADLVGGDDIIEDINFDVLLATPDTMKDLSKAAKVLGPRGLMPNPKSGTVTFDLAKAISELKAGRDAYGIVHTIVGKARV
>UP000001054_2673_species-Sinorhizobium_fredii_phylum-purple_photosynthetic_bacteria_and_relatives
KERAMNLGVDPRHADQPNGTGRSVRVAVFARKADEAKAAGADVVGAEDLVEIIDFDRCIATPDMMPLVGRLGKVLGPRGMMPNPKVGTVTMDVTAAVKSSKGGAEKAGIVHAGVGKAKI
>UP000001062_1327_genus-Marinomonas_phylum-purple_photosynthetic_bacteria_and_relatives
SELSVNLGVDPRKSDQPHGTGKDVRVAVFAQNAEAAKEAGADIVGFDDLAEQLDFDVVIASPDAMRVVGQLGQVLGPRGLMPNPKVGTVTPDVATAVKNAKAGQDKNGIVHAGVGSILI
>UP000001110_622_genus-Thermosipho_phylum-Thermotogaeota
KKVAIKTNIDYRKSDQPHGTGKEVRVLVFAKKAEEAKKAGADYVGAEDLAEKLDFDVAIATPDMMKIIGRLGKILGPRGLMPNPKAGTVTNDVAAAVKDFKKGRDKTGNLHIPVGKAKV
>UP000001113_4187_genus-Marinomonas_phylum-purple_photosynthetic_bacteria_and_relatives
SELSVNLGVDPRKSDQPHGAGKDVRVAVFAQNAEAAKEAGADVVGFEDLAEQLDFDVVIASPDAMRIVGQLGQVLGPRGLMPNPKVGTVTPDVATAVRNAKAGQDKNGIIHAAVGSIQI
>UP000001115_2269_genus-Synechococcus_no_rank-Terrabacteria_group
KANAVRLGIDPKYTDQPKGTGRSIRIAVITRKVAEAKAAGAELVGDEELVDSMDFDLLIATPDMMPKVAKLGRVLGPRGLMPNPKTGTVTTDVTNAINEFKAGKDRSGIVHVQFGKAEV
>UP000001118_261_genus-Terugumarcum_phylum-purple_photosynthetic_bacteria_and_relatives
KELKLRLGVDPRHADQPHGTGKTVRVAVFAKKADEAKECGADIVGAEDLVEQIDFDIAIATPDMMGLVGKIGRILGPKGLMPNPKTGTVTMDVCQAVKNAKAGQDKKGNIHAGIGKAEL
>UP000001136_1825_genus-Arquibacter_phylum-purple_photosynthetic_bacteria_and_relatives
RDLKLNLNVDPRHADQPNGTGKTVRVAVFAKKLDEAKAAGADVVGNDDLAEAINFDVLIATPDCMGIVGKVGRILGPKGLMPNPKTGTVTMDVTKAVNDAKGGQDKKGNMQAAVGKVIL
>UP000001176_517_genus-Gluconoacetobacter_phylum-purple_photosynthetic_bacteria_and_relatives
KQVALNLGIDPRHADQPNGTGKTLRVGVFARKAEEALAAGADVVGAEDLAEKIAFDRCIATPDMMALVGRLGKILGPRGLMPNPKLGTVTMDVKGAVTAAKSGQEKAGIIHAGIGKARV
>UP000001191_5830_genus-Nostoc_no_rank-Terrabacteria_group
KDTAIRLGIDPKYTDQPKGTGQIVRVAVIARKVNEASNAGADIVGSEELIDEMDFDKLIATPDVMPQVAKLGKLLGPRGLMPSPKGGTVTFDIASAIAEFKAGKDRTGIVHVMFGKTKI
>UP000001203_4103_family-Cyanothecaceae_no_rank-Terrabacteria_group
KETAIRLGIDPKYTDQPKGTGQEIRVAVIARKVQEASNAGADIVGSEELIDEMDFEVLIATPDMMPKVAKLGRLLGPRGLMPSPKGGTVTADLETAINEFKAGKDRTGIVHVMFGKAQI
>UP000001203_4104_family-Cyanothecaceae_no_rank-Terrabacteria_group
KVVAIKLALPAGKANPPVGPAHGVNIMAFCKNAKTSDQAGMVIPVEISVFEDRSFTFVLKTPPASVLIRKAAGIEKGSAQPNNQKVGSISRDQLKEIAQTKNANDIDAAMNIVEGTAND
>UP000001231_885_genus-Kangiella_phylum-purple_photosynthetic_bacteria_and_relatives
KEVSINLGIDPRKSDQPNGTGKDVRVAVFTNNVDEAKAAGADIAGMEDLAEELDFDVVIASPDAMRVVGQLGQILGPRGLMPNPKVGTVTPDVATAVKNAKAGQDKNGIVHAAIGKVAI
>UP000001302_1383_genus-Parvuliarcular_phylum-purple_photosynthetic_bacteria_and_relatives
KENAMNLGVDPRHADQPAGTGRTVRVAVFAKKAEEARAAGADVVGAEDLVEQINFDRVIATPDMMPLVGRLGKQLGPKGLMPNPKVGTVTPNVTKAVQDAKGGAQKQPIIHAGIGKARI
>UP000001332_197_species-Oscillatoriales_cyanobacterium_JSC-12_no_rank-Terrabacteria_group
KETAIRLGIDPKYTDQPKGTGQSIRVAVIARKVTEATNSGADIAGSEELIDEMDFDLLIATPDMMPQVAKLGKLLGPRGLMPSPKGGTVTFDLGQAISEFKAGKDRTGIVHVLFGKAQV
>UP000001332_653_species-Oscillatoriales_cyanobacterium_JSC-12_no_rank-Terrabacteria_group
KVVAIKLALPAGKANPPVGPAHGVNIMMFCKNAKTSDQVGMVVPVEISVYEDRSFTFVLKTPPASVLLQKAAGIDKGSGEPNRKKVGAITRAQLREIAQTKNANDVEAAMKIIEGTAKD
>UP000001369_1466_genus-Sulfurihydrogenobium_phylum-Aquificaeota
KEVSARLGVDPKYADQPHGLGRELKVLVIAQKLKEAEEAGADYVGGEELINKIDFDVVIATPDMMPKMAKLGKILGPRGLMPNPKVGTVTTDIKRAVTEAKKGRDKTGNVHVLVGKIKL
>UP000001401_775_genus-Bacillus_no_rank-Terrabacteria_group
KKTAARLGVDPKKADQPNGTGKTQRVLVFAKKAKEAEAAGADFVGEDDLINKFDFDVVVATPDMMAQVGKLGRVLGPKGLMPNPKTGTVTFDVTKAVNEIKAGKDKTGNIHVPIGKVKV
>UP000001405_251_genus-Candidatus_Atelocyanobacterium_no_rank-Terrabacteria_group
KETAIRLGIDPKYTDQPNGTGQSIRVAVIAKKVQEASNAGADIVGSEELIEEMDFEVLIATPDMMPKVAKLGRALGPRGLMPSPKGGTVTSDLGKAISEFKSGKDRTGIVHVIFGKAQI
>UP000001405_252_genus-Candidatus_Atelocyanobacterium_no_rank-Terrabacteria_group
KVVAIKLALPAGKANPPVGPARGVNIMAFCKNAKTSDKAGMIIPVEISVYEDRSFTFVLKTPPASVLILKAAGIEKGSSQPDKEKVGSITYNQLKDIAQTKNANDIDAAMNIVEGTAKD
>UP000001420_1530_family-prochlorophytes_no_rank-Terrabacteria_group
KENAIRLGIDPKYTDQPKGTGQKVRIAVIAKKVAEANSAGADLAGEEELIDSMNFDLLISTPDMMPKVAKLGRVLGPRGLMPNPKAGTVTTDLISSIKEFKAGKDRAGIVHVRFGKAEI
>UP000001422_254_genus-Synechococcus_no_rank-Terrabacteria_group
KDNAVRLGIDPKYTDQPNGTGQTVRIAVVTRKVAEAKAAGAELAGDEDLVETMEFDLLIATPDMMPKVAKLGRVLGPRGLMPNPKAGTVTIDLAGAIQEFKAGKDRTGIVHVRFGKAEV
>UP000001423_1006_genus-Prochlorococcus_no_rank-Terrabacteria_group
KENAVRLGIDPKYTDQPQGTGQSVRIAVISRKLAEAKTAGAELAGDDDLVESMDFDLLIATPDMMPKVAKLGRVLGPRGLMPNPKAGTVTTDLAAAIKEFKAGKDRAGIVHVRFGKAEV
>UP000001425_69_genus-Synechocystis_no_rank-Terrabacteria_group
KETAIRLGIDPKYSDQPKGTGQTVRVAVLARKVKEATDAGADIAGSEELIEEMDFDVLIATPDMMPKIARLGKQLGPRGLMPSPKGGTVTADLAAAVNEFKAGKDRTGIVHVMFGKAPV
>UP000001425_70_genus-Synechocystis_no_rank-Terrabacteria_group
KVVAIKLALPAGKANPPVGPAHGVNIMAFCKNAKTADKPGMIIPVEISVFEDRSFTFILKTPPASVLIRKAAGVEKGSSEPNKNKVASITREQLREIAQTKNANDIDAAMNIIEGTANS
>UP000001485_3558_family-Enterobacteriaceae_phylum-purple_photosynthetic_bacteria_and_relatives
QELAVNLGIDARKSDQPHGTGRTVRVAVFTQNAEAAKAAGADLVGMEDLADQMNFDVVIASPDAMRVVGQLGQILGPRGLMPNPKVGTVTPNVAEAVKNAKAGQDKNGIIHSTIGKATI
>UP000001510_2715_genus-Microcystis_no_rank-Terrabacteria_group
KELAIRLGIDPKYTDQPKGTGRTVRVAVITRKVQEANNAGADIVGSEELIEEMDFEVLIATPDMMPKVAKLGRQLGPRGLMPSPKGGTVTTDLTGAIAEFKAGKDRTGIVHVQFGKAQV
>UP000001511_2538_genus-Trichormus_no_rank-Terrabacteria_group
KETAIRLGIDPKYTDQPKGTGQIVRVAVIARKVTEATNAGADIAGSEELIDQMDFDKLIATPDVMPMVAKLGKLLGPRGLMPSPKGGTVTNDVGGAIAEFKAGKDRTGIVHVMFGKAKI
>UP000001520_226_genus-Deferribacter_phylum-Deferribacteres
KKIAVKLGVDPRHADQPHGTGRQVKVLVFAKKAKEAEEAGADYVGDEDLAKKLDFDKAVATPDMMPVVGKLGRILGPRGLMPNPKVGTVTNNIKDVVKQLKAGMDKAGIVHAPVGKKKV
>UP000001566_2274_genus-Synechococcus_no_rank-Terrabacteria_group
KENAARLGIDPKYTDQPHGTGQTVRIAVITRKVAEAKAAGAELAGDEDLVETMDFDLLIATPDMMPKVAKLGRVLGPRGLMPNPKAGTVTTDLAAAINEFKAGKDRTGIVHVRFGKAEV
>UP000001591_1419_genus-Rhodospirillum_phylum-purple_photosynthetic_bacteria_and_relatives
RSNAMNLGIDPRHADQPNGTGKTVRVAVFARKADEALAAGADIVGAEDLADKFNFDRCIATPDMMGVVGRLGKILGPRGLMPNPKLGTVTPNVAEAVKAAKGGAEKTGIVHAGVGKAKL
>UP000001600_2354_family-Rhizobiaceae_phylum-purple_photosynthetic_bacteria_and_relatives
KERAMNLGVDPRHADQPNGTGRSVRVAVFARKADEAKAAGADIVGAEELVEIIDFDRCIATPDMMPLVGRLGKVLGPRGMMPNPKVGTVTMDVKGAVEASKGGAEKAGIVHAGIGKAKI
>UP000001662_1624_genus-Lachnoclostridium_no_rank-Terrabacteria_group
KQNAIRTGCDGRHADQPHGTGKTVRILVFAKKADEAQAAGADYVGAEELIPKLDFDVVVATPDMMGVVGRLGRVLGPKGLMPNPKAGTVTMDVTKAINDIKAGKDKTNIIHVPVGKAKL
>UP000001683_1351_genus-Natronanaerobium_no_rank-Terrabacteria_group
KETGCRLGVNPKYNDQPNGTGKTAKVVVFAKKAKEAEDAGADIVGAEELVNKLDFDVAIATPDMMSMVGKLGRVLGPKGLMPNPKAGTVTNDISKAVEEAKAGKDRSGNVHVPIGKEKI
>UP000001688_589_genus-Synechococcus_no_rank-Terrabacteria_group
KETAIRLGIDPKYTDQPKGTGQSVRVAVITSQVKVAEESGADLVGSEELIEDMDFEVLIATPDMMPKVARLGRQLGPRGLMPSPKGGTVTTDVATAIAAFKAGKDRAGIVHVLFGKSQV
>UP000001688_590_family-Synechococcaceae_no_rank-Terrabacteria_group
KVVTIKLALPAGKANPPVGPAHGVNIMAFCKNAKTSDQAGMIIPVEISVYEDRSFTFILKTPPASVLIRKAAGVEKGSAQPNKQKAGSISRAQLQEIAQTKNANDIEAAMNIVAGTATD
>UP000001693_3952_genus-Leptothrix_phylum-purple_photosynthetic_bacteria_and_relatives
KEFAVQLGVDAKKSDQPNGTGKTKRVAVFTQKADEARAAGADIVGMDDLAAEINFDVVIASPDAMRVVGQLGQILGPRGLMPNPKVGTVTADVATAVRNAKAGQDKGGIIHGTIGRRRV
>UP000001732_1108_genus-Coprothermobacter_no_rank-Terrabacteria_group
KKMAYRLGINPKYPDQPHGTGKPVRVLVLAKKATEAANAGADYVGADDLVEKLDFDVVIATPDMMGAVGRLGKILGPRGLMPNPKAGTVTMDIEKTVKEFKAGKDKTGNLHVPIGKAKV
>UP000001820_2409_genus-Thermovum_phylum-purple_photosynthetic_bacteria_and_relatives
KERAMNLGVDPRHADQPNGTGRSVRVAVFAKKADEAKAAGADIVGAEDLVETINFDRCIATPDMMPLVGRLGKVLGPRGLMPNPKVGTVTTDVAAAVKASKGGAEKAGIVHAGVGKVKI
>UP000001870_3460_genus-Alteromonas_phylum-purple_photosynthetic_bacteria_and_relatives
KELAVNLGIDAKKSDQPNGTGKDVRVAVFTQNAEAAKEAGADIVGMDDLAEQMNFDVVVASPDAMRVVGQLGQILGPRGLMPNPKTGTVTPDVATAVKNAKAGQDKNGIIHASIGKIAL
>UP000001877_4847_genus-Brevibacillus_no_rank-Terrabacteria_group
KKAAFRLGVDPKRADQPHGTGKVQRVLVFAKKAKDAEAAGADFVGDADMIAKFDFDVVVATPDMMGEVGKLGRVLGPKGLMPNPKTGTVTFDVTKAVNEIKAGKDKAGNIHAPIGKARV
>UP000001910_1307_genus-Leptotrichia_phylum-fusobacteria
FDTKVRLGVDPRHADQPNGTGKTVRILAITSNIDKALAAGADFAGDDEYINKLDFDLVIATPDMMPKLGRLGRILGTKGLMPNPKSGTVTTNIEQTIQEFKKGKDKLGSIHLPIGKVKV
>UP000001917_1404_genus-Alicyclobacillus_no_rank-Terrabacteria_group
KKTAVRLGVDPKKQDQPHGTGKTPRVLVFAKKAREAQEAGADFVGDEDLIQKLDFDVAVATPDMMPAVGRLGRILGPRGLMPNPKTGTVTFDVARAVNEIKSGKDKAGIIHCPIGKARV
>UP000001935_1654_genus-Anaeromyxobacter_phylum-purple_photosynthetic_bacteria_and_relatives
KQTAINLGVDPKHADQPHGMGKTVRLAVFAKKAKEAQEAGADIVGAEDLAEKMDFDKLIATPDMMGVVGRLGKILGPRGLMPNPKVGTVTMDLARAVKEQKAGKEKAGIVHVPFGKAKL
>UP000001938_1736_genus-Synechococcus_no_rank-Terrabacteria_group
KETAIRLGIDPKYADQPRGTGQEIRVAVIARKVVEAQNAGADRVGYEDLIEEMDFDLLIATPDVMPQVAKLGRLLGPRGLMPSPKGGTVTMDLAQAIKEFKAGKDRTGIVHLIFGKCEV
>UP000001959_696_family-Hyphomonas_group_phylum-purple_photosynthetic_bacteria_and_relatives
KSNAINLGVDPKYADQPAGTGKTIRVAVFAKKAEEALAAGADIVGADDLFEKMDFDRVIATPDMMGLVGRLGKVLGPRGLMPNPKVGTVTPNVAQAVKDAKGGAEKAGIVHAGVGKAAI
>UP000001968_224_subspecies-Syntrophomonas_wolfei_subsp._wolfei_no_rank-Terrabacteria_group
KEIAIKLGVDPRHADQPNGTGKTRKVLVFAKKIKEAELAGADYVGGEDLAEKFDFDVAVATPDMMAVVGKMGKILGPRGLMPNPKAGTVTFDIERTIKELKAGRDKSAIVHAPIGRIKI
>UP000001976_2554_genus-Sinorhizobium_phylum-purple_photosynthetic_bacteria_and_relatives
KERAMNLGVDPRHADQPNGTGRSVRVAVFARKADEAKAAGADVVGAEELVEIIDFDRCIATPDMMPLVGRLGKVLGPRGMMPNPKVGTVTMDVTGAVKASKGGAEKAGIVHAGIGKAKV
>UP000001981_3667_class-gamma_subgroup_phylum-purple_photosynthetic_bacteria_and_relatives
KELAVNLGIDARKSDQPNGTGKEVRVAVFTQNAEAAKEAGADIVGMEDLAEQMNFDVVVASPDAMRVVGMLGQILGPRGLMPNPKTGTVTPDVATAVKNAKAGQDKNGIIHASIGKITI
>UP000001989_2532_family-Zymomonas_group_phylum-purple_photosynthetic_bacteria_and_relatives
KQNALNLGVDPRHADQPKGTGKDVRVGVFARKADEAKAAGAEVVGAEDLLETVDFDRCIATPDMMGLVGRLGKILGPKGLMPNPKLGTVTMNVAEAVKAAKGGQEKAGIIHSGIGKAKI
>UP000001991_299_species-Lactobacillus_reuterii_no_rank-Terrabacteria_group
KDIAFNLNVDTKQADQPNGTGKDQTVIVFANNAKAAQEAGADFVGDDDLVEKLDFDVAIATPDMMPKVGRLGRVLGPKGLMPNPKTGTVTMDVAKAVSDAKAGQDRDGNVAVPFGKVTL
>UP000002008_2085_family-photosynthetic_flexibacteria_no_rank-Terrabacteria_group
KETSLRLGIDPRHADQPHGTGKTVRVLVFAQAVQAALDAGADYAGSDDLIARFDFDVAIATPDMMGKVGRIGRKLGPRGLMPNPKSGTIVADLARTIREVKGGRDKTGILHVAIGKVPV
>UP000002016_461_family-Thermotogaceae_phylum-Thermotogaeota
KQTALSTNIDTKRPEQPHGTGKRVRVLVFAKKAEAAKNAGADYVGGDELVEKTDFDVAIATPDMMRSIGKLGKILGPRGLMPSPKSGTVTEDVETAVKAFKMGRDKTGCIHIPVGKCKI
>UP000002019_555_genus-Cloacimonas_no_rank-Fibrobacteres/Acidobacteria_group
KSLPFNLGVDPRKADQPHGTGKEMRVLVFAEKAEEAKKAGADYVGVDDLIEKFDFDVVIATPNLMGRIGKLGRVLGPRGLMPNPKVGTVTMDVGKAVQEAKSGKDKFANLHIPVGKLKI
>UP000002030_506_genus-Thermoanaerovibrio_phylum-Synergistetes
KEVAVRLGVDPRHADQPHGTGKTKRVLVIAGKVKEAEEAGADFVGGEDMVQRLDFDAVIATPDMMRAVGRLGKVLGPRGLMPSAKTNTVTFDVADAVREIKAGRDKTGITHNAIGKAPM
>UP000002072_941_genus-Streptobacillus_phylum-fusobacteria
FDTKIRLGVDPRHADQPHGTGKTIKILAITSNIDKALAAGADFAGDEEYINKMDFDLVIATPDMMPKLGKLGRVLGTKGLMPNPKSGTVTTNISQTVEEFKKGKDKLGSIHLPIGKVKI
>UP000002156_1871_family-Thermoanaerobacteriaceae_no_rank-Terrabacteria_group
LKTAVRLGVDPRHADQPHGTGKSVKVLVFAKKAKEAEAAGADYVGAEELVAKFDYDVVVATPDMMGAVGRLGKILGPKGLMPNPKSGTVTFDLEKAIKEIKAGKDKAGIIHVPIGKKKV
>UP000002191_930_genus-Sporovibrio_phylum-purple_photosynthetic_bacteria_and_relatives
IEGAINLGVDPKYSDQPNGLGKDVRVVVFCKKIAEAKAAGADYAGSDDLVEKLDFDKAVATPDMMALVGKIGRLLGPRGLMPNAKTGTVTMDVVKAVSELKAGKDKAGVLHAPIGKVKI
>UP000002207_1088_genus-Acidobacterium_phylum-Fibrobacteres/Acidobacteria_group
QQVKMRLGVDPRHADQPHGLGKTKKVAVITTRQKEAEAAGAEIVGGEELVEKTDFDALIATPDMMRSVGRLGKVLGPRGLMPNPKTGTVTNDVAAAVKEIKAGKDKTALVHVPVGKLPL
>UP000002208_2165_genus-Deinococcus_no_rank-Terrabacteria_group
KELAFRLGIDPRKSDQPHGTGRTVRVAVITKNVAAAEAAGADVVGSDELIERMEFDAVVATPDMMAAVGKLARLLGPRGLLPNPKSGTVGPDVTGMVRGLKAGRDKTGVVHAPIGKAPL
>UP000002219_5000_family-Nocardiopsis_group_no_rank-Terrabacteria_group
KETSLRLGVDPRKADQPNGTGKTARVLVFATRAEQALAAGADIIGDDEMIEKTDFDAVVATPDLMGKVGRLGRVLGPRGLMPNPKTGTVTPDVAKAVTDIKGGKDRHGNLHFIIGKAPL
>UP000002222_152_genus-Sulfurospirillum_phylum-purple_photosynthetic_bacteria_and_relatives
KNLALKLNVDPRHADQPAGTGKTVRVAVIAKKADEAKAAGADIVGSDDLIEEINFDVLIATPNMMGLVGKVGRILGPKGIMPNPKTGTVTMDVAKAVENNKGGQDKQGNIHAGIGKINL
>UP000002294_50_genus-Anaerococcus_no_rank-Terrabacteria_group
EKTAFSLGVDSRHADQPHGTGKTQKVLAFVKRIDEALAAGADYAGGEDLAAKLDFDVVVATPDMMAVVGRLGRVLGPQGLMPNPKTGTVTPDVKKAIEEIKAGKDKANLIHVPTGKVKL
>UP000002301_1916_family-Brucellaceae_phylum-purple_photosynthetic_bacteria_and_relatives
KERAMNLGVDPRHADQPNGTGRTVRVAVFARKAEEAKKAGADIVGAEELFEIIDFDRCIATPDMMPLVGRLGKVLGPRGMMPNPKVGTVTTDVAAAVAASKGGAEKAGIIHAGIGKVKV
>UP000002349_1542_genus-Dehalogenimonas_no_rank-Terrabacteria_group
RQAALKMGLDPRNSAQPHGLGKEVRVLVFAQAEKTARDAGADIVGGDELVEKLEFDVAIATPEMMGKVGKLGKVLGRKGLMPNPKAGTVVSDLAATINEARMGRDRTGIIHVILGKAKL
>UP000002366_309_genus-Aminobacterium_phylum-Synergistetes
KEVAIRLGVDPRHADQPHGTGITKRVLVLAVKVKEAEDAGADIVGGDDLIQKLDFDAVIATPDMMKSVGRLGKILGPRGLMPSAKAGTVTFDVADAIKEIKAGRDKTAIIHNMVGKKKI
>UP000002377_898_family-Peptococcaceae_no_rank-Terrabacteria_group
KKTAVRLGVDPRHADQPHGTGRTAKVLVFAKKQKEAENAGADYVGAEDMVEKLDFDVVVATPDMMGTVGKLGRILGPKGLMPNPKTGTVTFEVEKAVKEIKAGKDKAGIIHAPIGKVKV
>UP000002382_1148_family-Kosmotogaceae_phylum-Thermotogaeota
KQMPIKTGIEPSKSDQPHGTGKNVKVLVFTRKVEEAKAAGADFVGSDELIQQTDFDVAIATPDMMREIGRLGRILGPRGLMPSPKAGTVTTDVAEAVKAFKAGRDKTGNLHFPIGKKKL
>UP000002384_4152_genus-Cyanothece_no_rank-Terrabacteria_group
KETAVRLGIDPKYTDQPKGTGQTVRVAVIARKVQEASSAGADIVGSEELIDEMDFEVLIATPDMMPKVAKLGRLLGPRGLMPSPKGGTVTTDLAAAIQEFKAGKDRTGIVHVMFGKAQV
>UP000002384_4457_genus-Cyanothece_no_rank-Terrabacteria_group
KIVAIKLALPAGKANPPVGPAHGVNIMAFCKNGKTSDQVGMVIPVEISVFEDRSFTFVLKTPPASVLIRKAAGVERGSNEPNKKNVGSITQDQLREIAQTKNANDIEAAMKIVAGTAKD
>UP000002407_1562_genus-Campylobacter_phylum-purple_photosynthetic_bacteria_and_relatives
KTLALKLNVDPKYADQPAGTGKKVRVAVIAKKADEAKNAGADIVGSEELIEEINFDVLIATPNLMGLVGKVGRILGPKGIMPNPKTDTVTMDITNAVKNAKSGQDKQGNINAGIGKVSL
>UP000002415_817_genus-Fervidobacterium_phylum-Thermotogaeota
KKTAIKTNIDYRKSEQPHGTGKSVRVLVFAKKAEEAKQAGADYVGAEELADKVDFDVAIATPDMMKVIGKLGKVLGPRGLMPNPKTGTVTEDIAAAVSEFKKGKDKTGNLHFPVGKAKL
>UP000002431_1865_genus-Deinococcus_no_rank-Terrabacteria_group
KDLAFRLGIDPRKSDQPHGTGKTVRVAVITKNVAAAEAAGADVVGGEDLIDRMDFDAVVATPDMMAQIGKLARLLGPRGLLPNPKSGTVGPDVAGMVRGLKAGRDKTGVVHAPIGKAPL
>UP000002483_848_genus-Nostoc_no_rank-Terrabacteria_group
KETAIRLGIDPKYTDQPKGTGQIVRVAVIARKVTEASNAGADVVGSEELIDEMDFDKLIATPDVMPQVAKLGKMLGPRGLMPSPKGGTVTFDVASAIAEFKAGKDRTGIVHVMFGKARV
>UP000002483_849_genus-Nostoc_no_rank-Terrabacteria_group
KVVAIKLALNAGKANPPVGPAHGVNIMMFCKNAKTADQAGMVIPVEISVYEDRSFTFVLKTPPASVLIRKAAKIERGSNEPNKKKVGTITTAQLREIAQTKNANDIDAAMKIVAGTATD
>UP000002493_1990_family-Vibrionaceae_phylum-purple_photosynthetic_bacteria_and_relatives
QELAVNLGIDARKSDQPHGTGRDIRVAVFTQNAEAAKEAGADIVGMEDLAEQMNFDVVVASPDAMRVVGQLGTILGPRGLMPNPKVGTVTPNVAEAVKNAKAGQDKNGIIHTTIGKAAV
>UP000002495_1503_family-Helicobacteraceae_phylum-purple_photosynthetic_bacteria_and_relatives
KSLALRLGVDPRHADQPHGTGKKVRVAVFAKKADEAKNAGADVVGADDLAEEINFDMVIATPDMMALVGKVGRILGPKGLMPNPKTGTVTIDVAKAVANAKSGQDKKGIIHAPIGKAKL
>UP000002511_3779_genus-Cyanothece_no_rank-Terrabacteria_group
KETAVRLGIDPKYTDQPKGTGQTVRVAVIARKVNEASGAGADLVGSEELIDAMDFDLLIATPDMMPQVAKVGRILGPRGLMPSPKAGTVTFDLTQAIADFKAGKDRSGIVHVLFGKAQV
>UP000002521_1606_genus-Fusobacterium_phylum-fusobacteria
QKTKLRLGVDPRHADQPHGTGKTVKILAITSNIEKALAAGADYAGAEEYINQLDFDLVIATPDMMPKIGRLGKILGTKGLMPNPKSGTVTPDIAAAVSEFKKGKDKLGSIHAPIGKVKM
>UP000002524_601_genus-Deinococcus_no_rank-Terrabacteria_group
KELAFRLGIDPRKSDQPHGTGRSVRVAVITKNVQAAEAAGADVVGSDELIERMDFDAVVATPDMMAQIGKLARLLGPRGLLPNPKSGTVGADVAGMVRGLKAGRDKTGVVHAPIGKAPL
>UP000002535_564_genus-Prochlorococcus_no_rank-Terrabacteria_group
KENAIRLGIDPKYTDQPSGTGQKIRIAVVTRKVNEATKAGADLAGEEDLVDSMNFDLLISTPDMMPKVAKLGRVLGPRGLMPNPKAGTVTTDLEGAIKEFKAGKDKAGIVHVRFGKAEV
>UP000002601_3389_genus-Sporovibrio_phylum-purple_photosynthetic_bacteria_and_relatives
VEKAINLGVDPKYSDQPNGLGKEIRVACFVSKEAEAKEAGADFVGGDDLVAKLDFDKAIATPDMMAKVGQIGRVLGPRGLMPNAKTGTVTFDVASAVKEVKAGRDKAGVLHAPIGKVKI
>UP000002675_1896_genus-Vibrio_phylum-purple_photosynthetic_bacteria_and_relatives
KELAVNLGIDARKSDQPHGTGRDIRVAVFAQNAEAAKEAGADIVGMEDLAEQMNFDVVVASPDAMRVVGQLGTILGPRGLMPNPKVGTVTPNVAEAVKNAKAGQDKNGIIHTTIGKVAV
>UP000002703_3804_family-Roseobacter_group_phylum-purple_photosynthetic_bacteria_and_relatives
KQAAMNLGVDPRHADQPNGTGKTVRVAVFARKADEAKAAGADIVGAEDLMETIEFDRCIATPDMMPLVGRLGKILGPRNLMPNPKVGTVTMDVKSAVEAAKGGEEKAGVIHAGVGKMSV
>UP000002714_1733_genus-Sulfurimonas_phylum-purple_photosynthetic_bacteria_and_relatives
KNLVFNLNVDPRHADQPHGTGKTVRVAVFAKKADEAKAAGADIVGTDDLVQQFNFDIVVAAPDCMGLVGQIGRILGPKGMMPNPKTGTVTPDVATAVKNVKGGQDKKGNIHAGIGKAKL
>UP000002717_1820_family-Synechococcaceae_no_rank-Terrabacteria_group
KETAIRLGIDPKYTDQPKGTGQTIRVAVIARKVAEAKAAGADIAGSEELIEELDFDLLIATPDVMPQVAKLGRQLGPRGLMPSPKGGTVTFDLEQAINEFKAGKDRTGIVHVLFGKAEV
>UP000002745_1211_genus-Hirschia_phylum-purple_photosynthetic_bacteria_and_relatives
KSNAVNLGVDPKYADQPHGTGRTVRVAVFARKADEAREAGADIVGAEDLMEEMDFDRVIATPDMMAIVGRLGKVLGPRGLMPNPKVGTVTPNVAKAVADAKGGAEKTGIVHVGVGKAEI
>UP000002768_2233_genus-Nesseira_phylum-purple_photosynthetic_bacteria_and_relatives
KKAAFNLGVDPRKSDQPKGTGKITRVAVFTQNADAAKEAGADVVGFEDLAAELNFDVVIASPDAMRIVGQLGTILGPRGLMPNPKVGTVTPNVAEAVKNAKAGQDKAGIVHATIGRARV
>UP000002881_702_genus-Mesotoga_phylum-Thermotogaeota
KNFPLKLSIDPAKSDQPNGTGKDVRVLVFARQAETAKRCGADFVGSDDLVQQTDFDVAIATPDMMRDIGKLGKVLGPRGLMPSPKAGTVTADVEDAVKGFKAGRDKTGNLHLPIGKKKV
>UP000002930_2765_genus-Rhodovulum_phylum-purple_photosynthetic_bacteria_and_relatives
KERAMNLGVDPRHADQPNGTGRTQRVAVFARKADEARAAGADVVGAEDLVEQIDFDRCIATPDLMPLVGRLGKVLGPRGMMPNPKVGTVTMDVTSAIQGAKGGSEKAGIIHAGVGKVKI
>UP000002935_267_genus-Synechococcus_no_rank-Terrabacteria_group
KANAARLGIDPKYTDQPKGTGQTIRIAVIARKVAEAKAAGADLAGDDELVEAIDFDLLIATPDMMPKVAKLGRVLGPRGLMPNPKAGTVATDLAGAINEFKAGKDRTGIVHVRFGKASV
>UP000002943_1576_genus-Vibrio_phylum-purple_photosynthetic_bacteria_and_relatives
QELAVNLGIDARKSDQPHGTGRDIRVAVFTQNAEAAKEAGADVVGMEDLAEQMNFDVVVASPDAMRVVGQLGTILGPRGLMPNPKVGTVTPNVAEAVKNAKAGQDKNGIIHTTIGKAAV
>UP000002970_3310_class-Clostridia_no_rank-Terrabacteria_group
KKASIRTGCDGRHADQPHGTGKTVRILVFAKKADEAQAAGADFVGAEELIPKLDFDVVVATPDMMGVVGRLGRVLGPKGLMPNPKAGTVTMDVTKAINDIKAGKDKTNIIHVPVGKAKL
>UP000002975_1439_family-Fusobacteriaceae_phylum-fusobacteria
AKTRLKLGVDPRHADQPHGTGKTVKILAITSNVQKALDAGADYAGAEEYISQLDFDLVIATPDMMPKIGRLGKILGTKGLMPNPKSGTVTPDVAGAVSEFKKGKDKVGSIHVAIGKAKM
>UP000003011_1549_genus-Johnsonella_no_rank-Terrabacteria_group
KKTAIRTGCDGRHAEQPHGTGKKVRILVFAKKLDEANAAGADFVGGDELVPKLDFDVVVATPDMMGVVGRLGKILGPKGLMPNPKAGTVTMDVAKAIEDIKAGKDKTNIVHVPLGKAKL
>UP000003092_967_genus-Fusobacterium_phylum-fusobacteria
AKTRLKLGVDPRHADQPHGTGKTVKILAITSNVQKALDAGADYAGAEEYISQLDFDLVIATPDMMPKIGRLGKILGTKGLMPNPKSGTVTPDIAAAVSEFKKGKDKVGSIHVAIGKAKM
>UP000003157_2873_family-Erysipelotrichaceae_no_rank-Terrabacteria_group
KKTSFKLGLDTRHADQPHGTGKTKKVLVITQKVEEAKAAGADVVGGKEILEDLDFEVMIATPDMMAELGKLGRILGPKGLMPNPKTGTVTMDVTKAVQETKAGKDKDGNVHMPIGRVKV
>UP000003191_1475
KSMPFRLSVDPRKADQPHGTGKTAKVLVFARKATEATEAGADIVGDDDLIAKLDFDAVVATPDMMGKVGRLGRVLGPRGLMPNPKTGTVTMDVTKAVKDIKGGKDKNGNLSFLIGKMPV
>UP000003195_298_genus-Megasphaera_no_rank-Terrabacteria_group
KKMDVNLNVDPKYADQPHGIGKTKRVLVFAQKEKEAQEAGADYVGGDDLVEKFEFDVAIATPDMMGKVGRLGKVLGPKGLMPNPKVGTVTMDVARAVNESKAGKDKAGNIHSPIGKKHI
>UP000003240_1750_genus-Acetonema_no_rank-Terrabacteria_group
QKSSVKLGVDPKYADQPHGTGKTKRVLVFAKKSKEAEQAGADFVGAEDMVEKTDFDVAVATPDMMGLVGRLGKILGPKGLMPNPKVGTVTLDVARAINEIKAGKDKAGNIHAPVGKVRV
>UP000003242_460_genus-Megasphaera_no_rank-Terrabacteria_group
KKMDVNLNVDPKYADQPHGVGKTKTVLVFAQKEKEAQEAGADFVGGDDLIEKLAFDVAVATPNMMGKVGRLGKILGPKGLMPNPKIGTVTMDVAKAVSESKAGKDKAGNIHSPIGKKRI
>UP000003250_4017_genus-Mesorhizobium_phylum-purple_photosynthetic_bacteria_and_relatives
KDRSMNLGVDPRHADQPNGTGRTVRVAVFARKADEARAAGADIVGAEDLVEIINFDRCIATPDMMPLVGRLGKVLGPRGMMPNPKVGTVTADIAGAVKASKGGAEKAGIVHGGVGKVKV
>UP000003277_1847_genus-Dialister_no_rank-Terrabacteria_group
KEAAFNLNINPKYADQPAGTGKTKKVLVFAKKEDEAKAAGADYVGGKELADKMDFDVVVATPDMMAVVGRLGRILGPKGLMPNPKVGTVTMDVTKAVNEIKGGKDKAGNVQVIIGKAHL
>UP000003336_5711_genus-Eisenbergiella_no_rank-Terrabacteria_group
KKTAIRTGCDGRHAEQPNGTGKTVKVLVFAKKVNEAEAAGADYVGGDELIPKLDFDVVVATPDMMGVVGRLGKVLGPKGLMPNPKAGTVTMDVTKAINDIKAGKDKSNIVHVPVGKAKV
>UP000003344_1431_superkingdom-prokaryotes_phylum-purple_photosynthetic_bacteria_and_relatives
KKAAFNLGVDPRKSDQPKGTGKTTRVAVFTQNADAAKEAGADVVGFEDLAAELNFDVVIASPDAMRIVGQLGTILGPRGLMPNPKVGTVTPNVAEAVKNAKAGQDKAGIVHATIGRARV
>UP000003415_2318_genus-Fusobacterium_phylum-fusobacteria
LKTRLRLGVDPRHADQPHGTGKTIKVLAITSNIEKALAAGADYAGAEEYINQLDFDLVIATPDMMPKLGRLGKILGTKGLMPNPKSGTVTPNIAEAVTEFKKGKDKLGSIHVPIGKAKM
>UP000003446_608_family-Atopobiaceae_no_rank-Terrabacteria_group
KELSVRLGVDTRKADQPNGTGKDVRVAVFAEKAREAEAAGADIVGSDELVADINFDAVIATPNLMGKVGRLGRILGPRGLMPNPKLGTVTMDVEKMVKELKAGRDRYGICHVPMGKVRV
>UP000003503_970_genus-Dialister_no_rank-Terrabacteria_group
KKTAFNLNVNTKHADQPHGTGKTKKVLVFAKKEEEAKAAGADYVGGKDYADKFDFDVVVATPDMMAVVGRLGRVLGPKGLMPNPKVGTVTMDITKAVGEIKAGKDKAGNVQVVIGKAHL
>UP000003612_1905_family-Vitreoscillaceae_phylum-purple_photosynthetic_bacteria_and_relatives
KKAAFNLGVDPRKSDQPKGTGKTTRVAVFTQNAEAAKEAGADIVGFEDLAAELNFDVVIASPDAMRIVGQLGTILGPRGLMPNPKVGTVTPNVAEAVKNAKAGQDKAGIVHATIGRARV
>UP000003627_645_family-Vibrionaceae_phylum-purple_photosynthetic_bacteria_and_relatives
KELAVNLGIDARKSDQPHGTGRDIRVAVFAQNAEAAKEAGADLVGMEDLAELMNFDVVVASPDAMRVVGQLGTILGPRGLMPNPKVGTVTPNVAEAVKNAKAGQDKNGIIHTTIGKVAV
>UP000003671_333_genus-Mitsuokella_no_rank-Terrabacteria_group
KKTAVRLGVDPKYADQPHGTGKSKRVLVFAKKVKEAEAAGADFVGSDEIVQKLDFDVAVATPDMMGTVGRLGKILGPRGLMPNPKLGTVTMDLTKAISEIKAGKDKAGNVHCPIGKAPV
>UP000003680_1579_genus-Schleiferella_no_rank-Terrabacteria_group
GQIAMRLGVDPRHADQPHGTGKTNRVLVLAKKIKEAEAAGADYVGGQEYVDKFEFDTVVATPDMMGVVGRIGRVLGPKGLMPNPKSGTVTFDLTKAVEDIKAGKDKAAIINVPIGKVKI
>UP000003701_1225_genus-Selenomonas_no_rank-Terrabacteria_group
KKTAVRLGVDPKYADQPHGTGKTQRVLVFAKKVAEAEAAGADFVGSDEIVQKLDFDVAVATPDMMGTVGRLGKVLGPRGLMPNPKLGTVTMDLKKAITEIKAGQDKAGNVHVPIGKAPV
>UP000003705_640_genus-Schleiferella_no_rank-Terrabacteria_group
TKTAVRLGVDPRHADQPNGTGKEVKVLVLAKKIKEAEAAGADFAGGEELVEKFGFDVMIATPDMMGVVGKIGRVLGPKGLMPNPKSGTVTFDVEQAVKEVKAGKDKAAIINVPIGKVRV
>UP000003779_3681_family-Nocardiopsis_group_no_rank-Terrabacteria_group
KETTLRLGVDPRKADQPNGTGKTARVLVFATRAEQARAAGADIVGDDDLVTQLDFDAVVATPDLMGKVGRLGRVLGPRGLMPNPKTGTVTPDVAKAVTDIKGGKDRHGNLHFIVGKVPL
>UP000003803_3605_genus-Anaerotruncus_no_rank-Terrabacteria_group
TKTGVRLGVDSRHADQPNGTGKKVRVAVFAKKVQAAIDAGAEIVGGEDLMERMEFDVVIASPDMMGIVGRLGKILGPRGLMPNPKAGTVTPDVARAVTEAKAGKDKTNIIHCPIGKVKI
>UP000003806_970_family-[Clostridiales]_Family_XV._Incertae_Sedis_phylum-Synergistetes
KKAAVKLNVDPRHADQPHGTGKTKTVLVLTA-TSAAKEAGADFIGGADMVEKLDFDAVIATPDMMRFIGPLGKVLGPRGLMPSAKAGTVTANVGDAVREIKAGRDKFAITHNVIGKIRL
>UP000003821_677_genus-Anaerococcus_no_rank-Terrabacteria_group
EKTAVRLGVDSRHADQPHGTGRDVKVLAIVKKVEEALSAGADYAGSEEYTDKLDFDVIVTSPDMMGQVGRLGRVLGPQGLMPNPKSGTVTNDIANAIKEVKAGKDKNNLVHVPTGKVKL
>UP000003835_3319_genus-Coleofasciculus_no_rank-Terrabacteria_group
KETAIRLGIDPKYTDQPKGTGQVVRVAVIAKKVTEATNAGADIAGSEELIGEMDFDRLIATPDMMPQVAKLGRLLGPRGLMPSPKGGTVTFDLTQAIEEFKAGKDRTGIVHVMFGKAEV
>UP000003904_242_genus-Ahrensia_phylum-purple_photosynthetic_bacteria_and_relatives
KKAAMNLGVDPRHADQPNGTGKDMRVAVFARKADEATAAGADVVGAEDLMERIPFDRIIATPDMMALVGRLGKVLGPRGLMPNPRVGTVTPDVTQAVKDAKGGSEKAGVIHAGIGKAKV
>UP000003950_2739_genus-Cyanobium_no_rank-Terrabacteria_group
KANAVRLGIDPKYTDQPHGTGQSIRIAVIARAVAAAKAAGADLAGDDDLVDQMDFDLLIATPDMMPKVAKLGRVLGPRGLMPNPKAGTVTTDLAGAIAEFKAGKDRTGIVHVRFGKAQV
>UP000003959_5893_genus-Moorea_no_rank-Terrabacteria_group
KVVAIKLALPAGKANPPVGPAHGVNIMAFCKNAKTADQAGMVIPVEISVFEDRSFTFILKTPPASVLIKKAAGIEKGSAQPNRTKAGSLTRSQLQEIAQTKNANDIEAAMKIVEGTATD
>UP000003959_5894_genus-Moorea_no_rank-Terrabacteria_group
KETAIRLGIDPKYTDQPKGTGQTIRVAVIARKVSEATNSGADIAGSEELIAEMDFDRLIATPDMMPKVARLGRLLGPRGLMPSPKGGTVTNDIAQAIQEFKAGKDRTGIVHVMFGKVEV
>UP000004055_1175_species-Staphylococcus_lugdunensis_no_rank-Terrabacteria_group
KETSFRLGIDTRKNDQPNGTGKSQRVLVFAKKITEAEEAGADYVGEAEYAQKFDFDVVVATPDMMGEVGKLGRVLGPKGLMPNPKTGTVTMDVKKAVEEIKAGKEKAGIVHATIGKVKV
>UP000004070_494_genus-Atopobium_no_rank-Terrabacteria_group
KELAIRLGVDTRKADQPHGTGKSVRVAVFAEKAREAEAAGADLVGGDELVEALDFDAAIATPQMMGKVGKLGRILGPRGLMPNPKLGTVTMDVAKMVSELKAGRDRYGICHVPMGKAKV
>UP000004073_1993_family-Clostridiaceae_no_rank-Terrabacteria_group
VKTGVKLGVDGRHADQPNGTGKQVRVLAICKNQKLAEEAGAEFVGAEDMVQKMDFDVLITTPDMMGLVGRLGKVLGPRGLMPNPKAGTVTPDIAKAVKEAKAGKDKTNIIHCPIGKVRI
>UP000004191_367_genus-Helococcus_no_rank-Terrabacteria_group
KKAALKLGVDSRHADQPNGTGKDVRVAVFAKKVNEALEAGADFAG-EDLIAKLDFDVAIATPDMMGQIGRVARILGPRGLMPNPKTGTVTLELEKAIKEAKSGKDKQNIVHVAVGKAKL
>UP000004226_963_genus-Leptotrichia_phylum-fusobacteria
FDTKIRLGVDPRHADQPHGTGKTIKILVITSNIQKALNAGADYAGDDEYISKMEFDLVIATPDMMPKLGKLGKTLGTKGLMPNPKSGTVTTDVEKTVEEFKKGKDKLGSIHLPIGKVKI
>UP000004291_2052_genus-Hoeflea_phylum-purple_photosynthetic_bacteria_and_relatives
KERAMNLGVDPRHADQPNGTGRTVRVGVFARKADEARAAGADVVGAEDLVEIIDFDRCIATPDMMPLVGRLGKVLGPRGMMPNPKVGTVTMDVAAAVNASKGGAEKAGIVHAGIGKAKI
>UP000004315_2433_genus-Holdemanella_no_rank-Terrabacteria_group
KETSFRLNVDPRHADQPNGTGKTQRVCVVAQKEKEAQAAGADFVGGADIIEKFDFDVLVATPDMMGQLGRLGRVLGPKGLMPNPKTGTVTMDVAKAIDEIKKGKDKEGNINLAIGKTHV
>UP000004319_731_family-Acetobacteraceae_phylum-purple_photosynthetic_bacteria_and_relatives
KSNALNLGIDPRHADQPNGTGKTLRVGVFARKAEEAQAAGADVVGAEDLMEKINFDRCIATPDMMALVGRLGKILGPRGLMPNPKLGTVTMDVKGAIEAAKSGQEKAGIVHAGIGKAQL
>UP000004344_2810_family-Hapalosiphonaceae_no_rank-Terrabacteria_group
KVVAIKLALNAGKANPPVGPAHGVNIMMFCKNAKTADQAGMVIPVEISVYEDRSFTFVLKTPPASVLITKAAKIDKGSSEPNKKKVGSITKEQLRQIAQTKNANDIEAAMKIIAGTATD
>UP000004344_2811_family-Hapalosiphonaceae_no_rank-Terrabacteria_group
KETAIRLGIDPKYTDQPKGTGQEVRVAVIARKVTEATNAGADIVGSEDLIDEMDFDKLIATPDVMPQVAKLGKLLGPRGLMPSPKGGTVTFDLASAIAEFKAGKDRTGIVHVMFGKAKV
>UP000004367_2186_genus-Mobilicoccus_no_rank-Terrabacteria_group
KETALRLSVDPRKADQPHGTGKTARVLVFANNAEAAREAGADFVGSDDMLEKLDFDAVVATPDLMGKVGRLGKVLGPRGLMPNPKTGTVTMDVAKAVSDIKGGKDKHSNLHFIIGKAPL
>UP000004399_783_family-Eggerthellaceae_no_rank-Terrabacteria_group
KEVSFRLGIDTRQANQPNGSGKQVRVAVFAEQADAAREAGADIVGSDDLVADIDFDAAVATPNMMAKVGRLGRILGPRGLMPNPKLGTVTMDVATAIADLKGGKDRFGIAHVILGKVKI
>UP000004431_167_genus-Atopobium_no_rank-Terrabacteria_group
KELSIRLGVDTRKADQPHGTGKTVRVAVFAEKAKEAQEAGADIVGSDDLIADINFDAVVATPNLMGKVGRLGRVLGPRGLMPNPKLGTVTMDVAKIISELKAGRDRYGICHVPVGKVKV
>UP000004465_171_genus-Facklamia_no_rank-Terrabacteria_group
KEIDYNLNIDVKKADQPNGTGKTQTVVVIAKKAQEAQEAGADFVGEEELINKLDFDVMVATPDMMGQVGRLGRILGPKGLMPNPKTGTVTMDVTKAVKDIKAGQDKAGIVNVPIGKVKI
>UP000004469_2783_genus-Eubacterium_no_rank-Terrabacteria_group
KETNFKLNVDPRHADQPHGTGKTQKVCVITQKEQEAKDAGADFVGGKELLEEFDFDVIVATPNMMGELGKLGRLLGPKGLMPNPKTGTVTMDVAKAVEDIKKGKDKEGNINLMIGKVHV
>UP000004505_280_family-Fusobacteriaceae_phylum-fusobacteria
LKTKLRLGVDPRHADQPHGTGKTVKVLAITSNVEKALEAGADYAGSDEYIAQLDFDLVIATPDMMPKLGRLGKILGTKGLMPNPKSGTVTPDIAGAVSEFKKGKDKLGSIHVPIGKAKM
>UP000004507_861_genus-Tanella_phylum-purple_photosynthetic_bacteria_and_relatives
KGSAMQLGVDPRHADQPNGTGKTVRVAVFARKADEAKAAGADIVGAEDLMETIDFDRCIATPDMMAIVGRLGKVLGPRNLMPNPRVGTVTMDVKEAVEAAKGGQEKAGVVHAGIGKATV
>UP000004508_5173_genus-Ktedonobacter_no_rank-Terrabacteria_group
KKLNMKLGVDPRHADQPAGTGKEVKVLVFAQKVSEAETAGADFVGLDDLIKQLGFDVAIATPDVMGKVGRLGKKLGPRGLMPSPKAGTITFDLAKTIREVKAGRDKTALLHIPAGKLHL
>UP000004532_2054_family-Microcoleae_no_rank-Terrabacteria_group
KIVAIKLAITAGKANPPIGPAHGVNIMMFCKNARTADQAGLVVPVEISVFEDRSFTFILKTPPASVLIQKAAGIAKGSGESNRKKVGSITRSQLREIAETKNANDIDAAMKIVEGTAAD
>UP000004532_2055_family-Microcoleae_no_rank-Terrabacteria_group
KETAIRLGIDPKYTDQPKGTGQIVRIAVIAKKVKEALNAGADIAGSEELIDEMDFDRLIATPDVMAQVAKLGRLLGPRGLMPSPKGGTVTFDLAQAIEEFKGGKDRTGIVHVMFGKAQV
>UP000004671_2420_genus-Caldothrix_phylum-Deferribacteres
KEIAMRLGVDPRHADQPHGTGKKVRVLVFAKKVQEALDAGADYAGLDEYIEQLDFDVAVATPDVMSKVGRLGRILGARGLMPNPKSGTVTMDVAKAVKEIKAGKDKTGIVHSGVAKVFI
>UP000004701_479_genus-Thalassobium_phylum-purple_photosynthetic_bacteria_and_relatives
KDNAVNLGVDPRHADQPNGTGKTMRVAVFARKADEAKAAGADIVGAEDLMEVIEFDRCIATPDMMPIVGRLGKVLGPRNLMPNPKIGTVTMDVKEAVEAAKGGEEKAGVVHAGVGKATI
>UP000004719_210_species-marine_gamma_proteobacterium_HTCC2080_phylum-purple_photosynthetic_bacteria_and_relatives
KEFAVNLGVDARKSDQPHGTGSVVRVAVFTQNAEKAKAAGADFVGMDELAEQMDFDVVVASPDAMRVVGQLGQILGPRGLMPNPKTGTVTPDVEGAVNNAKAGQDKNGIIQGGIGKVTV
>UP000004830_1948_genus-Collinsella_no_rank-Terrabacteria_group
KELAFRLGIDTRKADQPHGTGKTVRVAVFAEKAREAEEAGADVIGSDELVAAINFDAAIATPNMMAKVGRIGKILGPRGLMPNPKLGTVTMDVAKMVSELKAGRDRYGICHVPLGKAKV
>UP000004972_1906_genus-Synechococcus_no_rank-Terrabacteria_group
KENAARLGIDPKYTDQPEGTGQTVRIAVVARKVAEAKAAGAELAGDDDLVETMDFDLLIATPDMMPKVAKLGRVLGPRGLMPNPKAGTVTTDLAAAIKEFKAGKDRTGIVHVRFGKAEV
>UP000005093_2058_genus-Silicibacter_phylum-purple_photosynthetic_bacteria_and_relatives
KANAMNLGVDTRHADQPNGTGKDIRVAVFARKADEAKEAGADIVGAEDLMESIDFDRCIATPDMMPIVGRLGKILGPRNLMPNPKVGTVTMDVKAAVEAAKGGEEKGGVVHAGVGKATV
>UP000005096_770_genus-Aminomonas_phylum-Synergistetes
KELAVRLGVDPRHADQPHGTGRTKRVLVIAGKVKEAEDAGADFVGGEDMVAKLDFDAVIATPDVMKVVGKLGKVLGPRGLMPSAKTNTVTFDVAAAIAEIKAGRDKTGITHNAVGKASV
>UP000005139_1338_genus-Thermosinus_no_rank-Terrabacteria_group
KKTAVKLGVDPKHADQPYGTGKTKRVLVFAKKAKEAEEAGADFVGAEDMVAKTDFDVAVATPDMMGMVGRLGKILGPKGLMPNPKVGTVTMDVARAVKEIKAGKDKAGNIHAPIGKVKV
>UP000005244_10_species-Peptostreptococcaceae_bacterium_ACC19a_no_rank-Terrabacteria_group
CDVAIKLGVDSRHADQPHGTGKTKRVLVFAKKAKEAETAGADFVGAEELVQKFDFDIVVATPDMMGVVGRLGRVLGPKGLMPNPKSGTVTFDIEKAISEIKAGKDKTNIMHVSIGKVKI
>UP000005277_465_genus-Anaerococcus_no_rank-Terrabacteria_group
EKTAVRLGVDSRHADQPHGTGRNVRVLAIVKKVEEALNAGADFAGNEEYTDKLDFDVIVTSPDMMGQVGRLGRVLGPQGLMPNPKSGTVTNDIANAIKEVKAGKDKNNLVHVPTGKVKL
>UP000005330_538_genus-Thiovulum_phylum-purple_photosynthetic_bacteria_and_relatives
KDLKMNLGVDPRHADQPHGTGKTIRIAVFARKADEAKNAGADIVGAEDLVADIDFDIAVATPDTMGLVGQIGRILGPKGLMPNPKTGTVTMDVTGAINNLKAGQDKKGNMHAGIAKVKL
>UP000005384_621_genus-Hungatella_no_rank-Terrabacteria_group
KKAALRTGCDGRHADQPHGTGKVTRILVFAKKADEAQAAGADFVGGEELIPKLDFDVVVATPDMMGVVGRLGRVLGPKGLMPNPKAGTVTMDVTKAINDIKAGKDKTNIIHVPLGKAKL
>UP000005392_86_genus-Fusobacterium_phylum-fusobacteria
QKTKLRLGVDPRHADQPHGTGKSVKILAITSNVEKALAAGADYAGAEEYISQLDFDLVIATPDMMPKIGRLGKILGTKGLMPNPKSGTVTPDIAAAVSEFKKGKDKLGSIHAPIGKAKM
>UP000005435_811_genus-Ruminiclostridium_no_rank-Terrabacteria_group
LKTAIRLGVDSRHADQPHGTGKKVRVLVFAKKAKEAEQAGADYVGAEELVTKFEFDVVVATPDMMGVVGRLGKVLGPKGLMPNPKAGTVTMDVAKAIADIKAGKDKTNIIHCPIGKVKV
>UP000005481_531_genus-Anaeroglobus_no_rank-Terrabacteria_group
KKMDVNLNVDPKYADQPHGIGKTKRVLVFAQKEKEAQDAGADFVGGDDLVEKLDFDVAVATPDMMGKVGRLGKVLGPKGLMPNPKVGTVTMDVARAVSESKAGKDKAGNIHSPIGKKHI
>UP000005593_107_genus-Synechococcus_no_rank-Terrabacteria_group
KDNAVRLGIDPKYTDQPNGTGQTVRIAVVTRKVAEAKAAGAELAGDDDLVESMDFDLLIATPDMMPKVAKLGRVLGPRGLMPNPKAGTVTTDLAGAIQEFKAGKDRTGIVHVRFGKAEV
>UP000005667_2450_genus-Azospirillum_phylum-purple_photosynthetic_bacteria_and_relatives
KGAAMNLGIDPRHADQPNGTGKTVRVAVFARKVDEALAAGADVVGGDDLAEQINFDRCIASPDMMGVVGKLGKVLGPRGLMPNPKLGTVTPDVAGAVKAAKAGAEKTGIVHAGVGKVKL
>UP000005707_2784_genus-Haloplasma_no_rank-unclassified_Procaryotae
KKTSFRLGVDPRKADQPHGTGKTRTVLVIAKKAKEAEQAGADYVGDAEYIEKFGFDVIVATPDMMPQLGRLGRILGPKGLMPNPKTGTVTMDVTKAVEEIKAGKDKAGNVHVPIGKIKL
>UP000005709_2283_genus-Campylobacter_phylum-purple_photosynthetic_bacteria_and_relatives
KALALKLNVDPRHADQPAGTGKSVRVAVIAKKASEASEAGADIVGADDLIEEINFDVLIATPNLMGLVGKVGRILGPKGVMPNPKTGTVTMDVAQAVKNAKGGQDKQGNIHAGLGKATL
>UP000005766_1076_genus-Synechococcus_no_rank-Terrabacteria_group
KETAIRLGIDPKYTDQPKGTGQDVRVAVVARKVNEASEAGATIAGSEELIEDMDFDVLVATPDMMPKVAKLGRVLGPRGLMPSPKGGTVTFELASAIEEFKAGKDKTGIVHVKFGKVSV
>UP000005837_1548_family-Vitreoscillaceae_phylum-purple_photosynthetic_bacteria_and_relatives
KKTAINLGVDSRKSDQPKGTGKTVRVAVFTQNVEAAKEAGADVVGFEDLAAELDFDVVIASPDAMRIVGQLGTILGPRGLMPNPKVGTVTPNVSEAVRNAKAGQDKAGVVHATIGRARV
>UP000005868_851_genus-Thermovirga_phylum-Synergistetes
KELAVRLGVDPRHADQPHGTGITKRVVVIASKIKEAQEADADFVGGDDIVQKLDFEAVIATPDMMKSVGRLGRILGPRGMMPSAKTGTVTFDLATAVKEIKAGKDKFGIVHNAFGKAKV
>UP000005950_118_genus-Holdemania_no_rank-Terrabacteria_group
KKINFNLNVDPRHADQPNGTGRSQKVLVVTQKEQEAKDAGADFVGGKEILEDFGFDVIVATPDMMGELGKLGKILGPKGLMPNPKTGTVTMNIANAVNEIKKGKDKEGNINVMIGKCRV
>UP000006000_2061_genus-Eubacterium_no_rank-Terrabacteria_group
KKAAIRTGCDGRHADQPNGTGKTVKVLVFAKKADEAQAAGADFVGGEELIPRLDFDVVVATPDMMGVVGRLGRVLGPKGLMPNPKAGTVTMDVTKAIDDIKAGKDKANIIHVPVGKAKV
>UP000006011_428_genus-Oceanicaulis_phylum-purple_photosynthetic_bacteria_and_relatives
KERAVNLGVDPRHADQPNGTGRSMRVAVFARKADEAKAAGAEVVGAEDLVEQINFDKVIATPDMMPLVGRLGKVLGPRGMMPNPKVGTVTMDVTKAVEASKGGAEKAGIVHCGVGKAKV
>UP000006061_195_genus-Anaerobaculum_phylum-Synergistetes
KELPIRLNVDPRHADQPHGTGQEKRVLVIASKVKEAEEAGADFVGGEDIVQKLDFDAVIATPDMMRVVGRLGRILGPRGLMPSAKTGTVTFDIADAVKEIKAGRDRYGIIHAGIGKMKI
>UP000006069_233_genus-Slackia_no_rank-Terrabacteria_group
KEVSFRLGIDTRQADQPNGSGKEVRVAVFAEAAEAAKEAGAEIVGSDDLVAEIDFDATVATPDMMGKVGRLGKILGPRGLMPNPKLGTVTPDVTKAINELKGGKDRYGIAHVIIGKVAV
>UP000006173_187_genus-Tissieria_no_rank-Terrabacteria_group
KSMPYRLSVDPRKADQPHGTGKTAKVAVFARKATEAVEAGADIVGDDDLIEKLDFDAVVATPDMMGKVGRLGRVLGPRGLMPNPKTGTVTMDVTKAVKDIKGGKDKNGNLSFLIGKLPV
>UP000006242_1145_genus-Salinisphaera_phylum-purple_photosynthetic_bacteria_and_relatives
KKLSVNLGVNARKSDQPNGTGKSVRVAVFTQNAEKAKAAGADIVGFNDLAEQINFDMVVATPDAMPVVGRLGQILGPKGLMPNPKTGTVTTDVETAVKNAKAGQDKAGIIHCAIGKVAV
>UP000006286_4011_genus-Fundibacter_phylum-purple_photosynthetic_bacteria_and_relatives
TELSVNLGVDPRKSDQPHGTGKTVRVAVFAQKAEEAKEAGADVVGFDDLAEQINFDVVIASPDAMRVVGKLGTILGPRGLMPNPKVGTVTPDVAQAVKNAKGGQDKGGIIHCTVGQIAI
>UP000006315_863_genus-Bacillus_no_rank-Terrabacteria_group
KKTAFRLGVDPKKADQPHGTGKTQRVLVFAKKVKEAEAAGADYVGDAEFITKFEFDVVVATPDMMGEVGKLGRVLGPKGLMPNPKTGTVTFDVTKAVNDIKAGKDKAGNIHVPIGKVKV
>UP000006327_3735_genus-Paraglaciecola_phylum-purple_photosynthetic_bacteria_and_relatives
KELAVNLGIDARKSDQPNGTGKDVRVAVFTQNAEAAKEAGADIVGMEDLAELMNFDVVVASPDAMRVVGQLGQILGPRGLMPNPKTGTVTPDVATAVKNAKAGQDKNGIIHASIGKISV
>UP000006334_665_genus-Aliiglaciecola_phylum-purple_photosynthetic_bacteria_and_relatives
KELAVNLGIDARKSDQPNGTGKDVRVAVFTQNAEAAKEAGADIVGMEDLADLMNFDVVVASPDAMRVVGQLGQILGPRGLMPNPKTGTVTPDVATAVKNAKAGQDKNGIIHASIGKITL
>UP000006382_2183_genus-Anaeromyxobacter_phylum-purple_photosynthetic_bacteria_and_relatives
KQTAINLGVDPKHADQPHGMGKAVKIAVFAKKAREAQEAGADIVGAEDLAEKMDFDKVLATPDMMGVVGRLGKVLGPRGLMPNPKVGTVSADIARAVKEQKAGKEKAGIVHVPFGKAKL
>UP000006427_764_genus-Dethiosulfovibrio_phylum-Synergistetes
KENALRLGVDPRHADQPRGTGKTKRVLVITTMGEEAKQAGADFVGGEDMVQKLDFESVVATPDAMKFIGRLGKILGPRGLMPSAKAGTVTTDIVNAVKEIKAGKDKFGIVHNVVGKAKV
>UP000006431_1816_genus-Sulfurimonas_phylum-purple_photosynthetic_bacteria_and_relatives
RDLKLNLNVDPRHADQPHGTGKTVRVAVFAKKADEAKAAGADIVGTDDLVQQFNFDVVVAAPDCMGLVGQIGRILGPKGLMPNPKTGTVTPDVATAVKNVKGGQDKKGNIHAGIGKVKL
>UP000006443_1523_genus-Dethiobacter_no_rank-Terrabacteria_group
KKTAVRLGVNPKHADQPAGIGKEVTVAVFAKKAKEAEEAGADFVGADDLVAKFGFDVAVATPDMMGTVGKLGRVLGPKGLMPNPKTGTVTMEVARAVNEIKAGKDKNGIIHVPIGKARI
>UP000006462_1691_genus-Pyramidobacter_phylum-Synergistetes
LSAAVRLNVDPRQADQPNGTGKTKRVVVLTSKNVEAQEAGADYVGSTDLVDKMDFEAVVATPEMMKFIGPLGKVLGPRGLMPSAKAGTVTANVGSTVKEIKAGRDKFGILHNAIGKARI
>UP000006468_2552_family-Acetobacteraceae_phylum-purple_photosynthetic_bacteria_and_relatives
KQGAMNLGIDPRHADQPNGTGKTLRVGVFARKAEEATAAGADVVGAEDLAAKIEFDRCIATPDMMALVGRLGKILGPRGLMPNPKLGTVTMDVKGAVTAAKSGQEKAGIVHAGIGKAHL
>UP000006480_2181_family-Zymomonas_group_phylum-purple_photosynthetic_bacteria_and_relatives
KTHAINLGVDPRHADQPAGTGKDVRVAVFARKAQQALDAGADIVGAEDLLESIDFQRVIATPDMMGLVGRLGKVLGPKGLMPNPKLGTVTPNVAEAVKAAKGGQEKAGIIHAGLGKSKV
>UP000006599_2145_genus-Lachnoanaerobaculum_no_rank-Terrabacteria_group
KRTAIRTGLDGRHADQPHGTGKTVKILVFAKKADEALAAGADYVGAEELIPKLDFDVIVATPDMMGVVGRLGKVLGPKGLMPNPKAGTVTMDVTKAIADIKAGKDKTNLVHVPVGKARL
>UP000006633_3740_genus-Starkeya_phylum-purple_photosynthetic_bacteria_and_relatives
KERAMNLGVDPRHADQPNGSGRTVRVAVFARKADEAKAAGADIVGAEDLLETIDFDRCIATPDLMPLVGRLGKVLGPRGLMPNPKVGTVTMDVKGAVEAAKGGAEKAGIIHAGIGKAKV
>UP000006637_1007_genus-Rubrobacter_no_rank-Terrabacteria_group
KELDVHLNVDPRRADQPNGTGKTRRVAVFAVKAREAEEAGADIVGSEELAARMDFDVAVATPDQMSIVGRLGPILGPRGLMPNPKSGTVTMDVGRAVEEIKRGKDRYGIIHTVLGKKKV
>UP000006683_288_genus-Ferrimonas_phylum-purple_photosynthetic_bacteria_and_relatives
KELAVNLGIDARKSDQPHGTGRDVRVAVFTQNADAAKEAGADLVGMDELAAQMNFDVVIASPDAMRVVGQLGQILGPRGLMPNPKTGTVTPNVAEAVKNAKAGQDKNGIIHTTIGKVAV
>UP000006746_1132_genus-Oceanibaculum_phylum-purple_photosynthetic_bacteria_and_relatives
KGASMNLGVDPRHADQPNGTGKSVRVAVFAKKAEEARAAGADIVGDDDLAEKMNFDRVIATPDMMVVVGKLGRVLGPRGLMPNPKLGTVTPNVGEAVKAAKGGQEKAGIIHAGIGKVKL
>UP000006765_438_genus-Oceaniovalibus_phylum-purple_photosynthetic_bacteria_and_relatives
KANAMNLGVDPRHADQPNGTGKAVRVAVFARKAEEAEKAGADIVGAEDLMEQIDFDRCIATPDMMPIVGRLGKILGPRNLMPNPKVGTVTMDVAEAVEAAKGGQEKAGVIHAGIGKATV
>UP000006791_1622_species-strain_B_phylum-Fibrobacteres/Acidobacteria_group
KRMAMVLGVDPRKADQPNGLGKTKRVVVIAAKQSEAQSAGADEVGGEDFVERLDFDVLIATPDMMKSVGTLGKILGPRGLMPNPKTGTVTFEVGKAVQEVKAGKDKTGVVHVPVGRVPL
>UP000006800_389_family-Vibrionaceae_phylum-purple_photosynthetic_bacteria_and_relatives
KELAVNLGIDARKSDQPHGTGREVRVAVFTQNAEAAKAAGADLVGMEDLAELMNFDVVVASPDAMRVVGQLGTILGPRGLMPNPKVGTVTPNVAEAVKNAKAGQDKNGIIHTTIGKVAV
>UP000006801_1874_genus-Pseudomonas_RNA_homology_group_II_phylum-purple_photosynthetic_bacteria_and_relatives
KECAVQLGIDAKKSDQPAGTGKSVRVAVFAQKAEQARAAGADVVGMEDLAEQLNFDVVIASPDTMRVVGTLGQILGPRGLMPNPKVGTVTPDVAQAVKNAKAGQDKAGIIHGTIGRARV
>UP000006803_3320_genus-Arthrospira_no_rank-Terrabacteria_group
KETAIRLGIDPKYTDQPKGTGQEVRVAVLAKKVAEAQSAGADLVGSDDLIAELDFDKLIATPDMMPQVAKLGRLLGPKGLMPSPKGGTVTMDLTQAIAEFKAGKDRTGIVHVMFGKVQL
>UP000006803_3321_genus-Arthrospira_no_rank-Terrabacteria_group
KVVAIKLAINAGKANPPIGPAHGVNIMMFCKNAKTADKVGLVIPVEISVYEDRSFTFVLKTPPASVLIKKAAGIEKGSGEPNRVRVGTINRSQLREIAEVKNANDVEAAMKIVEGTASD
>UP000006804_1715_genus-Pseudothermotoga_phylum-Thermotogaeota
KETALVTNIDPKKTEQPHGTGKPVRVLVFAKKAEEAKRAGADYVGGEELVEKTDFDVAIATPDMMKVIGKLGKILGPKGLMPSPKSGTVTNDIEATVKEFKAGRDKTGCIHLPVGKKKL
>UP000006844_1864_genus-Terriglobus_phylum-Fibrobacteres/Acidobacteria_group
QRIKLRLGVDPRHADQPHGLGKTKVVAVITTNLRAAEAAGAEFVGGEELVEKTDFDALVATPDMMRSIGRLGKVLGPKGLMPNPKTGTVTTDVAAAVKEIKAGKDKTALVHVPVGKAKL
>UP000006851_705_genus-Coriobacterium_no_rank-Terrabacteria_group
KEVAFRLGVDTRKADQPHGTGKTVRIAVFAEKAREAEEAGADIVGSDDLVAAIMFDAAIATPNMMAKVGRIGKILGPRGLMPNPKLGTVTMDVAKMVSELKAGRDRYGICHVPLGRVKV
>UP000006866_1247_genus-Haloincola_no_rank-Terrabacteria_group
KELAARLGVDPKHADQPEGTGQEVTLVVFAKKAKEAEEAGADFVGGEELAEKLDFDLAIATPDMMSVVGRLGRVLGPKGLMPNPKAGTVTFELEKAVAEFKAGKDKTGIVHLPIGKAKI
>UP000006875_574_genus-Ilyobacter_phylum-fusobacteria
AKTKLRLGVDPRHADQPHGTGKNVKVLAITSNVQKALDAGADYAGAEEYIEKFDFDVVIATPDMMPKLGKLGRVLGTKGLMPNPKSGTVTPNIAQAVSEFKKGKDKLGSIHVPIGKAKM
>UP000007030_338_genus-Marinothermus_no_rank-Terrabacteria_group
KELAIKLGIDPRKSDQPHGTGRTVRVLAIAKKIKEAEEAGADYAGGEEFIQKMEFDAVVATPDMMGAVGKLGRILGPRGLLPNPKAGTVGFNIGEIIKEIKAGRDKTGVVHAPIGKARV
>UP000007032_360_genus-Helicobacter_phylum-purple_photosynthetic_bacteria_and_relatives
KSLALSLGVDPRHADQPNGTGKNVRVAVFAKKADEAKAAGADVVGDEDLAEQINFDMVIATPDMMALVGKVGRILGPKGLMPNPKTGTVTMEVSKAVSNAKSGQDKKGIIHAPVGKVKL
>UP000007053_56_genus-Moorella_no_rank-Terrabacteria_group
KKTAVKLGVDPRHADQPNGTGKTRRVLVFAKKAKEAEEAGADFVGAEDLVEKLDFDVAIATPDMMGLVGRLGRILGPRGLMPNPKAGTVTMDIARAVKEVKAGKDKTAIIHAPIGKARV
>UP000007054_844_genus-Ruminococcus_no_rank-Terrabacteria_group
CANAVRLGVDSRHADQPNGTGKKVRVCVFCKKYEAAKAAGAEFVGGQDLVDKMDFDVVIASPDMMGLVGRLGKVLGPRGLMPNPKAGTVTPDVAKAITEAKAGKDKTNIIHCPIGKAPV
>UP000007063_1265_family-Bifidobacteriaceae_no_rank-Terrabacteria_group
KSMPFRLSVDPRKADQPHGTGKTAKVLVFARKATEATEAGADIVGDDDLIAKLDFDAVVATPDMMGKVGRLGRVLGPRGLMPNPKTGTVTMDVTKAVKDIKGGKDKNGNLSFLIGKMPV
>UP000007102_365_genus-Desulfurobacterium_phylum-Aquificaeota
KKMAVRLNVDPKYQDQPHGLGKERKVAVIAQKLQEAQEAGADFVGGDDLIQKLDFDILIATPDMMSKVGRLGRILGPRGLMPNPKTGTVTFDIAKAVKEAKSGKEKAGIVHAPIGKVKV
>UP000007127_1730_family-purple_nonsulfur_bacteria_phylum-purple_photosynthetic_bacteria_and_relatives
KDGAMNLGVDPRHADQPHGTGKTMRVAVFAKKAEEAQKAGADAVGAEDLMEALNYDRVIATPDMMAVVGRLGKVLGPRGLMPNPKLGTVTMDVAQAVSDAKAGQEKNGIVHAGIGKAKL
>UP000007161_979_genus-Marinitoga_phylum-Thermotogaeota
PKIAIILGIDPRKSDQPHGTGKNVRVLVFAKKVKEALDAGADYAGSDELIQKTDFDVAIATPDMMREIGRLGKVLGPRGLMPSPKGGTVTNDVADAVKEFKAGKDKTGNLHVAVGKKKI
>UP000007347_3525_genus-Desulfobacula_phylum-purple_photosynthetic_bacteria_and_relatives
VSSSVRLGVDPRHADQPNGLGKEVKVLVFAKKEKEALDAGADFIADDETIKKFGFDKAIATPDMMGAVGKLGRILGPRGLMPNAKTGTVTFELEKAINELKAGKEKAGIVHVPVGKVKV
>UP000007397_116_genus-Halobacillus_no_rank-Terrabacteria_group
KETSFRLGVDPKKADQPHGTGKSQRVLVFAKKAKEAEEAGADYVGEQDLINSFDFDVVVATPDMMAEVGKLGRVLGPKGLMPNPKTGTVTFEVEKAVNEIKAGKDKAANIHVPIGKAKV
>UP000007434_319_genus-Haloincola_no_rank-Terrabacteria_group
KDLAAKLGVNPKHADQPEGTGQEVTLVVFAKKAKEAEDAGADFVGGEELAEKLDFDLAVATPDMMSVVGRLGRILGPKGLMPNPKAGTVTFELEKAVEEFKAGKDKTGIVHIPIGKAKV
>UP000007469_1860_family-Staphylococcus_group_no_rank-Terrabacteria_group
QETSFRLGIDTRKNDQPHGTGKSQRVLVFAKKIAEAEAAGADYVGDAEYVNKFDFDVVVATPDMMGEVGKLGRVLGPKGLMPNPKTGTVTMDVKKAVEEIKAGKEKAGIVHASIGKVKV
>UP000007471_5021_family-Phylobacteriaceae_phylum-purple_photosynthetic_bacteria_and_relatives
KDRSMNLGVDPRHADQPNGTGRSVRVAVFARKADEARAAGADIVGAEDLVDIIDFDRCIATPDMMPLVGRLGKVLGPRGMMPNPKVGTVTTDVAAAVKASKGGAEKAGIVHAGVGKVKL
>UP000007575_2803_genus-Deinococcus_no_rank-Terrabacteria_group
RDLAFRLGIDPRKSDQPHGTGRTVRVAVITKNVQAAEAAGADVVGGDELIDRMEFDAVVATPDVMAQVGKLARLLGPRGLLPNPRSGTVGPDVTGMVRGLKAGRDKTGVVHAPIGKAPL
>UP000007718_1306_genus-Deinococcus_no_rank-Terrabacteria_group
KELAFRLGIDPRKSDQPHGTGREVRVAVITKNVAAAEAAGADVVGSEELIDRMEFDAVVATPDMMAQIGKLARLLGPRGLLPNPKSGTVGTNVDEMVRGLKTGRDKTGVIHAPIGKAQL
>UP000007719_738_genus-Dictyoglomus_phylum-Dictyoglomus_group
KKLAVRLGVDPRHADQPYGTGKEKKVLVFAEKAQEAREAGADYVGGEDLVKQLDFDVAIATPDIMGTLSRLGKILGPRGLMPNPKTGTVTNDIAKAVKEYKAGRDRYGIVHVPIGKAPI
>UP000007727_1152_genus-Campylobacter_phylum-purple_photosynthetic_bacteria_and_relatives
KTLALKLNVDPRHADQPCGTGKKVRVAVIAKKADEAKNAGADIVGSDDLVEEMNFDVLIATPNLMGLVGKVGRILGPKGLMPNPKTGTVTMDVAQAVNNAKNGQDKQGNIHAGLGKVSL
>UP000007803_1783_genus-Sulfurimonas_phylum-purple_photosynthetic_bacteria_and_relatives
KDLKMNLNVDPRHADQPHGTGKTVRVAVFAKKADEAKAAGADIVGTDDLVAQFNFDVVVAAPDCMGLVGQIGRILGPKGLMPNPKTGTVTPDVATAVNNVKGGQDKKGNIHAGIGKAKL
>UP000007844_96_genus-Sporovibrio_phylum-purple_photosynthetic_bacteria_and_relatives
VERAFNLGVNPKYSDQPNGLGKTVRIAVFCQKQAEAKAAGADFVGAEDLIEKLEFDKAIATPDMMAQVGKIGRVLGPRGLMPNAKTGTVTFDLAKAVSEQMAGKDKAGVLHAPLGKVRI
>UP000007882_581_genus-Ampullariella_no_rank-Terrabacteria_group
KETSMRLGVDPRKADQPHGTGKTARVIVFAQKAEEAVAAGADEVGTDELVARLDFDAAIATPDQMAKIGRIARILGPRGLMPNPKTGTVTMDVTKAVNEIKGGKDKHSNLHMIIGKAQV
>UP000007887_626_family-Selenomonadaceae_no_rank-Terrabacteria_group
KKTAVRLGVDPKYADQPHGTGKSKRVLVFAKKVKEAEAAGADFVGSDEIVQKLDFDVAVATPDMMGTVGRLGKVLGPRGLMPNPKLGTVTMDLTKAVSEIKAGKDKAGNVHCPIGKAPV
>UP000007968_1142_family-cluster_IX_no_rank-Terrabacteria_group
KKTAFNLNVDPKYADQPHGTGKTKRVLVFAKNIKAAEEAGADFVGSEELVAKSDFDVVVATPDMMGQVGRLGKILGPKGLMPNPKVGTVTPDVARAVNEIKAGKDKAGIISCSIGKAPL
>UP000008130_3847_genus-Polymorphum_phylum-purple_photosynthetic_bacteria_and_relatives
KERAINLGVDPRHADQPNGTGKTVRVAVFARKADEAKAAGADIVGAEELVNEIDFDRCIATPDMMPLVGRLGKVLGPRGLMPNPKVGTVTPDVASAVRDAKGGAEKAGIVHAGVGKVKV
>UP000008183_28_family-Thermotogaceae_phylum-Thermotogaeota
KKTAIQTGIDYRKPEQPHGTGKEVKVLVFAKKAKEALEAGADYVGAEDLVEKLDFDVAIATPDMMRIIGRLGKILGPRGLMPSPKSGTVTQEVAEAVKEFKKGRDKTGNIHIPVGKRKL
>UP000008204_891_genus-Cyanothece_no_rank-Terrabacteria_group
KETAIRLGIDPKYTDQPKGTGQEVRVAVIARKVQEANNAGADIVGSEELIEEMDFEVLIATPDMMPKVAKLGRLLGPRGLMPSPKGGTVTADLTNAITEFKAGKDRTGIVHVMFGKAAV
>UP000008204_892_family-Cyanothecaceae_no_rank-Terrabacteria_group
KVVAIKLALPAGKANPPVGPAHGVNIMAFCKNAKTADQAGMVIPVEISVFEDRSFTFVLKTPPASVLIRKAAGVERGSNQPNKTKVGSITQDQLREIAQTKNANDIEAAMKIVAGTAKE
>UP000008206_147_genus-Cyanothece_no_rank-Terrabacteria_group
KETAVRLGIDPKYTDQPKGTGQTVRVAVIARKVQEASNGGADIVGSEELIDEMDFEVLIATPDMMPKVAKLGRLLGPRGLMPSPKGGTVTTDLAAAIQEFKAGKDRTGIVHVMFGKAQV
>UP000008234_1408_genus-Mageeibacillus_no_rank-Terrabacteria_group
PQIAVRLGVDSRHADQPHGTGKTIRVLVFAKKADEAKAAGADYVGAEDLVTKFDFDVVVATPDMMGVVGRLGKVLGPKGLMPNPKAGTVSMDVTKAINEIKAGKDKTNIIHCPIGKAKL
>UP000008291_2438_genus-Thiobacillus_phylum-purple_photosynthetic_bacteria_and_relatives
KDSAVNLGVDARKSDQPKGIGKTVRVAVFAQNAQKARDAGADIVGFDDLAADMDFDVVIATPDAMRVVGQLGQILGPRGLMPNPKVGTVSPDVVGAVKNAKAGQDKGGIVHCTIGRARV
>UP000008308_4258_genus-Verrucosispora_no_rank-Terrabacteria_group
KETTMRLGVDPRKADQPHGTGKTARVIVFAAKAEEAVAAGADEVGTDELVARLDFDAAIATPDQMAKIGRIARILGPRGLMPNPKTGTVTMDVTKAVTDIKGGKDKHSNLHLIIGKAPV
>UP000008326_3698_genus-Jannaschia_phylum-purple_photosynthetic_bacteria_and_relatives
KGNSMKLGVDPRHADQPNGTGKTVRVAVFARKAEEATAAGADIVGAEDLMETIEFDRCIATPDMMPIVGRLGKVLGPRNLMPNPKIGTVTMDVKEAVEAAKGGQEKAGVVHAGVGKASL
>UP000008467_4074_genus-Cellulosilyticum_no_rank-Terrabacteria_group
GKTSIKLGVDSRHADQPHGTGKTQRVLVFAKKADEALAAGADFVGGEDLIPKFEFDVVVATPDMMGVVGRLGRVLGPKGLMPNPKAGTVTMDVTKAINDIKAGKDKTNIIHVPIGKVKV
>UP000008543_1224_genus-Histophilus_phylum-purple_photosynthetic_bacteria_and_relatives
KQFTVNLGIDARKSDQPHGTGRSVRVAVFTQNVDSAKAAGADLVGMEDLAEQMNFDVVIASPDAMRVVGQLGQILGPRGLMPNPKVGTVTPNVAEAVKNAKSGQDKNGIIHTTIGKAAV
>UP000008631_3197_genus-Isosphaera_no_rank-PVC_group
KEFDAKLGIDPRQSDQPHGIGKTVRVAVFAQNAEKARAAGADLVGSDDLASQMDFDVALATPDMMGIVGPLGRVLGPRGLMPSPRSGTVTTDIAAAVREFKAGKDKTGNVAVPVGKLRV
>UP000008633_1705_genus-Salsamentum_phylum-purple_photosynthetic_bacteria_and_relatives
KDLKMNLNVDPRHADQPHGTGKNVRVAVFAKKVDEAKAAGADLVGSDELIEQIDFDIVIATPDMMGVLGKVARILGPKGLMPNPKTGTVTMDVAQAVKNAKGGQDKKGNMHAGIGKAKL
>UP000008635_1068_genus-Deinococcus_no_rank-Terrabacteria_group
KELAFRLGIDPRKSDQPHGTGRSVRVAVITKKLAEAEAAGADVVGAEELIERMDFDAVVATPDMMAQVGKLARLLGPRGLLPNPKSGTVGPDVAGMVKGLKAGRDKTGVVHAPIGKAPV
>UP000008693_1022_family-Bifidobacteriaceae_no_rank-Terrabacteria_group
KSMPLRLNVDPRKADQPNGTGKTAKVLVFARKATEALEAGADIVGDDDLVEKLDFDSVVATPDMMGKVGRLGRVLGPRGLMPNPKTGTVTMDVTKAIKDIKGGKDKNGNLSFLIGKLPV
>UP000008721_363_genus-Sulfuricurvum_phylum-purple_photosynthetic_bacteria_and_relatives
KELKLNLGVDPRHADQPHGTGKVVRVAVFAKKVDEAKNAGADIVGAEDLVEQINFDIVVAAPDCMGLVGQVGRILGPKGMMPNPKTGTVTADIAKAVSNVKGGQDKKGNIHAGIGKVKF
>UP000008722_1332_genus-Oceanothermus_no_rank-Terrabacteria_group
KELAIKLGIDPRKSDQPHGTGKQVRVLAIAKKIKEAEEAGADYVGGEEMVQKMDFDAVVATPDMMGAVGKLGRILGPRGLLPNPKAGTVGFNIGEIVKQIKAGRDKTGVVHAPVGKAKV
>UP000008797_2999_genus-Clostridium_no_rank-Terrabacteria_group
KKAAIRTGCDGRHADQPHGTGKTVRILVFAKKADEAQAAGADYVGAEELIPKLDFDVVVATPDMMGVVGRLGRVLGPKGLMPNPKAGTVTMDVTKAINDIKAGKDKTNIIHVPVGKAKL
>UP000008798_1103_species-Coprococcus_catus_no_rank-Terrabacteria_group
KKTAIKLGVDGRHADQPHGTGKKVRVLVFAKKVEEAQAAGADFVGGQELVPKLDFDVVVATPDMMGVVGRLGRVLGPKGLMPNPKAGTVTMDVTKAVNDIKAGKDKTNIIHVPVGKAKL
>UP000008801_519_genus-Faecalitalea_no_rank-Terrabacteria_group
KKSSFRLNVDPRHADQPNGTGKTQRVCVVAQKEKAAKEAGADFVGGADIIEKFDFDVLVATPDMMGQLGKLGRVLGPKGLMPNPKTGTVTMDVAKAVDEIKKGKDKEGNINVMIGKVKV
>UP000008806_486_species-Sphaerophorus_hypermegas_no_rank-Terrabacteria_group
KKTAVRLGVNPKYADQPHGTGKSKRVLVFAKKVAEAEAAGADFVGSDELVAKCDFDVTVATPDMMGVVGRLGKILGPRGLMPNPKLGTVTMDLTKAVNEIKAGKDKAGNVHVPIGKVTV
>UP000008850_2350_genus-Pelagibacterium_phylum-purple_photosynthetic_bacteria_and_relatives
KERAMNLGVDPRHADQPNGTGKTVRVAVFAKKAEEAKKAGADIVGADDLAEEINFDRCIATPDMMPLVGRLGKILGPRNLMPNPKVGTVTPDVAGAVKAAKGGAEKAGIIHAGVGKAHV
>UP000008871_2346_family-Alcanivoraxaceae_phylum-purple_photosynthetic_bacteria_and_relatives
AELSVNLGVDPRKSDQPHGTGKTVRVAVFAQKAEEAKEAGADVVGFDDLAEQINFDVVIASPDAMRVVGKLGTILGPRGLMPNPKVGTVTPDVAQAVKNAKGGQDKGGIIHCTVGQVSI
>UP000008878_4104_genus-Trichodesmium_no_rank-Terrabacteria_group
KETAVRLGIDPKYTDQPKGTGQTIRIAVIAKKVNEALAAGADLAGSEELIEQMEFDRLIATPDVMPQVAKLGRLLGPRGLMPSPKGGTVTFDLTKAIDEFKAGKDRSGIVHVMFGKTEI
>UP000008944_624_family-Staphylococcus_group_no_rank-Terrabacteria_group
KETNFRLGIDTRKNDQPNGTGKSQRVLVFAKKATEAEEAGADFVGESEYVSKFDFDVVVATPDMMGEVGKLGRVLGPKGLMPNPKTGTVTMDVKKAVEEIKAGKEKAGIVHASIGKAKV
>UP000008957_242_genus-Fretibacterium_phylum-Synergistetes
KQIAVRLGVDPRHADQPHGTGVTRRVLVLAAKQKEAQDAGADIVGGEDLVQKLEFDAVIATPDMMKSVGRLGKVLGPRGMMPSAKTGTVTFDLTNAISEIKAGRDKAGITHNAIGRRAV
>UP000008961_1324_species-butyrate-producing_bacterium_SS3/4_no_rank-Terrabacteria_group
KKSALRTGCDGRHADQPHGTGKTVRILVFAKKADEAQAAGADFVGAEDLIPKLDFDVVVATPDMMGVVGRLGRVLGPKGLMPNPKAGTVTMDVTKAIKEIKAGKDKTNIIHVPVGKAKL
>UP000008963_1261_genus-Halobacteriovorax_phylum-purple_photosynthetic_bacteria_and_relatives
KETSFNLGVDPRHADQPAGTGKDVRVCVITSKIKAAEEAGADFAGGDDIVQKLDFDRVIASPDMMGKLGRIGRVLGPRGLMPNPKLGTVTPDVAKAVAEQKAGKEKNGIIHIPVGKVKV
>UP000009011_605_species-Melioribacter_roseus_no_rank-Fibrobacteres/Acidobacteria_group
KELSIRLGVDPRHADQPHGTGKDVKVLVIAKKAQEALDAGADYAGFEEYLEKADVDVVIATPDSMAELGKLGKILGPKGLMPNPKSGTVTQDVAQAVKEVKAGKDKAGIVHTPLGKIKI
>UP000009071_830_genus-Sporovibrio_phylum-purple_photosynthetic_bacteria_and_relatives
VQTGLNLGVNPKYSDQPHGLGKTIRVAAFCKKETEAREAGADFVGGDDLIEKLDFDSAVATPDMMASVGKIGKILGPRGLMPNAKTGTVSFDIGKAVSELKAGKDKAGVLHVPLGKRKV
>UP000009319_2303_genus-Rhizobium_phylum-purple_photosynthetic_bacteria_and_relatives
KERAMNLGVDPRHADQPNGTGRDVRVAVFARKADEAKAAGADVVGAEDLVEIIDFDRCIATPDMMPLVGRLGKVLGPRGMMPNPKVGTVTMDVAGAVKASKGGAEKAGIVHAGVGKAKI
>UP000009383_245_species-uncultured_SUP05_cluster_bacterium_phylum-purple_photosynthetic_bacteria_and_relatives
KECAINLGIDSKKSDQPNGTGKTVRVAVFTQNVAKAEAAGADVVGMEDLMKSLNYDVVIASPDAMGVVGRLGQVLGPRGLMPNPKVGTVTPDVATAVNNAKAGQDKAGIIHAGVGKASV
>UP000010101_2651_genus-Anabaena_no_rank-Terrabacteria_group
KETAIRLGIDPKYTDQPKGTGQIIRVAVIARKVTEATNAGADIAGSEELIEDMDFDKLIATPDVMPQVAKLGKLLGPRGLMPSPKGGTVTFDVASAIAEFKAGKDRTGIVHVMFGKTAI
>UP000010101_949_genus-Anabaena_no_rank-Terrabacteria_group
KVVAIKLALNAGKANPPVGPAHGVNIMMFCKNAKTADQAGMVIPVEISVYEDRSFTFVLKTPPASVLIRKAAKIERGSSEPNKTKVGSISRTQLREIAQTKNANDIDAAMNIVEGTATD
>UP000010111_376_genus-Megasphaera_no_rank-Terrabacteria_group
KKMDVNLNVDPKYADQPHGTGKSKTVLVFAQKEKEALAAGADYVGADDLVEKLEFDVAIATPNMMGKVGRLGKILGPKGLMPNPKVGTVTMDVTKAVSESKAGKDKAGNIHSSIGKKHI
>UP000010320_1598_genus-Psychromonas_phylum-purple_photosynthetic_bacteria_and_relatives
QKLAINLGVDSRRSDQPHGTGREVRVAVFTQNVEKAKAAGADIVGMEDLAAQMNFDVVIASPDAMRVVGQLGQILGPRGLMPNPKVGTVTPDVATAVKNAKSGQDKNGIIHSTIGKVKI
>UP000010366_4516_genus-Chamaesiphon_no_rank-Terrabacteria_group
RETAVRLGIDPKYTDQPKGTGQTIRVAVIARKVAEATAAGADLAGSEELIAEMDFDLLIATPDMMPQIARLGRVLGPRGLMPSPKAGTVATDLGAAIAEFKAGKDKSGIVHILFGKAEV
>UP000010367_5257_genus-Plaxonema_no_rank-Terrabacteria_group
KVVAIKLAINAGKANPPIGPAHGVNIMMFCKNARTADQAGLVVPVEISVFEDRSFTFILKTPPASVLIRKAAGIERGSGEPNRKKVAEISRDQLREIAQTKNANDIEAAMKIVEGTAGD
>UP000010367_5628_genus-Plaxonema_no_rank-Terrabacteria_group
KETAIRLGIDPKYTDQPKGTGQTVRVAVIARKVNEATQAGADLAGSEDLIAEMDFDKLIATPDMMPQVAKLGKLLGPRGLMPSPKGGTVTFDLGQAINEFKAGKDRTGIVHVMFGKAEV
>UP000010378_2231_genus-Nostoc_no_rank-Terrabacteria_group
KETAIRLGIDPKYTDQPKGTGQVVRVAVIARKVTEASNSGADVVGSEELIDEMDFDKLIATPDVMPQVAKLGKLLGPRGLMPSPKGGTVTFDIASAIAEFKAGKDRTGIVHVMFGKARV
>UP000010378_2751_genus-Nostoc_no_rank-Terrabacteria_group
KVVAIKLALNAGKANPPVGPAHGVNIMMFCKNAKTADQAGMVIPVEISVYEDRSFTFVLKTPPASVLIRKAAKIERGSNEPNKKKVGSITTAQLREIAQTKNANDIDAAMKIVAGTAQD
>UP000010379_1690_genus-Synechococcus_no_rank-Terrabacteria_group
KETAIRLGIDPKYTDQPKGTGQTVRVAVIARKVNEATQAGADIAGSEELIDEMDFDLLIATPDMMPQVAKVGRILGPRGLMPSPKAGTVTFDLPQAISEFKAGKDRTGIVHVLFGKAQV
>UP000010380_810_genus-Rivularia_no_rank-Terrabacteria_group
KETAIRLGIDPKYTDQPKGTGQTIRVAVIARKVAEATNAGADVVGSEELITEMDFDKLIATPDVMPQVAKLGKLLGPRGLMPSPKGGTVTTDLAAAIEEFKAGKDRTGIVHVMFGKVRV
>UP000010381_3706_genus-Nostoc_no_rank-Terrabacteria_group
KETAIRLGIDPKYTDQPKGTGQIVRVAVIARKVTEASNAGADIVGSEELIDQMDFDKLIATPDVMPQVAKLGKLLGPRGLMPSPKGGTVTFDIAGAIAEFKAGKDRTGIVHVMFGKAKV
>UP000010382_532_genus-Pleurocapsa_no_rank-Terrabacteria_group
KKTAIRLGIDPKYTDQPKGTGQTVRVAVIARKVQEASAAGADIVGSEELIDELDFEVLIATPDMMPKVAKLGRLLGPRGLMPSPKGGTVTTDLASAIQEFKAGKDRTGIVHVMFGKAQV
>UP000010383_528_genus-Geitlerinema_no_rank-Terrabacteria_group
KVVSIKLAIQAGKANPPIGPAHGVNIMAFCKNARTADQAGMVIPVEISVYEDRSFTFILKTPPASVLIRKAAGVERGSGNPNSQKVGSISRDQLREIAQTKNANDVEAAMKIIEGTAKD
>UP000010383_937_genus-Geitlerinema_no_rank-Terrabacteria_group
KETSIRLGLDPKYTDQPKGTGQTVRIAVIARKVAEASSAGADLVGSEELINDMDFDLLIATPDMMPQVAKLGRQLGPRGLMPSPKGGTVTFDLEQAIAEFKAGKDRTGIVHVMFGKAEI
>UP000010384_2188_genus-Croococcidiopsis_no_rank-Terrabacteria_group
KETAIRLGIDPKYTDQPKGTGQEVRVAVIARKVTEASNAGADIVGSEELISEMDFDKLIATPDVMPQVARLGKLLGPRGLMPSPKGGTVTFDIASAISEFKAGKDRTGIVHVMFGKAEV
>UP000010384_2644_genus-Croococcidiopsis_no_rank-Terrabacteria_group
KVVAIKLALNAGKANPPVGPAHGVNIMMFCKNARTADQAGMVIPVEISVFEDRSFTFVLKTPPASVLIRKAAGIERGSNEPNKKRVGSISTAQLREIAQTKNANDIDAAMKIVAGTATE
>UP000010385_1405_genus-Synechococcus_no_rank-Terrabacteria_group
KVTAIKLALNAGKANPPVGPAHGVNIMMFCKNARTADQVGTVIPVEISVFEDRSFSFVLKTPPASILIQKAAGLSKGSGEPNRKKVGSITRNQLREIAQIKNANDIDAAMNIIEGTATA
>UP000010385_1596_genus-Synechococcus_no_rank-Terrabacteria_group
KDTAVRLGIDPKYADQPKGTGMTVKVAVIARKVAEAAAAGADISGSEDLIDELDFDLLIATPDMMPQVAKLGRLLGPRGLMPSPKGGTVTFDLATAIAEFKGGKDRTGIVHVLFGKAEV
>UP000010386_328_genus-Pseudoanabaena_no_rank-Terrabacteria_group
KETAIRLGIDPKYADQPQGTGQTVRVAVIARKVAEASEAGADIVGSEELIEDMDFDVVIATPDVMPQVAKLGRLLGPRGLMPSPKGGTVTFDLEKAVNDFKGGKDRTGIVHVMFGKAEL
>UP000010386_679_genus-Pseudoanabaena_no_rank-Terrabacteria_group
KVVAIKLAIQAGKANPPIGPAHGVNIMMFCKNAKTADKAGTVIPVEISVYEDRSFTFILKTPPASELIKKAAGINSGSSEPNRVKVGSITKAQLKEIAETKNANDIDAAMNIVAGTAAE
>UP000010388_2818_genus-Cyanobium_no_rank-Terrabacteria_group
KDNAVRLGIDPKYTDQPHGTGQTIRIAVIARKVAEAKAAGADLAGDDELVDQIDFDLLIATPDMMPKVAKLGRVLGPRGLMPNPKAGTVTTDLGGAISEFKAGKDRAGIVHVRFGKAQV
>UP000010389_3799_genus-Leptolyngbya_no_rank-Terrabacteria_group
KETAIRLGIDPKYTDQPKGTGQSVRVAVITSQVKVAQESGADLVGSEELIEDMDFEVLIATPDMMPKVARLGRQLGPRGLMPSPKGGTVTTDVAAAITEFKAGKDRAGIVHVLFGKSEV
>UP000010389_3981_genus-Leptolyngbya_no_rank-Terrabacteria_group
KVVTIKLALPAGKANPPVGPAHGVNIMAFCKNAKTSDKAGMVIPVEISVYEDRSFTFILKTPPASVLIRKAAGVEKGSGQPNKDKVGSITRAQLKEIAEIKNANDIEAAMNIVEGTAAD
>UP000010390_1632_genus-Calothrix_no_rank-Terrabacteria_group
QATAIRLGIDPKYTDQPKGTGQIIRVAVIARKVNEASNAGADIAGSEELIDEMDFDKLIATPDVMPQVAKLGKLLGPRGLMPSPKGGTVTFDLAGAIAEFKAGKDRTGIVHVMFGKAKV
>UP000010390_1982_genus-Calothrix_no_rank-Terrabacteria_group
KVVAIKLALNAGKANPPVGPAHGVNIMMFCKNAKTADQAGMVIPVEISVFEDRSFTFVLKTPPASVLIRKAAKIERGSNEPNKKKVGKITRAQLQEIAQTKNANDIEAAMKIVEGTAAD
>UP000010467_488_genus-Deinococcus_no_rank-Terrabacteria_group
KEIAFRLGIDPRKSDQPHGTGRTVRVAVITQKIAEAEGAGADVFGGAELIDRMEFDAVVATPDMMAQVGKLARLLGPRGLLPNPKSGTVGPDVAGMVRGLKAGRDKTGVVHAPIGKAQV
>UP000010471_1487_genus-Microcoleus_no_rank-Terrabacteria_group
KETAIRLGIDPKYTDQPKGTGQTVRVAVIARKVTEASNAGADLVGSEELIDEMDFDLLIATPDVMPQVAKLGRLLGPRGLMPSPKGGTVTFDLAQAIQEFKAGKDRTGIVHVLFGKAQV
>UP000010471_876_genus-Microcoleus_no_rank-Terrabacteria_group
KVVAIKLALPAGKANPPVGPAHGVNIMAFCKNAKTADQAGMVVPVEISVFEDRSFTFILKTPPASVLIQKAAGIPKGASQPNKQKVGTITRAQLQEIAQTKNANDIEAAMKIVEGTAAD
>UP000010472_3270_genus-Crinalium_no_rank-Terrabacteria_group
KETAIRLGIDPKYTDQPKGTGQEVRVAVIARKVNEASTNGADIAGSEELIEDMDFDLLIATPDMMPQVAKLGRVLGPRGLMPSPKGGTVTFDLAGAIAEFKAGKDRTGIVHVMFGKAEV
>UP000010472_3826_genus-Crinalium_no_rank-Terrabacteria_group
KVVAVKLALNAGKANPPVGPAHGVNIMAFCKNARTADQAGMVIPVEISVYEDRSFTFVLKTPPASVLIRKAAGIERGSNEPNKKKVGSLSRAQLQEIAQTKNANDIDAAVKIIEGTAND
>UP000010473_1325_genus-Stanieria_no_rank-Terrabacteria_group
KVVAIKLALPAGKANPPVGPAHGVNIMAFCKNARTADKVGLVIPVEISVFEDRSFTFILKTPPASVLIRKAAGIERGASQPNKQTVATITQAQLREIAETKNANDIEAAMKIVAGTAAE
>UP000010473_2169_genus-Stanieria_no_rank-Terrabacteria_group
KETAIRLGIDPKYTDQPKGTGQTVRIAVIARKVKEAEQAGAEIVGSEELIDEMDFDILIATPDMMPKVARLGRMLGPKGLMPSPKGGTVTDDLPTAISDFKGGKDRTGIVHVMFGKVQV
>UP000010474_2644_genus-Anabaena_no_rank-Terrabacteria_group
KETAIRLGIDPKYTDQPKGTGQIVRVAVIARKVTEATNAGADIAGSEELIEDMDFDKLIATPDVMPMVAKLGKLLGPRGLMPSPKGGTVTFDVASAIAEFKAGKDRTGIVHVMFGKAKI
>UP000010475_4492_genus-Cylindrospermum_no_rank-Terrabacteria_group
KETAIRLGIDPKYTDQPKGTGQIVRVAVIARKVNEATIAGADIAGSEELIDEMDFDKLIATPDVMPQVAKLGKLLGPRGLMPSPKGGTVTFDLASAIAEFKAGKDRTGIVHVMFGKARI
>UP000010476_361_genus-Gloeocapsa_no_rank-Terrabacteria_group
KETAIRLGIDPKYTDQPKGTGQVVRVAVIARKVTEATNAGADVVGSEELIDEMDFDRLIATPDVMPQVARLGRLLGPRGLMPSPKGGTVTFDVTQAIADFKAGKDRTGIVHVMFGKAQV
>UP000010476_893_genus-Gloeocapsa_no_rank-Terrabacteria_group
KVVAIKLALTAGKANPPVGPAHGVNIMMFCKNARTADQAGMVIPVEISVYEDRSFTFVLKTPPASVLISKAAGIERGSNEPNKKKVGKISRAQLQEIAQTKNANDIEAAMKIVAGTAVD
>UP000010477_101_genus-Calothrix_no_rank-Terrabacteria_group
KETAIRLGIDPKYTDQPKGTGNIVRVAVITRKVAEATSAGADIVGSEELIDDMDFDKLIATPDVMPQVAKLGKMLGPRGLMPSPKGGTVTFDIASAIAEFKAGKDRTGIVHVMFGKVRL
>UP000010478_1139_genus-Plaxonema_no_rank-Terrabacteria_group
KETAIRLGIDPKYTDQPKGTGQVVRIAVIAKKVKEALNAGADIAGSEELIDEMDFDCLIATPDVMPLVAKLGRLLGPRGLMPSPKGGTVTTDIAQAINEFKGGKDRTGIVHVMFGKAEV
>UP000010478_704_subclass-Oscillatoriophycideae_no_rank-Terrabacteria_group
KVVAIKLAITAGKANPPIGPAHGVNIMMFCKNARTADQAGLVVPVEISVFEDRSFTFILKTPPASVLIQKAAGIAKGSGEPNRKQVGTITQAQLREIAETKNANDVEAAMKIVAGTAAD
>UP000010480_84_genus-Cyanobacterium_no_rank-Terrabacteria_group
KETAIRLGIDPKYTDQPKGTGQTVRVAVITRKVKEASEGGADLVGDEDLIDEMDFDVLIATPDMMPKIAKLGRVLGPKGLMPSPKGGTVTTDLVGAINEFKAGKDRSGIVHVMFGKAEV
>UP000010481_2684_genus-Halothece_subcluster_no_rank-Terrabacteria_group
KVVAIKLALPAGKANPPVGPAHGVNIMAFCKNAKTADQAGMVIPVEISVYEDRSFTFTLKTPPAAVLLKKAAGIEKGSSEPNRQTVGSITRAQLQEIAETKNSNDIEAAMKVVEGTAKD
>UP000010481_3247_genus-Halothece_subcluster_no_rank-Terrabacteria_group
KETAVRLGIDPKYSDQPKGTGQSVRVAVITRKVNEATEAGAEVVGSEELIQEMDFDVVMATPDMMPQVAKLGRVLGPKGLMPSPKGGTVTNELESAIQEFKAGKDRTGIVHVMFGKVEV
>UP000010483_1842_species-Cyanobacterium_stanieri_no_rank-Terrabacteria_group
KETAIRLGIDPKYTDQPKGTGLTVKVAVITRKVKEATEAGADICGEEELIDEMDFDVLIATPDMMPKIAKLGRVLGPKGLMPSPKGGTVTTDLPSAINEFKAGKDRTGIVHVMFGKSEV
>UP000010797_375_genus-Desulfitobacterium_no_rank-Terrabacteria_group
KKVAIKLGIDTRHADQPHGTGKTRSVLVFAKKAKEAEVAGADFVGAEDMIAKFDFDVVVATPDMMGMVGKLGRVLGPKGLMPNPKTGTVTFDVEKAVKEIKAGKDKAGIIHAPIGKVRI
>UP000010802_261_genus-Tepidanaerobacter_no_rank-Terrabacteria_group
EKTAVRLGVDPRHADQPHGTGKDVRVLVFAKKIKEAEEAGADFAGAEDMVAKLDFDVAIATPDMMGSVGKLGRILGPKGLMPNPKAGTVTFDVGKAVKEVKAGKDKTKIVHAPIGKKKI
>UP000011220_2024_genus-Ruminiclostridium_no_rank-Terrabacteria_group
QKTAVRLGVDSRHADQPHGTGKTVRVLVFAKKATEAEKAGADYVGAEELVAKFDFDVVVATPDMMGVVGRLGRVLGPKGLMPNPKAGTVTMDVAKAIADIKAGKDKTNIIHCPIGKVKI
>UP000011724_641_genus-Sporovibrio_phylum-purple_photosynthetic_bacteria_and_relatives
VESAINLGVDPKYSDQPNGLGKDVRVVVFCKKEAEAKEAGADFAGSDELVEKLDFDKAVATPDMMAVVGKIGRVLGPRGLMPNAKTGTVTMDVATAVTELKAGKDKAGILHAPIGKVKI
>UP000011765_1253_genus-Thermodesulfobium_no_rank-Terrabacteria_group
QNSPVRTGLDVKHADQPAGTGKKVRVLVVAKKANEAKEAGADYVGAEDILQKFDFDVIIATPDMMGALGKLGRILGPKGLMPNPKTGTVTFDIARAVKEFKAGKDKSGILHVPIGKVKI
>UP000011863_711_genus-Ilumatobacter_no_rank-Terrabacteria_group
KNTAIRLGVDPRKADQPAGTGKDVRVAVFAAQADAAREAGADIVGSDDLLEQMDFDLVIAAPDMMPLVGRLGRQLGPRGLMPNPKTGTVTPDVGKAVEEFKGGKDRYGNVQVPIGKARI
>UP000012040_1894_genus-Bdellovibrio_phylum-purple_photosynthetic_bacteria_and_relatives
VDTAVRLGIDPKQSDQPHGLGKTVRVVVFAKKENEAKAAGADYVGAEDLVEKLDFDKCIASPDMMATVSKVAKVLGPRGLMPNPKVGTVTMNVGEAVTAEKKGKDKAGIVHVSIGRKKL
>UP000012651_1252_family-Atopobiaceae_no_rank-Terrabacteria_group
KELAIRLGVDTRKADQPNGTGKTVRVAVFAEKAREAEAAGADIVGADDLVASFDFDAAVATPNMMAKVGRIGKLLGPRGLMPNPKLGTVTMDVAKMVGELKAGRDRYGICHVPLGKAKV
>UP000014824_707_genus-Rickettsiaformis_no_rank-PVC_group
KQCPIKLGIDPKKSDQPNGTGKTLKILVFAAKAKEALDAGADFVGSDDLVEKVDFDVAVATPDMMREVGKLGKVLGPRNLMPTPKAGTVTTDVTKTIAELRKGKDRAGVCNAGVGKLSV
>UP000016895_2349_genus-Vibrio_phylum-purple_photosynthetic_bacteria_and_relatives
QELAVNLGIDARKSDQPHGTGREIRVAVFTQNAEAAKEAGADIVGMEDLAEQMNFDVVVASPDAMRVVGQLGTILGPRGLMPNPKVGTVTPNVAEAVKNAKAGQDKNGIIHTTIGKASV
>UP000017396_1283_genus-Gloeobacter_no_rank-Terrabacteria_group
IELAIRLGINPKYADQPRGTGKSIRIAVLAKKVREADSAGADISGSEELIERMDFDLMIATPDIMPQVARLGKLLGPRGLMPSPKGGTVTMDLAGAIREFKAGKDRTGIVHIPFGKKEI
>UP000017904_457_species-Eubacterium_sp._MGS
PQVSIRLGVDSRHADQPHGTGKTIRVLVFAKKADEAQAAGADYVGAEDLVAKFDFDVVVATPDMMGLVGRIGRVLGPKGLMPNPKAGTVTMDVTKAIEDIKAGKDKTNIIHVPVGKVRV
>UP000017926_837_species-Clostridium_sp._MGS
VRTAVKLGVDSRHADQPNGTGKKVKVLAICKNVKLAEQAGADFVGAEEMTTKMDFDVLITTPDMMGLVGRLGKVLGPRGLMPNPKAGTVTTDIAKAVKEAKAGKDKTNIIHCPIGKARL
>UP000017928_224_species-Firmicutes_bacterium_MGS
KKAAIRTGCDGRHAEQPHGTGKTVRVLVFAKKANEAEAAGADYVGGEELIPKFEFDVVVATPDMMGVVGRLGRVLGPKGLMPNPKAGTVTMDVTKAINEIKAGKDKTNIVHVPVGKVKV
>UP000017929_352_species-Clostridium_sp._MGS
KKAAIRTGCDGRHADQPHGTGKTVRILVFAKKADEAQAAGADFVGAEELIPKLDFDVVVATPDMMGVVGRLGRVLGPKGLMPNPKAGTVTMDVTKAINDIKAGKDKTNIIHVPVGKAKL
>UP000017930_1000_species-Acholeplasma_sp._MGS
KKTSMNLNLDTKKADQPHGTGKTKRILVIAKKAKEAKESGADYVGDVDLLEKFEFDVLIATPDMMPQLGKLGKVLGPKGLMPNPKTGTVTLDVAKAVNEVKQGRDSYGNVHVIVGKVKI
>UP000017936_1926_species-Ruminococcus_sp._MGS
CKAAVRLGVDSRHADQPNGTGKNVRVCVFCKKYEAAKAAGAEFVGGQDLVDKMDFDVVIASPDMMGLVGRLGKVLGPRGLMPNPKAGTVAPDVAKAVTEAKAGKDKTNIIHCPIGKAPV
>UP000017939_442_species-Clostridium_sp._MGS
KKAALRMGLDGRHADQPHGTGKTVKVLVFAKKVDEATAAGADYVGGEELIPKLDFDVVVATPDMMGVVGRLGRVLGPKGLMPNPKAGTVTPDVTKAVNDIKAGKDKNNIIHVPVGKAKI
>UP000017945_1656
KKSSFRLNVDPRHADQPNGTGKTQRVCVVAQKEKAAKEAGADFVGGADIIEKFDFDVLVATPDMMGQLGKLGRVLGPKGLMPNPKTGTVTMDVAKAVDEIKKGKDKEGNINVMIGKVKV
>UP000017949_1476_genus-Coprococcus_no_rank-Terrabacteria_group
KKMALRLGVDGRHADQPHGTGKTVKVLVFAKKVDEALAAGADYAGGDELVPKLDFDVVVATPDMMGVVGRLGRVLGPKGLMPNPKAGTVTMDVTKAITDIKAGKDKANIIHVPVGKVKI
>UP000017952_1085_species-Collinsella_sp._MGS
KEVAFRLGVDTRKADQPHGTGKSVRVAVFAEKADEAREAGADIVGSDELIAEIEFDAAIALPTMMAKVGRIGKILGPRGLMPNPKLGTVTMDVAKMVSELKAGRDRYGICHVPLGKKKV
>UP000017955_831_species-Clostridium_sp._MGS
KETSMNLNLDVKKADQPNGTGKSKKILVLAKKAKEAVSAGAEYVGDIDMIDKFDFDVIIATPDMMPALGKIGKILGPKGLMPNPKTGTVTTDVKKAVEETKKGKDTFGNVHAIFGKAKI
>UP000017961_1373_species-Clostridium_sp._MGS
KKTALRLGVDGRHADQPHGTGKKVRVLVFAKKVDEALAAGADYAGGEELIPKFEFDVVVATPDMMGVVGRLGRVLGPKGLMPNPKAGTVTMDVTKAVNDIKAGKDKANIVHVPVGKAKL
>UP000017963_877_species-Firmicutes_bacterium_MGS
KKTAIRTGCDGRHAEQPNGTGKTVKVLVFAKKLDEAQAAGADFVGGDELIPKLDFDVVVATPDMMGVVGRLGKVLGPKGLMPNPKAGTVTMDVTKAINDIKAGKDKSNIIHVPVGKAKV
>UP000017966_253_species-Dialister_invisus_no_rank-Terrabacteria_group
KEAAFNLNINPKYADQPHGTGKSKKVLVFAKKEEDAKAAGADYVGGKELADKMDFDVVVATPDMMAVIGRLGRVLGPKGLMPNPKDGTVTTDVTKAVNEIKGGKDKAGNVQVIIGKAHI
>UP000017975_1582_species-Eubacterium_sp._MGS
LQTAVRLGVDSRHADQPNGTGKDVRVLAICKNEQLAKDAGADFVGAEDMTQKMDFDVLVTTPDCMGLVGRLGRILGPRGLMPNPKAGTVTPDIAKAIKEAKAGKDKTNIIHCPIGKKKL
>UP000017977_1900_species-Ruminococcus_sp._MGS
CKNAVRLGVDSRHADQPNGTGKNVRVCVFCKKYEAAQAAGAEFVGGQDLVDKMDFDVVVASPDMMGLVGRLGKVLGPRGLMPNPKAGTVTPDVAKAVTEAKAGKDKTNIIHCPIGKAHV
>UP000017985_1389_species-Dialister_sp._MGS
KEAAFNLNINPKYADQPAGTGKSKKVLVFAKKEDEAKAAGADYVGGKELADKMDFDVVVATPDMMAVVGRLGRVLGPKGLMPNPKVGTVTMDVTKAVNEIKGGKDKAGNVQVIIGKVHL
>UP000017986_680_genus-Blautia_no_rank-Terrabacteria_group
KKTAIRTGCDGRHAEQPHGTGKTVRVLVFAKKADEALAAGADFVGAEDLIPKLDFDVVVATPDMMGVVGRLGRVLGPKGLMPNPKAGTVTMDVTKAVQDIKAGKDKTNIIHVPIGKAKV
>UP000017996_933_species-Eubacterium_sp._MGS
IKTSVKLGVDSRHADQPNGTGKNVRVLAICKNEELAKEAGADFVGAEDMTQKMDFDVLITTPDCMGLVGRLGRILGPRGLMPNPKAGTVTPDIAKAVKEAKAGKDKTNIIHCPIGKVRI
>UP000018000_608_species-Clostridium_sp._MGS
KETNMRLNLDTRKSDQPNGTGKEKKVLVVAKFAKAAKEAGADFVGDTDILEKLDFDVMIATPDMMPLLGKLGKVLGPKGLMPNPKTGTVTTDVKKAVSDVKKGRDSYGIVHALVGKVKL
>UP000018002_1764_species-Coprococcus_sp._MGS
KKMALRLGVDGRHADQPHGTGKTVKVLVFAKKVDEALAAGADYAGGEELVPKLDFDVVVATPDMMGVVGRLGRVLGPKGLMPNPKAGTVTMDVTKAIADIKAGKDKANIIHVPVGKVKV
>UP000018009_4051_family-Lachnospiraceae_no_rank-Terrabacteria_group
KKNAIRTGCDGRHADQPHGTGKTVRILVFAKKADEAQAAGADYVGAEELIPRLDFDVVVATPDMMGVVGRLGRVLGPKGLMPNPKAGTVTMDVTKAINDIKAGKDKTNIIHVPVGKAKL
>UP000018014_1014_species-Bacillus_sp._MGS
KETSMRLNVDPKKADQPHGTGKTKKVLVVAKNATKAKEAGADYVGDMDMITKFDFDVMIATPDMMPLLGKLGRVLGPKGLMPNPKTGTVTTDVVKAVNDVKAGRDSFGNIHAIIGKVKV
>UP000018022_964_species-Clostridium_sp._MGS
KKSAIRLGVDGRHADQPHGTGKTVKVLVFAKKVAEAEAAGADYVGGDELIPKLDFDVVVATPDMMGVVGRLGRVLGPKGLMPNPKAGTVTMDVTKAVADIKAGKDKANIIHVPVGKAKL
>UP000018023_1701_species-Clostridium_sp._MGS
KKTAVRLGVDGRHADQPHGTGKTVRVLVFAKKATEAETAGADFVGAEELIPRFDFDVVVATPDMMGVVGRLGRVLGPKGLMPNPKAGTVTMDVTKAVNDIKAGKDKANIIHCPVGKAKV
>UP000018024_38_species-Anaerotruncus_sp._MGS
VQTAVRLGVDSRHADQPNGTGKKVRVAVFAKLAKAAEEAGADVVGDADLVTKMDFDVAIASPDMMGFVGRLGKVLGPRGLMPSPKAGTVTMDVAKAVTEAKAGKDKSNIIHCPIGKARV
>UP000018032_2018_species-Clostridium_sp._MGS
KETAIRLGVDGRHADQPHGTGKTVRVLVFAKKVDEALAAGADYAGGEELIPKFEFDVVVATPDMMGVVGRLGRVLGPKGLMPNPKAGTVTMDVTKAVQDIKAGKDKANIVHVPVGKVKL
>UP000018037_705_species-Ruminococcus_bromii_no_rank-Terrabacteria_group
IKTAVKLGVDSRHADQPNGTGKKVRVLAICKNEELAKEAGADFVGAEDMTQKMDFDVLITTPDCMGLVGRLGRILGPRGLMPNPKAGTVTPDIAKAVKEAKAGKDKTNIIHCPIGKARI
>UP000018041_918_species-Clostridium_sp._MGS
EKMPVKLGVDSKHADQPNGTGKTLRVLVFAKKADEAVKAGADYVGAEELIPKFDYDVIVATPDMMGVVGRLGKVLGPKGLMPNPKSGTVTMDVTKAIQEIKSGKDKTNIIHLGFGKVYI
>UP000018042_1682_species-Eggerthella_sp._MGS
KEIAFRLGIDTRQADQPNGSGKTVRVAVFAEAARAAEEAGADIVGSDDLVAEINFDAAVATPDQMAKVGRLGKVLGPRGLMPNPKLGTVTPDVAKAIKELKGGRDRYGICHVIIGKCPV
>UP000018071_631_species-Clostridium_sp._MGS
KKTSIRLGVDGRHADQPHGTGKKVRVLVFAKKIDEALAAGADYAGGEELIPKFEFDVVVATPDMMGVVGRLGRVLGPKGLMPNPKAGTVTMDVTKAVNDIKAGKDKANIVHVPVGKVKL
>UP000018093_150_species-[Eubacterium]_dolichum_no_rank-Terrabacteria_group
KETNFKLNVDPRHADQPNGTGKTQKVCVIAQKEQEAKDAGADFVGGKELLDQFDFDVIVATPNMMGELGKLGRVLGPKGLMPNPKTGTVTMDVAKAVEDIKKGKDKEGNINVMIGKVHV
>UP000018124_94_species-Eubacterium_sp._MGS
KKSAIRTGCDGRHADQPHGTGKTVKVLVFAKKVDEALAAGADFVGGDELIPKFDFDVVVATPDMMGVVGRLGRVLGPKGLMPNPKAGTVTMDVTKAVNDIKAGKDKTNIIHVPVGKAKL
>UP000018132_1193_species-Faecalibacterium_sp._MGS
CETAVKLGVDPRHADQPNGTGKTVRVLVIAKKADEATAAGADFVGAEDMIAKFGFDVCVTTPDMMGLVGRLGKVLGPKGLMPNPKSGTVTMDITKALHDIKAGKDKTSIVHVPVGKKKV
>UP000018136_754_species-Clostridium_sp._MGS
VKTSVKLGVDSRHADQPNGTGKNVKVLAVCKNVKLAEEAGADFVGAEEMTQKMDFDVLITTPDMMGLVGRLGKILGPRGLMPNPKAGTVTPDIAKAVKEAKAGKDKTNIIHCPIGKSRI
>UP000018137_714_species-Clostridium_sp._MGS
KKTAIRLGVDGRHADQPHGTGKTVRVLVFAKKVAEAEAAGADFVGGEELIPRFDFDVVVATPDMMGVVGRLGRVLGPKGLMPNPKAGTVTMDVTKAVNDIKAGKDKANIIHCPVGKAKV
>UP000018161_862_species-Firmicutes_bacterium_MGS
VQTAVKLGIDPRHADQPNGTGKTVRVLAICKKADEAQAAGADFVGGEEMVQKFDYDVIVTTPDMMGVVGRLGKVLGPKGLMPNPKSGTVTMDITRAIHDIKAGKDKQAICHVPFGKAKV
>UP000018168_591_species-Clostridium_leptum_MGS
IKTAIKLGVDSRHADQPNGTGKNVRVLAICKNVEKAQAAGAEFVGGEEMAAKMDFDVVITTPDMMGVVGRLGKVLGPRGLMPNPKAGTVTPDIAKAVTEAKAGKDKTNIIHCPIGKARL
>UP000018177_1558_species-Blautia_sp._MGS
KKSAIRTGCDGRHADQPHGTGKTVRVLVFAKKADEAQAAGAEFVGAEELIPKFDFDVVVATPDMMGVVGRLGRVLGPKGLMPNPKAGTVTMDVTKAVQDIKAGKDKTNIIHVPIGKAKI
>UP000018179_3111_phylum-low_GC_Gram+_no_rank-Terrabacteria_group
KETNFKLNVDPRHADQPHGTGKTQKVCVITQKEQEAKDAGADFVGGKELLEDFDFDVIVATPNMMGELGKLGRLLGPKGLMPNPKTGTVTMDVAKAVEDIKKGKDKEGNINLMIGKVKV
>UP000018181_1397_species-Ruminococcus_sp._MGS
CENAIRLGVDSRHADQPNGTGKTVRVCVFCKKYEAAKAAGADFVGGQDLVDKMDFDVVIASPDMMGLVGRLGKILGPRGLMPNPKAGTVTPDVAKAINEAKAGKDKTNIIHCPIGKAKV
>UP000018185_1225_genus-Enorma_no_rank-Terrabacteria_group
KEVAFRLGIDTRKADQPHGTGKTVRVAVFAEKAREAEEAGADVIGSDELVAAINFDAAIATPNMMAKVGRIGKILGPRGLMPNPKLGTVTMDVAKMVGELKAGRDRYGICHVPLGRVKV
>UP000018207_1063_species-Firmicutes_bacterium_MGS
KKTAIRTGCDGRHAEQPNGTGKTVKVLVFAKKINEAEAAGADYVGGEELIPKLDFDVVVATPDMMGVVGRLGKVLGPKGLMPNPKAGTVTMDVTKAVNDIKAGKDKTNIVHVPVGKAKV
>UP000018237_1538_species-Firmicutes_bacterium_MGS
VKTGVKLGVDGRHADQPNGTGKSVRVLAICKKEEEAKAAGADFVGGEEMVQKMDFDVLITTPDMMGQVGRLGRLLGPRGLMPNPKAGTVTPDIGKAVTDAKAGKDKTNIIHCPIGKVKI
>UP000018242_1182_species-Clostridium_sp._MGS
KKSAIRLGVDGRHADQPHGTGKTVRVLVFAKKVDEAQAAGADFVGGEELIPKLDFDVVVATPDMMGVVGRLGRVLGPKGLMPNPKAGTVTMDVTKAIADIKAGKDKANIIHVPIGKAKL
>UP000018246_801_genus-Hungatella_no_rank-Terrabacteria_group
KKAAIRTGCDGRHADQPHGTGKTVRILVFAKKADEALAAGADFVGAEELIPKLDFDVVVATPDMMGVVGRLGRVLGPKGLMPNPKAGTVTMDVTKAINDIKAGKDKTNIIHVPVGKAKL
>UP000018256_554_species-Corallococcus_sp._MGS
LEIAVKLGVDSRHADQPNGTGKSVRVLVIAKKADEATAAGADFVGAEEYIEKFGFDVMITTPDMMGLVGRMGKILGPKGLMPNPKSGTVTMDVTKAIHDVKAGKDKQSICHVIFGKKKV
>UP000018263_2533_species-Clostridium_sp._MGS
KKAALRTGCDGRHADQPHGTGKTVRILVFAKKADEALAAGADFVGAEELIPKLDFDVVVATPDMMGVVGRLGRVLGPKGLMPNPKAGTVTMDVTKAINEIKAGKDKTNIIHVPVGKAKL
>UP000018268_1307_species-Clostridium_sp._MGS
KKNAIRTGCDGRHADQPHGTGKTVRILVFAKKADEAQAAGADFVGAEELIPRLDFDVVVATPDMMGVVGRLGRVLGPKGLMPNPKAGTVTMDVTKAIKEIKAGKDKTNIIHVPVGKAKL
>UP000018274_2176_species-Brachyspira_sp._MGS
QEISMRLGIDVRQADQPAGLGKTVRVCVIAKKATEATEAGADFAGAEEIIDKFEFDTLIATPDCMGMLGKLGRVLGPKGLMPNPKTGTVTMDVAKAVKDAKAGKDKQGMIHCPIGKAKL
>UP000018281_2597_species-Clostridium_sp._MGS
KKTAIRLGVDGRHADQPHGTGKTVRVLVFAKKLDEAQAAGADFVGGEELIPKFDFDVVVATPDMMGVVGRLGRVLGPRGLMPNPKAGTVTMDVTKAIEDIKAGKDKANIIHVAVGKAKL
>UP000018292_1712_species-Roseburia_sp._MGS
KKTAIRLGVDGRHADQPHGTGKKVRVLVFAKKVAEAEAAGADYVGGEELIPKFEFDVVVATPDMMGVVGRLGRVLGPKGLMPNPKAGTVTMDVTKAVNDIKAGKDKANIIHCPVGKAKV
>UP000018309_917_species-Proteobacteria_bacterium_MGS
KENAVNLGVDPKYADQPHGTGKTVRVAVLAQKADQAKAAGADIVGAESLIDSVDFDRCIATPDMMGMAGKVARILGPKGLMPNPKLGTVTTDVENAVKKAKAGEEKNGIVHAGVGKAKV
>UP000018332_975_species-Firmicutes_bacterium_MGS
KKVAFNLNVDPRHADQPNGTGKTQTVAVVADKAKEAQEAGADFVGDQDLIDKFGFDVLVATPNMMGKLGRLGRVLGPKGLMPNPKTGTVTMDVANAVDEIKKGKDRDGNLNVMIGKAHI
>UP000018342_1153_species-Clostridium_sp._MGS
KKMALRLGVDGRHADQPHGTGKTVKVLVFAKKVDEALAAGADYAGGEELVPKLDFDVVVATPDMMGVVGRLGRVLGPKGLMPNPKAGTVTMDVTKAVNDIKAGKDKANIIHVPVGKAKI
>UP000018347_1603_genus-Veillonella_no_rank-Terrabacteria_group
KKTAFNLNVDPKYADQPHGTGKTKRVLVFAKKIKEAEDAGADFVGSEELVAKSDFDVAVATPDMMGQVGRLGKILGPKGLMPNPKVGTVTMDVARAVNEIKAGKDKAGIISCAIGKAPL
>UP000018358_1541_family-Coriobacteriaceae_no_rank-Terrabacteria_group
KELDFRLGIDTRKADQPHGTGKTVRVAVFAEKAREAEAAGADIIGSDELVAQINFDAAIATPNMMAKVGRIGKILGPRGLMPNPKLGTVTMDVAKMVSELKAGRDRYGICHVPLGKKKV
>UP000018364_1468_species-Clostridium_sp._MGS
VKTAIRLGVDSRHADQPNGTGKTVRVAVFAKLAKAATEAGADIVGDADLVEKMDFDVAVASPDMMGFVGRLGKVLGPRGLMPSPKAGTVTMDVAKAVTEAKAGKDKTNIIHCPIGKARI
>UP000018365_1394_species-Dialister_sp._MGS
KEAAFNLNINPKYADQPAGTGKTKKVLVFAKKEDEAKAAGADYVGGKELADKMDFDVVVATPDMMAVVGRLGRVLGPKGLMPNPKVGTVTMDVTKAVNEIKGGKDKAGNVQVIIGKVHL
>UP000018378_959_genus-Eubacterium_no_rank-Terrabacteria_group
KENAIRTGCDGRHAEQPHGTGKTVRVLVFAKKVDEAQAAGADFVGGEELIPKLDFDVVVATPDMMGVVGRLGRVLGPKGLMPNPKAGTVTMDVTKAVNDIKAGKDKTNIIHVPIGKAKL
>UP000018382_239_species-Clostridium_sp._MGS
VKTGVKLGVDGRHADQPNGTGKNVRVLVICKKEEDAKAAGADFVGGEEMVQKMDFDVLITTPDMMGMVGRLGRVLGPRGLMPNPKAGTVTPDVGKAVTDAKAGKDKTNIIHCPIGKVKI
>UP000018385_1035_species-Anaerotruncus_sp._MGS
CKTAVRLGVDSRHADQPNGTGKTVRTLVFTKKVQAALDAGADYVGDQEYIDKFDFDVVIASPDMMGMIGRLGKVLGPKGLMPSPKAGTVTPDVARAVKEAKAGKDKTNIIHCPIGKVKI
>UP000018386_881_species-Firmicutes_bacterium_MGS
KKAAIRTGCDGRHADQPHGTGKTVRVLVFAKKADEALAAGAEHVGAEELIPKLDFDVVVATPDMMGVVGRLGRVLGPKGLMPNPKAGTVTMDVTKAVNDIKAGKDKTNIIHVPIGKAKI
>UP000018401_143_species-Clostridium_sp._MGS
KKVSMKLNLDTRKSDQPNGTGKTKRILVLSKQAQIAKEAGADFVGDADLVEKLDFDVIIATPEMMPMLGKLGKVLGPRGLMPNPKTGTVTTDVKKAIDDIKKGRDSYGNVHAIIGKVKI
>UP000018414_350_species-Eubacterium_sp._MGS
VKTAIRLGVDSRHADQPNGTGKDVKVAVFAKLAKAATEAGADVVGDADLVQKMDFDVAIASPDMMGFVGRLGKVLGPRGLMPSPKAGTVTMDVAKAVQEAKAGKDKTNIIHCPIGKAKI
>UP000018851_339_genus-Sphingomonas_phylum-purple_photosynthetic_bacteria_and_relatives
KTNALNLGVDPRHADQPKGTGKTVRVGVFARKAEEATAAGADVVGAEDLLEIIDFDRCIATPDMMGLVGRLGKILGPKGLMPNPKLGTVTMNVGEAVKAAKGGQEKAGIIHSGIGKAKI
>UP000019023_933_genus-Desulfurella_phylum-purple_photosynthetic_bacteria_and_relatives
KDIATNLGIDPRHAEQPKGTGKTVKVLVFAKKIKEAQEAGADYVGSEDLIEKMDFDKVIATPDMMGAVGKIGKILGPRGLMPNPKVGTVTFDVAAAVKRFKAGEDKTGNVHLIAGKKKV
>UP000019231_1567_genus-Komagataeibacter_phylum-purple_photosynthetic_bacteria_and_relatives
KNNAMNLGIDPRHADQPNGTGKTLRVGVFARKAEEATAAGADVVGAEDLAEKIEFDRCIATPDMMALVGRLGKILGPRGLMPNPKLGTVTMDVKGAVAAAKSGQEKAGIVHAGIGKATV
>UP000019233_1486_genus-Bdellovibrio_phylum-purple_photosynthetic_bacteria_and_relatives
VAAAMRLGIDPKQSDQPHGLGKTVRVVVFAKKENEAKAAGADYVGAEDLVEKLDFDKCIATPDMMATVSKVAKILGPRGLMPNPKIGTVTMNVTEAVAAEKKGKDKAGIVHAGLGKKKI
>UP000019325_2022_genus-Spermosira_no_rank-Terrabacteria_group
KETAIRLGIDPKYTDQPKGTGQTVRVAVIARKVTEASNAGADVVGSDELINEMDFDKLIATPDVMPQVAKLGKLLGPRGLMPSPKGGTVTFDVASAIAEFKAGKDRTGIVHVMFGKAKV
>UP000019325_2023_genus-Spermosira_no_rank-Terrabacteria_group
KVVAIKLALNAGKANPPVGPAHGVNIMMFCKNAKTADQAGMVIPVEISVFEDRSFTFVLKTPPASVLIRKAAKIERGSNEPNKKKVGSITKAQLQEIAQTKNANDIEAAMRIVEGTASD
>UP000019593_1661_genus-Roseibacterium_phylum-purple_photosynthetic_bacteria_and_relatives
KANSMNLGVDPRHADQPNGTGKTVRVAVFARKADEAKEAGADIVGAEDLMETIDFDRCIATPDMMPIVGRLGKVLGPRNLMPNPKVGTVTMDVKEAVEAAKGGQEKAGVVHAGIGKASI
>UP000025047_2864_genus-Tanella_phylum-purple_photosynthetic_bacteria_and_relatives
KSNAMNLGVDPRHADQPNGTGKTVRVAVFARKAEEAKKAGADIVGAEDLMETIEFDRCIATPDMMPIVGRLGKILGPRNLMPNPKIGTVTMDVTEAVNAAKGGQEKAGVIHAGVGKATV
>UP000027395_2975_genus-Planktothrix_no_rank-Terrabacteria_group
KETAIRLGIDPKYTDQPKGTGQVIRVAVLAKKVTEAQAAGADVVGSEDLINDLDFDCLIATPDMMPQVAKLGRLLGPKGLMPSPKGGTVTTDVAKAIAEFKAGKDRTGIVHVMFGKTEV
>UP000027425_1377_genus-Desulfonatronum_phylum-purple_photosynthetic_bacteria_and_relatives
LKLAVCLGVDPKYSDQPHGLGKEVRVAAFCKKEAEAKDAGADFVGGEDLIEKLEFDQAVATPDMMALIGKIGRILGPRGLMPNAKTGTVTFDIGKAVKEMKAGRDKAGVIHSPLGKVKL
>UP000028183_1343_genus-Jidaibacter_phylum-purple_photosynthetic_bacteria_and_relatives
KKYAFKLGVDPRQSDQPNGLGKQVRVAVFAKRMEEAKKAGADVVGGDDLVEELDFDLCIATPDMMVKVGTLGKVLGPKGMMPNPKLGTVSNDIAAAVKQAKSGQEKAGLVHAGVGKVPL
>UP000028946_1451_genus-Caedibacter_phylum-purple_photosynthetic_bacteria_and_relatives
KTRALNLNIDTRKADQPNGTGKTLRVAVFAKKAKEALAAGADFVGTDDLADKIAFDRCIATPDMMLVVGKLGKVLGPKGLMPNPKLGTVTPNVAEAVKAAKGGQEKAGIVHGGVGKVRV
>UP000030071_4006_family-Vibrionaceae_phylum-purple_photosynthetic_bacteria_and_relatives
QELAVNLGIDARKSDQPHGTGREIRVAVFTQNAEAAKEAGADIVGMEDLAEQMNFDVVVASPDAMRVVGQLGTILGPRGLMPNPKVGTVTPNVAEAVKNAKAGQDKNGIIHTTIGKAAV
>UP000030341_370_genus-Pseudoalteromonas_phylum-purple_photosynthetic_bacteria_and_relatives
KELAVNLGIDARKSDQPHGTGREVRVAVFTQNADAAKEAGADLVGMDDLAEQMNFDVVVASPDAMRVVGQLGQILGPRGLMPNPKTGTVTPNVAEAVKNAKAGQDKNGIIHTTIGKVAV
>UP000030634_1225_genus-Deinococcus_no_rank-Terrabacteria_group
KDIAFRLGIDPRKSDQPHGTGRSVRVAVITKNIAAAEAAGADVAGGDELIERMDFDAVVATPDMMASVGKLARLLGPRGLLPNPKSGTVGPDVTGMVSSLKAGRDKTGVIHAPIGKAPL
>UP000030902_588_phylum-Saccharobacteria_no_rank-unclassified_Procaryotae
TETSIRLGVDPRQADQPHGTGKDVRVAVFAPEHAAAKKAGADIIGDEEFLSQLNFDILVATPQYMPKLGKYARLLGPRGLMPNPKSGTVAADVAKAVSEAKAGKDKQAIVHLSIGKVKV
>UP000031386_657_genus-Parvimonas_no_rank-Terrabacteria_group
VKTSVKLGVDSRHADQPHGTGKTLRVLVLCKKVQEAKDAGADYVGADDYIQKFDFDVIVATPDMMGVVGRIGKILGPKGLMPNPKSGTVTFDIANAVKEIKAGKDKANIVHCPVGKVKL
>UP000031392_25_genus-Nesseira_phylum-purple_photosynthetic_bacteria_and_relatives
KKAAFNLGVDPRKSDQPKGTGKTTRVAVFTQNADAAKEAGADVVGFEDLAAELNFDVVIASPDAMRIVGQLGTILGPRGLMPNPKVGTVTPNVAEAVKNAKAGQDKAGIVHATIGRARV
>UP000031625_1676_species-cyanobacterium_endosymbiont_of_Epithemia_turgida_no_rank-Terrabacteria_group
KVVAIKLALPAGKANPPVGPAHGVNIMAFCKNGKTADQAGMIVPVEISVYEDRSFTFVLKTPPASVLIRKAAGAEKGSSQPNNQKVGSITRNQLREIAQTKNANDIEAAMNIVEGTAND
>UP000031625_588_species-cyanobacterium_endosymbiont_of_Epithemia_turgida_no_rank-Terrabacteria_group
KKTAIRLGIDPKYTDQPKGTGQEVRVAVIARKVQEASNAGADIYGSEELIEEMDFEVLIATPDMMPKVAKLGRILGPRGLMPSPKGGTVTAELESAIVAFKAGKDKTGIVHVMFGKAGI
>UP000031627_557_genus-Tachikawaea_phylum-purple_photosynthetic_bacteria_and_relatives
KDTAVNLGIDSRKSDQPHGLGRTTRIAVFAENADLAKSAGADIVGMESLSNQIKFDVLIASPDVMSIVSGLGQILGPKGLMPNPKLGTVTNNLKETIKNIKLGQDKNGIIHATIGKIMV
>UP000031643_2917_genus-Methyloceanibacter_phylum-purple_photosynthetic_bacteria_and_relatives
KGAAMNLGVDPRHADQPHGSGRTLRVGVFAKKAEEAKKAGAEVVGAEDLVEQIEFDRCIATPDMMPLVGRLGKVLGPRGLMPNPKVGTVTTDVAAAVQAAKGGAEKAGVIHAGVGKAKI
>UP000032025_2440_family-Zymomonas_group_phylum-purple_photosynthetic_bacteria_and_relatives
RTNAVNLGVDPRHADQPKGTGKTVRVGVFAKKADEARAAGADVVGAEDLMETIDFDRCIATPDMMGVVGRLGKVLGPKGLMPNPKLGTVTMNVAEAVKAAKGGQEKAGIIHSGIGKAKV
>UP000032303_2023_genus-Photomonas_phylum-purple_photosynthetic_bacteria_and_relatives
KELAVNLGIDARKSDQPHGTGREIRVAVFTQNAEAAKEAGADLVGMEELAAQMNFDVVIASPDAMRVVGQLGTILGPRGLMPNPKVGTVTPNVAEAVKNAKAGQDKNGIIHTTIGKVAL
>UP000032414_503_genus-Tatlockia_phylum-purple_photosynthetic_bacteria_and_relatives
KEFAVNLGVDPRKSDQPKGTGKTVRVAVFAQNATKAKNAGADIVGFEDLAEQMNFDVVIATPDAMRIVGQLGQILGPRGLMPNPKVGTVTTNVEAAISDAKSGQDKNGIIHCSVGKIPI
>UP000032479_1713_genus-Photomonas_phylum-purple_photosynthetic_bacteria_and_relatives
KELAVNLGIDARKSDQPNGTGRDIRVAVFTQNAEAAKEAGADLVGMEDLAEQMNFDVVIASPDAMRVVGQLGTILGPRGLMPNPKVGTVTPNVAEAVKNAKAGQDKNGIIHTTIGKVAL
>UP000032611_3983_genus-Martelia_phylum-purple_photosynthetic_bacteria_and_relatives
KERAMNLGVDPRHADQPNGTGRTVRVAVFARKADEAKEAGADIVGAEDLVETIDFDRCIATPDMMPLVGRLGKVLGPRGMMPNPKVGTVTMDVKAAVEASKGGAEKAGIVHAGVGKAKI
>UP000032801_92_genus-Paeniclostridium_no_rank-Terrabacteria_group
AEVAIKLGVDSRHADQPHGTGKTKRVLVFAKKAEEATNAGADFVGAEDLVQKFEFDVVVATPDMMGVVGRLGRVLGPKGLMPNPKSGTVTFDVAKAIDEIKAGKDKTNIIHVPVGKVKV
>UP000032809_1269_genus-Defluviitoga_phylum-Thermotogaeota
KKVSIVLGIDPKKTDQPNGTGKSVRVLVFAEKAEQARQAGADYVGSDDLIEKTDFDVAIATPDMMRKIARLGKVLGPRGLMPSPKAGTVTEDIAQAVKEFKAGKDRTGNIHVPVGKVVI
>UP000033103_338_genus-Sneathia_phylum-fusobacteria
FETRVKLGVDPRHADQPNGTGKKIRILAITQNIEKALKAGATYAGDDEYVAKFDFDLVIATPDMMPKLGRLGKILGTKGLMPNPKSGTVTTDISKTVEEFMKGKDKLGSIHLPLGKVKI
>UP000033200_902_genus-Sphingomonas_phylum-purple_photosynthetic_bacteria_and_relatives
KQNALNLGVDPRHADQPAGTGKTVRVGVFARKAEEALAAGADVVGAEDLMETIDFDRCIATPDMMGVVGRLGKVLGPKGLMPNPKLGTVTMNVAEAVKAAKGGQEKAGIIHSGIGKARV
>UP000033201_2777_family-Zymomonas_group_phylum-purple_photosynthetic_bacteria_and_relatives
RSGALNLGVDPRHADQPKGTGKTVRVGVFARKAEEALAAGADVVGAEDLMETIDFDRCIATPDMMGIVGRLGKVLGPKGLMPNPKLGTVTMNVAQAVKDAKGGQEKAGIIHSGIGKAKV
>UP000033202_1306_genus-Sphingomonas_phylum-purple_photosynthetic_bacteria_and_relatives
KQYALNLGVDPRHADQPKGTGKTVRVAVFAKKADEAREAGADIVGAEDLLETIDFDRCIATPDMMGLVGRLGKVLGPKGLMPNPKLGTVTMNVGQAVKDAKGGQEKAGIIHSGIGKAKV
>UP000033434_4539_genus-Pseudoalteromonas_phylum-purple_photosynthetic_bacteria_and_relatives
KELAVNLGIDARKSDQPHGTGREVRVAVFTQNADAAKEAGADLVGMEDLAEQMNFDVVVASPDAMRVVGQLGQILGPRGLMPNPKTGTVTPNVAEAVKNAKAGQDKNGIIHTTIGKVAV
>UP000033449_1568_genus-Salinivibrio_phylum-purple_photosynthetic_bacteria_and_relatives
KELAVNLGIDARKSDQPNGTGRDIRVAVFTQNADAAKEAGADIVGMEDLAEQMNFDVVVASPDAMRVVGQLGTILGPRGLMPNPKVGTVTPNVAEAVKNAKAGQDKNGIVHTTIGKVSL
>UP000033452_3477_family-Pseudoalteromonadaceae_phylum-purple_photosynthetic_bacteria_and_relatives
KELAVNLGIDARKSDQPHGTGREVRVAVFTQNADAAKEAGADLVGMEDLAEQMNFDVVVASPDAMRVVGQLGQILGPRGLMPNPKTGTVTPNVAEAVKNAKAGQDKNGIIHTTIGKVAV
>UP000033468_3258_species-Rhodospirillaceae_bacterium_c57_phylum-purple_photosynthetic_bacteria_and_relatives
KAGALNLGVDPRHADQPHGTGKTLRVAVFAKKVKEAQDAGADIVGAEDLMERMDFDRCIATPDMMGIVGRLGKVLGPRGLMPNPKLGTVTMDVAGAVRAAKAGQEKAGIIHAGVGKAKV
>UP000033495_1808_species-Hyphomonadaceae_bacterium_c29_phylum-purple_photosynthetic_bacteria_and_relatives
KSNAVNLGVDPKYADQPAGTGKDVRVAVFAKKAEEATAAGADIVGAEDLMEKMDFDRVIATPDMMAVVGRLGKVLGPRGLMPNPKVGTVTPNVAQAVKDAKSGSEKAGIIHAGIGKATI
>UP000033511_3537_family-Pseudoalteromonadaceae_phylum-purple_photosynthetic_bacteria_and_relatives
KELAVNLGIDARKSDQPHGTGRDVRVAVFTQNAEAAKEAGADLVGMEDLAEQMNFDVVVASPDAMRVVGQLGQILGPRGLMPNPKTGTVTPNVAEAVKNAKAGQDKNGIIHTTIGKVAL
>UP000033603_1835_genus-Terribacter_no_rank-Terrabacteria_group
KQTAMRLGVDPRKADQPHGTGKTARVLVFANKAEAAREAGADHVGSDDLLEKLDFDAVVATPDLMGKVGRLGKVLGPRGLMPNPKTGTVTMDVAKAVADIKGGKDKHANLHFIIGKAPL
>UP000033618_429_genus-Paraburkholderia_phylum-purple_photosynthetic_bacteria_and_relatives
KKTAVQLGVDAKKSDQPAGTGKSVRVAVFAQKAEQAKAAGADIVGADDLAEQMNFDVVIASPDMMRIVGTLGQILGPRGLMPNPKVGTVTPDVVTAVKNAKAGQDKAGIIHGTIGRARV
>UP000033633_917_genus-Photomonas_phylum-purple_photosynthetic_bacteria_and_relatives
KELAVNLGIDARKSDQPHGTGRDVRVAVFTQNAEAAKEAGADLVGMDDLADLMNFDVVIASPDAMRVVGQLGTILGPRGLMPNPKVGTVTPNVAEAVKNAKAGQDKNGIIHTTIGKVAL
>UP000033673_2443_genus-Vibrio_phylum-purple_photosynthetic_bacteria_and_relatives
QELAVNLGIDARKSDQPHGTGREIRVAVFTQNAEAAKEAGADIVGMEDLAEQMNFDVVVASPDAMRVVGQLGTILGPRGLMPNPKVGTVTPNVAEAVKNAKAGQDKNGIIHTTIGKAAV
>UP000033732_3908_family-Vibrionaceae_phylum-purple_photosynthetic_bacteria_and_relatives
KELAVNLGIDARKSDQPHGTGRDIRVAVFTQNAEAAKEAGADIVGMEDLAEQMNFDVVIASPDAMRVVGQLGTILGPRGLMPNPKVGTVTPNVAEAVKNAKAGQDKNGIIHTTIGKVAV
>UP000033765_690_genus-Hyphomonas_phylum-purple_photosynthetic_bacteria_and_relatives
KSNAVNLGVDPKYADQPSGTGKDVRVAVFAKKADEARAAGADFVGAEDLMEKMDFDRVIASPDMMAVVGRLGKVLGPRGLMPNPKVGTVTPNVAQAVKDAKSGSEKAGIIHAGIGKAII
>UP000033997_3521_genus-Sphingomonas_phylum-purple_photosynthetic_bacteria_and_relatives
KSGALNLGVDPRHADQPKGTGKTVRVGVFARKAEEALAAGADVVGAEDLMETIDFDRCIATPDMMGIVGRLGKVLGPKGLMPNPKLGTVTMNVAEAVKAAKGGQEKAGIIHSGIGKAKI
>UP000034024_2470_genus-Deinococcus_no_rank-Terrabacteria_group
KDIAFRLGIDPRKSDQPHGTGRTVRVAVITKNVQAAEAAGADVVGSDELIERMDFDAVVATPDMMAQVGKLARLLGPRGLLPNPKSGTVGPDVTGMVKGLKAGRDKTGVVHAPIGKAQL
>UP000034071_1936_genus-Kangiella_phylum-purple_photosynthetic_bacteria_and_relatives
KDVSVNLGIDPRKSDQPNGTGKDVRVAVFTTNADAAKEAGADVVGMEELAEEMDFDVVIASPDAMRVVGQLGQILGPKGLMPNPKVGTVTPDVATAVKNAKAGQDKNGIVHAAIGKITL
>UP000034076_1731_genus-Catabacter_no_rank-Terrabacteria_group
QSTAVKLGVDPRHADQPHGTGKTVRVLVIAKKAKEAEDAGADFVGAEEMIEKFDFDVIVATPDMMGQIGRIGKVLGPKGLMPNPKSGTVTMDIAKAIADIKAGKDKTSIIHVPIGKKKC
>UP000034407_1489_genus-Paraclostridium_no_rank-Terrabacteria_group
AEVAIKLGVDSRHADQPHGTGKTKRVLVFAKKAEEATNAGADFVGAEDLVQKFEFDVVVATPDMMGVVGRLGRVLGPKGLMPNPKSGTVTFDVAKAIDEIKAGKDKTNIIHVPVGKVKV
>UP000034410_2906_genus-Sedimenticola_phylum-purple_photosynthetic_bacteria_and_relatives
KELSVNLGVDPRKSDQPNGTGKVVRVAVFAQNADVAKEAGADVVGFEDLAADMDFDVVIATPDAMRVVGQLGQILGPRGLMPNPKVGTVTPNVAEAVKNAKAGQDKGGIVHCTIGKVQV
>UP000034681_2861_genus-Prochlorothrix_no_rank-Terrabacteria_group
KETAIRLGIDPKYTDQPKGTGQTIRIAVLARKVAEATAAGADLAGSEELIKDLDFDLLIATPDMMKDIAKLGRLLGPRGLMPSPKGGTVTFELAQAIQEFKAGKDRTGIVHVMFGKAEV
>UP000034681_3059_genus-Prochlorothrix_no_rank-Terrabacteria_group
KVVAIKLALPAGKANPPVGPAHGVNIMAFCKNARTADQVGLVIPVEISVFEDRSFTFILKTPPASVLISKAAGVDKGSGQANKVKVGSITRAQLQEIAQTKNARDIDAAMRIVEGTAQD
>UP000035013_590_genus-Spongiibacter_phylum-purple_photosynthetic_bacteria_and_relatives
KEVSVNLGIDARKSDQPHGTGKDVRVAVFTQNAEKAKAAGADFVGMDDLAEQMDFDVVVASPDAMRVVGQLGQVLGPRGLMPNPKTGTVTADVETAVKNAKAGQDKNGIIHGAIGSIVI
>UP000035159_1582_genus-Thermococcoides_phylum-Thermotogaeota
KQFPIKTGIEPTRSDQPNGTGKDVKVLVFARKAEEAKNAGADFVGSDELIQQTGFDVAIATPDMMREIGRLGRILGPRGLMPSPKSGTVTNDVEEAVKAFKAGRDKTGNLHLPVGKKKL
>UP000035337_262_genus-Endomicrobium_phylum-Elusimicrobia
KQTAIKLGIDPKQSDQPHGIGKTRKVAVIAKKQKEAQTAGADTVGSDELIEELNFDILVATPDVMKDLSKVAKILGPKGLMPNPKSGTVTFEIAKAVSELKKGRDSYGIIHVPVGKVYV
>UP000035655_29_phylum-Saccharobacteria_no_rank-unclassified_Procaryotae
TKTNVRLGVDPRQADQPNGTGKTVRVAVFAPEHAAAKKAGADIVGDEEIIKQINFDTLVATPQYMPKLGKFARLLGPRGLMPNPKSGTVAADVAKAVTEAKAGKDKQAIVHLSVGKVKV
>UP000035704_8_genus-Clostridium_no_rank-Terrabacteria_group
KKTAVKLGVDSRHADQPHGTGKEVKVLVFAKKATEAEKAGADYVGADDLVAKFDFDVVVATPDMMGVVGRLGRVLGPKGLMPNPKSGTVTFDLEKAVKEIKAGKDKTNIIHVPIGKVKV
>UP000037709_5166_genus-Micromosospora_no_rank-Terrabacteria_group
KETTMRLGVDPRKADQPHGTGKTARVIVFAGKAEEAVAAGADEVGTDELVARLDFDAAIATPDQMAKIGRIARILGPRGLMPNPKTGTVTMDVTKAVQDIKGGKDKHSNLHLIIGKAPV
>UP000039860_742_genus-Rubidus_no_rank-PVC_group
KKCPLQMGVDPRKSDQPNGTGKSITILVLAKKVKEALDAGAEYAGNDELIEKTGFDAVIATPDMMRDVGKLGKVLGPRGLMPTPKAGTVTNDVAKAIQEVKAGKDRHGVVSNAVGKLKI
>UP000045545_820_genus-Syntrophospora_no_rank-Terrabacteria_group
KELAVKLSVDPRHADQPHGTGKTRKVLVFAKKAKEAEQAGADYVGGEELAEKFDFDVAVATPDMMAVVGKLGKILGPRGLMPNPKAGTVTFEIERTINELKAGRDKTAIIHAPIGRVKV
>Vbra_9993
KKFALNLGIDPKRSDQPHSLGKTRRIAIITSKEELATATGADEVGGEEMIASINFDILICSPDVMAKVGRIGKILGPKGLMPTAKMGTVTDDFDEAVQRFRRETDKTGVLHMGIGKVRL
>Vcar_XP_002946388
KQTAARMGLDPKFSDQPCGTGKELRVAVLTQNLRLAKEAGADVVGADDLIEKMEFDKLIATPDMMPKVAKLGRVLGPRGLMPNPKAGTVTTDVAGTVKDFKGGKDKTGNLHVLFGRARL
>riboL1
KQISCRLGIDPKYNDQPNGTGQTLRVAVITRKINEASTAGADLVGAEELIDELDFDCLIATPDMMPQVAKLGRVLGPRGLMPSPKGGTVTFDLAQAINDFKAGKDRTGIVHVLFGKAEV
