# Supplementary material for: Reticulate evolution in eukaryotes: Origin and evolution of the nitrate assimilation pathway
Source: PLoS Genet. 2019 Feb 21;15(2):e1007986. doi: 10.1371/journal.pgen.1007986 (PMC6400420; doi:10.1371/journal.pgen.1007986)
Supplement: S3 Supporting information — (ZIP) [file pgen.1007986.s003.zip › S3_supporting_information/S4_fig_alignment.fasta]

>Aano_F0YGY1_Photosystem_I_reaction_center_subunit_III
LGKAAAAALGAALVLGDVSPAAAAQLEDCATSKNFAKRQRKTVADQANNRFKRYSDLLCGKDGLPHLVVDNPVHLAEFVFPGIGFLYTAGYIGSAGRKYVKTKNPAEKEIIIDVPLALTIMLSNYLWPRDAYAEFIKGDFVADA
>Acoe_118_00037_Photosystem_I_reaction_center_subunit_III
LQAFSAALALSSILLSSPLPASASGLTPCKESKQFAKREKQQIKEKTHRRFDNYQGLLCGADGLPHLIVSDQRHWGEFITPGILFLYIAGWIGWVGRSYLIAKKPTQKEIIIDVPLASGLLFRGFIWPVAAYRELLNGELIDSN
>Atha_7190_Photosystem_I_reaction_center_subunit_III
MKAFSAAVALSSILLSAPMPAVASGLTPCKDSKQFAKREKQQIKEKTKRRFDNYYGLLCGSDGLPHLIVNDQRHWGEFITPGILFLYIAGWIGWVGRSYLIAKKPAMKEIIIDVPLASRIIFRGFIWPVAAYREFLNGDLIAKD
>Bdis_1g06890_Photosystem_I_reaction_center_subunit_III
AKTFSAALALSSVLLSSAPPAAAAGLTPCKDSKAFAKREKQSVKEKTQRRFENYFGLLCGSDGLPHLIVSDQRHWGEFVTPGVLFLYIAGWIGWVGRSYLIAKKPAMREIIIDVELAARIIPRGFIWPVAAYRELINGDLVVDD
>Bnat_54026_Photosystem_I_reaction_center_subunit_III
MRKAAGLAMAGMGALAMAGGAHASGLTKCSENPAFKKRETKEVKDRTKKRFDAYTSLLCGPDGLPHLIVGEFRHEGEFAIPALAFLYINGWIGWAGRKYIRGAKPTQTEIVLDMGRMSKAMLGGAAWPIEAWKEAKNGDLTAKA
>Cmer_CMV201C_Photosystem_I_reaction_center_subunit_III
FKRLIIAAVMSVCQISAISAVSA-VLTPCQQSEAFHKREINEVRDQVHKRFDKYGTLLCGQDGLPHLITDDWRHAREFTIPALLFLYITGWIGWVGRSYLKYKNPTEQEIILDVPMALKYMLSGFLWPLSAWQEYRSGQLLAKE
>Cpar_photosyst2subU3_Photosystem_I_reaction_center_subunit_III
MRKLFLLMLSGLILTTDIRPVRAAGLIPCSQSDAFERRLKNTTQDKTQQRFDKYSGLLCGADGLPHLITDRWSHAGEFTIPGLLFLYIAGFIGWSGRSYLQADNSTEKEIIIDIPVALQSVSKGFVWPLAALQEFSSGKLTARD
>Crei_XP_001696798_Photosystem_I_reaction_center_subunit_III
VGTLAASALAAAVSLSAPSAAMAAGLTPCSESKAYAKLEKKELKERTKARFANYAGLLCGNDGLPHLIADGLAHAGEVFIPTFGFLYVAGYIGYVGRQYLIAAKPTDKEIIIDVPLATKLAWQGAGWPLAAVQELQRGTLLEKE
>Cvar_EFN58854_Photosystem_I_reaction_center_subunit_III
VATVAAAALALTFGFGAVEPAFAAGLTPCSESKAFAKLKKKEVKAKTERRFDNYQGLLCGTDGLPHLIADGLAHAGDVLIPTIGFIYFAGWLGFAGTKYLQAAKPIEKEIIIDVPLAWKLLWEGFGWPLRAFAELKNGKLLEAD
>Esil_CAT18840_Photosystem_I_reaction_center_subunit_III
MFKIKKSLLIFFLTLSLPLASFAAGLTKCSESVAFNKRLELSVKNRTKQRFNRYSELLCGKEGLPHLITDRWDHAVEFMIPGMMFLYITGWIGWVGRSYLNTTNPTEKEIIIDVPLALKIMSSGFIWPISAWQEFTSGKFLAPD
>Gsul_3743_Photosystem_I_reaction_center_subunit_III
INRILVILFSSILSFSTNNLVQANNLIPCKESKIFNKRLESTIKNKTNNRFHKYSGVLCGKDGLPHLIADRWSHAGEFVIPSLLFIYISGWIGWVGRGYLSANKAIENEIIIDVPLALKFMSSGFIWPLSALREYTKGDLLMKD
>Kfla_12539_Photosystem_I_reaction_center_subunit_III
VGKAAAIALAAAIAVATPQIASAAGLTPCKDSKAFAKREKKEVSDRTQARFAKYQGLLCGTDGLPHLIVDDQAHLSEFVFPGLVFLYIAGWIGWVGREYLIAKKPTEKEIIIDVPLALKLTTTGLTWPIAAVSALRNGSLIVPD
>Mgut_mgv1a013112m_Photosystem_I_reaction_center_subunit_III
LKAFSAALALSSIILSAPLPASASGLTPCKESKQFAKREKQEIKAKTKRRFENYQGLLCGSDGLPHLIVSDQRHWGEFITPGILFLYIAGWIGWVGRSYLIAKKPTMKEIIIDVPLANKLAWRGFIWPIAAYREYLNGELIDPN
>Mpol_1429_Photosystem_I_reaction_center_subunit_III
AGKIATALALAAVVGTASEDAMAAGLTPCKESKAFAKREKNEIKEKTKRRFAFYEGLLCGTDGLPHLIVDDQAHLGEFVYPGVVFLYIAGWIGWVGRSYLIAKKPTEKEIIIDVPLATSLLWKGLTWPVAALSELRTGKLIEDA
>Mpus_Micpu26202_Photosystem_I_reaction_center_subunit_III
AAKSAAVAAAVAVAVAAPEEAFAAGLTPCKKNAAFKKREKQEIKDKTSARFKAYAGLLCGADGLPHLIVDNLEHLGEFAIPGLGFLYVAGWIGYAGRSYVMLKKPTEGEIIIDVPMALGLMMAAGAWPVKAFFELKNGTLTAPA
>Ngad_9076_Photosystem_I_reaction_center_subunit_III
MTKFVKVAALYLSILGIPFISNAGGLNPCKESEVFQKRLTKTVKDQTKQRFTRYSNLLCGNDGLPHLIADRWSHGSEFLLPSILFLYISGWIGWVGRKYIRTSNPTEKEIIIDVPLAISVMTSGFLWPFAAWQEFLSGDLIAAD
>Otau_XP_003078706_Photosystem_I_reaction_center_subunit_III
FSKKAASLAVAAAVAAAPEEAFAAGLTPCKTSKAFAKREKTELKEKTKTRFANYSGLLCGKDGLPHLIVDNLEHLGEFAIPGLGFLYVAGWIGYAGRSYIQESKPTEGEIIIDVPKALGLMFQAGAWPLLAGLELKNGTLTAPE
>Ppat_XP_001755730_Photosystem_I_reaction_center_subunit_III
AGKFATALALAALVGGSDPEAKAAGLTPCKESKGFAKREKQEIKEKTKRRFAFYEGLLCGTDGLPHLIVDDQAHLGEFVYPGLVFLYIAGWIGWVGRAYLIDKKPTEKEIIIDVPLALRIMSKGLTWPVAAIGELRSGKLVEKS
>Ppat_XP_001765875_Photosystem_I_reaction_center_subunit_III
AGKFATALALAVLVGAGDPEAKAAGLTPCKESKGFAKRQKQEIKEKTKRRFEFYQGLLCGTDGLPHLIVDDQAHLGEFVYPGLVFLYIAGWIGWVGRAYLIDKKPTEKEIIIDVPLALRVMSKGFTWPLAAIGELRSGKLVEKS
>Ppat_XP_001770075_Photosystem_I_reaction_center_subunit_III
AGKFATALALAAVVGSSDPDARAAGLTPCKESKGFAKRQKQEIKEKTKRRFEFYQGLLCGTDGLPHLIVDDQAHLGEFVYPGLVFLYIAGWIGWVGRAYLIDKKPTEKEIIIDVPLALRIMSKGLTWPVAAIGELRSGKLVEKS
>Ppat_XP_001782922_Photosystem_I_reaction_center_subunit_III
AGKFATALALAAIVGGSDPEARAAGLTPCKESKGFAKRQKQEIKEKTKRRFEFYQGLLCGTDGLPHLIVDDQAHLGEFVYPGLVFLYIAGWIGWVGRAYLIDKKPTEKEIIIDVPLALRVMSKGFTWPLAAIGELRSGKLVEKS
>Ptri_YP_874361_Photosystem_I_reaction_center_subunit_III
MKRFNLITLLFLALLTFTGQAVAGGLTKCSESPAFTKRLNASVKDRTKARFDKYSDLLCGTEGLPHLVADRWSHAAEFILPGFGFIYISGWIGWVGRKYVRAKNPAESEIIINVPLAIKIMTTGYIWPISAWQELISGELIAPK
>Sbic_01g006370_Photosystem_I_reaction_center_subunit_III
VKTFSAALALSSVLLSSAPPAAAAGLTPCKESKAFAKREKNSIKEKTKKRFENYFGLLCGADGLPHLIVSDQRHWGEFITPGLLFLYIAGWIGWVGRSYLIAKKPAMREIIIDVELATRLLPRGFIWPVAAYRELINGDLVVDD
>Smin_012847_t1_Photosystem_I_reaction_center_subunit_III
------------MAVSSSAPVSAAVLEPCKNNKYYHKKFKDEMYAMIKAREEAYGDRLCGKDGNPRVVATEWNVRASVMWPATIFLYIAGWIGWAGRSYLIRTNDETKELNIDVPLALTCMASGFSWPVAAWQEIVNGEMAADH
>Smin_025464_t1_Photosystem_I_reaction_center_subunit_III
SRRLPGIMLALVMAVSSSAPVSAAVLEPCKNNKYYHKKFKDEMYAMIKAREEAYGDRLCGKDGNPRVVATEWNVRASVMWPATIFLYIAGWIGWAGRSYLIRTNDETKELNIDVPLALTCMASGFSWPVAAWQEIVNGEMAVPD
>Smin_025465_t1_Photosystem_I_reaction_center_subunit_III
SRRLPGIMLALVMAVSSSAPVSAAVLEPCKNNKYYHKKFKDEMYAMIKAREEAYGDRLCGKDGNPRVVATEWNVRASVMWPATIFLYIAGWIGWAGRSYLIRTNDETKELNIDVPLALTCMASGFSWPVAAWQEIVNGEMAVPD
>Smoe_XP_002960780_Photosystem_I_reaction_center_subunit_III
---MAAALAAAAIIGSAPPEAAAAGLTKCKDSAAFAKREKKEIKEKTKRRFKFYAGLLCGADGLPHLIVDDQQHLGEFVYPGLIFLYIAGWIGWVGRSYLIAAKPTQKEIIIDVPLATSLIWKGFVWPLAAVSEFRNGKLVVDA
>Smoe_XP_002983887_Photosystem_I_reaction_center_subunit_III
AGRMAAALAAAAIIGSAPPEAAAAGLTKCKDSAAFAKREKKEIKEKTKRRFKFYAGLLCGADGLPHLIVDDQQHLGEFVYPGLIFLYIAGWIGWVGRSYLIAAKPTQKEIIIDVPLATSLIWKGFVWPLAAVSEFRNGKLVVDA
>Toce_14761_Photosystem_I_reaction_center_subunit_III
MKRVNLLTLLFAVLIALTSQALAGGLTKCSESAAFTKRLTTSVKERTQARFDKYSELLCGTDGLPHLVADRWSHAAEFILPGFGFIYISGWIGWVGRKYLRAANPSESEIIINVPLALKIMTTGYIWPISAWQELISNDLVALK
>Tpse_XP_002297523_Photosystem_I_reaction_center_subunit_III
MKRVNLLTLLFAVLIALTNQALAGGLTKCSESAAFTKRLNASVKERTQARFDKYSELLCGADGLPHLVADRWSHAAEFILPGFGFIYISGWIGWVGRKYLRAANPSESEIIINVPLALKIMTTGYIWPISAWQELI--------
>UP000000268_5089_Photosystem_I_reaction_center_subunit_III
MRRLFAVLLVMTLFLGVVPPASAGGLVPCSESPKFQERAAKARNNSGQKRFEMYSSALCGEDGLPRIIAGPMRRAGDFLIPGLFFIYIAGGIGNSSRNYQIAKNPAMGEIIIDVPLAVSSTIAGMAWPLTAFRELTSGELTVPD
>UP000000440_11_Photosystem_I_reaction_center_subunit_III
MRRFLALLLVLTLWLGFTPLASAAGLVPCKDSPAFQKRAAAAVNASGQKRFERYSQALCGEDGLPHLVVDRLSRAGDFLIPSVLFLYIAGWIGWVGRAYLIAGEANEKEIIIDVPLAIKCMLTGFAWPLAALKELASGELTAKD
>UP000000557_1686_Photosystem_I_reaction_center_subunit_III
MSRPFGAALLLTLLLLFETGAFADPLKLCKDVPAYQELKTQRLEAGTKQKFERYDTAYCGQDGYPHLITSQLDRAGDFLIPSVLFLWIAGALGWAGRLYLAESKGPEDEIIIDLPKAIKCLLLGLIWPVQAIPELISGKIRVPE
>UP000000737_5765_Photosystem_I_reaction_center_subunit_III
MRRLLAVVLALGLWISFVPSASAYNLTPCSESAAFQQRAKTSVADLAKARFERYSQALCGEDGLPHLIVDSLAHAGEFLIPSILFLYIAGWIGWVGRAYLQAKNATEKEIIIDVPVAVKFMLGGFIWPLAALKEATSGEMFAKD
>UP000000788_1706_Photosystem_I_reaction_center_subunit_III
MRRLFSILLSAFLLLGLAPVVNANGLTLCADNARFQERASSASTAKDIARFERYSKASCGDDGLPHLIIATIEHEGDVLIPAHIFIYIAGIIGWSGREYLRAKNPAENEIIIDFALARECLRKGAAWPLEANKQGRSGELREKD
>UP000001026_1513_Photosystem_I_reaction_center_subunit_III
MKFFFSIITSVFLFLGITPIALASALTTCSENPKFIERASTAKTQKDITRFERYGKAACGDDGLPHLIIGPLEHEGDLLIPGVLFIYIAGIIGWSGREYLIEKNPADLEIIIDLDLARKCLIKGAQWPLLANKQGRNGDLREKD
>UP000001115_676_Photosystem_I_reaction_center_subunit_III
MRRLFAVLLSGFLLFGFAPMAHAAGLTPCSENARFQARAKTASTPQAQARFERYSQAVCGTDGLPHLIVDRWNHAGDFMIPGVMFLYIAGCIGWAGREYLKAKGANMKEIQIDLSVAFKATLASATWPLAAFAELGSKKLTEID
>UP000001191_4153_Photosystem_I_reaction_center_subunit_III
MRRLFALMLAICLWFNFASPAQAANLTPCKDNPAFQELAANARNQSGKKRFERYSQALCGPEGYPHLIVDRLDRAGDFLIPSILFLYIAGWIGWVGRTYLQASDTELKEIQIDLGLALPIIASGFTWPVAALQEFLSGKLAAKD
>UP000001203_2566_Photosystem_I_reaction_center_subunit_III
MKRLFALILVATLWFNFAPTASADNLTPCSENPAYQQKSKNFRNQSGQKRAERYAEALCGPEGYPHLIADNLSHMGDFTIPGILFLYIAGWIGWVGRAYLIAKDAEMQEVVINVPLAISKMLTGFAWPLAAFGEFTSGKLTAKD
>UP000001332_1807_Photosystem_I_reaction_center_subunit_III
MRRLFALILAVTLWFGFAPDQSAFNLTPCSESAAFAQRAKSSTSSTAPQRYEFYSGLLCGEDGLPHLIVDSLNHAGEFLIPSILFLYIAGWIGWAGRSYIQAGSAEEKEIIIDVPLALKCSLSGFSWPLLALKELTTGELTAKD
>UP000001332_319_Photosystem_I_reaction_center_subunit_III
MKRLCMLVLAIALVCSLTFPATAGVLVPCKESKLFLERQNSAPDYYFNQPYKAYEYLLCGEDGLPHLPL-RFDRAVDIAIPFGLFFYIAGFIGWSGRAYLLASSPEEKEIFIDIPLAIQSLIKGLLWPLLFLQELTTGRLTAKD
>UP000001405_585_Photosystem_I_reaction_center_subunit_III
MKRLFTLILITTLWFNFTPTASADNLTPCSDSAAYQQKSKHFLNKSGQKRAELYAEALCGADGYPHLVVDNLAHAGDFAIPGIMFLYIAGWIGWVGRAYLIA---TSKEIIIDIPLAIGQMLMGFAWPVLAFYEFISGDLVVKD
>UP000001420_1744_Photosystem_I_reaction_center_subunit_III
MRRLFSILLSAFLLLGLAPIVNASALTTCSENTRFNERASQATTPKDIARFERYSKASCGDDGLPHLVIATIEHEGDILIPGHIFIYVAGIIGWSGREYLRAKNPAENEIIIDFALARQCLIKGAAWPVEANKQGRSGDLREKD
>UP000001422_732_Photosystem_I_reaction_center_subunit_III
MRRLFAALLSALLVFGFAPVAKAAGLTPCSESARFQQRAAAATTPQAKARFEMYSQASCGDDGLPHLIVDRWSHAGDFVYPGIMFLYVAGCIGWAGREYLKAKNAAMNEIQIDLGIAFKSLLAAATWPLAAFGEFTSGKLLEDD
>UP000001423_1682_Photosystem_I_reaction_center_subunit_III
MRRLFAVVLSALLVLGFAPVAKAAGLTPCAENARFQQRASAADTPQAIARFDRYSKSLCGDDGLPHALIPPVEHEGEIMIPGVIFIYIAGIIGWAGRSYLQAKAALDNEIHLDITLAFNCMLRASAWPWLAHIEGQNGSLRESD
>UP000001425_64_Photosystem_I_reaction_center_subunit_III
MKHLLALLLAFTLWFNFAPSASAANLTPCSENPAYLAKSKNFLNNSGKIRAERYASALCGPEGYPHLIVDRFTHAGDFLIPSILFLYIAGWIGWVGRSYLIEKNPEMQEVVINVPLAIKKMLGGFLWPLAAVGEYTSGKLVMKD
>UP000001510_4695_Photosystem_I_reaction_center_subunit_III
MRKLFALALVLSLWFTFAAPASASNLTPCSENPAFLQKAKSFRNESGAKRAQTYSQALCGPEGYPHLIVDRWDHMGDFFIPSILFLYITGWIGWVGRAYLIAKDAEMKEIIIDVPLALSKMLTGFLWPLAALQEATSGKLTVKD
>UP000001511_1358_Photosystem_I_reaction_center_subunit_III
MRRLFALILAIGLWFNFAPQAQAANLVPCKDSPAFQALAENARNESGKKRFDRYSQALCGPEGYPHLIVDRLDRAGDFLIPSILFLYIAGWIGWVGRAYLQASDTEQKEIQIDLGLALPIISTGFAWPAAAIKELLSGELTAKD
>UP000001566_1773_Photosystem_I_reaction_center_subunit_III
MRRLFALALSALLVFGFAPVAKAAGLTPCAESARFQQRASAATTDQAKARFEMYSQAVCGEDGLPHLIVDRWDHAGEFMLPGLMFLYIAGCIGWAGREYLKAKEQYTKEIQIDLPLALKSCIAAATWPIAAFGELTSGKLLESD
>UP000001688_569_Photosystem_I_reaction_center_subunit_III
MQRFVAVVLSLTLWLGFASPVKASHLTPCSESAAYKQRAKNFRNNSGQNRAAAYSEALCGPEGLPHLIVDRLDHAGEFLIPSLLFLYIAGWIGWAGRAYLIAKDAAMQEVIINVPRAFSLMLAGFAWPLAALKEFTSGELVVKD
>UP000001938_332_Photosystem_I_reaction_center_subunit_III
MRTFLSLLLALCIALGLAQSVQAIGLKPCSEVPAFQALMNERLSAQTSKRFERYSKLLCGEEGLPHLVTDRLNHAGEFLIPGLLFLYIAGWLGWAGRSYLIADEPEMKESIIDVPLALRCFLTALAWPAAAFKEIASGEIQEPE
>UP000002384_164_Photosystem_I_reaction_center_subunit_III
MRRLLAIVLVLTVWFTFVPPASAANLTPCSESPTYQTKAKNFRNNSGENRAERYSQALCDENGYPHLIVDRWSHIGDFTIPSLLFLYIAGWIGWAGRSYLIAKDPEMKEIIIDVPLAISKMLGAALWPLAALGEFTSGKLVVKD
>UP000002483_121_Photosystem_I_reaction_center_subunit_III
MRRLFALILVICLSFSFAPPAKAADLTPCAENPAFQALAKNARNQSGQKRFERYSQALCGPEGYPHLIVDRLDRAGDFLIPSILFLYIAGWIGWVGRAYLQASDTEQKEIQLDLGIALPIIATGFAWPAAAVKELLSGELTAKD
>UP000002511_3769_Photosystem_I_reaction_center_subunit_III
MRRLFALILVFFLWVGFAPTASAAGLVPCKDSPAFQKRAAKAVNASGAKRFERYSQALCGPEGLPHLIVDRWDRAGDFLIPSVLFLYIAGWIGWVGRAYIQADNPAEKEIIIDVPLAIRCISTGPVWPLLALKELTTGELTAKD
>UP000002535_352_Photosystem_I_reaction_center_subunit_III
MSRLLSIFLSAFLFLGIAPIANASALVSCADNPRFQERASTASTDQAIKRFERYSKALCGDDGLPHLIIGPIEHEGDLLIPGVMFIYIAGIIGWSGREYVRAKNAAEYEIIIDTSLAWQCLKRGAAWPLQANREGKNGELRAKD
>UP000002717_1278_Photosystem_I_reaction_center_subunit_III
MRRLFAVVLAACLWLGFAPQASAAGLTPCSESPRFIQRAEAAATPQAKARFENYSQALCGADGLPHLIVDRLDHAGDFIIPSLLFLYIAGWIGWVGRSYLQAKDAAGKEIVIDVPLAVKFSLTGFAWPLAAFQEFSSGKLLAKA
>UP000002935_1563_Photosystem_I_reaction_center_subunit_III
MRRLCAVLLSAFLLIGFAPVASAAGLTPCAESPRFQQRASAASTDQANARFNAYSQALCGDDGLPRLIVDRFSHAGDFLIPGLLFLYIAGTIGWAGRSYLIAKDATMREIQIDMPLAFKSTLAAAVWPLAAFNEFVGGKMIEAD
>UP000003835_1742_Photosystem_I_reaction_center_subunit_III
MRRLLALLFAVTLWFSFVTPALADHLTPCSESPAFQQRAQNARPDSGKKRFERYSEALCGDDGLPHLIADRWSRAGDFLIPSILWLYMAGWIGWVGRAYLQAKNPEEKEIIIDVPLAINKMLFGFIWPLAAVQEALSGKLYAKA
>UP000003922_5578_Photosystem_I_reaction_center_subunit_III
MKRLFALILVAALWFSFAPTATADNLTPCSENPAYQQKSKNFLNLSGQKRAERYAEALCGPEGYPHLVVDNFAHAGDFTIPGLMFLYIAGWIGWVGRAYLIAKNSEMKEIIIDVPLAISKMLTGFIWPVAAFRELVTGKLTAKD
>UP000003950_2048_Photosystem_I_reaction_center_subunit_III
MRRLCAVLLSAFLLFGFAPVARAAGLTPCAENPRFQQRAAGAETDQAKARFTVYGEALCGTDGLPHLIVDRWSHAGDFLIPGLLFLYIAGTIGWAGRSYLIAKDATMREIQIDMPLAFKSTLSAAVWPLAALREFTDGSMIEAD
>UP000003959_4761_Photosystem_I_reaction_center_subunit_III
MRRLLALIFAVSVWLCAISPASADHLTPCSESAAFQARKAQFLNNSGANRFERYSQALCGDEGYPHLIVDRFSHMGDFLIPSLLFLYITGWIGWAGRSYLQAKNPEEKEVIIDVPVAFSKMLMAASWPLLAFKEITTGEMFAKD
>UP000004344_29_Photosystem_I_reaction_center_subunit_III
MKRIFALILAIFIWFSAVSTALATTLVPCYKSPAFVERMKNAPDYYTTKPLKAYSQLLCGEDGLPRIALDRLSLAVDVAIPIAIFLYTAGFIGWSGRSYLQADKAEEKEVFIDVPLFISCMVMALFWPMAVIKELLAGELVAKD
>UP000004344_3677_Photosystem_I_reaction_center_subunit_III
MRRLFALILAICLWFNFAPAANAADLVPCSESSAFAQRAQVARNQSGQKRFERYSQAYCGPEGLPHLIVDRLDRAGDFLIPSILFLYIAGWIGWVGRAYLQTGDVEQKEIQIDVPLALPIMLSGFAWPAAAIKELLSGELTAKD
>UP000004532_2306_Photosystem_I_reaction_center_subunit_III
MRRLFAAILVLSLWISFVPVASAYDLVPCKDSPAFKELAKNAVSASGKARFERYSEALCGPEGYPHLIVDSLEHAGDFLIPSVLFLYITGWIGWVGRSYLQASSPEEQEIILNVPLAISLMLTGFLWPLAALKEITTGEMFAKD
>UP000004972_2343_Photosystem_I_reaction_center_subunit_III
MRRLFALALSALLVFGFAPVAKAAGLTPCSESARFQQRASAAATPQAKARFEMYSQAVCGEDGLPHLIVDRWSHAGDFVYPGLMFLYITGCIGWAGREYLKAKDQYTKEIQIDLKLALKSCIAAASWPLAAFGEFTSGKLLESD
>UP000005593_989_Photosystem_I_reaction_center_subunit_III
MRRLFALALSALLIVGFAPVAKAAGLTPCAESARFQQRAAAATTPQAKARFEMYSEAVCGDDGLPHLIVDRWSHAGDFVYPGLMFLYVAGCIGWAGREYLKAKEQYTKEIQIDLPLALKSCIAAATWPLAAFGEFTSGKLLESD
>UP000005766_2972_Photosystem_I_reaction_center_subunit_III
IRKFFSLLLAAFVWLSVVSPAVATHLVPCASSPAFNERMQNAPEYYFDTPYQSYANLLCGAEGLPHQQL-RFDRAIDVLIPFGIFFYVAGFIGWSGRAYLISSKPEETEIFIDVALAIKSFVQGLLWPLLAVKELTTGELTAPV
>UP000005766_4071_Photosystem_I_reaction_center_subunit_III
MRRLFALALVLCLSLGFAAPATAAGLVPCNESAAFQKRAAAAPTDEAKARFEFYTSLLCGPEGLPHLVVDDLAHAGEFLIPSLLFLLIAGWIGWAGRSYVIAKSPEEKEIVIDVPLAIKCSLSGATWPLLAFKEITSGEMFAKK
>UP000006803_4646_Photosystem_I_reaction_center_subunit_III
MRRLLALVLALGLWFGGSAAAEAYNLTPCSDSAAFQQRAQTSIADQAKARFERYSQELCGEDGLPHLIVDSLSHAGDFLIPSVLFLYIAGWIGWVGRSYLQYKKATEKEIIIDVPKAVQLMLGGFLWPLAALKEMTTGEMFAKD
>UP000008204_2062_Photosystem_I_reaction_center_subunit_III
MKRLLPLILIVTLWFNFAPSASAAHLTPCSESAAFQAKAKSFLNQSGQKRAERYAEALCGPEGYPRLIADRLSHVGDFTIPGILFLYIAGWIGWVGRAYLIAKDAEMKEIIIDVPLAFSKMLTGFAWPLAAFGEFTSGKLTAKD
>UP000008206_2026_Photosystem_I_reaction_center_subunit_III
MRRFLALILVLSVWFTFAPPASAANLTPCSESATFQTKAKSFRNQSGQKRAERYAEALCDENGYPHLIVDRLTHAGDFLVPSVLFLYIAGWIGWAGRSYLIEKDPELKEIIIDVPLAISKMLAAAAWPLAALGEYTSGKLVVKD
>UP000008878_2981_Photosystem_I_reaction_center_subunit_III
MRRFLALVLAISLWVTCVPTASAYNLVPCSESPIFQALAEDALPESGKKRFERYSQQLCGDDGLPHLIVDSWNHAGDFTIPGILFLYIAGWIGWVGRSYLQAKNPEEKEIIIDLPLATKKMLGGFLWPVLAFKEYTSGKMFAKD
>UP000010101_237_Photosystem_I_reaction_center_subunit_III
MRRLFALLLVMTLWFNFAPEANAANLVPCKDSPAFQELALNARNESGKKRFERYSQALCGPEGYPHLIVDSLDHAGDFLIPSILFLYIAGWIGWVGRAYLQASDAEQKEIQIDLGIALPIITSGFAWPAAAIKELLSGELTAKD
>UP000010366_4045_Photosystem_I_reaction_center_subunit_III
MQKLLAFVLAICLWLNFAPTASAAGLTRCGDTPAFQQRAKMARNQSGKNRFERYAQALCGPEGLPHLIVDRLDRAGDFLIPSILFLYIAGWIGWVGRAYIIADNPEMKEIVIDVPLAVSCMLSGFAWPAAAIGEFTSGKLVVKD
>UP000010367_1146_Photosystem_I_reaction_center_subunit_III
MGRLFALVLTICLWFSFAPAASAQNLTPCSDNPAFVQKAKNAKTPGAKARFEKYSTLLCGPEGYPHLIVDNLAHVNEFGIPSLLFLYIAGWIGWAGRSYLIAGSAEEKEIIIDLPLAIKCSLSSAVWPLAAFGEFTTGKLTAKN
>UP000010378_1699_Photosystem_I_reaction_center_subunit_III
MRRLFALILVICLSFSFAPPAKAADLTPCKDNPAFQALAQNARNESGKKRFERYSQALCGPEGYPHLIVDRLDRAGDFLIPSILFLYIAGWIGWVGRAYLQASDTEQKEIQIDLGIALSIIATGFAWPAAAVKELLSGELTAKD
>UP000010379_846_Photosystem_I_reaction_center_subunit_III
MRRLFALVLVLCLWIGFTPIASAAGLVPCKDSPAFQKRAATARNTSGQQRFERYSQALCGEDGLPHLIVDRLDRAGDFLIPSALFLYIAGWIGWVGRAYLIAGEATQKEIVIDVPLAIKCMLPGVLWPLLAVKELLSGELTAAD
>UP000010380_1874_Photosystem_I_reaction_center_subunit_III
MRRLFALILAVCLAFNFAPPAFSADLVPCSESPAFQQRAAAARNNSGEKRFERYSQALCGPEGLPHLIVDRLSRAGDFLIPGILFLYIAGWIGWVGRSYLQAKDAEMKEIIVDVPTALPLMLSGFAWPAAAIKELLSGELTAKD
>UP000010381_1020_Photosystem_I_reaction_center_subunit_III
MRRLFALILAICLWFNFAPPAKAANLTPCQDNPAFQALAKNARNQSGQKRFERYSQALCGPEGYPHLIVDRLDRAGDFLIPSILFLYIAGWIGWVGRTYLIASDTEQKEIQIDLALALPIIATGFAWPAAALKEFLSGELTAKD
>UP000010382_2060_Photosystem_I_reaction_center_subunit_III
MKRLLALVLILAIWFTLVPAAWASHLVPCKDSPAYQERMKKAPDYYFNKPGKAYEYLLCGEDGLPHLALS-FDRAGDIAIAFGIFFYFTGFVGWSGRSYLQVKNPEQMEIFIDIPLAIQSFAKGLLWPVLAFQELVTGQLTAKD
>UP000010382_393_Photosystem_I_reaction_center_subunit_III
MKHLLALILIVTLWFNFAPPASAAGLTPCSETPAFKQKSKNFLNKSGQKRAERYAQALCGPEGYPHLIVDRWDHMGDFFIPSILFLYIAGQIGWAGRAYLIAKDAEMKEIIIDVPLALKQMIAAFAWPLLAVKEFLAGTLTAKD
>UP000010383_1114_Photosystem_I_reaction_center_subunit_III
MRRLFALVLVVFLWIGFAPPASAAGLTPCGDSPAFLQRAKNATTPGAKARFERYSQVLCGPEGLPHLIVDRLDHAGEFLIPGLLFLYIAGWIGWAGRSYIIAGNPEEKEIIIDIPLALKLSLAALAWPATALKEILSGEIAAKN
>UP000010384_1779_Photosystem_I_reaction_center_subunit_III
MRRLFALILVIGLWFTFAPPAQAVNLVRCSDSPAFVQRAQAARNQSGEKRFERYAQAMCGPEGLPHLVVDRLDRAGDFLIPSIMFLYIAGQIGWAGRAYLQASETEIKEVIIDVPLAFQSMVSAFAWPLAAVKELLSGELTAKD
>UP000010384_2360_Photosystem_I_reaction_center_subunit_III
MRRLFTLAIAFVIWGSTIPTASASTLVPCSKSPAFQARMKNAPDYYFNKPFKAYKYELCGTDGLPHLPLDRLDRATDVLVPIGLFLYVAGFIGWSGRSYLRASDPEMKEIFIDLPLALQSISKAVLWPLLALQEFLSGDLTARD
>UP000010385_2640_Photosystem_I_reaction_center_subunit_III
MQRLFALILVLSLWFGVNQPAYASTLTPCGSSQAFKDVIDKEIDTAAQERYSKYSTLLCGSDGLPHIISDRFDHAGEFLIPGLLFLYITGWIGWVGRDYLRASTATQKEIIIDVPLALRYALTGFTWPLAALKELGDGSLIASE
>UP000010386_361_Photosystem_I_reaction_center_subunit_III
MRRLFALILVFSLCFGLNPAAWAANLTPCSDSAAFQENLSNSVADATKARYAAYAGLLCGTDGLPHLISDRWNRASEFLIPSIMFLYIAGWIGWVGRDYLRKNNATQKEIIIDVPTALGVMLPGFIWPVAAFTEFASGKLVAPE
>UP000010388_3017_Photosystem_I_reaction_center_subunit_III
MRRAFALVTSVFLLFGFAPSARAGGLTPCSETPRFQQRAAAASTDQAKARFAYYGQALCGTDGLPHLITDRWSHAGDFTIPGLLFLYIAGTIGWAGRGYLMAKDATMREIQIDLPLAFKTTLAAAVWPLAALKEFTSGALVESD
>UP000010389_2752_Photosystem_I_reaction_center_subunit_III
MQRFVAVVLSLTLWLGFATPVKASHLTPCSESAAFQNRAKTFRNNSGQNRADAYSDALCGPEGLPRLIVDRLDHAGDFLIPSILFLFITGWIGWVGRAYLIAKTAAMKEVIIDVPLAVKVMLTGFSWPLLALKEFTSGELIVKD
>UP000010390_430_Photosystem_I_reaction_center_subunit_III
MRRLFALLLAVSLWFNFAPPAQAANLTPCKDTPAFQELAANARNEGGKKRFERYSQALCGPEGYPHLIVDRLDHAGDFLIPSILFLYITGWIGWVGRAYLQASDAEQKEVQIDLAVALPIIATGFAWPAAAVKEFLSGELTAKD
>UP000010390_440_Photosystem_I_reaction_center_subunit_III
MKQIFALILVIFLWLNIAPTALATTLVPCGESSAFVERVQSAADYYTTKPLKAYSRLLCGEDGLPHLVLDRFSLAFDVLTPIVIFLYIAGWIGWTGRSYLRAGSPEEKELFIDIPLFVKCMITAFFWPASAVKEFLSGDLVNKD
>UP000010471_824_Photosystem_I_reaction_center_subunit_III
MRRLLALIFAISLWFSFITPASASGLVPCKESKAFQQRAKSAKNNSGKNRFERYSEAYCGPEGLPHLIVDRLNRAGDFLIPSILFLYIAGWIGWVGRAYLQSANPEEKEIIIDVPKAISFMLSGFTWPLAALGELTTGKLTAKD
>UP000010472_1765_Photosystem_I_reaction_center_subunit_III
MRRLLAVIFAISIWLNFAPAASAGGLVPCSESPAFQQRAASARQDSGRKRFERYSQALCGPEGLPHLVVDRLDRAGDFLIPGILFLYIAGWIGWVGRAYLQSANPEDKEIHIDVPRAVGFMLTGFTWPLAAIKELLTGELTAKE
>UP000010473_314_Photosystem_I_reaction_center_subunit_III
MRRLFALILVVTLWFNFAPSASAAGLTRCADNPAYLQKAKNFLNQSGQRRAAVYAEALCGPEGYPHLIVDRWSHIGDFFIPSVLFLYITGCIGWAGRSYLIAKEPEMKEVILDVPLAVKSMIASAAWPLAAFGEWTTGKLTVKD
>UP000010474_732_Photosystem_I_reaction_center_subunit_III
MRRLFALILAIGLWFNFAPQAQAANLVPCKDSPAFQALAQNARNESGKKRFERYSQALCGPEGYPHLIVDRLDRAGDFLIPSILFLYIAGWIGWVGRAYLQASDAEQKEIQIDLGLALPIITTGFAWPAAAIKELLSGELTAKD
>UP000010475_4609_Photosystem_I_reaction_center_subunit_III
MRRLFALILAICLWFNFAPPAKAANLVPCKDSPAFQELAKNARNESGRKRFERYSQALCGPEGYPHLIVDRLDRAGDFLIPSILFLYIAGWIGWVGRAYLQAPDTEQKEIQIDLGLALPIIATGFAWPAAAVKEFLSGELTAKD
>UP000010476_2020_Photosystem_I_reaction_center_subunit_III
MRRLFALVLVIGLWFNFAPQALAAGLVPCSESPEFIQRAASARNNSGQKRFERYAQELCGPEGLPHLIVDRLNHAGDFLIPSILFLYIAGWIGWVGRAYLQEDNTELREVIIDVPTALPLMLSGFTWPLAAVKELLSGELVAKD
>UP000010477_4305_Photosystem_I_reaction_center_subunit_III
MRRLFALILVVSLWFNFAPSTLAADLVPCKDSPAFQQRAKTALNKSGQKRFERYSQALCGPEGLPHLIVDSLDHAGDFLIPSILFLYIAGWIGWVGRAYLIADSPEMKEIVIDVPLAFQTMLTGFAWPAAALKEFTTGELTAKD
>UP000010478_437_Photosystem_I_reaction_center_subunit_III
MRRLFAAILVLSVWISFAPVASAYNLVPCKDSPEFKELAKNARSASAKARFDRYSQAMCGPEGYPHLIVDNLSKAGDFLIPSVLFLYIAGWIGWVGRSYLQADSPEEKEIIIDVPKAVALMLSGFLWPLAALKEITTGEMFAKD
>UP000010480_93_Photosystem_I_reaction_center_subunit_III
MRKIFSLVLAITLWFNFAPAAQASHLTPCSESPAYQAKAKSFRNESGQKRAESYAEALCGPEGYPHLVVDRLDHAGDFIIPGLLFLYVAGWIGWVGRSYLIAKDTEMKEIIIDVPLAINKMLFGFMWPLQAFGEFTSGKLTVKD
>UP000010481_1229_Photosystem_I_reaction_center_subunit_III
MPRLLALILSVMLLFGFAAPANASQLVPCSESAAYQQRAKNFRNESGQKRAERYSQALCGPEGLPHLVVDRLSRAGDFLIPSIMFLYIAGWIGWVGRAYLISKNPEQKEILIDVPRAFKIMLSGFAWPVAAVKELLSGELTAKE
>UP000010483_2088_Photosystem_I_reaction_center_subunit_III
MGKIFSLVLALTLWANFSAPAQASHLTPCSESAAYQAKAKNFRNQSGQKRAERYAEALCGPEGYPRLVVDRLDHAGDFVIPGVLFLYVAGWIGWVGRAYLIAKDTEMKEIIIDVPLALNKMLLGFSWPLQALAELKSGALTAKD
>UP000017396_3029_Photosystem_I_reaction_center_subunit_III
MSRPFAVALLLALVLFVQTGAFANPLKPCKDVPAYQELKKARYDAALDNKFGRYDTAQCSDDGHPHLLVDRLDRAGDFLIPSLLFLWLAGALGWAGRLYLARSKGPEDEIIIDLPKAVQCLLLGLIWPVQAIPELISGKIRLPE
>UP000019325_574_Photosystem_I_reaction_center_subunit_III
MRRLFALILAICLWSNFAPPAQAANLVPCKDSPAFQELAKNARNESGRKRFERYSQALCGPEGYPHLIVDRLDRAGDFLIPSILFLYIAGWIGWVGRAYLQASDTEAKEIQIDLGLALPIIATGFAWPVAAIKELLSGELTAKD
>UP000027395_3015_Photosystem_I_reaction_center_subunit_III
MRRLLAAILALGLWMTVVPAASAYNLVPCSESSVFEQRAKTSISAQAKARFERYSQELCGEDGLPHLIVDSLSHAGDFLIPGVLFLYIAGWIGWVGRSYLQYENPAEKEIIINVPVALTFMLGGFLWPLAALKEITTGELYVKD
>UP000033607_3216_Photosystem_I_reaction_center_subunit_III
MRRLLAIVLAFGLWISIVPSASAYNLTPCSESSAFQQRAKISIADLAKARFERYSQALCGEDGLPHLIVDSLAHAGEFLIPSILFLYIAGWIGWVGRAYLQYKDPGEKEIIIDVPVAIKFMLGGFIWPLAALKEATSGEMFAND
>UP000034681_3566_Photosystem_I_reaction_center_subunit_III
MRRLFALVFAALVWFSAVPAASAAGLTPCSESAAFIARAEAAATPQAEARFESYASALCGEEGLPHLIVDRWSHAGDFIIPGLMFLYIAGWIGWVGRAYLIEKDPVNYEIFIDVPLAMQCAFSGFTWPVAAFQEFSSGTLTVAD
>Vbra_9324_Photosystem_I_reaction_center_subunit_III
LRKLGALAAGALGGLMATQPAEAERLVPCAESKKFAAKMKAQEKEETKTRAERYSNLLCGKDGLPHLIVDRGQHAGEFAAPGLLFLYIAGWIGWAGRSYLNGSNPESKEIVLDLPFALQVMTRSATWPFQAFDEFGKGETPVPS
>Vcar_XP_002952500_Photosystem_I_reaction_center_subunit_III
VGTLAATTLAAAMSLASPSAALAAGLTPCSESKAYAKLEKKEIKERTKNRFANYAGLLCGNDGLPHLISDGLAHAGEVFIPTFGFLYVAGYIGYVGRQYLIAAKPTDKEIIIDVPLAVRLAWQGAGWPLAAVRSCVLAPSPRRR
