# Supplementary material for: Reticulate evolution in eukaryotes: Origin and evolution of the nitrate assimilation pathway
Source: PLoS Genet. 2019 Feb 21;15(2):e1007986. doi: 10.1371/journal.pgen.1007986 (PMC6400420; doi:10.1371/journal.pgen.1007986)
Supplement: S3 Supporting information — (ZIP) [file pgen.1007986.s003.zip › S3_supporting_information/S3_fig_alignment.fasta]

>Acoe_015_00061_Ferredoxin--nitrite_reductase
INPQEKIKIEKEPMKTEGGIHELAEELEKDDIRLKWLGLFHRRKYGRFMMRLKLPNGVTTSEQTRYLASVIRRYGKGCADVTTRQNWQIRGVELPHVPEIMKGLNQVGLTSLQSGMDNVRNPVGNPLAGIDPLEIVDTRPYNDQLSRFITGNLAFTNLPRKWNVCVVGSHDLFEHPNDLAYMPATKNGFGFNLLVGGFFSKRCAEAIPLDAWVSGEDVIPVCKAILEAYRDLGTRGNRQKTRMMWLIDELGVEGFRSEVVKRMPELERSLVQRDLIGVHAQKQGYSFVGLHIPVGRLQADDMDELAQIADEYGSELRLTVEQNIIIPNVENSRVEALLKEALLRRFPTPPLLMKGLVACTGNQFCGQAIIETKARALKVTEEVERLVAVTKPVRMHWTGCPNTCAQVQVADIGFMGCMTRENGPCEGADVYLGGIYKKAVPCRF
>Atha_10060_Ferredoxin--nitrite_reductase
INPQEKVKIEREPMKMENGIEELAEELDKDDIRLKWLGLFHRRKYGKFMMRLKLPNGVTTSAQTRYLASVIRKYGEGCADVTTRQNWQIRGVVLPDVPEILKGLASVGLTSLQSGMDNVRNPVGNPIAGIDPEEIVDTRPYTNLLSQFITGNPDFTNLPRKWNVCVVGTHDLYEHPNDLAYMPANKDGFGFNLLVGGFFSKRCEEAIPLDAWVPADDVLPLCKAVLEAYRDLGTRGNRQKTRMMWLIDELGVEGFRTEVEKRMPKLERGLVNRDYFGVNPQKQGLSFVGLHVPVGRLQADDMDELARLADTYGSELRLTVEQNIIIPNVETSKTEALLQEPFLKRFPEPSILMKGLVACTGSQFCGQAIIETKLRALKVTEEVERLVSVPRPIRMHWTGCPNTCGQVQVADIGFMGCLTREEGPVEGADVYVGGIYKKGVRVEF
>Bdis_3g57990_Ferredoxin--nitrite_reductase
LNPQEKVKLGKEPMATESGIRDLAAEIDKEDVRLKWLGLFHRRKYGRFMMRLKLPNGVTTSEQTRYLASVIDKYGEGCADVTTRQNWQIRGVTLPDVPDILDGLHSVGLTSLQSGMDNVRNPVGNPLAGIDPDEIVDTRPYTNLLSSYITGNLAVTNLPRKWNVCVIGSHDLYEHPNDLAYMPAEKDGFGFNLLVGGFISKRWGEALPLDAWVPGDDIIPVCKAILEAYRDLGTRGNRQKTRMMWLIDELGMEVFRSEIEKRMPVLERAMIDRDYLGVHPQKQGLSFVGLHVPVGRVQAADMYSLARLADEYGSELRLTVEQNIVLPNVPNDKIPSLLAEPLLQKFAQPSLLMKGLVACTGNQFCGQAIIETKARALRVTRDVERRVSVPRAVRMHWTGCPNSCAQVQVADIGFMGCLTKGSGIVEAADIFVGGVWKKAVPCRF
>Bnat_50588_Ferredoxin--nitrite_reductase
GNKIEKLKLEKCGSAAFEEVHEFAEDLDIDDARLKWAGLFHRRKPGRFMMRLKVPNGLLTSDHMRFFADTVGIYPAGVIDITTRQNIQLRGIELQDMTELIDGLQMRGLSNVQSGMDNVRNLVGSPIAGIDPEELVDTRDIAKDIDAMITGNPKLANLPRKFNIAVSGSRDDFAHTNDIGLRPCPNSGMGFNVIVGGYFSKRVMESIPMDIWIKAEDAARFCEAVLLYFRDNGSRGDRQKARLIWLIEDMGMEGFRQAISDKYDAAIPATQPRDILGVHSQKQGLSWVGINVPAGRILPDEAMALADIADKYSQEIRLTVEQNVIFPNVNNTKVSELLQEPLFNGHFIPKPLSRGLVSCTGSQFCGVALIETKNRAIELSKRLEEELKVDMPVRIHWTGCPNSCGQAQVADIGLMGGPARVDGAVEGVNIFLGGVYKKGVPAKF
>Ccri_T00003048001_Ferredoxin--nitrite_reductase
GTKIEKLKLEKDGSAIWDEIPELADDLQVDDLRFKWAGLFHRKKPRRFMMRLKVPNGLLDANQMRYFARVLEKYGDGCADITTRMNIQLRGIVLEDAGDICDGLYKIGLTSYMSGMDNVRNMVGSPIAGIDPEEIVDTRELCIAINDMITGNPALTNLPRKFNICVSGSRDDFAHTNDVGLVPMVHTKVGFNVVIGGFFSKRNAEAIPMDVWLPYKDVVRFCETLLIWFRDNGDRKNRMSSRLMYMVDKLTMSGFREVIQEEFGKFRRAATPRNVLGVHAQKQGLSWVCGNVPAGRLTAEDFTKLADVAERYSNEMRLTVEQNVLFPNVKNEEVAGLLGEEIMGKFTERKGVSAGLVSCTGAQFCGLAIIETKNRAIEVARRLDEEVELDREVRMHWTGCPNSCGQAQVADIGLMGGAARKDGGVEGVKMFLGGLKDKAIPAQF
>Chsp_2401_Ferredoxin--nitrite_reductase
GNPIEKLKLAKDGTSAFTDVYEIAEEVEKNDMRLKWVGLLHRGKPGRFMMRLRTPNGIVTAEQMRFYAECVEPYGPGVVDITTRQNIQLRGVALEDADKIIDGLHVRNQTSFQSALDNVRNMVGSPLAGIDPAELVDTRPYCDALNDWYTGNPKWGNLPRKFNIAISGSRDDYAHTNDIGLVPVAHTGMGFNVVLGGYMSKRVAASIPMDLWLPAEHSVQLCDAILRIFRDEGARGDRQKARLMWLVEEYGVEKFREAVLAEMALAQRAETLRELLGVHAQPNALVRVGVHVPVGRLSADECRTLAKLADEYSAELRLTVEQNIILPNVPVERVDALLAEPALGRFVYPGHIIGHTVSCTGAQFCGLALVETKNNADAVARKLEALVEVPRPLRIHWTGCPNSCGQVQVADIGIMGAPAKKEGAVPGCDLFVGGPYKKGIPLKF
>Cpar_20981Contig26815_Ferredoxin--nitrite_reductase
GSPIEKLKAEKDGLSLKYEISELAEEIEANDIRLKWIGVWNRFKPGKFMMRLKVPNGILNSEQMRFLASYPEEF--GVADITTRQNIQLRGIELPHVPEIVDGLRKLGLTSYQSGMDNVRNMVGSPIAGIDAEEMYDTRKLCKDIQDMITGNPEFTNLPRKFNICVSGGRDDYAHTNDVGLRPCPDDGMGFNVVLGGFMGFRIAESLPMDAWVPEEDAVAFCRAVLEVFRENGNRKNRNKARLMWLIEEWGMPRFRAEVEAAMGALEAA-KPHNLLGVHEQKQGLHW-GLSVP-------------------------------------------------------------------------------------------------------------------------------------------------------
>Crei_XP_001696787_Ferredoxin--nitrite_reductase
ANKFEKVKVEKCGSRAWNDVFELSEDLNLDDVRLKWAGLFHRGKPGKFMMRLKVPNGELTAAQLRFLASSIAPYGAGCADITTRANIQLRGVTMEDSETVIKGLWDVGLTSFQSGMDSVRNLTGNPIAGVDPHELVDTRPLLRDMEAMLFGREEFANLPRKLNICISSTRDDFPHTNDVGYEAVAKNGVVYNVVVGGYFSKRNIMSIPLGCSITQDQLMPFTEALLRVFRDHGPRGDRQQTRLMWLVEAVGVDKFRQLLSEYMGTFGEPDQPRNLLGVHRQRQGLNWVGACVPAGRLHAADFEEIAAVAEKYGDTVRITCEENVIFTNVPDAKLEAMKAEPLFQRFIFPGVLLSGMVSCTGNQFCGFGLAETKAKAVKVVEALDAQLELSRPVRIHFTGCPNSCGQAQVGDIGLMGAPAKHEGAVEGYKIFLGGEFAQGVPAEF
>Cvar_EFN52613_Ferredoxin--nitrite_reductase
SVKFEKTKNEKCGSHMWEDVSELAQDLNLDDVRLKWAGLFHRRKPGRFMMRLKVPNGELTAAQLRYLASCIERYGAGCADITTRANIQLRGVTLEDADGIIAGLQEHGLTSFMSGMDNVRNITGSPIAGIDPHELVDPRPLTHELNAAITGNAALTNLPRKINIGISSSRDDYAHCNDVGLKAVKDTGVGFNVELGGYFSKRNVVSISGDTFLSYDQVVPYCMALLEVFRDHGARDDRQKARLMWLVEAMGVDAFRGAIEQRMGSLRREDDVRDVLGIHAQKQGLFWAGACVPAGRLHAADFAALADAAEKYGDSVRLTVEENVVLPNVPEAKLAALQADPLFQRFIHGGNLLRGLVSCTGAQFCPLALIETKGRALEVVRELEAQLDVPAMVRMHWTGCPNSCGQAQVGDIGIMGAPAKLDGAVEGVKIFLGGRCA-ALPAAL
>Ehux_428968_Ferredoxin--nitrite_reductase
GNPIEKAKLAKDATAAFNDVYTFAEDVEKMDMRLKWVGLVHRDKPGRFMMRLRLPNGVTNADSFRFYADSVEPHGPGVIDITTRQNIQLRGVQLEQADEIIDGLHARGQTSFHSALDNVRNMVGSPLAGIDCLEMVDTRPFCEALNDLITGNPVWSNMPRKFNVAVSGSRDDFAHTNDIGFQPCVHSGVGFNIVLGGYMSKRVAESVDMDLWMPADTAVELTTAILRVFRDEGDRKDRQKGRLMWLVESYGMRSYGRGLEAKCD-----TEPTAYLGVHPQPQGLKRVGIHVPVGRLSVAEARAIADLADKYPDEIRLTVEQNVILPNVKEEDVPALLAEPALSRLVSPGNIVGNLVSCTGAQFCGLAMIETKNNAEAIAKEVQQRVDVSRDVRIHWTGCPNSCGQVQAADIGLMGGPAKKTGAVPGVKVFLGGAEPEGIPIRF
>Esil_CBJ25514_Ferredoxin--nitrite_reductase
GNPFEKKKCEKPGDIMFTEVHELAEELSVDDARLKWAGMFHRRKPGTFMMRVKIPNGIMTTEQLRFCADAVGKYDPGVLDITTRMALQLRGVTLEDASGVIDNLYDLGLTSLMTGMDNVRNMVGSPIAGLDPLEMVDTRQLCNEINDMITGNPALTNLPRKINIAISGGRDDYAHTNDIGLQPHAHTGIGFNVVVGGFFSRRAAESIPLDMWIKQNDTVAFCKGMLLAFRNLGSRKKRQEARLMFMIEEMGMEKFRETVVEYVKEPQPAEEARNYVGVHPQKQGKSWVCVTTPAGRLMAEDARMAADVADEYCDEIRLTVDEKLLFPNVDTDKLPEMTKMPFFEKFVDKKTITSGVVSCTGSQYCGLGLVETKNRAVDYAGKLDAMLDFPKPPRIHWTGCPNSCGQAQVGDIGLMGGPARVNKAVEGVNVFLGGIAMKGIPAKF
>Gsul_5197_Ferredoxin--nitrite_reductase
NNKIEKLKAEKDGSLAWQEIQKYSEDIPPEDLRLKWAGFFHRRKPGTFMVRLRLPNGIIWGYQLKALCSFLRRYDLTCFDITTRQNLQLRGIRLEDAGIFLEELTRLGIGCFQSGMDNVRNIVGSPLAGIDPYELYDTRSICFALDEMISGKPDFANLPRKFNIAVGSYSVDTVHGNDLAFLPIAKSGLLFEILIGGLLSKRNETSLRLNLWVPESSILAVTRVVLEIYRDFGFRNSRATSRFIYLIESWGLERIKAEIVRRLEPLKNSSAPSEIFGIHLQRQDKFFLSCHVPVGRLNVQEAEVLADIASNYSCEIRLTVDQNFILPNIVRTKIESVLQEPLLERFHRPRPLSKGLVSCTGSQFCGLALIETKNRSLELCKILEETLDFPQTVRIHWTGCPNSCGQAQVADIGLMGAPAKQDGLVEGVDIYLGGLYRKGIPCHF
>Gthe_81582_Ferredoxin--nitrite_reductase
---------------------------------------------------------------------------------------------------------------------------------------------------------------QQFNVCFVGSKHLFEHPNDISYIPARDQGLGWNVNVGGLLSSRCEFAAPLDAWVPLEGSWEVGASILSVFRDWGYRYNRTKSRLAFLLDDMGAAAFREEVGRRYSRLQGAVSRREVLGVHKQKDGRNWLGVHVPVGRIYPDELLALIELSEEFGEEMRMTVEGNLIIPHVEDSKVSDAVKEQTLPSFLYPQPLLAGTVACTGSQFCGQSKINTKGHARRMAEELDRELSLPRPVRIHWTGCPNTCGQVQLGDIGLLGTVGRSSGAVEAVDVYLGGLYKQSVCVKF
>Kfla_2615_Ferredoxin--nitrite_reductase
LNPAEKIKLGAEPMKTEMRIKDLAAEVDKDDIRLKWMGLFHRRKPGRFMMRLKIPNGIVTAKQTAYLASVIAKYGAGCADITTRQNYQLRGILLEDVPEIMKGFEEHGLSAIQSGMDNVRNGVGSPLAGIDPEEILDTIPYNIALNDYINGNLDITNLPRKWNVAVVGTHDLYEHPNDLAYMPATKDGLGFNILVGGFFSKRCAEAIPMDAWVPSDDVVPLCKAVLEAFRDLGSRANRQKARMMWLIDEIGLEAFREEVAKRMPTIPRAMVDRSYFGVNKQKQGLNFVGVLVPVGRLQADDMFEFARVAEEYGSELRMTVEQNFIIPNVPDDKVEAFLADPLFKKFPFPSNLSANLVSCTGSQFCGVALIETKNRALDITAQLEASLDVPTPVRMHWTGCPNTCGQVQVADIGFMGAAARENKPCEGVDIFLGGCVKKGVPVHF
>Mgut_mgv1a003340m_Ferredoxin--nitrite_reductase
INPQEKVKIEKEPMKMENGIEDLAEEIEKEDIRLKWLGLFHRRKYGRFMMRLKLPNGVTTSAQTRYLASVIRKYGEGCADVTTRQNWQIRGVVLPDVPEILKGLDDVGLTSLQSGMDNVRNPVGNPLAGIDPHEIVDTRSYCNLLSQYITGNPAFTNLPRKWNVCVIGSHDLYEHPNDLAYMPATKNGFGFNLLVGGFFSKRCAEAIPLDAWVPGDDILPVCKAVLETFRDLGFRGNRQKTRMMWLIDELGIEGFREEIVKRMPSLERALVDRDYFGAHPQKQGLSFVGIHIPVGRIQADDMDELARLADEYGSELRLTVEQNIIIPNIANSKLEALLNEPLLKRFPEPPILMKGLVACTGNQFCGQAIIETKARALKVTEEVGRLVSVVKPVRMHWTGCPNTCGQVQVADIGFMGCMTRKDGVVEGADVFLGGIYKKSVPCKF
>Mpus_Micpu70828_Ferredoxin--nitrite_reductase
TNPFERLKLAKDGLEAAAAASAADEAMNPDEVRYKWAGLFHRRKYGRYMMRMKIPNGVVSAAQVRHLARVVASCGEGCADITTRQNFQLRGLQLKDAPEVLKGCADVGLCSLQSGLDNVRNATGNPLAGFDPHEIVDTRPITRALQDYVTGNALIANLPRKWNVCVVGGPDFYEHPNDLAFIPAVNEGFGFNALVGGFISSRAAEAVPLNAWVPESDVVAMTHAVLTTFRDYGHRGNRQKCRMMWLVEEMGLEKFKAEVKSRMPRLADALIERSYLGVHQQKQGLKWVGACVPGGRLQAEDLEELADLVETYGTDVRLTVEQNFIIPNVPEDKVDALLEEPLLKRYPFPGKVVAGMVACTGRQFCGFAQIETKKEAYAVAEHLESTLDFPGDLRMIWTGCPNSCAPVQVADIGLMGCQMKNTGMVDGVNIFLGGHPEEKVACRF
>Ngad_10682_Ferredoxin--nitrite_reductase
GSFMEKIKLKKDGSVAWREVHELAEELDKDDMRLKYAGIFHRRKPGRFMMRMRIPNGVVTSEQLFFIAEAIAKYGEAVVDITTRQNLQLRGLKLEDTSEIITGLLARGLGCYSSGLDNVRNVVGNPLAGIDPLEIYDTRELCTAINDMITGNPEWANLPRKFNIAVSGSRDDYSHTNDIGFQAVPHSGIGFNVVLGGYFSKRVATSLELDLWVPPGQVLNLCYSVLRLFRDHGNRKDRQKARLLWLIEEWGVETFRRNLLAEMQTAYGA-------------------------------------------GAE--------------------------TL--------------------------------------------------------------------------------PVDVAQAHAGG---ERV----
>Ntab_1822_Ferredoxin--nitrite_reductase
INPQEKVKIEKEPMKMENGIEELAEEIDKDDIRLKWLGLFHRRKYGRFMMRLKLPNGVTTSAQTRYLASVIRKYGKGCADITTRQNWQIRGVVLPDVPEILKGLAEVGLTSLQSGMDNVRNPVGNPLAGIDPEEIVDTRPYTNLLSQFITGNPAVSNLPRKWNPCVVGSHDLYEHPNDLAYMPATKDGFGFNLLVGGFFSKRCDEAIPLDAWVPADDVVPVCKAILEAFRDLGFRGNRQKCRMMWLIDELGVEGFRAEVEKRMPQLERALVQRDYLGVHPQKQGYSFIGLHIPVGRVQADDMDELARLADEYGSEIRLTVEQNIIIPNIETSKIEALLKEPVLSTFPDPPILMKGLVACTGNQFCGQAIIETKARSLKITEEVQRQVSLTKPVRMHWTGCPNTCAQVQVADIGFMGCLTRKNGTVEGADVFLGGVYKKAVPCNF
>Ntab_2612_Ferredoxin--nitrite_reductase
INPAEKAKIEKEPMKMENGIEDLAEEIEKDDIRLKWLGLFHRRKYGRFMMRLKLPNGVTTSAQTRYLASVIRKYGKGCGDVTTRQNWQIRGVVLPDVPEILKGLDEVGLTSLQSGMDNVRNPVGNPLAGIDPHEIVDTRPYTNLLSQYVTGNPAVTNLPRKWNVCVIGSHDLYEHPNDLAYMPASKDGFGFNLLVGGFFSKRCAEAVPLDAWVPADDVVPVCKAILEAYRDLGTRGNRQKTRMMWLVDELGVEGFRAEVVKRMPKLDRELVQREYLGVHPQKQGYSFVGLHIPVGRVQADDMDELARLADNYGSELRLTVEQNIIIPNVENSKIESLLNEPLLKRFTNPPILMKNLVACTGNQFCGQAIIETKARSMKITEEVQRLVSVTKPVRMHWTGCPNSCGQVQVADIGFMGCLTRKEGTVEGADVYLGGVYKKSVPCNF
>Ntab_464_Ferredoxin--nitrite_reductase
INPAEKAKIEKEPMKMENGIEDLAEEIEKDDIRLKWLGLFHRRKYGRFMMRLKLPNGVTTSSQTRYLASVIRKYGKGCADVTTRQNWQIRGVVLPDVPEILKGLDEVGLTSLQSGMDNVRNPVGNPLAGIDPHEIVDTRPYTNLLSQYVTGNPAVTNLPRKWNVCVIGSHDLYEHPNDLAYMPATKDGFGFNLLVGGFFSKRCAEAVPLDAWVPADDVVPVCKAILEAYRDLGTRGNRQKTRMMWLVDELGVEGFRAEVVKRMPKLDRELVQREYLGVHPQKQGYSFVGLHIPVGRVQADDMDELARLADEYGSELRLTVEQNIIIPNVKNSKIEALLNEPLLKRFTDPPILMKNLVACTGNQFCGKAIIETKARSMKITEEVQLLVSITQPVRMHWTGCPNSCAQVQVADIGFMGCLTRKEGTVEGADVYLGGVYKKSVPCNF
>Ntab_919_Ferredoxin--nitrite_reductase
INPQEKVKIEKQPMKMENGIEELAEEIDKDDIRLKWLGLFHRRKYGRFMMRLKLPNGVTTSAQTRYLASVIRKYGKGCADITTRQNWQIRGVVLPDVPEILKGLAEVGLTSLQSGMDNVRNPVGNPLAGIDPEEIVDTGPYTNLLSQFITGNPAVSNLPRKWNPCVVGSHDLYEHPNDLAYMPATKDGFGFNLLVGGFFSKRCDEAIPLDAWVPADDVVPVCKAILEAFRDLGFRGNRQKCRMMWLIDELGVEGFRAEVEKRMPELERALVQRDYLGVHPQKQGYSFIGLHIPVGRVQADDMDELARLADEYGSEIRLTVEQNIIIPNIENSKIEALLKEPVLSTFPDPPILMKGLVACTGNQFCGQAIIETKARSLMITEEVQRQVSLTRPVRMHWTGCPNTCAQVQVADIGFMGCLTRKNGTVEGADVFLGGVYKKAVPCNF
>Otau_XP_003081527_Ferredoxin--nitrite_reductase
TNPFEKLKLEKDGLEAMAEASAVDEALNPDETRPKWAGLFHRRKYGRYMMRLKLPNGLINSTQMRYLASVIENYGEGCADITTRQNIQLRGVELKDAPEILRKLEELGMCSLQSGLDNVRNATGNPLAGFDPQEIVDTRPYTLAIQEYVTGNPAIANLGRKWNVCVVGSSDFFEHPNDLAFIPAMKDGMGFNIIVGGFISQRAAESISLDAWVPEGEVVAATHAVLTTFRDYGHRGNRQKCRMMWLIDEMGLDNFRLEVASRMPELARALIDRSYIGVHEQKQGFSWVAAAVPGGRMQPEDLREMADLSDKYGTEIRLTVEQNFIIPHVPTEKVDDILKERLFQEYPFPGKLVSNMVACTGNQFCGFAQIETKRQALEMAEHLESVLDLTKDVRMIWTGCPNSCAPVQVADIGLMGAQVKNSGMVPGVNIFIGGKPEEKVACRF
>Ppat_XP_001775824_Ferredoxin--nitrite_reductase
INPQEKIKLGKEPMKIENEIEELAAELDKDDIRLKWLGLFHRRKYGRFMMRFKLPNGITNSTQTRFLAETISKYGKGCADLTTRQNWQIRGIMLEDVPSLLKGLESVGLSSLQSGMDNVRNAVGNPLAGIDPDEIVDTIPICQALNDYIIGNTEITNLPRKWNVCVVGTHDLFEHPNDLAYVPATKNGFGFNILVGGFFSKRCAEAIPMDAWVPTDDVVPLCKAILETYRDLGTRGNRQKTRMMWLIDEMGVEEFRAEVERRMPTIRRALIDRSFFGVNPQKQGLNYVGLHVPVGRLHAPEMFELARIADEYGNEIRITVEQNLILPNIPTEKIDKLMQEPLLQKYPNPTPLLANLVACTGSQFCGQAIAETKALSLQLTQQLEDTMETTRPIRLHFTGCPNTCAQIQVADIGFMGTMARENRPVEGFDIYLGGLVVPGVPAHF
>Ppat_XP_001777025_Ferredoxin--nitrite_reductase
INPSEKIKIAKEPMKMENEIEELAAELDKDDIRLKWLGLFHRRKYGRFMMRFKLPNGITNSSQTRFLAETISKYGEGCADLTTRQNWQIRGIVLEDVPALLKGLESVGLSSLQSGMDNVRNPVGNPLAGIDPDEIVDTAPFCKVLSDYIIGNPQITNLPRKWNVCVVGTHDLFEHPNDLAYMPATKNGFGFNILVGGFFSKRCAEAIPMDAWVPADDVVPLCKAILETYRDLGTRGNRQKTRMMWLIDEMGIEEFRAEVERRMPSILRALVDRSFYGVNPQKQGLNYVGLHIPVGRLHAPEMFELARIADEYGNEIRISVEQNLILPNVPTEKIEKLLKEPLLEKYPNPTPLLANLVACTGSQFCGQAIAETKARSLQLTQELEATMETTRPIRLHFTGCPNTCAQIQVADIGFMGTMARENRPVEGFDIYLGGLVVPGVPAHF
>Ptri_XP_002180496_Ferredoxin--nitrite_reductase
GNPIEKAKLAKDGTSAFIDVYEYAEEVEKADLRLKYVGMLHRGKPGQFMMRLKVPNGIVNADQMRFYADCVSKYDEGVVDITTRANIQLRGVKIEDAPDIIDGLHARNQTSFQSALDSVRNMVGSPLAGIDDQEMVDTREFCNALNDLVSGNPMWGNLPRKFNIAVSGSRDDFAHTNDIGLQPCPHTGMGFNVVLGGYMSKRVAEAISANMWIKADSVVTLSEAILRIFRDESERKDRQKARLMWLVEKYGVEEWKKAVTKEITSVEDASGKRELLGIHKQPQGKVRVGVLVPSGRLSRHECREIADIADKYSDEVRLTVEQNIIFPNVDEDKVDELLAEPAFKRLTNPGFIEGNIVSCTGAQFCGLALIETKSNAEALGKKLERLVTVDRPIRIHWTGCPNSCGQVQVADIGIMGGPARKDGAVPGCKIFVGGPYKEGIPLEF
>Pyez_1166_g159_Ferredoxin--nitrite_reductase
SGKFEKLKIEKDGSAMWTEIHELAEDLDVDDMRLKWAGLFHRRKPGRFMMRLKVPNGILNSSQLRFLADCISPYGAGCADITTRMNIQLRGIVTEDAAAICDGLYDIGLTSFQAGMDSVRNMVGSPIAGIDPHEMVDTRALCTELNDMITGNPELTNLPRKFNICVSGSRDDFAHTNDIGLVPMAADGIGFNVVVGGMFSKRNVEAVPMDAWLTQAQVTPFCKALLEVFRDQGDRKVRQKTRLMYMIDQWGADGLRDRVAKQMGKLAPADTPRDIQGVHAQKQGLSWVGLNVPAGRLTADDFSTMADVADRYSGEMRVTVEQNVIFPNVANDQVAALLAEPLVAKYATPGPLAAGLVSCTGAQFCGIALIETKNRAMELVKVLESQLEIPLMVRMHWTGCPNSCAQVQVADIGLMGCPAKKDGAVEGVKIFLGGEVAKGIPARF
>Sbic_04g034160_Ferredoxin--nitrite_reductase
LNPQEKVKLEKEPMGMEDGIKDLAEEIDKDDVRLKWLGLFHRRKYGRFMMRLKLPNGVTTSEQTRYLASVIEAYGAGCADVTTRQNWQIRGVTLPDVPAILDGLRAVGLTSLQSGMDNVRNPVGNPLAGVDPHEIVDTRPYTNLLSSYITGNTTITNLPRKWNVCVIGSHDLYEHPNDLAYMPAVKDGFGFNLLVGGFISKRWAEALPLDAWVAGDDVVPVCKAILEAYRDLGFRGNRQKTRMMWLIDELGMEVFRSEVEKRMPVLERALVDRDYLGVHPQKQGLSYVGLHVPVGRLQAADMFELARLADEYGTELRLTVEQNIVLPNVSNERVDALLAEPLLRRFPEPSLLLKGLVACTGNQFCGQAIIETKARALQVTREVEKRVSVPRPVRMHWTGCPNSCGQVQVADIGFMGCLTKSDGIVEAADIFVGGVYKKSVPCRF
>Smoe_XP_002987413_Ferredoxin--nitrite_reductase
INPAEKIKIDKEPMKMENGIEELADEIDKEDVRLKWLGLFHRRKYGTFMMRLKLPNGSSTSSQVRYLASVIEKYGEGCADVTTRQNWQIRGVVLSDVPQILKGLEEVGLSSLQSGMDNVRNPVGNPLAGIDPHEIVDTRPYTKTLSDFIIGNPSITNLPRKWNVCVVGSHDLYEHPNDLAYIPATKDGFGFNILVGGFFSKRCAEALPLDAWVPGDEVIPVCQSILETFRDLGFRGNRQKCRMMWLIDELGIEGFRSEVEKRMRPLARALLNRDLFGVHRQKQGLNFVGLHVPVGRVQAAEMIELARLADEYGSEIRLTVEQNIIIPNVPSSKVDSFLREPLLARFPTPGILQANLVACTGSQFCGQAIIETKARAQKLTEELERTMEVPRPVRMHWTGCPNSCGQIQVADIGFMGCMTRANKVVEGVHIYVGGLVVADVPCRF
>Toce_15700_Ferredoxin--nitrite_reductase
GNPIEKAKLAKDGTSAFVDVYEYADEVEKADLRLKFVGMLHRDKPGQFMMRLKVPNGIVNADQMRFYADCVEKYGEGVVDITTRQNIQLRGVKIEDAPDIIDGLHARNQTSFQSALDSVRNMVGNPLAGIDDMELVDTREFCNALNDLVSGNPKWGNLPRKFNIAISGSRDDYAHTNDIGLVPVAHTGMGFNVVLGGYMSKRVAESIDSNMWIPADSVVTLSEAILRIFRDESERKDRQKARLMWLVEKYGVEDFKAAVTKEVETVGDATGPRELLGVHAQKQGKSRVGILVPTGRLSPKECRDIADLADEYSGEVRLTVEQNVILPNVDDGKVKALLKEDSLSRLVNAGFIEGNTVSCTGAQFCGLALIETKSHAEDISKKLESLVDVDRPIRIHWTGCPNSCGQVQVADIGIMGGPARQTGAVPGCKIFVGGPYKEGVPLEF
>Tpse_XP_002289265_Ferredoxin--nitrite_reductase
GNPIEKTKLAKDGTSAFVDIYEYAEEVEAADMRLKFVGMLHRDKPGQFMMRLKVPNGIVNADQMRFYADCVEKYGEGVVDITTRQNIQLRGVKIEDAPDIIDGLHARNQTSFQSALDSVRNMVGNPLAGIDDQEMVDTREFCNALNDLVSGNPQWGNLPRKFNIAVSGTRDDFSHTNDIGLQACPHTGMGFNVVLGGYMSKRVAESISGDMWIPANAVVTLSEAILRIFRDESERKDRQKARLMWLVEKYGVAEFKAEVIKEINTVFDASGARELLGVHKQPQGKSRVGILVPTGRLSAKECRDIADLADAYSGEVRLTVEQNIILPNVDDGKVNALLSEKAVSRLVNAGFIEGNVVSCTGAQFCGLALIETKSHAEAIAKKLENLVTVDRPIRIHWTGCPNSCGQVQVADIGIMGGPARKSGAVPGCKIFVGGPFKEGVPLQF
>UP000000268_6633_Ferredoxin--nitrite_reductase
MNKFERFKAEKDGLAVLPELSHFAEAMDETDLRLKWLGLFFRPVPGKFMLRMRMPNGILSGGQMRVLAEVIQRYGEGYADITTRQNIQLRGIRIEDIPDIFNRFQQAGLTSVQSGMDNVRNITGSPVAGLDADELIDTRGLVRKVQDMITGNPAFTNLPRKFNIAIAGGRDNSVHANDIAFVPAYKDGLGFNVLVGGFFSKRCAPAISMNVWVDHTQVVDISEAILIVYRDNGSRANRHQSRMMWLIDDWGVERFRAAVETQMGTLQAAEFDRDHLGVHAQKQGLNFVGIHVPVGRFYANDMLELARMAEVYGSEIRLTVEQNVIIPNIPDSRLESFLAEPLLEVFINPDPLARALVSCTGNQFCKFALIETKNRAVALIDELEDELDVPKPVRFHWTGCPNSCGQPQVADIGLMGTKTRKDGTVEAVDLFMGGKVQKAIPCQF
>UP000000323_270_Assimilatory_ferredoxin-dependent_nitrite_reductase
LNSVEQAKLKRHPLDVRDDIINYAEAIAEGEQRLKWFGIYPQRQGDAFMFRIKIPGGRLTSQQARVIGQMAEEFAVGFLDITTRQDIQLHWIKIGNIPEMWRRLEEVGMTTTQACGDSARNVVCCPVSGLDREEVIHAYPLAEAINQFFVGNREYANLPRKFKMSITGCVEDCAQANDIGLTPAKQDGLGFNVRVGGGLGDGPRMASDIDVFVTPNQVVEICRAIAQVYGELGNRENRWTCRLRYLVQELGPEQFRYELQQRAAELTPATKRGDHIGVHPQKQGLYYVGCNVTVGRMQGKNLIELARLADEYGNELRLTNDQNFVIPNIPESSIDALLSEPLLQIHPFPKPFERGVVACTGNEFCRFAIVETKARAYQWAKYMDEHVQTDEVIRMHFSGCSASCAQPQIADIGLRGDTAITDSVVEAVDIGLGGWVEGAKPVYE
>UP000000377_5191_Sulfite_reductase_[ferredoxin]_2
LNANEQFKKDDDGLNVRTRIETYADAIDGADLRMRWWGLYTQRKPGFFMLRVRIDGGRLTTEQLRVIGEISQEFARGTADITDRQNIQYHWIRIEDMPEIWRRLEAVGLSTTEACGDTPRVIIGSPVAGIAEDEIIDGTPAIDEIHSRFIGNKEFSNLPRKFKTAISGSPLLDVVHNDIAFVGVRHHGPGFDLWVGGGLSTNPKIGVRLGAWVPLDEVPEVWAGVIGIFRDYGYRRLRTRARLKFLVADWGAEKFRQVLEDEYLKLVDGVQQRDHIGVHRQQDGRYYIGFAPRVGRVDGATLTKIAELAQAHGSRLRTTVEQKMIVLDVEQDQVDSLVAGLEALDLVKPSTFRRGTMACTGIEFCKLAIVETKARGSSLIDELERRLEFDEPITINLNGCPNACARIQVADIGLKGQLVMDDGQVEGYQVHLGGKVRLKVTSFQ
>UP000000390_516_Assimilatory_ferredoxin-dependent_nitrite_reductase
PTNVEEWKDEVYGTDIRAHMERFADAIPEDEHRFKWYGLYHQRAESYFMMRIGPPNGVLEPGQLRAIGEVAKKYSTGWADFTTRQAIQLHWINIEDVPAIWDELEEAGLSTLQACGDSWRNIVGCPVAGKDKHEHVDALDTIHELHDTFKGDDDHSNLPRKWKVSVTGCDEGCGQGNDLGLEPAEKNGTGFNVRVGGGLANEPRFARDIDVFVTPEQAADVAGGLSALFRDHGDRENRYNARIKFLVDEWGPEKVRDVLQEEYVELETARENADHVGIHEQNDGNYYVGLNVLVGRMGADEVIELADIADEYGSEARITQRQNLILTDVPEKNLDELRSEPLLSEYPDPHPFQRGSIACTGTEFCSLSIVETKNRQVRFSRWLVENVELPEDFHIHLSGCTASCAQPQIADVSLRGMKTRKDGPVEALDIGLGGWVVQRVPAFA
>UP000000440_1158_Ferredoxin--nitrite_reductase
SNKIEAIKKEKDGLAVKQELEKFAENIPEADRRLKWLGIFFRPVPGRFMMRLRVPNGILTSQQLRTLGAIVDRYGEGNGDITTRQNIQIRGLPIEDIPEIIEQLQACGITSVQSGMDNVRNLTGSPVAGIDAAELIDTRPLIMKLQAMITGNPEFSNLPRKFNIAIEGGRDNSVHANDVAFVPAYRQGLGFNVLVGGFFSRRCAAAIPLDAWVPPDAVVQLSRAILEIFRDHGPRGNRQKARLRWLIDEWGIEKFRAAVVAKLPELLSAEIDRDHLGVHRQKQRLNYVGLHVPVGRLYATDFYELARLAQVYGQEVRLTVEQNVIIPHVPDAVLPSLLREPLLSKFPEPPPLERALVSCTGAEFCNFALIETKNRALALARWLDQQLVLPQPVRIHWTGCPNSCGQPQVADIGLMGTKTRRNGTVDAVDLYMGGCVKKAIPCQF
>UP000000557_2817_Ferredoxin--nitrite_reductase
ANPIEKIKDEKPGLAVKAELIEFAEAISKGDLRLKWIGWFFRKKPGRWMVRLRVPGGILSSEQLRVVGGILAEFSDKQLDITTRQNLEMRGLRIEDSVSIQERLEAVGLTTVQSGMDNVRNIVGSPVAGIDPDELIDVRPLVQQMQDLITGSFAFSNLPRKFNISITGDRENSAHANDIGFIPARREEIGFNVLVGGVLNQRATPALPLDAFVLPEQVAPLCAAVLRIYSDHGPREARTRARLIYLLEDWGISKFRAAVEADLGALPPAFIDRDHVGVWPQKQGYCFVGLHVPIGRLWAHQALEVADLAEVYGQEVRLTVEQSFLIPHVAEEKLEALLVEPLLAVFPEPNPLLRGLVSCTGAQFCNLAIIETKERALKLAHVLASELDLPQPVRIHWSGCPNSCGQPQIGDIGLIGTRTKVAGSVDAVDILMGGVVREGVPCHF
>UP000000565_2921_Ferredoxin--nitrite_reductase
LNDVEIIKLEKDGLDVIETIDKYSDSITPKDMRFKWAGVYEQKPEGYFMMRVRINSGIMTSEQAKVLAGIAKDYGRGIANASTRGAIQFHWVQVEDLPSIYERLEACGLSPFEACGDCPRTIVGNPLAGIDKDELMDTTELVEQVNNFFLLNKDFSNLPRKFKISISASIHNAAHANDLAFTPATKDNIGFHVWVGGGLSASPHLAQKLDIFVKPEYVLKVAEGVCTIFRDYGYREKRTRARLKFLVADWGAEKFKNKLLEFTGDMPSSLASSYYFGVHSQNEGKSYIGVSLPLGEITCDQLLELAHISEKYGDKIRTTLSQNLIITGISDEDIPSLLKKDVFKQLPNPSIFTGYTISCTGKEFCNLAIVETKKRAKEVIEYLDSKIKLDTPLRIHFTGCPNSCGQKHIADISLQGALIKTEDCEEAFTIWLGGNLNYRVKSFE
>UP000000594_3037_Ferredoxin--nitrite_reductase
LNQTEKNKLKKDGLEIFNDIPYYAESIPKEEWAFKWAGLYLQRPAGYFMMRVNIPSGIITNAQAEVLASIAEDYGRDVIDITTRQAIQFHWLEIHQIPDIFKRLARVGLSSAGACGDITRNITGNPLAGIDANELFDTTHIVKEVYDYFQHNEEFSNLPRKFKMSISSNIYNAANANCVAFTPAKKDGVGFHIKVGGGLSARPYLADELDVFVLPEEVKAVAIAIATIFRDFGYREKRHLARLKFLVADWGAEKFKEKLIEYTGPLQSKLKGGYFYGVQDQKQGLKYVGFNVPVGRLHAEEMFEIARIAKQYGNQIRTCNSQNFIIPNVPPENVTGLLTEPLFEAIANPKSFIGHAVSCTGIEYCNLALVETKERLRKIAEYLDTQIALDVPVRIHMVGCPNSCGQRQIADIGLQGVKMKTKEIVEAFEIYVGGKLKGKIDGFK
>UP000000737_1157_Ferredoxin--nitrite_reductase
LNKFEKIKAAKDGLAVKTEIEEFAEAMDTDDRRLKWLGVFFRPVPGKFMLRLRMPSGVITSEQMRVLAEIVQRYGDGNADITTRQNLQLRGIRLEDVPDIFNRMQQVGLTSVQSGMDNVRNITGSPVAGLDADELYDTRQLVQQVQDMITGNPEFTNLPRKFNIAIAGCRDNSVHANDIAFVPAFKDEFGFNVLVGGFFSKRCDAAIPLNAWVKPNQVVSLCRAILEVFRDNGLRENRQKSRLMWLIDEWGIDKFRREVETQMGTLEAEEILRDHIGVYTQKQGFNYVGLNVPVGRLYANDMFELARLAEVYGQELRLTVEQNLIIPYVSDSRLEALLTEPLLEKFINPAPLTRALVSCTGAQFCNFALIETKNRALALVKELEAELTFTKPVRIHWTGCPNSCGQPQVADIGLMGTKTRKDGMVEGVDLFMGGCVKKGIACKF
>UP000000740_2637_Assimilatory_ferredoxin-dependent_nitrite_reductase
PTDVENWKSEAYGREVRDRLFEFADSIPDDERRFKWWGLYHQRNEGYFMMRIGTPNGVLEPGQLRTIGEIADEYARAYADFTTRQSIQLHWIELSDVPAIFEKLAANGLSTQQACGDSWRNIVGNPVAGKDGQEVVEAWPVIRDLNQTFKGNDDHANLPRKWKVSVTGSADGSGQGNDLAFEPAYKDGVGFNVRVGGGLANEPRLARDIDVWVPPEQVSDVAGGLSALFRDYGDREDRYNARVKFLVDEWGADKVRETLQEEYVELEPAREENDLIGVHDQNDGRNFVGLNVLVGRMGADDVLNLADLAEEYGSEVRLSQRQNVIVTDVPDDALDDFRDEPLLDHYPDPSPFMRGSVACTGTEFCSLSIVETKNRQVRFARWLKVNVDLPDEFHIHLSGCTASCAQPQIADVSLRGMKTRKDGPVEALDVGLGGWVTQRVPVFA
>UP000000740_484_Assimilatory_ferredoxin-dependent_nitrite_reductase
ANKKEDWKSEMYGDEVREKLLEFAESIPEDERRFKFWGVFHQRSEGYFMMRLTNANGILEPGQLRAIAEVARDYASSWIDLTTRQSVQLHWIKLEDVPEIWEKLESVGVTTRSSGGDTMRNISGSPVAGKDADEVIDTLPLLERFQEEIRGDDDLCNMPRKFNISISGTPEGGAQDNDIGLEPAKKDSLGFNVRVGGGLGREPRVARPLDVFVTPDEAYDVVRGFVELYHDHGDRQVRAKNRSRFFVDDHGTEWIRDLLDEEYVDLRTARDEQDYTGVHEQSDGRRYVGLSVPVGRLPAEEAIELADLADEYGSEVRLTRRQNPIIVDVNSDRVDELLAEPLLAKHPEPNRFVRGAMACTGTEFCSIALVETKTRMATMLRWLRENVDLPDQLKIHFSGCTADCGQANTADIGLLGMRARKDGMVEAVDIGVGGYVQQRVPAFA
>UP000000787_1315_Ferredoxin--nitrite_reductase
AVQIETIKKVKNGLDVLPDLYRYADAIPEDELRLKWYGLLHRKQPGFFMQRLRIPNGILSTRQMRAIVSISRDFGRNTMDLTTRENIQLRWLRIEDVPEVFQRLQNVGLTSQQTGLDNYRNVMGCPLAGLHHAEIFNAAPIAQSVSLALLG-REFSDLPRKFNITISGCSHDCAHSNDIGMTPAAKNGLGFHVALGGALGTSPQLGQDAGIFLTTEQALPFCRAVLTVFRDNGSREKRTEARLKWLIREWGMPRFMAEVEKVFGAFFSALIEGDHLGIHQQQEGFVTVGLLVPVGRTNAEQMVEIADLADAYGTELRLTPDQNILIPNVHETCLERLLAEPLLQVLPHAPGALRGLVSCTGRDYCHFALSDTKELSLQVATELASLIPAERRVDLKVSGCVHACGQHHVGEIGLQAQRLRLDGIVDAFDLFVGGLKARKIPVMD
>UP000000787_4353_Ferredoxin--nitrite_reductase
LNPVELQKLEKDGLAVLEDIYRYANEVTESDMRFKWYGLYHDKPDGFFMLRVRLPGGIMTADQADAIVHLAETVAPGRVEITTRQTFQLHTIALRDIPTVFETLESVGLSSIEACGDVPRNVVSSPVAGIAADEWIDPRPFFKALDEHFAYNTDYSNLPRKYKVSVAGGGLDATQANDLSFTPGRKDGLGYNVWVGGGLSHEPHLAQNIDVFVPADAVVEIARAITLVYRDFGYREKRNHARLKYLIADWGAERFREEVVNYLGPLERAPPAGDVVGVFRQKQNLYWVGLLVPTGRITPAQIREAARLSREYGQEIRLTHSQNLLLPYIPEARLDALLAEPLLQELPNGPRIQRTVVACTGLPYCNFATIETKEAAWQLAGALDQKVELDVPLRIHLSACPHSCSQHSIADIGLQGGVIRNDGKLPATDILLGGRVATKVPWYQ
>UP000000798_187_Nitrite_reductase_[NAD(P)H]
VNKIEVIKKELHPFDFKKRLEKYFENIPEEDRRLKWYGIFYRKAPGYFMVRIRVPNGRLSYEQAKVVSHISEKFCRGEVEITSRQQLQIRWIKLKDLPEILEALNRVGLSTLQTGMDNVRNVTGDPLTGLAEDSLIDTLRLSQEITNIFLGKKKYADLPRKLNVAVLGSQTDCINANDVCFYLSEKDGLGFNLYLGGKIGGGPKKAIDMDMFVEPYEVPEVFKATLDIYSTFGNRENRSKNRLYFLLQEWGVERFREELEKRLYAIPSKVNKGEREGIINLRNGTYAVCVVVPAGKIKAKDFRQIAELARKYGSELRLSVYQNIYIPNIPEENLNPLLGEEIFEKFTVSSPFTMHLIACAGSDTCSFGVIPNKSDAVRVAKYLSERLKLDIPVRMHWSACAKGCGQHGSGDIGFVGTKTKLNGAVLAVDVFVGGKVIQGLPLYL
>UP000001115_2391_Ferredoxin--nitrite_reductase
LNKIEQNKANKDGLLVGSEIEEFAENVDETDLRLKWYGMFWRPKPGLFMLRLRVPNGVLNAEQLRAIGSIVARYGDGSADITTRQNIQLRGVLLEDLPDILERLKAVGLNTIQSAFDNPRNVTGNPIAGIDPEEIVDTRPYTLELQNFLTGNPEFSNLPRKWNTAVAGSRDNFLLHNDIVFHPVERDGMGFGVWIGGILSQMNAYAIPLDAWVKPDEICRMTAAVLTLWRDNGERDKRPKGRFRLYLDSVGLEAFRELVATRFGPLTPDVFDRSHYGIHPQKQELNYAGLHVPVGRLKAEDFQDLASLSEGYGSDVRLTEDQNVIITGIPSGQLDRFKSEPLLQKFLEPSHLAAGTVSCTGNTYCSFALTNTKDQALAAAAELDQELHLPEEIKIHWTGCPNTCGQAYMGAIGLTGTKTRGSGMVEGYDITIGGLHRKGVPAQF
>UP000001169_833_Assimilatory_ferredoxin-dependent_nitrite_reductase
PTKVENWKDEVYGNEIREHLMEFADAIPEDEHRFKWWGLYHQRSESYFMMRIGTPNGVIKPGQLEVIGEVAKEYATAYCDWTTRQSIQLHWIKLEDIPEIFEKLEAVGLGTQQACGDSWRNIVGCPVAGKDKHEHVDAWPVAEDLHETFKGNDDYSNLPRKWKVAIAGCDEGCGQGNDLAFEPAEKDGLGFNVRIGGGLSKEPRLARDIDVWVPPEQAADVAHGMSSLFRDYGDREDRFNARIKFLMDEWGPEKMRSVLQEEYVELPTARDQNDHVGIHEQNDGNYYIGLNVLVGRMGADDVLELAELADEYGSEVRLTQRQNIIVTDVPEENLDAFTSEPLLENYPDPSPFMRGSIACTGTEYCSLSIVETKNRQVRYARWLKDNVELPKDFHIHLSGCTASCAQPQIADVSLRGMKTRKDGPVEALDIGLGGWVEMRVPAFE
>UP000001191_2321_Ferredoxin--nitrite_reductase
LNKFEKFKAQKDGLAIRDEIEKFAEAMDETDRRLKWVGVFFRPVPGKFMMRLRMPNGILTSSQMSVLAQVVQRYGDGCADITTRQNIQLRGIRIEDLPDIFNRFHAVGLTTIQSGMDNIRNITGDPVAGLDADELYDTRELIQQIQDMLTGNPEFSNLPRKFNIAIAGGRDNSVHANDLAFVPAFKEAFGFNILVGGFFSKRCEAAIPLNAWVAPEDVVAVCRAVLEVFRDHGPRANRQKSRLMWLIDEWGLEKFRAEVDTRLGSLLPAEIDRDHIGVYKQKQGLNYAGLNIPVGRLYAEDMFEIARLAEVFGSEIRFTVEQNIVIPNISDSRLATFFTEPLLERFINPGLLARSLVSCTGAQFCNFALIETKNRALEMIKALEEDLIFTNPVRIHWTGCPNSCGQPQVADIGLMGTKTRKNGTLEGVDIYMGGCVTKGVPCNF
>UP000001201_334_Ferredoxin--nitrite_reductase
NNKVEVYKKEKHPFDLINKLKVYSEEIPLDDRGLKWYGIFYRKAPGYFMVRIRITHGKLSSDQARVIAYLSKEFGRNEVDITSRQQIQLRWVELKNIFTILESIQKIGLTTLQTGMDNVRNITGYPLSGLTEESIIDTIPIAKKIEDIFIGKKEFANLPRKFNPSLLGAKVDSINCNDLCFYLAIKEGYGFNVYAGGKIGGGPALASNLNMFVQPHEVVDISKTILQIYSELGNREDRNKNRLYFLINELGINGFRNEIVKRLNDLPEAVESEEQTGIIRQKNGLYAVSIIVPAGIFYGDDLERVAYLAETYGNEIRFSVYQNIYIVNVPEEKLDKLLSDEIFKKYVSDSHYLNNLMACQGSKTCSFGVIENKPDTIKLATFLSKNLPINKPLKMHWSGCVKGCGQHGAGDLGFVGTKVKINGVKLAVDVFLKEEKIGTVPLKR
>UP000001203_2287_Ferredoxin--nitrite_reductase
LNKFEKIKAEKDGLDIKDQLEHFAEAMDKTDLRLKWVGIFYRPVPGKFMLRMRMPNGILTSEQMRVLGYIVQRYGDGNADITTRQNLQLRGIRLEDIPDIFNRLKDAEMTSMQSGMDNVRNITGSPMAGLDADELIDTRELVQKVQDMITGNYEFTNLPRKFNIAIEGGRDNSVHANDIAFVPAYKNGLGFNVVVGGFFSKRCEAAIPLNAWVSPTDVVGLCRAILTVFRDHGSRANRQKSRLMWLIDEWGIDKFREAVEAELGKLTPEEIDRDHIGVFPQKQGLNYVGMHVPVGRLYAENMLDLARMAEVYGNEIRLTVEQNVIIPNIPDDNLETFLEEPILEKFISPKPLQRALVSCTGAQFCNFALVETKNRALTLAKELDEALELPQTVRIHWTGCPNSCGQPQVADIGLMGTKVRKDGTVEGVDLYMGGCVQKGIACNF
>UP000001325_2772_Ferredoxin--nitrite_reductase
LNDVEHIKLQKDGLDVIQTIDNYSDSITSEDMRFKWAGVYEQKPEGYFMMRVRINSGIMSSEQAKVLSNIAKDYGRGVANVTTRGAVQFHWVQVKDLPVIFEKLKACGLCSFEACGDCPRTIVGNPLAGIDKDELIDTSEIIEQVNNFFLLNKDFSNLPRKFKISISASVHNAAHANDLAFTPAIKDGVGFHVWVGGGLSANPHLAQELDLFVKPQEVLKVAVGVCTIFRDYGYREKRTHARLKFLVADWGIEKFKNKLLELIGDMPDKLTSSYYFGVHSQKQGKSYIGINLPLGEIYADELFELADISEKYGDKIRTTLSQNLIITGINEEDLPSLLKKDVFKHLPNPSTFLGYTVSCTGKEFCNLAIVETKERAKKVIEYLDSKIQLDTPLRIHFTGCPNSCGQKHIADISLQGALIKTKNCDEAFTIWLGGNLNCRIKAFK
>UP000001332_4247_Ferredoxin--nitrite_reductase
LNKFEKFKAEKDGLAIKSELEHFAEAMDETDRRLKWVGVFFRPVPGKFMLRMRIPNGVITSGQMRVLAGVVQRYGEGNADVTTRQNIQLRGIRIEDVPDIFKQFEEAGLTSVQSGMDNVRNITGSPVAGIDADELIDTRGLCRKVQDMITGNPSFTNLPRKFNIAIAGCRDNSVHANDIAFVPAYKNGLGFNVLVGGFFSKRCAAAIPMNVWVDPRDVVALCEAILIVYRNHGLRANRQKARLMWLIDEWGVERFRREVEQQLGTLQTAEIVRDHIGIHAQKQGLNYVGLHVPVGRLYAPDMFDLARIAEVYGSELRLTVEQNIIIPNVPDSRLAPLLNEPLLSRFINPTPLVRSLVSCTGAQFCNFALIETKNRALAMARELDQELYCPRPVRIHWTGCPNSCGQPQVADIGLMGTKTRKDGAVDGVDLYMGGCVRKGIPCNF
>UP000001384_607_Ferredoxin--nitrite_reductase
LNQTEKNKLAKDGLEIFNDIPYYAESIPKEEWAFKWAGLYLQRPAGYFMMRVNIPSGIITNAQAEVLASIAEDYGRDVIDITTRQAIQFHWLEIQQMPDIFKRLARVGLSSAGACGDITRNITGNPLAGIDANELFDTTHIVKEVYDYFQHNEEFSNLPRKFKMSISSNVYNSANANCVAFTPATKDGVGFHIKVGGGLSARPYLADELDVFVLPEEVKAVAIGIATIFRDFGYREKRHLARLKFLVADWGAEKFKEKLIEYTGPLQSKLKGGYFYGVQDQKQGLKYVGFNVPVGRLHAKEMFEIARIAKQYGNQIRTCNSQNFIIPNVPPENVTGLLSEPLFEAIASPKSFIGHAVSCTGIEYCNLALVETKERLRKIAEYLDTEIALDVPVRIHMVGCPNSCGQRQIADIGLQGVKMKTKEIVEAFEIYVGGKLKGKIDGFK
>UP000001397_5423_Sulfite_reductase_[ferredoxin]_2
LNGNEQFKKDDDSLNVRTRIETYSDSIDPNDLRMRWWGLYTQRKPGYFMMRVRIDGGRLTTAQLRAIGEVSEQYARGTADITDRQNVQMHWVRIEDVPAIWEKLEAVGLSTTEACGDCPRVIIGSPVAGIAADEIIDGTPAVEEIHERYIGSPEFSNLPRKFKTAISGSPVQDVVHNDIAFVGVEHHGPGFDLWVGGGLSTNPRLAERLGAWVPLDEVADVWAGVVGIFRDYGYRRLRTRARLKFLMADWGPVKFRQVLEDEYLPLLDGSSRRDHIGVHRQQDGRYYVGFAPRVGRVDGSTLAKIAELAEEHGSRVRTTVEQKMIILDVEQDRVESLTAGLEALDFVHPSPFRRGTMACTGIEFCKLAIVETKARGAALIDELERRLDFDEPLTININGCPNACARIQTADIGLKGQLMLDAGQVEGYQVHLGGKVRLKVTSFQ
>UP000001401_3999_Ferredoxin--nitrite_reductase
LSKEEKLKLEKDGLEILNDIPQYAESIPKDQWLFKWAGLYLQKPDGYFMMRVNVPSGILTNEQTVALAEIAKDYGRSVVDITTRQAIQFHWLTIEQIPDIFSRLEKVGLSSVGACGDIMRTIVGNPLAGIDPNETVDTRNIVEDVYWSFQKNEQFSNLPRKFKISISGNVQNAQNANCLSFVPATKDGNGFHVYVGGGLSSKPYLAEEVDVFVRPEQVKEVTTAITTIYRDFGYREKRHRARLKFLIADWGTEKFKEKLLEYVS-LLDKLGNGYFYGVHQQKQGLSYIGFNVPVGRMDANELLELARISKHYGNELRTCNSQNIVIPNVKDEDVESLLQESIFNRILNPPKFIGYSVSCTGIEYCNLALVETKERMRDIANYLDEKVSLDVPVRIHMVGCPNSCGQRQIADIGLQGILMKNKEMVEAFEIYVGGKLKGKILAFA
>UP000001417_4026_Ferredoxin--nitrite_reductase
LNQTEKNKLEKDGLEIFNDIPYYAESIPKEEWAFKWAGLYLQRPAGYFMMRVNIPSGIITNAQAEVLASIAEDYGRNVIDITTRQAIQFHWLEIQQIPDIFKRLARVGLSSAGACGDITRNITGNPLAGIDANELFDTTHIVKEVYDYFQHNEEFSNLPRKFKMSISSNIYNSANANCVAFTPATKDGVGFHIKVGGGLSARPYLADELDVFVLPEEVKAVAIAIATIFRDFGYREKRHLARLKFLVADWGAEKFKEKLIEYTGPLQSKLKGGYFYGVQDQKQGLKYVGFNVPVGRLHAEEMFEIARIAKQYGNQIRTCNSQNFIIPNVPPENVKGLLSEPLFEAIASPKSFIGHAVSCTGIEYCNLALVETKERLRKIAEYLDTQIALDVPVRIHMVGCPNSCGQRQIADIGLQGVKMKTKEIVEAFEIYVGGKLKGKIDGFK
>UP000001422_123_Ferredoxin--nitrite_reductase
LNKIEKSKLEKDGLLVGSEIEKFAENMDETDLRLKWYGMFWRPKPGKFMLRLRIPNGVLTSNQIRVVASIVERYGEGSCDITTRQNLQLRGILLCDLPEILRRLREAGLSSIQSGFDNPRNVTGNPLAGIDPNEIVDTRPYTTKLQNFLTGNSEYSNLPRKWNTAVAGSKDNFLLHNDIVFHPVENNGMGFSIWIGGILSQMNAYAFPMNVWVLPDEICNILDTVIRLWRDNGEREKRTKGRFRMYLDEIGHEEFRSQVEKLYGTLTPDIFERSHFGINQQKQGLYFAGIHVPVGRLTAEDLQDIATASLKYGNEIRLTEDQNIIITGLTSEKVEELKTDTLLQRFLAPSNISAGTVSCTGNTYCSFALTNTKDQALKAAKELDEELNLPEEIKVHWTGCPNTCGQAYMGAIGLTGTKAKNEGMGEGYTMTIGGIYRKAIPAKF
>UP000001423_879_Ferredoxin--nitrite_reductase
LNKIEQNKAFKDGLDVGDELENFAEQVDKTDLRLKWYGMFWRPKPGKFMLRLRIPNGVLNSHQIKVVASIVGRYGEGSCDITTRQNLQLRGVLLSDLPEILKRLEEAGLNTIQSGFDNPRNVTGNPLAGIDPLEIVDTRPYTTELQNFLTGNHEFSNLPRKWNTAVAGARDNFLLHNDIIFHPVEHDGMGFGVWLGGILSQMNDYALPLNAWVKPNEICRLTGTILTLWRDNGERNNRPKGRFRMYLDSVGIEAFRTMVVEKFGPLTPDVFERSFYGIHPQKQGLHYAGMHVPVGRLNAEDLQDLASASLNYGSEIRLTEDQNIILVGLSTTNLDKFQADPLLQRFLEPGSIAAGTVSCTGNTYCSFALTNTKDQAMAMAHELDAELILPEEIKVHWTGCPNSCGQAYMGAIGLTGTKARANGMVEAYDLSLEGLHRKGIPGRF
>UP000001425_2420_Ferredoxin--nitrite_reductase
ANKFETVKATKDGLAVRAELEHFAENIPEEDRRLKWLGIFFRPVPGEFMLRFRIPHGLLTSQQLQVIGDIINRYGDGNGDITTRQNLQVRGIKIEDIPDIFSKLESCGLTSVQSGMDNVRNITGSPVAGLEKDELIDTRDLVQGVQDMITGNPEFTNLPRKFNIAIEGSRDNSVHANDVAFVPAYREGLGFNVVVGGFFSRRCEAAIPLDAWVQPDQVVDLCRSILEIYRDHGLRANRQKSRLMWLIDEWGVAKFREEVAAKLPPLLTAELDRDHLGVHPQKQGLNYVGLHVPVGRLYANDFFELSRLADTYGSEVRLTVEQNLILVNVPDEKLEALLAEPLLTKFVDPHNLQRSVVSCTGAQFCKFALIETKNRALAMVAALEKELTVPKPVRIHWTGCPNSCGQPQVADIGLMGTKVRKDGTVDGADVYLGGCVHKSIPCQF
>UP000001510_5218_Ferredoxin--nitrite_reductase
LNKFEKFKAEKDGLAIKDELDHFAEAMDKTDLRLKWVGVFYRPVPGKFMMRLRVPNGILSSEQMRVLGEIVQRYGDGNADITTRQNLQLRGIRIEDIPDIFQRLKSVGMTSVQSGMDNVRNITGSPMAGLDADELIDTRELVQKVQDMITGNYQFSNLPRKFNIAIEGGRDNSVHANDIAFVPAYKEGLGFNVVVGGFFSKRCEAAIPINVWVRPNEVVDLCRAILEVYRDNGLRANRQKSRLMWLIDEWGIEEFRTRVANQLGPLATAAIDRDHLGVFPQKQGLSYIGFCVPVGRLFADDMFDLARIAEVYGSELRLTVEQNVIIPNIAAENMPTLLSEPLLAKFPNPTPLQRALVSCTGAQFCNFALIETKNRAVDLISQLDAELNIPRGVRIHWTGCPNSCGQPQVADIGLMGTKARKDGTVEGVDLYMGGCVQKGIPCQF
>UP000001566_2386_Ferredoxin--nitrite_reductase
LNKIEQNKAAKDGLLVGPEIEKFAEQVDETDLRLKWYGMFWRPKPGQFMLRLRVPNGVLSAQQLRVVASIVERYGEGSCDITTRQNLQLRGVLLNDLPEILKRLKEAGLSSIQSGFDNPRNVTGNPLAGIDPHEIVDTRPYTTELQNFLTGNPDYSNLPRKWNTAVAGAKDNFLLHNDIVFHPVEHNGMGFGVWIGGILSQMNAYAIPLNAWVKPNEICRMTDAVISLWRDNGERDKRPKGRFRLYLDSVGIDAFRSDVEQIFGPLTPDVFARSHYGLHPQKQGLSFAGLHVPVGRLTAQDLQDLATASLQYGSEVRLTEDQNVIVVGLPAEAIEAFKADPLVQRFLEPGTLAAGTVSCTGNTYCSFGLTNTKDQALTIAQELDQELNLPEEVKIHWTGCPNTCGQAFMGAIGLTGTKAKNEGMGEGYMLTTGGVKQKAIPAQF
>UP000001660_2067_Ferredoxin--nitrite_reductase
MNKIEVIKSERDGLTVRDMIAHYAEAIPEDDIRLKWYGLFLRNPPGHFMLRVRLPGGQTTSAQLDALADIALQYGNGVVDVTTRQQVQLRHLTIGHVPSVFSKLEEAGLTSLQTGMDTVRNIMTCPVAGLNPNELLDGTDIVRAINHEVLGNPAYTNLPRKCNIAVTGCPDNCLHTQDIALVPAYHDKYGYNVLVGGKLGGGYRIAGSLDMFVNPAEAFEVCRTLLHIYRDHGPRENRTQARLAFLVEAWGEARLRHEVERLVGTLPTAARGRDHIGIFRQKQGMNYVGLKVLVGRVKAADLRSIAALAVRYGNEVRLSPAQAFVIPHINDRLVGELAEEPLVKQFYNPSALYKGLVSCVGSDYCNLAVIETKSRAVETARVLERKLDTLKPITLHWSGCPAGCGNHLVADIGLLGKKAKVGGVVDAVDVFVGGKIMEDVPCHT
>UP000001688_3078_Ferredoxin--nitrite_reductase
LTKIEQAKQAKPGLAIKDELATLAEAMDQDDLRLKFLGLFHRPVPGKFMLRLRTPHGILNSAQVRALAEIVQRYGEGSADITTRQNIQLRGIRLEDTPEILTKLKQVGLTTVQSGHDNVRNITGSPVAGIDPEEYFDTRELAAQLQNMITGSLEFSDLPRKFNICLEGAPDNSSHVNDIGFVPAFKDGFGFNVLVGGYFSQRQAEGISINVWVPPNAVLAVSRGILALYTRHGLRGNRAKARVLWLVEAWGVNAFRARLEAEIGSLEPAALTRDHIGVYAQKQGYHYVGLHVPAGRLTAEDMFEVARLAETYGNEIRATVEENFIIPYVKSENVEALLQEPLLEKFVNPSTLVRSFVSCTGNRYCNFALVETKEQGLALARELDAELDIPQRVRMHWTGCPNSCGQAQVGDIGFIGSKAKVDGIVEAVNVLTGGPVAQKVPCQF
>UP000001746_788_Assimilatory_ferredoxin-dependent_nitrite_reductase
PTKVENWKDEVYGNEIRDHLMEFADAIPEDEHRFKWWGLYHQRSESYFMMRIGTPNGVIEPGQLEVIAEVADKYARAYCDWTTRQSIQLHWIKIEDIPEIFELLESVGLSTQQACGDSWRNIVGCPVAGKDKHEHIDAWPIAEDLHETFKGDDDYANLPRKWKVSITGCDQGCGQGNDLAYEPAEKDGLGFNVRVGGGLSKEPRLARDIDVWVPPEKAADIGHGMSALFREYGDRDDRFNARIKFLMDEWGPEKMRSVLQEEFVELPRARDQGDHVGVHEQPDGNYYVGLDVLVGRMGVDDVYELAEIAEEYGSEVRLTQRQNVIVTDVDSDRLDAFLDEPLLDDYPDPHPFMRGSIACTGTEFCSLSIVETKNRQVRYARWLKDNVSLPEDFHIHLSGCTASCAQPQIADISLRGMKTRKDGPVEAFDIGLGGWVEMRVAAFE
>UP000001938_2801_Ferredoxin--nitrite_reductase
ANQFERLKSEKDGLAVKAELEAFAENIPEDDRRLKWLGIFFRKRPGQFMLRLRLPNGILTSGQMRMLGAIIHPYGEGVADITTRQNLQLRGIPIEEMPQILGYLKEVGLTSIQSGMDNVRNITGSPLAGIDPDELIDVRGLTRKVQDMITGNPSFSNLPRKFNIAICGCRDNSVHANDLAFVPAFKNGLGFNVLVGGFFSRRCAEAIGLDVWVDPRDVVPLCEAVLLVYRDHGLRANRQKARLMWLIDEWGLEKFRAAVERQTGPLLRAEVVRDLLGVHAQKQGLNFVGLHVPVGRLNALEMMELARLAEVYGSELRLTVEQNVLIPNVPDSRVAPLLKEPLLKKFPNPGPLQRGLVSCTGNQFCNFALIETKNRAVALMEELEAELEIPQTVRIHWTGCPNSCGQPQVADIGLMGTTARKDGVVEAVDIYMGGCVRKGIPCHF
>UP000001973_1983_Sulfite_reductase_[ferredoxin]
LNGNEQTKKDDDGLNVRTRIETYSDSIDPGDLRMRWWGLYTQRRQGYFMLRVRIDGGALTTAQLRVVGEISQEFARGTADITDRQNVQYHWIRIEDVPEIWNRLEGVGLSTVTACGDTPRVMIASPVAGIAEDEIIDGTPALEEMKRRVLNNPAYSNLPRKFKTAISGSPVQDVVHNDVAFVGVEHHGPGFDLWVGGGLSTNPKLGVRLNAWVPIDDVPDVYEGVISIFRDYGYRRLRNRARLKFLVADWGAEKFRQVLEDEYLKLTDGSSRRDHIGVHRQKDGRYYVGFAPRVGRVDGTILTKVADLAEAHGSRVRTTVEQKMIVLDVEEGRVDSLVESLEALDLARPSTFRRGTMACTGIEFCKLAIVETKARGASLIDELERRLDFDEPLTINLNGCPNACARIQTADIGLKGQLMLDEGQVEGYQVHLGGKVRLKVTAFQ
>UP000001975_222_Assimilatory_ferredoxin-dependent_nitrite_reductase
PTDVERWKSEVYGQEIREHLFEFADTIPEDERRFKWWGLYHQRNEGYFMMRIGTPNGVMKPGQLRVVGEIASEYATGYADFTTRQSIQLHWIELSDIPDIFEKLEENGLSTQQACGDSWRNIVGNPVAGKDAREVIDAWPVIHDLNETFKGNDDHSNLPRKWKVSVTGTPDGSGQGNDLAFEPAYKDGVGFNVRVGGGLANEPRFARDIDVWVPPADVSTVAGGLSALFRDNGDREDRYNARIKFLVDEWGADKVRETLQSEYVELHTAREENDLIGVHEQHDGSYFIGLNVLVGRMGASDVLELADLASEYGSEVRLSQRQNIIVTDIPKDAVDEFTSEQLLENYPDPSPFMRGSVACTGTEFCSLSIVETKNRQVRYARWLKDNVTLPDEFHIHLSGCTASCAQPQIADISLRGMKTRKNGPVEALDVGLGGWVTQRVPVFA
>UP000002043_525_Ferredoxin--nitrite_reductase
VNRVEEYKRERHPFSLRKRLEEWAQKVPEEDRGLKWYGVFYRKAPGYFMVRIRITNGVLTAQQAKVIAHLAKKFGRNEVDITSRQQIQLRWIELRYLPEVLAALETVGLTTLQTGMDNVRNITGDPLSGLHEENVIDTVFITRRMTEIFLGKIQYANLPRKFNVGVLGSIRDMINCNDLCFYLAKKNGYGFNVYAGGKMGGGPNEAWNLDIFVEPYDAIWILKAVIEIYNDLGNREDRSKNRLHFLIRELGVEGFRAELEKRMVKLPAAVRWGEREGLIRLRNGLYAVPLIVPAGIFTGDALQRAAWLAQKYGSELRLSTYQRLFIVNVPQENLNQLLSDPLLDKYISTSPFFTGLIACQGSRTCAFGVIENKPDALRLADYLSRKYNTSIPIRMHWSGCAKGCGLHGAGDIGFVGTKMKVDGVKLAVDVFLRGKKIDTVPLNF
>UP000002300_1081_Ferredoxin--nitrite_reductase
LNRTEKKKLEKDGLEIFKEIPYYAASIPKEEWSFKWAGLYLQRPAGYFMMRVNIPSGILTNEQVEVLASIAEDYGRDVLDITTRQAIQFHWLQIEQIPDIFKRLESVGLSTAGACGDITRNIIGNPLAGIDRDELFDTAPIVKDIYEFFQHNEDFSNLPRKFKISISANVYNAANANCAAFVPARKDGEGFHVRVGGGLSARPYLAQELDLFIRPQQVKDVAIAIATIFRDFGYREKRHLARLKFLVADWGPEKFKETLLEYTGPLYEKLKGGYFYGVHKQKQNLSYVGFNVPVGRLHSEEFFEIARIAKQYGNEIRTCNSQNFIIPNVPEENVESLLKEPLFESIASPKSFIGYAVSCTGIEYCNLALVETKERLRQIADYLDTQLALDVPVRIHMVGCPNSCGQRQIADIGLQGVKLKTKEIVEAFEIYVGGKLKGKIDGFK
>UP000002357_2416_Sulfite_reductase_[ferredoxin]
LNANEQTKKDDDGLNVRTRIETYADSIDGADLRMRWWGLYTQRKPGYFMLRVRIDGGRLTTQQLRVIGEISQEFARGTADITDRQNVQYHWIRIEDVPEIWRRLEAVGLSTTEACGDTPRVILGSPVAGIAEDEIIDGTPAIDEIYRRIVGNKDFSNLPRKFKSAISGSPLLDVAHNDIAFVGVNHHGPGFDVWVGGGLSTNPKIGVRLGAWVALEDVPDVYEGVISVFRDYGYRRLRNRARLKFLVADWGAEKFRQVLEEQYLKLADGVQRRDHVGVHRQRDGRYYVGFAPRVGRVDGATLSKIAELAEAHGSRLRTTAEQKMLVLDIEESQVEPLVAGLEALDLVTPSPFRRGTMACTGIEFCKLAIVETKGRGASLIDELERRLDFDEPLTININGCPNACARIQVADIGLKGQLVLDDGQVEGYQVHLGGKVRLKVTSFE
>UP000002384_1491_Ferredoxin--nitrite_reductase
VNKIEKAKAEKDGLAVKDELENFIEEMDKTDLRLKWLGIFYRPVPGKFMLRLRTPNGNLDSKKMRVLAEIIQRYGDGSADITTRQNIQLRGVRLEDIPEIFRKLETVGMTSIQSGMDNVRNITGSPVAGIDADELIDTRELVKKVEDMITGNYAFTNLPRKFNIAIEGGRDNSIHANDIAFVPAYKQGLGFNVLVGGYLSQRCAEAVKMDVWVAPNDVVELCRAILTVYTENGLRTNRQKARLMWLIDKWGMEKFRSEVEKEFGPLMRAEITKDYIGIYPQKQGYSYVGLHVPVGRLDASAMFEIARLAEVYGNEIRATVEQNFIIPFLKNEHLEAFLAEPLLQQFVNPTPLTRSLISCTGNRYCNFAMIETKHRGLQLAQELDRELEIPQRVRIHWTGCPNSCGQVQAADIGLMGTKTRKNGAVEGVDLYMGGLQQKGIPCQF
>UP000002386_1094_Ferredoxin--nitrite_reductase
LNKMELKKLKKDGLKIFEDIPYYASSIPQEEWYFKWAGLYLQRPDGYFMMRVCVPSGILSNEQLETLAGIARDYGRGLFDITTRQSVQFHWLRIEQIPDIFDRLKRVGLSTAGACGDITRNIVGNPLAGIDPDELFDTREIVREVYEFFQHNEDFSNLPRKYKISISANVYNTVNAHCLSFTPAKKDGLGFHVKVGGGLSSAPYLAQTLDVFVTPDRVKDVAVAVTTIFRDYGYREKRHRARLKFLVADWGVDKFKEKLIELTGPLPSKQKGGYFYGVHRQKQGLNFIGFNVPVGRLSADEVFEIARIARQYGNEVRTCNSQNLIIPNIPDKYVDAVLQEKVFERIIRPNTFTGYSVSCTGTEFCNLALVETKERMRRVAEYLDQHLELDVPVRIHMVGCPNSCGQRQIGDIGLQGIKTKTKDMIEAFEIYVGGKLKGKVDAFK
>UP000002432_2401_Assimilatory_ferredoxin-dependent_nitrite_reductase
AQRVERLKREKNAWERIDEIRTFADSIPPEWLYFRSWGVYTQGDVGFFMVRIRIPNGILTTSQLRVIADVSRRYARGIADITVRQNVQLHWVKIEDLPDLLAALENAGLTTLGACGDVTRNITGCPLAGVDGDEIFDASPIALELNRLFVGNAEFYNLPRKFKISITGCRHWCTYPNDVGLTAVIRNGKGFSIRVGGGLSTQPFLGVRLNAFVPYDKAVVTARTIAEIFRDQVLRESREQARLKFLFLKWSADAMLAEVERRLSHFDPALVGRDHIGIHPQRQGLSYVGASVLRGRTGADQLSAVADLADRYGNEIRTTTMQNLIFVNVPSAQTGRLAAELEALGLVEPSPFWRGAVACTGTEFCKLAITETKSFTRWLVDELEERAEFTEPLRINVTGCPNSCGQHWISDLGLEGKKLKVNGMQDAYYFCVGGPVGYRCLAYL
>UP000002483_187_Ferredoxin--nitrite_reductase
LNKFEKFKAEKDGLAIKSEIEKIAEAMDATDRRLKWVGVFFRPVPGKFMMRMRMPNGILTSDQMRVLAEVVQRYGDGNADITTRQNIQLRGIRIEDLPHIFNKFHAVGLTSVQSGMDNIRNITGDPIAGLDADELYDTRELVQQIQDMLTGNREFSNLPRKFNIAIAGGRDNSVHANDLAFVPAFKEGFGFNVLVGGFFSKRCEAAIPLNAWVTPEEVLPLCRAILEVYRDNGLRANRLKSRLMWLIDEWGIDKFRAEVEQRLGSLLPAEIDRDHIGVYKQKQGLNYVGLHIPVGRLYAEDMFELARIADVYGSEIRMTVEQNIIIPNITDSRLRTLLTDPLLERFLDPGALTRSLVSCTGAQFCNFALIETKNRALEMIKGLEAELTFTRPVRIHWTGCPNSCGQPQVADIGLMGTKARKNGAVEGVDIYMGGCVQKGIPCNF
>UP000002511_390_Ferredoxin--nitrite_reductase
VNKFERIKAEKDGLALKAELERIAENLEEGDRRLKWLGLFFRPVPGKFMMRLRTPAGILTSHKLRVLAEIVQQYGDGNADITTRQNLQLRGIRIEDTPDIFVRLAEAGMTSVQSGMDNVRNITASPVAGLDAGELIDVRDLVQQLQDMITGNPEFTNLPRKFNIAIEGGRDNAVHANDIAFVPAFREELGFNVLVGGFFSKRCEAAIPLNAWVMPDRVVPLCRAILEVYREHGLRANRQKSRLMWLIDAWGMERFRAAVEVQLGPLLSAAMDRDHIGIYAQKQGLYYAGLHIPVGRLYAADMFELARLAETYGSEMRLTVEQNLIIPNIPEVRLPYFLQESLLQKFVHPKLLSRSLVSCTGAQFCNFALIETKNRALQMVRELEDELVVPRAVRMHWTGCPNSCGQPQVADIGLMGTKTRRNGTIDAVDIYMGGCVLTAIPCHF
>UP000002535_834_Ferredoxin--nitrite_reductase
LNQVEKNKAAKDGLEIGKDIDKFAEQMDKTDLRLKWYGMFWRPKPGKFMLRLRIPNGIINAEQLKVIASIVARYGEGSCDITTRQNIQLRGVLISDLPEILNRLKKVNISTTQSGFDNPRNVTGNPIAGVDPEEIIDTRIYTSKMQDHLTGNSEFSNLPRKWNTAIAGSKDNFLLHNDLIFHPVKINELGFSVWIGGVLSVMNEYAVPLNAWVEEEKIYELTSIILSLWRDNGERNIRPKGRFRFYLDKIGIETFRNLIEKQYGTLKEDIFSRSFFGIHSQKQGKYFAGIHVPVGRLLAEDLQDLANICENFGDEIRLTEDQNIIITGIDTNLIEEFKEQSILQKFLEPETIAAGTVSCTGNTYCGFALTNTKDQALKVSHELDKELDLKDELKIHWTGCPNSCGQAYMGGIGLTGKKAKDEGTVEAYDISIGGLIKKSVPQDF
>UP000002574_1105_Assimilatory_nitrate_reductase_electron_transfer_subunit
VNKVEEYKREKHPFELLRKLKEWKQEIPEIDRGLKWYGIFYRKAPGYFMVRIRITHGKLTSEQARIIAHLSKKYGRNEIDLTSRQQIQLRWIDLKDLPEVLEAVERVGLTTLQTGMDNIRNITGDPLSGLVEDSIIDTIPIAKRITEVFLGKKQYADLPRKLNLALLGSKVDAINCNDLCFYLAKKEGAGFNVCVGGKMGGGPTPAFDLNVFVRPYEAVDIAKAVFELYSDMGDREDRNKNRIYFLVKELGVEGFRRELERRVLNLWSKVEKGERLGIIEQRNGLYAVSLVVPAGMFTGEDLERIAFLAKRYGSEIRLSVYQNLYIINVPEENLSQLLSDDIFEKYVADTPYFQGLIACQGSKTCAFGVIENKPDAIRLANYLSKNLPRYEPIRMHWSGCAKGCGQHGAGDIGFVGTKIKVNGVKLAVDVFLRGEKIDTVPLGR
>UP000002717_79_Ferredoxin--nitrite_reductase
LNKFEKLKLEKDGLAVRDQIQHFAEAMDPGDRRLKWLGIFWRPVPGRFMARLRIPSGILQSQQLNALANFLQRYGDASIDITTRQNLQLRGLLLEDTPEFLERLHAVGLTSVQSGMDNVRNITGSPVAGLDAAELFDTRSLIQALQDDLTGNSEFTNLPRKFNIAIEGGRDNSIHANDLAFTPAYQDGLGFNVWVGGFFSTRVAPAIPLNAWVPADSVIRLSRAILEVFRDNGSRGNRQKTRLMWLIDEWGIERFRQVVSEAYGPLAAALMDRDFLGVHPQKQGLNFVGLHVPVGRLTTEDLYELARLADTYGQEVRLTVEQNVILTHIPDAQLPTLLAEPLLTRFPQPAPLSRGTVSCTGSQYCNFALIETKQRAIAIAQSLEAELDLPRPVRIHWTGCPNSCGQPQVADIGLMGAKVRKDGMVEGVDIFLGGKAMTGVACRF
>UP000002779_3865_Sulfite_reductase_[ferredoxin]_2
LNGNEQFKKDDDGLHVRTRIETYSDSIDPNDLRMRWWGLYTQRRPGYFMLRVRIDGGRLKTAQLRVIGEISQEFARGTADLTDRQNVQFHWIRIEDVPEIWRRLEGVGLSTTEACGDTPRVVLGSPVAGIAEDEIIDGTPAIEEIQRRVIGNPEFSNLPRKFKTAISGSPLLDVAHNDVAFVGVEHHGPGFDLWVGGGLSTNPKLGVRLGAWVPLEEVADVHVGVISVFRDYGYRRLRTRARLKFLVADWGPEKFRQVLEDEYLRLVDGVARRDHVGVHRQKDGRFYVGFAPRVGRVDGTLLSKIADLARAHGSRLRTTVEQKMLVLDVPKNRVDSLVAGLEALDFVTPSPFRRGTMACTGIEFCKLAIVETKARGAALIDELERRLEFDEPLTIHVNGCPNACARIQVADIGLKGQLVLDDGQVEGFQVHLGGKVRLKVTAYL
>UP000002785_1713_Sulfite_reductase_[ferredoxin]
LNGNEQFKKDDDGLNVRTRIETYSDSIDPNDLRMRWWGLYTQRKPGYFMLRVRIDGGRLTTQQLRVIGEISEEFARGSADVTDRQNIQLHWIRIEDVPEIWNRLEAVGLSTTEACGDCPRVVIGSPVAGIAEDEIIDGSWAIEEIHERYIGSKEFSNLPRKFKTAISGSPLLDVVHNDIAFVGVEHHGPGFDLWVGGGLSTNPKLGVRLGAWVPLDEVPEVWAGVVGIFRDWGYRRLRTRARLKFLVADWGPEKFRQVLEDDYLKLVDGSGRRDHVGVHRQKDGLFYVGFAPRVGRIDGTTLTKIAEVAEAHGSRVRTTVEQKMIILDVEEAQVQPLVEALEALDLAKPSPFRRGTMACTGIEYCKLAIVETKARGSQLIDELERRIDFDEPLTINLNGCPNACARIQVADIGLKGQLVLNDGQVEGYQVHLGGKVRLKVTSFQ
>UP000002935_196_Ferredoxin--nitrite_reductase
LNKVEKAKAEACGLDLAPRLAELGESLAEATLHLKWLGIFFRPVPGRFMVRLRLPNGVLSADQLEVLADVVDRCGEGSADITTRQNIQLRGLLLEDMAPLMSALESVGLTSRQSGHDNPRNVTGNPLAGLDPEEFLDTRPLVDAIQEALLGPEGPRNLPRKFNVAVGGAPDSFLLHNDLAFLPAHHGGLGFTVMVGGFFSQRNELAIPLGLWLRGELLPAFSLAVLRHYEREGSRENRNKTRLMYLIDALGLEDYRSQVLDTFAEAAATLVSRDICGVHAQKQGLHWVGLHVPMGRLEAASMLELARLAREYGSELRLSESQNALIANVPEGRLDALLVEPLLERYVSPGPLQAEAVSCTGNRYCSFALIPTKSTAQAVVDELERRLELPHGVRTHWTGCPNACGQPYMGQIGLMGAKTRVDGMVEAAKIFLGGLHDKGVPLHY
>UP000002968_3505_Sulfite_reductase_[ferredoxin]
LNGNEQFKKDDDGLNVRTRIETYSDSIDPNDLRMRWWGLYTQRKPGYFMLRVRIDGGALTTRQLRVIGEISQEFARGTADITDRQNVQYHWIRIEDVPAIWERLEAVGLSTVTACGDTPRVMIGSPVAGIAEDEIIDGTPALEEIKRRVLGNKAYSNLPRKFKTAISGSPVLDVVHNDVAFVGVRHHGPGFDLWVGGGLSTNPKLGVRLGTWVPSEDVPDVYEGVLSIFRDYGYRRLRNRARLKFLVADWGPEKFRQVLEDEYLRLTDGSQLRDHIGVHRQQDGRFYVGFAPRVGRVDGTTLTKIADLAEAHGSRVRTTVEQKMIVLDVEEDRVDSLVESLEALDLARPSPFRRGTMACTGIEFCKLAIVETKARGASLIDELERRIDFDEPITINLNGCPNACARIQVADIGLKGQLMLDGGQVEGYQVHLGGKVRLKVTAFQ
>UP000003445_5515_Ferredoxin--nitrite_reductase
LNKMELVKLQKDGLDVIRTIEKYADSIPEDDMLFKWAGVYQQKPDGHFMMRVRINSGVLTSAQARALAGIAEDYGRNLVDVTTRQAIQFHWLTVENLPDIFKRLEEVGLYSYEACGDCPRTIVGNPLAGIDPDELMDTTALVNEVNDFFLMNKDFSNLPRKYKMSISSNVYNSAHANCLGFTPAVKDGLGFHAWVGGGLSAKPHLAKQLDLFVRPEEVLKVATGVTVIFRDFGYREKRHHARLKFLVADWGPEKFLEKLIELIGPMPTRVAGAYFDGVHPQKQGYSYVGLNVPVGRLNAEELRELARISDQYGQTIRTTMSQNIILSDIPNDRVDDVLQETVLQRLPFPKRFMSRTVSCTGNEFCNLAIVETKERARRVAEYLDANVDLDEEVRIHFIGCPNACGQKQIADIGLQGTLVKTPDPVDAFDIAVGGGLKGRVKGYK
>UP000003688_3335_Ferredoxin--nitrite_reductase
LIFEERIKHELHPLESFPLLLEHAKAPERENIRFKWNGLFYLTPKEAFMARLRIPAGQLKTFQWREIAHVANELTTKYVQITTRSNLQIRLIEMKDAPEVLRRIQSVGLHTRGSGADNIRNLTANPTFGIDPHELIDTGPLCHQLGQIILNDRQFYDLPRKFNVAFDGGGLIGTVENDIGVKAVNVQGIYFRIKLGGATG-HKAFAKDLGVLVRPEEILKVIVAVIRVYIAHGNRTDRKKARLKHLLEQWTLEQYLAETEKLLGQLFKAKLPHSHIGVFPQKQGLNYIGVALPVGQITPKQMLRLADIADNYASEIRLTVWQNLIIPNIPDAFVETVKKALVKMGLWQQSNIRSGLVACTGNSYCKFAASNTKAHGLELANYLEKRFKLDQPINIHLTGCPNSCAQHYMGDIGLLGAKVKMGGSVDGYHVFVGGQVFQGVSFYL
>UP000003824_356_Sulfite_reductase_[ferredoxin]
LNGNEQFKKDDDGLNVRTRIETYSDSIDPNDLRMRWWGLYTQRKPGYFMMRVRIDGGALTTRQLRVIGEVSQEFARGTADITDRQNVQYHWIRIEDVPEIWNRLEAVGLSTVTACGDTPRVMIGSPVAGIAEDEIIDGTPALEEMKRRVLGNKAYSNLPRKFKTAISGSPALDVVHNDVAFVGVRHHGPGFDLWVGGGLSTNPKLGVRLGTWVPLEDVPDVYEGVLSIFRDYGYRRLRNRARLKFLVADWGAEKFRQVLEDEYLRLTDGVQQRDHIGVHRQQDGRHYVGFAPRVGRVDGTTLTKIADLAEAHGSRVRTTVEQKMIILDVEEDQVDSLVESLEALDLARPSPFRRGTMACTGIEFCKLAIVETKARGASLIDELERRIDFDEPITINLNGCPNACARIQVADIGLKGQLMLDSGQVEGYQVHLGGKVRLKVTAFQ
>UP000003835_7502_Ferredoxin--nitrite_reductase
INKVEKAKAEKDGLDIKQELESLIENVDKTDLRLKWLGVFFRPVPGKFMLRLRIPNGSLDSEKMRVLANIVQRYGDGSADITTRQNIQLRGVRLEDIPDIFHQLQSVNLTSIQSGMDNVRNLTGSPVAGIDADEIIDTRDMLQKLQDMITGNYAFTNLPRKFNIAIEGGRDNSIHANDIAFVPAYRDGLGFNVLVGGYLSQRCVEAIPLNAWVPANDVINLSGAILTVYTQNGLRKSRQKARMMWLIDKWGVDKFRAEVEKTYGELLPAEITKDYIGVYPQKQGYSYVGLLVPVGRLSADTMFELARLADVYGNEIRLTVEQNLIIPYIANDKIEAFLSEPLLQQFIHPSTLTRSLVSCTGNRYCNFAIIETKQRALKLAQELDQELDIPERVRIHWTGCPNSCGQPQVADIGLMGTKVRKDGPVEGVNLYTGGVLEKGIACNF
>UP000003900_209_Ferredoxin--nitrite_reductase
LNKFEFIKMEKDGLDVIRDIETYAESIPEDDKRFKWAGVYEQKPDGHFMMRIRIPSGILQTAQARTLAEIARLYGRGLIDVTTRQAVQYHWLRVEHLPDIFKRLEAVGLYSYEACGDCPRTIVGNPLAGIDPDELMDTTQLVNEVNDFFLLNRDFSNLPRKYKMSISSNIYNNAHANDLAFTPAAKDGIGFHAWVGGGLSAKPYLTQQLDLFVRPEEVLKVAIGVTTLFRDYGFREKRHQARLKFLIAAWGIEKFQAHLEELIGKLPSRIAGAYFDGVHPQKQGLHYIGLNVPVGRLDADEFEELADAAERYGDTLRTTMSQNIILTGIPEQSLDTVLALPVLERLPYPRPFMSRTVSCTGNEFCNLAIVETKERARRVAQYLDDNVDLNEKVRIHFIGCPNSCGQKHVADIGLQGSLIKTEQMVDAFDIAVGGALKGRVRGYK
>UP000003922_3071_Ferredoxin--nitrite_reductase
LNKFEKLKAEKDGLDIKDQLEHFAQAMDKSDLRLKWVGIFYRPLPGKFMLRLRMPNGILTSEQMRVLGHIVQRYGEGNADITTRQNLQLRGIRLEDIPDIFNRLQEVNLTSMQSGMDNVRNITGSPMAGLDADELIDTRELVQKVQDMITGNYDFTNLPRKFNIALEGGRDNSVHANDIAFVPAYKNGLGFNVVVGGFFSSRCDAAIPLNAWVPPTAVIDLCRAILTIFRNNGLRGNRQKARLMWLIDEWGLNKFRAEVEQELGQLETEAIDRDHLGVFPQKQGLNYVGMHVPVGRLYAEDMLDFARLAEVYGNELRLTVEQNVLISHIPQENLETFLEEPILEKFISPKPLQRALVSCTGAQFCSFALVETKNRAVALAKELDEALEIPKTVRIHWTGCPNSCGQPQVADIGLMGTKVRKDGTVEGVNLYMGGCVQKRIACNF
>UP000003950_337_Ferredoxin--nitrite_reductase
LSKVEQAKADLCGLELRPRLAELAESLDEATLRLKWLGIFFRPVPGRFMLRLRLANGVINADQLELLAEAVDRCGDGSADITTRQNLQLRGLLFEDMPPLLEAMERLGLTSRQSGHDNPRNITGNPLAGIDPEEIVDTRPLVQAIQARLFQADGPRNLPRKFNVAVGGAPDSFLLHNDLAFLPAHHNGLGFTVMVGGFFSQRNELAIPLGLWLEADQLPDFSLAVLLHFERSGNRQQRNKSRLMYLIDALGLEAYRDAVLGLYGALARVLVNRDGLGWNPQKQGLAWMGLHVPMGRLDAPTMFDLADLARRFGSELRLTEAQNVLIPGVPVGQRQELEGEPLLQRFPAPGPLQAEAVSCTGNAYCSFALIPTKGTAQALVEELERRVELPHAVRTHWTGCPNACGQPYMGQIGLMGAKTRKDGMVEAAKIFLGGLHDKGVPLRF
>UP000003955_3247_Sulfite_reductase_[ferredoxin]
LNGNEQFKKDDDGLHVRTRIETYSDSIDPNDLRMRWWGLYTQRRPGYFMLRVRIDGGRLTTAQLRVIGEISQEFARGTADLTDRQNVQFHWIRIEDVPEIWRRLEGVGLSTTEACGDTPRVVLGSPVAGIAEDEIIDGTPAIEEIQRRVIANPEFSNLPRKFKTAISGSPLLDVAHNDIAFVGVEHYGPGFDLWVGGGLSTNPKLGVRLGAWVPLEEVADVHVGVISVFRDYGYRRLRTRARLKFLVADWGAEKFRQVLEDEYLKLVDGVARRDHVGVHRQKDGRFYVGFAPRVGRVDGTLLSKIADLAAAHGSRLRTTVEQKMLVLDVAEERVGSLVAGLEALGFVTPSPFRRGTMACTGIEFCKLAIVETKARGAALIDELERRLEFDEPLTIHVNGCPNACARIQVADIGLKGQLVLDDGQVEGFQVHLGGKVRLKVTAYL
>UP000003959_5969_Ferredoxin--nitrite_reductase
LNKFEKFKAKKDGLAIKEQIEEFAEAIDPDDLRLKWMGVFYRPVPGKFMLRMRTPNGIVNSTQMQVLAEIVQRYGEGSADITTRQNIQLRGIRIEDMPDIFRRFEQVGLTSVQSGMDNVRNITGSPMAGIDRDELIDTRDLVQKVQDMITGNYEFTNLPRKFNIAIEGGRDNSVHANDIAFVPAYKDGLGLNVLVGGFFSKRCEAAVPLNAWVLPNDVVDLCRAILEVYRDEGSRANRQKSRMMWLIDEWGIDKFREEVSKQFGELPTAEIDRDHIGVFAQKQGLNYVGLHVPVGRLYAQQMFDLARMAEAYGSEIRLTVEQNVIIPNIPDANLDAFLAEPLLQKFLEPKPLERLLVSCTGAQFCNFALIETKNRALGIVRELEEKLDIPNPVRIHWTGCPNSCGQPQVADIGLMGTKVRKDGSVEGVNIYMGGCVLKSVACNF
>UP000003981_2598_Ferredoxin--nitrite_reductase
LNKFEFVKLEKDGLDVIRTIEEYADSIPADDMRFKWAGVYQQKPDGHFMMRVRINTGIMTTKQARALAEISRLYGRNLVDVTTRQAIQFHWLRVENLPDIFERLDKVGLYSFEACGDCPRTIVGNPLAGIDKDELIDTTEIVEEVNRFFLLNRDFSNLPRKYKMSISANIYNNAQANDLAFTPAVKDGIGFHVMVGGGLSAKPHLAKPLDIFVRPEEVLKVAIGVTTIFRDYGYREKRHHARLKFLVADWGPEKFKEKLIELVGELESRTVGAYFDGVHPQKQGLNYIGLNVPVGRLNADELEQLADVADQYGEKIRTTMSQNILISGIPDDKVEEALKAPVLQRLPFPKHFMSRTVSCTGNEFCNLAIVETKRRAAEVAEYLDQHVELDEKVRIHFIGCPNACGHKHIADIGLQGSLIKTPEMVDAFDIAVGGALKGRVKGYK
>UP000004046_3906_Ferredoxin--nitrite_reductase
INAVEKQKLEMDGLEIFDKISRYADAIPKEEWMFKWAGLYLQRPEGYFMMRVCVPSGILSGEQAVTLARIAKDYGRGIYDITTRQAVQFHWLRIEQIPDIFQRLEKVGLSTAGACGDITRNIVGNPLAGIDPDELLDTTWIVEDLFRFFQHHRDFSNLPRKYKMSVSANLGNASNANCVSFTPAVKGGKGFHLKVGGGLSARPFLAKTLNVFIRPEQVKEVAVAVTTIFRDYGYREKRTRNRLKFLVADWGPEKFREKLLEYTGPLPAKVREGYFYGVHPQKQGRSYIGLNVPMGRLSADEVLELARLARKYGNEIRNCNSQNIVLPHIPDAQVDSLLQEEIFRRIVDPPKFIGYAVSCTGIEYCNLALVETKERMRRIAQYLDEHVDLDVPIRIHMVGCPNSCGQRQIADIGLQGIKMRSQDFIEAFEIHVGGKLKGKIAAFK
>UP000004217_5380_Sulfite_reductase_[ferredoxin]
LNGNEQFKKDDDGLNVRTRIETYSDSIDPNDLRMRWWGLYTQRRPGYFMLRVRIDGGRLTTRQLRVIGEISQEFARGTADITDRQNVQYHWIRIEDVPEIWNRLEAVGLSTTEACGDTPRVIIGSPVAGIAEDEIIDGTSAIDEIQTRYIGSKEFSNLPRKFKTAISGSPLLDVAHNDIAFVGVEHHGPGFDLWVGGGLSTNPKIGVRLGAWVPLAEVPDVWAGVIGIFRDYGYRRLRTRARLKFLVADWGAEKFRRVLEDEYLELVDGVRRRDHVGVHRQKDGRFYVGFAPRVGRVDGTTLTKIADLAEAHGSRVRTTVEQKMIVLDVAEEQVDSLVESLEALDLARPSSFRRGTMACTGIEFCKLAIVETKARGSQLIDELERRVDFDEPLTININGCPNACARIQVADIGLKGQLVVDEGQVEGYQVHLGGKVRLKVTSFQ
>UP000004221_1769_Sulfite_reductase_[ferredoxin]_2
RNSIERLKREKFPFAVLDELPELIEDISEEDIRFQWYGLYHDKPVGYFMMRVKIPSGILTTKQLRTIGELSRRIGRNDGELTTRQNIQLHWIKLEHLPEIFPILEKAGLSVLGGCGDAVRNITGCPVAGIDREEVFDCTPLVDEAAKFFYGHREYSDLPRKHKITISTCAYHCNAPNCIVLIGAIKDGRGYAIRLGGGLSSAPRVARAIDAWVPEEEAMEVLRAILDAWRNLQYRMSRAKARMKFMMDDFGPEGFRAEIERYLGKMEDFRIGTEHLGINAQKKGLYYIGFPVYLGRISGDQMVALADIAESVG-DIRLTRQQNFIVGNVPEAEVDRVVREVGDLGFLDVSRLRGTSQGCTGSPLCNYAVAETKVKLDEIVQHLEATFREADGIIVNVDGCPHACAHHWTADIGLQGSTLRDKGKLEAYEIYLRGPIVRRVPAYL
>UP000004344_487_Ferredoxin--nitrite_reductase
LNKFEKFKAEKDGLAVKAEIEKFAEAMDETDRRLKWVGVFFRPVPGKFMMRMRMPNGIVTAAQMRVLAEVVQRYGDGSADITTRQNIQLRGIRIEDLPEIFHKFHTVGLTSVQSGMDNVRNITGDPVAGLDADELFDTRELVQQIQDMLTGNPEFTNLPRKFNIAITGGRDNSVHANDLAFVPAFHEYFGFNILVGGFFSKRCEAAIPLDAWVSPADVVAVCRAVLEVFRDHGLRANRQKSRLMWLIDEWGLEKFRSEVEQRLGPLLPAEIDRDHIGVYKQKQELNYVGLHIPVGRLTAEDMFEIARLADVYGNEIRLTVEQNVIIPNIPDSRLVLFLAEPLLEKFIDPQPLRRSLVSCTGAQFCNFALIETKNRALNIIKALEEDLELTRPVRIHWTGCPNSCGQPQVADIGLMGTKARKNGAVEGVDIYMGGCVQKGIPCHF
>UP000004532_2649_Ferredoxin--nitrite_reductase
VNKFEKLKAEKDGLALKAELAHFAEAMNETDRRLKWLGIFFRPVPGKFMMRLRLPNGIITSNQMRVLGEIVQRYGDGNADITTRQNIQLRGIRIEDVPDIFRRLKEAGMTSIQSGMDNVRNITGSPVAGLDSDELYDTRELCRQVQDTITGNPAFTNLPRKFNIAIAGCRDNSVHANDIAFIPAFKDGFGFNVLVGGFFSKRCDAAIPLNAWVEPSDVVDLCTAILIVYRDRGLRANRQKSRLMWLIDELGVDGFRAEVETQLDTLQTAEILRDHIGVYAQKQGLNYVGLHIPVGRLYAADMFDLARMADVYGSEIRLTVEQNAIVPNVPDSRLETFLQEPLLQRFVNPDPLTRALVSCTGAQFCNFALIETKNRALAMIKELEAELSFPKPVRIHWTGCPNSCGQPQVADIGLLGTKVRKNGTLEGVDLYMGGCVQKGIPCHF
>UP000004595_975_Assimilatory_ferredoxin-dependent_nitrite_reductase
ATDVERWKDEVYGNDIREHLFRFADAIPEDEHRFKWWGLYHQRKESYFMMRIGTPNGVLEPGQLRTVAEVADEYARAYCDWTTRQSIQLHWIKLEDIPDIFEKLEADGLSTQQACGDSWRNIVGCPVAGKDTHEHIDAWPVAEELHETFKGNDEHSNLPRKWKVSVTGCDQGCGQGNDLAFEPAEKHGLGFNVRIGGGLAKEPRFARDVDVWVPEEKVVDIADAATRLFHDHGDRDNRFNARIKFLVDEWGAEKVRRVLDEEYADLETARDQGDHVGVHEQPDGNYYVGLNVLVGRQGVDDVIELADLADEYGSEARLTQRQNIIVTDVPESDLDDFLAEDLLEDYPDPHPFMRGSIACTGTEFCSLSIVETKNRQVRYARWLKENVDVPTDFHIHLSGCTASCAQPQIADVSLRGMKTRKDGPVEALDVGLGGWVEMRVAAFD
>UP000004972_1728_Ferredoxin--nitrite_reductase
LNKIEQNKANKDGLLVGSEIDKFAEQVDETDLRLKWYGMFWRPKPGKFMLRLRVPNGILNAQQLRVVGSIVERYGEGSCDITTRQNLQLRGVLLNDLPEILKRLKEAGLSTIQSGFDNPRNVTGNPLAGIDPQEIVDTRPYTQELNNFLTGNSEYSNLPRKWNTAVAGAKDNFLLHNDIIFHPVENNGLGFGVWIGGVLSQMNAYALPLNAWVKPEEICKITDAVIRPWRDNGERDKRPKGRFRMYLDQVGLEAFRSMVEENFGPLTPDVFDRSHYGIHAQKQGLHYAGLHVPVGRLTAEDLQDLATASLNYGNEVRLTEDQNVILVGLPNDKLEAFQGDALVQRFLEPGAISAGTVSCTGSSYCHFALVNTKDQAADIATKLDAELELPEELKIHWTGCPNSCGQAYMGAIGLTGTKAKNEGMGEGYTLTVGGLHQKAVPAKY
>UP000005106_3086_Ferredoxin--nitrite_reductase
LNEVEHIKLEKDGLDVIKTVKKYSSSITPEDMRFKWAGVYEQTPEGYFMMRVRINSGIMSSEQSKVLAEIAKDYGRGIANVTTRGAVQFHWVQVKDLPVIFKKLEECGLSSFEACGDCPRTIVGNPLAGVDKDELMDTTKIIEEVNNFFLLNKDFSNLPRKFKISISASINNAAHANDLAFTPAIKDGIGFHVWVGGGLSATPHLAQKLHIFVKPENVLRVAIGTCTIFRDYGYREKRTRARLKFLVADWGVEKFQDKLLEIIGVMPSSFSSAYYFGVHPQKQDKSYIGVNLLLGEITSDELFELAHISEKYGDKIRTTLSQNLIITGVNNEDVPSLLEKDVFKHLPNPKAFIGYTVSCTGKEFCNLAIVETKERVKKVVEHLDSKIKLDTPIRIHFTGCPNSCGQKHIADISLQGAIIKTEESEEAFTIWLGGNLNLRVKSFK
>UP000005139_2375_Ferredoxin--nitrite_reductase
LNKMELIKLQKDGLTILDDIERFAAGIRAEDILLKWAGVYVQKPDGYFMMRVKIPGGIMNAGQARTLAAIARDYGRSELQLTTRQAVQFHWIRVENLPDIFTRLTAAGLSSVEACGDCPRTVVGNPLAGIDPDEVIDARPLVEKVTRFFQGNPEFSNLPRKFKISISGSVDNPGHANDVAFTPAVKDGIGFHVMVGGGLAAKPHMAVKLDIFVRPEEVVKVAAAVATIFRDFGYREQRFHARLKFLVADWGEARFRSELLKLTGPLPTRTRGGYYYGVHPQKQGLHYVGLAVPGGLLTAADMEELAELAVRYGDSLRTTNTQNVILANIADNKVAALLDEDLLKRFPFPQSFAGYAVTCTGNTFCNLATVETKRRLTSIVEYLDKHVKLDTPVRLHLSGCPNACGHHQIADIGLQGTLLNIDGAIEAFELWLGGKLEGRIPAFQ
>UP000005435_1940_Ferredoxin--nitrite_reductase
LNDVEKIKLKRDGLDVIETVNKYSESVSDEDRLLKWAGIYEQKPNGLFMLRIRINTGKIDVPAAKILAEIAEKYGRDFMRISTRGAIQFYNIRMEDLPEIFLKLNSVKLASYESCGDCPRTVIGNPLAGIDKYELMDTTELVNQVNDFFLLNRDFSNLPRKLKISISASTRNAGNSNDISFTPAVKDGAGFHLKVGGGLSSKPMMAREVDAFILPEQVLKVTVAIATIFRDFGYRNNRSRARLKFLVDDWGIEKFTEKLFEYTGELPKRSDGINYYGVHRQKQGKSYIGVHIPLGHMTSTDFKELIEISEKYGDILRTTSSQNIIISGIDNEKVSEVLKNKIFEKFHKPETFLSKIVACTGSKFCNLALIDTKNIALKLSSYIDDRLKADVPISVKISGCPNSCGHTLIADIGIRGALLKENGSCEGFDVFLGGRLNLRFKEYL
>UP000005593_224_Ferredoxin--nitrite_reductase
LNKIEQNKAAKDGLLVGPELEYFAEEVDETDLRLKWYGMFWRPKPGLFMLRLRIPNGVLSAHQLRVVASIVERYGDGSCDITTRQNLQLRGVLLSDLPDILKRLNHAGLSTIQSGFDNPRNVTGNPLAGIDPHEIVDTRPYTQALNDFLTGNSNYSNLPRKWNTAVAGSRDNFLLHNDIVFHPVEHNGLGFGVWIGGILSQMNAYALPLNAWVKPDQLCAITDAVISIWRDNGERDKRPKGRFRLYLDQVGLETFRAMVEERFGPLTPDTFERSHYGIHPQKQGLHFAGLHVPVGRLTADDLHDLASASLEHGCEVRFTEDQNVILPGIPTDQLGALEADPLLQRFLAPGSIAAGTVSCTGSTYCGFALTNTKDQALQAARALDAELDLPEELKIHWTGCPNSCGQAYMGAIGLTGTKAKNNGMGEGYTLTLGGIAEKAIPAHF
>UP000005766_3305_Ferredoxin--nitrite_reductase
KNKFEKYKAEKDGLAVKDELDKFAEAIDKTDLRLKWLGVFYREVPGKFMLRMRMPHGILSSHKMRLLAEIVERYGDGCADITTRQNLQLRGVRLEDIPDIFRRFEQAGLTSIQSGMDNVRNITGSPVAGIAANELVDTQGLVIKVQDMITGNYDFTNLPRKFNIAIEGSREDSIHSNDIAFIPAFKDGLGFNVLVGGFFSRRCESAIALDAWVPVDTVVEICRAILTVFRDKGSRGNRQQTRLMWLIEEMGLDAFRAAVEEEMGTLLPAAITSDHLGVHPQKQGLNYVGLHVPVGHIFADDMFELARLAEVYGNEIRLTVEQNAIIPNIPDSRLEAFLQEAPVKKFIDPMPLSRALVSCTGSRFCNFAIVETKQRAQALTEKLDSLLTVDQPVRMHWTGCPNSCGQPQVADIGFLGTKARKDGSVEAVDIYMGGRVMKAVPCKF
>UP000005824_1533_Sulfite_reductase_[ferredoxin]_1
LTPQEKMKLEKDGLDVIHDIYRYAASISPDDFRMKWYGVYRQKPSGYFMMRVRVPGGRLTVAQAAALNEITERFAHGFCDITTRTTIQFHWLQIEDIPAIFSILHEVGMNTSGACGDIGRNVVGCPVAGIDPNEILDGTPQLLEVNHAIENNREFSNLPRKYKISVSGCCIHCAQPNCTGVFGLKRNGRGYGIKIGGGLSSAPKLAKMVPVFIKPEQVWPVVEAVSKIFRDDGYRLKRNNARFKFLVEDWGGEYLAEKIEERLGKLERHVVKTDHLGVHKQKQGLYWVGVCFPGGRVRNRALGHVSKLAAKYGQPVRLTNKQNLLIVNVPEANLPGLKAELDALGYYQPSNFRKGCVSCTGIEFCNLAVSETKNRMLELIGQLETQSWYKGKIRIHFSGCPSSCGQHQIADIGFRGARTKVNGMVDAFDAFIGGLLKGKIIAYE
>UP000005850_2720_Ferredoxin--nitrite_reductase
LNAFELTKLERDGLDIIEKIRQLGHAFSADDLFFKWAGIYEQKPNGFFMMRVRIPGGILRADQARALADISREYGRNLVDITTRQAVQFHWLTTPDLPDIFDRLEHVGLFSYEACGDVPRTIVGNPLSGIDPHELMDTEPLVQQLEEHFLLNPEFSNLPRKYKLSISANIYNTGHANDLAFTPASKQGIGFHVWVGGGLSAKPYLAKQLPIFVLPTEVVKVADAVTRIFRDYGYREKRHQARLKFLMADWGPEKFTEKLLELTGPLEERTVGGYFTGVHKQKQGLHYVGLLLPVGRLTAEDLAELADLADRYGNSIRTTNSQNIILSNIPDEHLDSLLAEALLTRYPTPRTFIGHAVSCTGNEFCNLAIVETKARMASIAHWLDEHVEIDTPIRIHMIGCPNSCGQQQIADIGLQGSLVKTAETVDAYDFFVGGRLKGRVVAFK
>UP000005981_109_Nitrite_reductase_[NAD(P)H]
VNKIEVIKNELHPFDFKERMKKYFENIPEDDRRLKWYGIFYRKAPGYFMVRIRVPNGRLTYEQAKVVSHLSEKFCRGEVEITSRQQLQIRWIELKNLPEILEALNSVGLTTLQTGMDNIRNVTGDPLTGLAEDSLIDTVRLSQEITKVFLGKKKYANLPRKFNVAVLGSQTDSINANDICLYLAEKDGLGFNLYLGGKIGGGSVKGVDMDVFVEPYEAPDICKVVFDIYTTFGNRDNRSKNRLFFLLQEWGVDRFREEMEQRVYPLPSKVNAGEREGIINLRNGTFAVSAIVPAGKIKAKDLRTAAELARKYGSELRLTVYQNLYIPNVPEENLDALLKEEFFQKYTTSSPFMTHLIACAGSDTCGFGVIPNKSDAVRVAHYLAERVKLDTPLRMHWSACAKGCGQHGCADIGFVGTKTKIDDAVLAVDIFAGGKVVQGLPLYL
>UP000006321_4161_Ferredoxin--nitrite_reductase
LNKFEFVKMEKDGLDVIRDIETYAESIPEDDKRFKWAGVYEQKPDGHFMMRIRINSGIMSAVQARALAEIADLYGRGLMDVTTRQAIQYHWLRVENLPDIFNRLQQVGLYSYEACGDCPRTIVGNPLAGIDPDELIDTTELVNEVNDFFLLNRDFSNLPRKYKMSISANIYNNAHANDLAFTPAVKDGLGFHAHVGGGLSAKPHLAQKLNMFIRPEEVLKVAIGVTTLFRDHGFREKRHHARLKFLIAAWGVDAFQTRLEELIGKFPARTVGAYFDGVHPQKQGLFYIGLNVPIGRLNAQEFRQLADAAETYGDLLRTTMSQNIILTGIPEHLVDEVLALPVLQRIPHPKPFMSRTVSCTGNEFCNLAIVETKERARRVADYLDEHVDLDERIRIHFIGCPNACGQKHVADIGLQGALVKTEQMVDAFDIAVGGTLKGRVKGYK
>UP000006637_2175_Assimilatory_ferredoxin-dependent_nitrite_reductase
LNQVEKWKLERHPLDVREAVLEYSEAIEPGEHRLKWVGIYPQNQGNNFMQRIKVPGGRLTPEQARVIGRIARDFARNFLDITTRQDIQMHWIQIEEVPEIWRRLEEVGMTTVQACGDSARNVLCCPVSGLDREEAFDAYPAAQAITAYFVGNREYANLPRKFKMSVTGCLEDCAQANDIGMLPARLDGLGFNVRVGGGLGDGPRMASDIDVFVLPGEAVEITRGIAQVYGELGNRENRWINRLRYLVQELGPEGFREELEKRVSPLRPATRRGDHVGVHPQKEGLYYVGLNVPVGRMSGEQFEEAGRLAGEYGRDIRLATDQNLIITGVPEGRLDDLLSEPLLRRYPDPGPFERGIVACTGSEFCRFAIVETKIRALEWAREMDRRFGDEEAVRMHFSGCSASCAQPQIADVGFRGETAKKGDIVEGVDIGLGGWVEGARPAFR
>UP000006654_1102_Ferredoxin--nitrite_reductase
LNATEKKKLEKDGLEIFKAIPYYADSIPKEEWSFKWAGLYLQRPAGYFMMRVNIPSGILTNEQVEVLASIAEDYGRDVLDITTRQAIQFHWLEIGQIPDIFNRLEKVGLSSAGACGDITRNIIGNPLAGIDGDELFDTAPIVKEVYEFFQHNEEFSNLPRKFKMSISTNVYNAANANCAAFTPATKDGEGFHLRVGGGLSARPYLAQELDVFILPEQVKSVAIAIATVFRDFGYREKRHLARLKFLVADWGAEKFKEKLLEYTEPLHDKFKGGYFYGVHKQKQDLSYVGFNVPVGRLHSEELFEIARIAKQYGNEIRTCNSQNFIIPNVPEENVEALLQEPLFESIAKPKSFIGYAVSCTGIEYCNLALVETKARLRNIADYLDTQLVLDVPVRIHMTGCPNSCGQRQIADIGLQGVKLKTKEIVEAFEIYVGGKLKGKIDGFK
>UP000006663_255_Assimilatory_ferredoxin-dependent_nitrite_reductase
PTDVERWKSEVYGNEIREHLYEFADAIPEDEHRFKWWGLYHQRNESYFMMRIGTPNGVLEPGQLRVVGEIAAEYATAYADFTTRQSIQLHWINIEDVPAIFEKMEKNGLSAQQACGDSWRNIVGNPVAGKDAQEVIDAWPVIRELNETFKGNEDHSNLPRKWKVSVTGSADGSGQGNDLAFEPAYKDVVGFNVRVGGGLANEERFARDIDVWVAPENVSDVAGGLSALFRDNGDRENRYNARIKFLVDEWGPEKVRNVLQEEYVELHTAREENDLIGVHEQKDGNYFVGLNVLVGRMGAEDVLELADLADEYGSEVRLSQRQNVIVTDVPEEDLDDFLGEDLLEHYPDPSPFMRGSVACTGTEFCSLSIVETKNRQVRYARWLKENVELPDQFHIHLSGCTASCAQPQIADISLRGMKTRKNGPVEALDVGLGGWVTQRIPVFK
>UP000006803_1752_Ferredoxin--nitrite_reductase
LNKIEKAKADKDGLAVKDELEYFAEAMDKTDLRLKWLGVFFRPVPGKFMLRLRIANGTLNSAQMRVLAEIVQRYGDGSADITTRQNIQLRGIRLEDLPDIFSKLKAVGMTSIQSGMDNVRNLTGSPIAGIDPDELFDTRELLQKLERVITGNYAFSNLPRKFNIAIEGGRDNSIHANDLAFVPAYRDDLGFNVLVGGYLSQRQVEAVPINVWVPANDVIKLSIAILTVYTQNGLRENRQRARLMWLVDTWGVERFRAEVQEEFGTLATAEITKDYLGVHPQKQGYKFVGLHVPVGRLSADQMFEVARLAEVYGQEIRLTVEQNLIIPYISEDKLEAFLAEPLLEVFINPAPLTRSLVSCTGNNYCNFALIETKQRALKLARELDEELEISDRVRIHWTGCPNSCGQPQVADIGFIGTKARKDGTVEAVDIYTGGRIEKGVACKF
>UP000006844_2253_Assimilatory_ferredoxin-dependent_nitrite_reductase
AQKSERLKLEKNPWQAWEEVRQFAEAVVPDWAYFKWWGIYTQGDAGYFMMRVGIPNGILTSEQTRVIAQIAKDHGQNLADVTTRQNIQFHWLTIESLPLVVDALEKVGLSPKGACGDVVRNVTGCPLAGHDAAELFDASPIAKKVAATLTANNDFVNLPRKFKICITGCPIWCSYPNDIALTGVA-NALGFAVRVGGGLSKDPHIAVKLDAFIRQEQAEEVCIKIVEIFREQVLRESRTTARLKFLFLKWTAESFLAELETRMGKFDPAVPGRDHTGVHPQKEGLNYVGLTVLRGRMTGDQLYALADLADKYGADLRCTIQQNIILMGVPSEKVHDLIAEISKLELVEGSSFWRGTVACTGTEFCKLAITETKGFARWIVDEMEERMEFTEQLRINVTGCPNNCGQSWISDIGLEGKKIKQDGLVDAYYFLLGGPVGYRVPAYM
>UP000006868_2181_Ferredoxin--nitrite_reductase
LNKFELVKLEKDGLDVIRTIESYADSITADDMRFKWAGVYQQKPDGHFMMRVRINTGIMTSAQARALADISALYGRGLVDVTTRQAIQFHWLTVESLPDIFERLEKVGLYSFEACGDCPRTIVGNPLAGIDPNELVDTQEIVDEVNRFFLLNRDFSNLPRKYKMSISSNTYNNAQANDLSFTPATKDGVGFHVMVGGGLSAKPHLAHPLDLFVRPEEVLKVAIAVTTIFRDYGYREKRHHARLKFLIADWGPDKFLAKLTEYTGEMPGRTIGAYFDGIHPQAQGLNYVGLNVPVGRLSANELHELADLADRYGDQIRTTMSQNILLSGVPDDQVDELLKAPVLQRLPQPKHFMSRTVSCTGNEFCNLAIVETKKRAVDVAEYLDQHVQLDEKVRIHFIGCPNSCGQKHIADIGLQGSLLKTPEMVDAFDIAVGGTLKGRVRGYK
>UP000007113_146_Sulfite_reductase_[ferredoxin]_1
AQKVERLKREKNPWNAWDEVRQFADSVLPEWTYFKWWGVYTQGDVGYFMMRIGLPNGMLTAKQLHVIADITAKYARGIADITTRQNIQLHWLTIESLPEVVDALTAIGLSPKGACGDVVRNVTGCPLAGLDADELIDASPLAVEIAHKLTANPEFYNLPRKFKITVTGCPLWCSYPNDVALTALKRDGIGYSLRVGGGLSTEPHLAVRMNAFIPQDKAYDAVKAVCEIFREQVLRENRTRARIKYLFMRWTAETMLAAIEEKLGKFDPCIAKRDHVGVHRQKQGLSYVGATVLNGRLTADQLHSLASLSETYGDQLRATIGQNIVLVNIPNAKIPALVQEITGLGLVEPTVFYRGAVACTGTEFCKLAIAETKGFTKWLVGEMEERLEFDQQLRLHVTGCTNSCGQSWIADLGLEGKKIKKDGMVDAYYFCVGGQIGYRATAYL
>UP000007170_7935_Sulfite_reductase_[ferredoxin]
LNGNEQFKKDDDGLNVRTRIETYSDSIDPNDLRMRWWGLYTQRKPGYFMLRVRIDGGALTTAQLRVIGEISQEFARGTADITDRQNVQYHWIRIEDVPEIWDRLEGVGLSTITACGDTPRVMIGSPVAGIAEDEIIDATPALEEMKRRVLNNKAYSNLPRKFKTAISGSPLLDVVHNDVAFVGVRHHGPGFDVWVGGGLSTNPKLGVRLGAWVPIDEVPDVYEGVISIFRDYGYRRLRNRARLKFLVADWGAEKFRRVLEEEYLELTDGVQQRDHIGVHRQKDGRFYVGFAPRVGRVDGATLTKVADLAEAHGSRVRTTVEQKMIILDVEQDKVDSLVQGLEALDLARPSSFRRGTMACTGIEFCKLAIVETKQRGSTLIDELERRLDFDEPITINLNGCPNACARIQVADIGLKGQLVLDDGQVEGYQVHLGGKVRLKVTAFQ
>UP000007271_672_Ferredoxin--nitrite_reductase
LNKNEQSKLIEDGLDVFRDLPELVAEVDKSYYYFKFAGLTVQKPQGNFMMRVKIPGGIINIKQARHLAAIASEYGHDQIDLTTRQAVQYHWIPFAKLPEIFAGINAVGLTTQGAEGDITRNVIDNPLAGIDPNELFDTRPTVRRVHRLFQGNRDYSNLPRKFKISINSNIYNAGNANDLAFVPATKNGKGFNVKVGGGLGMRPYLGLGLDIFVTRSQVPAVAEAVVQLYRDNGYRRSRSKARLKFLIQDWGVAEFETKLREKVPSLATAVIGGTALGIHEQRQGYYYVGVSIPAGRLQAADFSAFVDLAEKYGREIRFDHSQNLLIPYIAAADLPAVKAAPIFKKFYKPHNLVDFGTTCTGAEYCNLAYTHTKEIFTPLLKRLDTQFSFDQPVHITLTGCGNGCAHRSVADIGIEGLTAKTDGRAEAFKIAVGGVLKGKLFAYQ
>UP000007279_4811_Ferredoxin--nitrite_reductase
LNKMELTKLEKDGLDVIETINTYSESIESSDMRFKWAGVYQQRPDGHFMMRVRIPGGIMTSEQARVLAKIAQDYGRDLVDVTTRQAVQFHWLTVETLADIFDRLAAAGLSSFEACGDCPRQIMGNPLAGIDPHEVLDTRPIVAELEKFFLLNRDFSNLPRKYKMSISANVYNAAHANDLAFTPAKKAGIGFHVWVGGGLSAKPYLAKQLDVFVRPEEVVKVAAGVTTLFRDFGYRQKRTHARLKFLVADWGPEKFKEELVKLIGELETSTKGGYFYGLHEQRQGYYYAGLSVPVGRMNAAELIELARLADEYGDTIGACNTQNVLIRNIAKEKVAAFREEPIVNRFLKPNTFVGYAVSCTGTEYCNLAIVETKERMRSLAQYLDDTVELDTPLRIHMIGCPNSCGQRQIADIGLQGAKVKTPAMVEAFDIHVGGKLNARVTVYK
>UP000008043_2717_Sulfite_reductase_[ferredoxin]
LNGNEQFKKDDDGLNVRTRIETYSDSIDPNDLRMRWWGLYTQRRQGYFMLRVRIDGGRLTTQQLRVIGEISQEFARGTADITDRQNVQYHWIRIEDVPEIWNRLEAVGLSTTEACGDTPRVILGSPVAGIAADEIIDGTPAIDEIQRRIIGNQAFSNLPRKFKSAISGSPLLDVAHNDIAFVGVNHHGPGFDLWVGGGLSTNPKIGQRLGAWVPLDEVPDVYEGVISIFRDYGYRRLRTRARLKFLLADWGVEKFRQVLEDEYLKLTDGVERRDHVGVHPQKDGRFYVGFAPRVGRVDGTTLTKIAELAEAHGSRVRTTAEQKMLVLDVEQGQVDSLVEGLEALDLVHPSPFRRGTMACTGIEYCKLAIVETKARGSLLIDELERRIEFDEPLTININGCPNACARIQVADIGLKGQLVLDDGQVEGYQVHLGGKVRLKVTAFQ
>UP000008204_3295_Ferredoxin--nitrite_reductase
LNKFEKFKAEKDGLAVKDQLDHFAEAMDKTDLRLKWLGIFYRPVPGKFMLRMRTPNGILTSEQLKVLGQIIQRYGDGNADITTRQNLQLRGIRLEDIPDIFRRLKAVSMTSMQSGMDNVRNITGSPMAGLDGNELIDTRDLVQKVQDMITGNYQFTNLPRKFNIAIEGGRDNSVHANDIAFVPAYKDGLGFNVLVGGFFSKRCEAAIELDVWVPPNDVVELCRAILTVYRNHGPRANRQKSRLMWLIDEWGIEEFRAKVAAEFGPLATAEIDRDHIGVFAQKQGLNYVGLHIPVGRLYAEDMIDLARLAEVYGGEIRLTVEQNVIIPNIPDENLNPFFAEPLLQKFINPPSLERSLVSCTGAQFCNFALVETKNRALALSRELDKVLDIPQPVRIHWTGCPNSCGQPQVADIGLMGTKVRKNGTVEGVDLYLGGCVQKGIACNF
>UP000008206_3750_Ferredoxin--nitrite_reductase
LNKIEKAKAQKDGLAVKDEIENFAEAVDKTDLRLKWLGIFYRPVPGKFMLRLRTPNGELNSAKMRVLAEIVQRYGEGSADITTRQNIQLRGVRLEDIPEIFRKLETVGITAVQSGMDNVRNITGSPVAGIDADELIDTRELGKKIEDMITGNYAFTNLPRKFNIALEGGRDNSIHANDVAFVPAYKNGLGFNVLVGGYLSQRCAEAIPMDVWVAANDVVELCRAILTVYTENGLRANRQKARLMWLIDQWGTEKFRSEVEKEFGPLARAEITKDYIGVYPQKQGYHYVGLHVPVGRLDAETMFEMARLADVYGNEIRATVEQNFIIPYIKTENLETFLAEPLLQRFINPTPLMRSLISCTGSHYCNFALIETKQRGVKLAQELDSELEIPQRVRIHWTGCPNSCGQVQAGDIGLMGTKARKDGTVEGVDLYMGGLIQKGIPCQF
>UP000008243_1141_Assimilatory_ferredoxin-dependent_nitrite_reductase
PTDVERWKSEVYGNEIREHLLEFADSIPEDERRFKWWGLYHQRNESYFMMRIGTPNGVLTPGQTEVVAEVADEYARGYVDWTTRQSIQLHWIKLEDIPEIFDKLESVGLSTQQACGDSWRNIVGCPVAGKDKHEHVDALPVAMELNETFKGNDDHSNLPRKWKVSVTGCREGCGQGNDLALEPATKDGKGFNIRIGGGLSNEPRLARDIDVFVTPEQAPEVSGAISALFRDNGDRDNRYNARIKFLMDEWGAEKFRNVLQEEYVELETARSESDHVGIHEQADGNYYVGLDVLVGRMGVDDTKELARVADEYGSEIRITQRQNVIITDVPEEKLDALQNEDLLDHYPDPHPFMRGSIACTGTEFCSLSIVETKNRQVRYARWLKENVDLPEDFHIHLSGCTASCAQPQIADISLRGMKTRKDGPVEALDIGLGGWVTQRVPVFE
>UP000008703_2155_Sulfite_reductase_[ferredoxin]_2
LNGNEQTKKDDDGLNVRTRIETYADSIDGADLRMRWWGLYTQRKPGHFMMRVRIDGGRLTTEQLRVVGEISEEFARGTADITDRQNVQYHWIRIEDVPEIWKRLEAVGLSTTEACGDTPRVIVGSPVAGIAEDEIIDGTSAIDEIHRRYIGSKEFSNLPRKFKTAISGSPVLDVVHNDVAFVGVRHHGPGFDLWVGGGLSTNPKIGVRLGAWVPLEDVPEVWAGVVSIFRDYGYRRLRTRARLKFLVADWGPEKFRQVLEDEYLPLSDGVQRRDHIGVHRQRDGRYYVGFAPRVGRVDGATLTKIADLAEAHGSRLTTTVEQKMIVLDVTEDQVESLVAGLEALDLVKPSPFRRGTMACTGIEFCKLAIVETKGRGSSLIDELERRLEFDEPITINLNGCPNACARIQVADIGLKGQLVMDDGQVEGYQVHLGGKVRLKVTAFQ
>UP000008878_3432_Ferredoxin--nitrite_reductase
LNSFDKFKAEKDGLAVKTEIEHFAEAIDKTDRRLKWLGVFFRPVPGKFMLRMRMPNGMLSSQQMRVLAGIVQRYGDGNADITTRQNLQLRGIAIEDIPDIFNRLEKVGLTSVQSGMDNVRNITGSPVAGIDATELYDTRELIKQVQDMITGNFEFTNLPRKFNIAIAGCRDNSVHANDIAFIPAYKNDFGFNVLVGGFFSKRCEAAIPLNAWVEPNQVIALCRAILEVYRDYGLRENRQKSRLMWLIDEWGLTKFRSQVEKQIGTLETEEILRDHIGIYKQKQGLNYIGLNIPVGRLYAVDMFDLARLAEVYGNEIRLTVEQNVIIPNVPDSRLETFRSEPLLKKFFEPQPLTRAVVSCTGSQFCNFALIETKNRALAIAKELETELSIPKPVRIHWTGCPNSCGQPQVADIGLMGTKVRKNGMVDGVNLYMGGCVQKSIPCNF
>UP000008915_377_Sulfite_reductase_[ferredoxin]_1
RNPVERIKHEKLPFDLLDELPRLAEDIPEDDIRLQWWGLYHDKPIGTFMMRVKIPGGIVTPQQLRVIGEISRRFGRNSGEISTRQNIQIHWIELRDVPAIFDLLRQHGLTTAGACGDILRNITSCPVAGLDAGELFDTRPYVRALADFFYHNREYSDLPRKHKWTLSACPHQCNAPHDVGLVGTMLDGPGFAVLVGGGLSTYPRLAEPLGVFVPPEELIDFLRALLEVWSDLTYRANRAKARFKFMVEDHGPEAIRSRIEERLGPLQRLPAPTEHLGIHPQKQGLYYIGFPVFPGLISGEQMMAVADLVERFGEDVRFTREQNLIVTGVAADDVDRVVAAMAELGFLDVNPVRGGSIACTGNPHCNYAVGDTKPQLVRLVEHLERRFRAIAGLHIHLDGCPHACGQHWVGDIGIQGTTARDEGKIPAYDILLRGPVARRVPAYL
>UP000008937_321_Ferredoxin--nitrite_reductase
LNQNERAKLEKDGLEILKELDRLAEDIDRFDIRMKWAGIYTQRPNGRFLVRIKLASGELTADQADVIAGISRDFGARSIQITIRQCIQIHNLTLPDIPEVFARMQAAGLTSVEGCGDVPRNILGNPLMGIDPEERVDTQPIVRETARRLVGNPAYSNLPRKYKISISSNPHDCGFANDVAFVPAEKDGQGFHMYVGGGLSTDPKLAKKTGFFLRPDQVAPAAEAVAEVFREYGYREKRNHCRLKFLVEDWGIRKTEEAIERITGPLERGSGSGCFFGVHPQKQGLFYAGVHIPTGAMDAEDLAEFARLARVYGSRMRTTNSQNLLLIDLPEQAAEALKKEPVLRKFLQPKAFTGYCASCTGNQYCSFAPIETKKRLQTIVEALDARFALRMPMRVNLTGCAHSCAHPQLADFGLTGGKRKVSGSVDVFRLTVGGTLEGWLPAYL
>UP000010101_3303_Ferredoxin--nitrite_reductase
LNKFEKFKAEKDGLVVKNEIENFAEAMDENDLRLKWLGVFFRPVPGKFMMRMRLPNGILNSSQLSVLAEVVQRYGEGSADITTRQNIQLRGINFEDIPDIFNKFHKVGLTTIQSGMDNVRNITGDPVAGLDADEFYDTRELVQQIQDMLTGNPEFSNLPRKFNIAITGGRDNSVHANDLAFIPAFWRNFGFNVIVGGLFSKRCEAAIPLNVWVSPAEVVSLCKVIVEIFRDHGLRANRLKARLMWLLDEWGIEKFRAEVEKRVGSLLPAEIDRDHVGIYKQKQGFNYAGLNIPVGRLSADDMLEIARLAEVYGSEIRFTVEQNVIIPNIPDSSLTTFFTESVLEKFVNPGLLMRSLVSCTGAQFCNFALIETKNRALAMIKSLESELTLSRPVRIHWTGCPNSCGQPQVADIGLMGTKVRKNGMLEGVDIYMGGCVQKSIPCKF
>UP000010366_4344_Ferredoxin--nitrite_reductase
QNKFEKLKSEKDGLALKAELEDFAEAMDETDRRLKWLGVFFRPVPGKFMMRLRAPSGITTSDQLRVLGDIIQRYGDGSADITTRQSIQLRGIRIEDLPEIFRKMAAVGLTSMQSAMDNVRNITGSPVAGLEAGELYDTRELIQELQDRIIGNPEFSNLPRKFNIAIAGCRDNSVHANDLAFVPAFKDDFGFNVLVGGFFSKRCDAAIPMNVWVAPEEVVEFSLSILRLFRDNGLRANRMKARLMFLIDEWGIEKFRAETERVYGTLVAAEIERDHIGVYPQKQGLNYVGLHIPVGHLKAADFFELARLAEVYGSEVRFTVEQNAIIPNVADAKLPILLSEPTLQKFVDPGNLTRTVVSCTGARFCNFALIETKQHAVSVIGAVEAKVNVPQPVRIHWTGCPNSCGQPQVADIGLMGAKIRKDGTVEAVDIFMGGKVMKGVPLKF
>UP000010367_5533_Ferredoxin--nitrite_reductase
LNKFEKIKAEKDGLDVKNQLEDFAEAIDAGDRRLKWLGVFFRPVPGQFMVRMRMPHGVMNSLQMRVLAEIVERYGDGNADITTRQNLQLRGIRIEDIPDIFNRFKAAGMTSVQSGMDNVRNITGSPVSGIDKHELIDTQELVQKVQDMITGNPAFTNLPRKFNIAIGGCPDNSIHANDIAFVPAYKNGIGFNVLVGGFFSKRCEAAIPLNVWVPPNDVVELCRAILEIYRDNGPRANRQKSRLMWLIDEWGLEKFRAEVEKECGPLAEAEIVRDHLGVFPQKQGLNFVGLNVPVGRLFAPDMFELARLAEVYGNEIRLTVEQNVIIPNIPDSRLEALLQEPILEKFIDPAPLTRSLVSCTGSQFCNFALIETKNRALALVQELETELEIPKTVRIHWTGCPNSCGQPQVAEIGLMGTKTRKNGTVEGVDLYMGGCVQKGIPCQF
>UP000010378_4492_Ferredoxin--nitrite_reductase
LNKFEKFKAEKDGLAIKEEIAKFAEAMDETDRRLKWVGVFFRPVPGKFMMRMRMPNGIISSDQMRVLAEVVQRYGDGNADITTRQNIQLRGIRIEDLPDIFNRFHSVGLTSVQSGMDNIRNITGDAVAGLDADELYDTRQLVQQIQDMLTGNPEFSNLPRKFNIAIAGGRDNSVHANDLAFVPAFREGLGFNILVGGFFSKRCEAAIPLNAWVTPEEVVAVCRAILEVYRDNGLRANRLKSRLMWLIDEWGIEKFRLEVEKRLGSLLPAEIDRDHIGVYKQKQGLNYVGLHIPVGKLYAEDMFELARLADVYGSEMRLTVEQNVIIPNIPDSKLRTFLADPLMERFIDPGLLTRSLVSCTGAQFCNFALIETKNRALSMIKALESELTFTRPVRIHWTGCPNSCGQPQVADIGLMGTKARKNGAVEGVDIYMGGCVQKGIPCNF
>UP000010379_1198_Ferredoxin--nitrite_reductase
ANKFEAVKAVKDGLAVQSELEHFAENIPEDDRRLKWLGIFFRPVPGQFMLRLRIPHGILTSDQLQAIGEIVQRYGDGSGDITTRQNLQIRGIRIEDIPDIFDRLQACGLTSIQSGMDNVRNITGSPVAGIERDELIDTRPLVAQLQAMITGNSEFSNLPRKFNIALEGGRDNSVHANDIAFVPAYREGLGFNVLVGGFFSRRCEAAVPLDAWVTPDAVIDLCRAILELFRDHGPRTNRQKSRLMWLIDQWGLAKFRQEVAAKLAPLLNAEINRDHLGVYPQKQGLNYVGLHIPVGRLYASDFLGLGRLAQTYGSEVRLTVEQNFILTHIPDAQLPGLLAEPILSRFIDPTPLHRSLVSCTGAQFCNFALIETKSRAVAMSTALEAELELSRPVRIHWTGCPNSCGQPQVADIGLMGTKVRRNGTVDGVDLYLGGCVRKSIPCRF
>UP000010380_633_Ferredoxin--nitrite_reductase
LNKFEKIKAEKDGLDIKDELENFAEAMEKSDLRLKWVGVFYRPVPGKFMLRMRTPNGILSTSQLRVLAEIVQRYGAGSADITTRQNIQLRGVRLEDIPDIFRRLDGAEMTSMQSGMDNVRNITGSPVAGIDGSELVDTRELVQKVQDMITGNYAFTNLPRKFNIAIEGGRDNSVHANDIAFVPAYKNELGFNVLVGGFFSRRCEAAIPLNAWVPPNDVVDLSRAILSVFRDRGSRANRQKSRLMWLIDELGIDQFRSMVEQEFGTLESAEIDRDCIGINKQKQGLNYVGLHVPVGRLYAQDMFDLARLAEVYGSEVRLTVEQNVIIPNILDDNLEDFFTEPLLEKFISPQPLERALVSCTGAQFCNFALVETKNRASALAKQLDAELEIPNPVRIHWTGCPNSCGQPQVADIGLMGTKVRKDGTVEGVDLYMGGCVQKGIPCSF
>UP000010381_2265_Ferredoxin--nitrite_reductase
LNKFEKFKAEKDGLAVKAEIEKFAEAMDETDRRLKWLGVFFRPVPGKFMMRMRMPNGILTSDQMRVLAEVLQRYGDGSADITTRQNIQLRGIRIEDLPDIFNKFHAVGLTSVQSGMDNVRNITGDPVAGLDADELFDTRDLVQQIQDMLTGNPEFSNLPRKFNIAITGGRDNSVHANDLAFVPALRNNFGFNILVGGFFSKRCDAAIPLNAWVAPEDVVAVCRAVLEVFRDNGSRANRLKSRLMWLLDEWGIDKFRAEVEQRLGSLLPAEIDRDHIGIYKQKQGFNYVGFHIPVGRFYAEDMFEIARLAEVYGSEIRLTVEQNIIIPNISDSSLATFLAEPLLERFINPGVLERSLVSCTGAQFCNFALIETKNRALATIQALEADLTFTQPVRIHWTGCPNSCGQPQVADIGLMGTKARKDGAVEGVDIYMGGCAIKGIPCHF
>UP000010382_649_Ferredoxin--nitrite_reductase
QNKFEKFKAEKDGLAIKDELEHFAEAMDKTDLRLKWMGIFYRPVPGKFMMRMRTPNGILTSQQMRVLAEIVQRYGDGNADITTRQNFQLRGIRIEDVPDIVRRLKAVGMTSVQSGMDNVRNITGSPVAGLDTDELIDTRELVQKIQDAITGNYEFTNLPRKFNIAIEGGRDNSVHANDIAFVPAYKEGLGFNVLVGGFFSKRCEAAIPLNAWVPPNDVVDLCRAILIVFRDHGLRANRQKARLMWLIDEVGIETFRSMVEKQFGPLATEQIDRDFIGIFPQKQGLNFVGLHVPVGRLYAGDMLDLARMAEVYGSEIRLTVEQNVIIPNIPNENLDAFLVEPLLQKFISPKPLERALVSCTGAQFCNFALVETKNRALALAKALDEELELSRSVRIHWTGCPNSCGQPQVADIGLMGTKVRKDGTVEGVDLYMGGCVQKGIACNF
>UP000010383_271_Ferredoxin--nitrite_reductase
ANKFEKFKAEKDGLAVKTELEHFAEAMDETDRRLKWLGVFFRPVPGKFMLRLRMPSGILTSGQMRVLAEIVQRYGDGSADITTRQNLQLRGIRLEDIPDIFRRIEGAGLTSVQSGMDNVRNITASPVAGIDADELIDTRGLVRKVQDMITGNPSFSNLPRKFNIAIAGCRDNSVHANDIAFVPAYRDGLGFNVLVGGFFSKRCAAAIPLNAWVHPRDVVTLCEAILVVYRDRGLRANRQKARLMWLIDEWGLDAFRAAVEQQLGALAPAEILRDHVGIHAQKQGLNYVGLLIPIGRLYAQDMFDLARLAEVYGSELRLTVEQNVILPNVPDSRLEPLLKEPLLERFPDPDPLTRALVSCTGSQFCNFALIETKNRALSLVKELEAELQIPRPVRIHWTGCPNSCGQPQVADIGLMGTKARKDGMVEAVDIYMGGCVMKGVPCKF
>UP000010384_3421_Ferredoxin--nitrite_reductase
LNKFEKFKAEKDGLAVKAEIEQFAEAMDETDRRLKWLGVFFRPVPGKFMMRLRMPNGIITTHQMRVLGEVLQRYGDGSADITTRQNIQLRGIRIEDLPEIFQKFAAVGLTSIQSGMDNVRNITGDPLAGLDTEELFDTRDLVHQVQDAITGNPEFTNLPRKFNIAITGGRDNSVHANDLAFVPAFKGGFGFNILVGGFFSKRCEAAVPLDAWVAPEDVVAVCKAVLEVYRDNGLRANRQKARLMWLIDEWGMEKFRLAVETRMGSLRSAEIDRDHIGVYPQKQGLNYIGLHVPVGRLYAQDMFEVARLAEVYGSEIRLTVEQNIIIPNIPDSRLGTFLAEPLLQRFIEPETLTRGLVSCTGAQFCNFALIETKNRALATIKALEAELRFTQPVRIHWTGCPNSCGQPQVADIGLMGTKVRKDGAVEGVDIYMGGCITKGIPCHF
>UP000010384_5459_Ferredoxin--nitrite_reductase
LNKVEQAKAKKHPLLLKQELEHFAEAMDEFERGLKWLGFFHRPVPGKFMMRMRIPNGILTSTQMRVLADIVQRYQDGNADITTRQNLQLRGIRIEDIADIINILAQAGLTCVQSGMDNVRNITGSPVAGIDANELIDTRGLCRILQDTITGNLELSDLPRKFNIAVAGGRDNSVHANDLGLLPAYKNGLGFNIIVGGYFANQYVSAIPLDAWIPPEDVVALTLAMMMVYRENGPRENRQKCRMMHLINQWGIEKFRAEVEQRFGPLATAEIDRDHIGVYPQKQGLNYVGLHVPVGRLYANEMFELARMAEVYGNEIRLTVEQNLIIPHIPDTRLSAFLAEPLLERFIEPGILNRGLVSCTGNEFCGFAIIETKNRALAIVKELEQELILTQPVRIHWTGCPNSCGQPQVADIGFIGTKTRKDDTVEAVDIWMGGEVMKRVACHF
>UP000010385_475_Ferredoxin--nitrite_reductase
ANKFEDLKSAKDGLDVKAELEHFAEEVPSDDLRLKWLGLFYRKSPGKFMLRMRIPSGILTSGQLRVLAEVVQQCGEGVADITTRQNIQMRGIALSNVPEIFRKFSESGLTSIQSGMDNVRNITASPVAGIDANELIDTRGLARKIQDMITGNKSFSNLPRKFNIAIAGCRDNSVHANDIAFIPAYKGGIGFNVLVGGFFSKRVAEAIPLNAWVDPRDVVQLCEAILLVFRDHGLRENRQKSRLMWLIDEWGIAKFRDEVEKRLGTLLPAEIERDHIGIHAQKQGLNYVGLHVPVGRLYASDMFNLARMADVYGSEVRLTVEQNIIIPDVPDSRIGALLKEPLLQKFAYPGNLFRALVSCTGIQFCNLAIIETKNRSLALVEALESELSLPRPVRIHWSGCANSCGQPQVGDIGFIGCKARKNGMVDAVDIYMGGCVMEKIPCNF
>UP000010386_1786_Ferredoxin--nitrite_reductase
MNKFERFKAEKDGLELIQELEQITEAMDETDRRLKWLGLFFRPVPGKFMLRMRTPNGVITSGQMRTMAEVVQQYGDGSADITTRQNLQLRGIRLEDIVDIFKRLDKVGLTSVQSGMDNVRNITGSPVAGLEASELIDTRGLVRKVQDMITGNPSFTNLPRKFNIAIGGCRDNSIHANDIAFIPAFKEGIGFNVLVGGFFSKRCAAAVPLNVWADPRDVVAICEAILVIYRDYGLRANRQKSRLMWLIDEWGIEKFRAEVEQYMGSLVAAEIERDHIGIHAQKQGLNYVGLHIPVGRLQADHMFELSRLAEVYGSEMRLTVEQNVIIPDVPDSRLEALLTEPLLDQFIDPTPLTRALVSCTGSQFCNFALVETKQRALAIAQELDQELELAKPIRIHWTGCPNSCGQPQVADIGLMGTKVRKDGITEGVDIYMGGRTMKGIACHF
>UP000010388_2505_Ferredoxin--nitrite_reductase
LSKVERAKAELCGLELAPRLAELAESLDEATLRLKWLGIFFRPVPGRFMVRLRLPNGVLRAEQLELLADAVDRCGEGSADITTRQNLQLRGLLLEDMPPLLEGMERVGLTSRQSGHDNPRNITGNPLAGLDPEELIDTRPLVAAIQARLLADDGPRNLPRKFNVAVGGAPDSFLLHNDLAFLPAPHAALGFTVMVGGFFSQRNELAVPLGLWLRPDQLPDFTLALLRHYDAHGNRVQRNKSRLMYLVDGLGLAAYRDAVVAAYRAAEVPLVVRDGLGLQAQKQGLHWAGLHVPMGRLDAASMLELARLARTYGSELRLTEAQNVLIVNVPADRLAALESEPLLARFLEPGALQAEAVSCTGSRYCSFALIPTKRTAQTVIDELERRLELPEAVRSHWTGCPNACGQPYMGQIGLMGAKARQDGMVEAAKIFLGGLHGKAVPLRF
>UP000010389_2710_Ferredoxin--nitrite_reductase
LTKIEKAKIEKPGLAIKDEIEQFAEAMDKDDLRLKFLGLFHRPVPGKFMLRMRTPNGILTSEKMRVLAEVVKRYGEGSADITTRQNLQLRGIRLEDVPDIFQKFNDADLTSIQSGHDNIRNITGSPVSGIDPEEYFDTRELADKLQEMITGSPEFSDLPRKFNICVEGAPDNSSHVNDIAYVPAFKDGFGFNVLVGGYFSQRIAEGIPINVWVPPAEVLAVSRGIVALYSRYGLRGNRAKARVLWLVEAWGVEKFRAKLEEETGTFAEAAFTRDHVGVYPQKQGYSYIGLHVPAGRLTAEDMFEVARLAETYGTEIRATVEENFIIPHVKNENVDTFLKEPLLEKFTNPSTLVRSFVSCTGNRYCNFALIETKEQGLALARELDAELDIPQRVRMHWTGCPNSCGQAQVGDLGMLGAKAKVDGIVEAVNLYSGGMVEKKVPCQF
>UP000010390_2429_Ferredoxin--nitrite_reductase
LNKFEKFKAEKDGLAVKTEIEKFAEAMEATDRRLKWVGVFFRPVPGKFMMRMRLPNGILTSQQLRVLAEVVQRYGDGCADITTRQNIQLRGIRIEDLPDIFNKFSAVGLTTVQSGMDNVRNITGDPVAGLDADELFDTRQLVQQIQDMLTGNAEFTNLPRKFNIAIAGGRDNSVHANDLAFVPAFKEGFGFNILVGGFFSKRCEAAIPLNAWVSPEDVVALCRAVLEVYRDNGLRANRQKSRLMWLIDEWGVEKFRLEVENRLGSLLPAEIDRDHIGVYKQKQGLNYAGLHIPVGRLYADDMFEIARMAEVYGSEIRITVEQNLIIPHISDSRLVTFLTEPLLKKFVNPGLLARSLVSCTGAQFCNFALIETKNRALSMIKALEAELIITHTVRIHWTGCPNSCGQPQVADIGLMGTKTRKNGTVEGVDIYMGGCVTKGIPCHF
>UP000010471_24_Ferredoxin--nitrite_reductase
INPIEKAKAQKHPLLLKQELEQLSEAMDEFERGLKWLGFFYRPVPGKFMLRLRIPNGILTSSQLRVLAEIVQRYTEGNADITTRQNIQLRGIHLEDIAAIIERLRKADLTSVQSGMDNVRNLTGSPVAGIDADELIDTRDIVCQLQDAITGNFDLSNLPRKFNIAVAGCRDNSVHANDIAFIPAYKDGLGFNVIVGGFFSKRCAAAIPLDAWVEPDDVVPLSLAILIVFRDHGERGNRQKTRLMYLIEEWGMEKFRTEVETQLGPLQKAEIIRDHLGIYSQKQGLNYVGLHVPIGRLYASDMFEVSRLAEVYGNEIRLTVEQNLIIPNIPDSRLEAFLKEPLVQRFIDPKPLQRALVSCTGAEFCGFAIIETKNRALAMIQELEAELETPHPVRIHWTGCPNSCGQPQVADIGLMGTKARKDGMVEAVDLYMGGCVMPKIPCHF
>UP000010471_297_Ferredoxin--nitrite_reductase
LNKFEKFKAEKDGLAIKSELEQFAEAMNETDRRLKWLGVFFRPVPGKFMVRMRLPNGILSSTQMRVLAEVVQRYGEGSADITTRQNIQLRGIRIEDIPDIFTRFEQVGLTSVQSGMDNVRNITGSPVAGIDAAELIDTRELVQQVQDMITGNPEFTNLPRKFNIAIAGGRDNSVHANDLAFVPAYKDGLGFNVVVGGFFSKRCDAAIPLQAWVTPNDVVDVCRAVLEVYRDHGLRANRQKARLMWLIDEWGIDKFRREIENALGTLQPEEFNRDHIGVFPQKQELNYVGLHIPMGRLYAQDMFDLARIAEVYGNEIRLTVEQNVIIPNVPDSRLDAFLVEPLLERFINPDPLTRALVSCTGAQFCNFALIETKNRALTLIKQLEAELDLPRPVRVHWTGCPNSCGQPQVADIGLMGTKVRKDGAVEGVDLYMGGCVQKGIACQF
>UP000010472_3518_Ferredoxin--nitrite_reductase
KNKFERLKAEKDGLEVRKELEHFAEAMDETDRRLKWLGIFYRPMPGLFMMRLRMPSGILTSGQMRVLAEIVQRFQDGIADITTRQNIQIRSIRIEDLPEICKRLQEAGMTSIQSGMDNVRNITGSPVAGIDADELIDTRGIVRKVQDMITGNPSFTNLPRKFNIAIAGCRDNSVHANDLAFIPAYKNGIGFNVIVGGFFSKACIEAIPLNAWVDPRDVVAVCEAVLLVYRNNGLRANRQKARIMYLIEDWGIEKFRSEVEKQLGSLQTAEILRDHIGIHSQKQALNYIGLHIPMGRMYADDMFDLARLADVYGSEIRLTVEQNVIIPNIPDSRIASLLKEPLLQRFVNPETLERSLISCTGAEFCNFALVETKNRALALIKELDAELSVPSSVRLHWTGCPNSCAQPQVADIGLMGTKVRKNGTLEGVDIYLGGCAIKSIPCDF
>UP000010473_1567_Ferredoxin--nitrite_reductase
MNKFEAFKSEKDGLAVKDELEKFAEAMDETDLRLKWVGVFYRPVPGKFMLRMRIPNGIITSEQMNVLAEVIERYGEGNADITTRQNLQLRGIRLEDVPDIFLRFQAVGLTSVQSGMDNVRNITGSPMAGIDADELIDTRELVQQVQDMITGNYDFTNLPRKFNIAIEGGRDNSVHANDIAFVPAYKEGLGFNVLVGGFFSKRCEAAIPLNVWVAPNDVVELCRAILTVYRDHGLRSNRQKARLMWLIDEWGIDKFRAMVEAQLGTLDTAALDRDHLGVFSQKQGLNYVGMHVPIGRFYAQDMFDLARIAEVYGNEIRLTVEQNVIIPNIPNENLEAFLAEPILEKFLEPKPLERTLVSCTGAQFCNFALVETKNRALALARELDAELELPNKVRIHWTGCPNSCGQPQVADIGLMGTKVRKDGTVEGVDLYMGGCVQKGIACKF
>UP000010474_1007_Ferredoxin--nitrite_reductase
LNKFEKLKAKKDGLAVKGEIDEFAEAMDEEDLRLKWLGVFFRPVPGKFMMRMRIPNGILNSSQLSVLAEVIQRYGDGSADITTRQNIQLRGIKIEDIPEIFNKFHTVGLTTIQSGMDNIRNITGDSVAGLDANEFYDTRELVQQIQDMLTGNPEFSNLPRKFNIAITGGRDNSVHANDLAFVPAFKDGFGFNVLVGGFFSKRCEAAIPLNVWVKPDEVVSLCRAIVEIFRDHGLRANRQKARLMWLIDEWGLEKLRTEVEKRWGTFKTAEIDRDHIGIYPQKQGLNYVGLNIPVGRLYADDMFELARLAEVYGSEIRFTVEQNAIIPNITDSALTAFLTEPLLNKFVNPGLLMRSLVSCTGAQFCNFALIETKNRALAMIKVLESELILSRPVRIHWTGCPNSCGQPQVADIGLMGTKVRKNGTLEGVDIYMGGCVQKSIPCNF
>UP000010475_2899_Ferredoxin--nitrite_reductase
LNKFEKLKAEKDGLLIKGEIEKLAEAMDETDRRLKWVGVFFRPVPGKFMMRLRLPNGILTSNQMLVLAEVLQRYGEGSADITTRQNIQLRGIRIEDLPDIFQRFSAVGLTTVQSGMDNVRNITGDAVAGLDADELYDTRELVQQIQDMITGNAEFTNLPRKFNIAIAGGRDNSVHANDLAFVPAFKEEFGFNVLVGGFFSKRCEAAIPLNVWVSPEEVVALCRAILFVYRDHGLRANRQKARLMWLIDEWGIEKFRAEVEKRLGSLLPAEIDRDHIGIYAQKQGLNYVGLHIPVGRLYAGDMFEIARLAQVYGSEIRLTIEQNVIIPNIPGSRLTTLLTEPLLERFVNPGNLARSLVSCTGAQFCNFALIETKNRALAIVAALEAELILTHPVRIHWTGCPNSCGQPQVAEIGLMGTKIRKNGTLEGVDIYMGGCVTKGVACHF
>UP000010476_2388_Ferredoxin--nitrite_reductase
LNKFEKFKAEKDGLAVKGELEHFAEAMDETDRRLKWLGVFFRPVPGKFMMRMRIPNGIITSHQLRVLGEVVQRYGDGNADITTRQNIQLRGIRIEDVPDIFNRFRAAELTSVQSGMDNVRNITGDPVAGLDADELFDTRDLVRQVQDMITGNPAFTNLPRKFNIAITGGRDNSVHANDLAFIPAFKDNFGFNVIVGGFFSKRCDAAIPLNAWVPPEAVVAVCKAVLEIFRDRGLRANRQKSRLMWLIDEWGIDKFRAEVEKQLGELQLAEIDRDHVGVFRQKQGLNYVGLHIPVGRLYAQDMFDIARLAEVYGDEIRLTVEQNLIIPNIPDSRLDAFLAEPLLQRFTRPDTLTRGLVSCTGAQFCNFALIETKNRALGMIKALEAELYLTRPVRIHWTGCPNSCGQPQVADIGLMGTKVRKNGTVEGVDIYMGGCVTKGIPCHF
>UP000010477_921_Ferredoxin--nitrite_reductase
LNKFERFKAEKDGLAVKAEIEQFAEAMDETDRRLKWLGVFFRPVPGKFMMRMRIPNGILNSHQMRVLAEVVQRYGDGYADLTTRQNIQLRGIRIEDLPEIFRHFQQVGLTTIQSGMDNVRNITGDAVAGLDAAELFDTRELVQQIQDMITGNSEFSNLPRKFNIAITGGRDNSVHANDLAFIPAFKEDFGFNILVGGFFSKRCDAAIPLDVWVAPEEVVAVCRAILEVFRDHGLRANRQKARLMWLIDEMGIEVFRQQVETKIGSLLPAEIDRDHLGIFPQKQGFNYVGLQIPVGRLNADSMFELARLAEVYGSELRFTVEQNVIIPNISNDNLAILTTEPLLNKFIVPEPLMRSLVSCTGAQFCNFALIETKNRALELIKALEAELDFTNPVRIHWTGCPNSCGQPQVADIGLMGTKVRKNGAVEGVDIYMGGCVTKGIACHF
>UP000010478_4726_Ferredoxin--nitrite_reductase
LNKFEKLKAEKDGLALTAELDHFAEAMDEIDRRLKWLGIFFRPVPGKFMMRLRLPNGIITSNQTRTLAEIVQRYGDGSADITTRQNLQLRGIRIEDVPDIFRRLKEAGMTSIQSGMDNVRNITGSPVAGLDADELIDTRELANQVQDLITGNPAFSNLPRKFNIAIAGCRDNSVHANDIAFVPAYKDGIGFNVLVGGFFSKRCEAAIPLNAWASPSDVVDLCKAILTVFRDRGPRANRQKSRLMWLIDELGIEQFRSEVEQELGTLPAAEIVRDHIGIYPQKQGLNYVGLHVPVGRLQASDLFDLARIAEVYGSELRLTVEENVIIPNVPDSRIESLVKEPLLQRFINPAPLTRALVSCTGAKFCNFALIETKSRSVAMIEELELELSVPKPVRIHWTGCPNSCGQPQVADIGLMGTKVRKNGTLEGVDIYMGGCVQKSIPCNF
>UP000010480_118_Ferredoxin--nitrite_reductase
LNKIEKVKEAKHGLDVKEEIEKFAEAMDEDDLRLKWLGIFFRPVPGKFMLRLRTPNGILNSQQLRTFAEIIERYGEGKADITTRQNIQLRGVHLQDIPDIFRKLEAVGMTSIQSGMDNVRNLTGSPVAGIDPHELIDTRELNQKLQDLITGSYEFSSLPRKLNIAIEGSKDNSIHANDIAFLPAYKDGLGFNVVVGGYLSQRCAESIPMDVWVRPNEVLKLCAAILSVYSECGLRENRAKARLMWLIDKWGMNRFRIEVEKKLGSLQFAEITRDHLGVNPQKQGYSYIGIHIPVGHLDAEGLFEIARLADVYGNEIRATVEQNFIIPFVANDRVEAFLAEPILERYVNPTPLSRSVISCTGARYCNFALVETKQRAVKLATELDNELNIPSKVRIHWTGCPNSCGQAQAGDIGLMGTKAKKDGVVEGVNLFMGGLKQKSIPCEF
>UP000010481_217_Ferredoxin--nitrite_reductase
KNKFEKFKAEKDGLAVKEELEHFAEAVDKTDLRLKWLGIFHRPVPGKFMLRMRTPNGILNSGQMRVLAEIVQRYGEGSADITVRQNIQLRGVRLEDIPDIFSRIHEAGMTSMQSGMDNVRNITGSPVAGLDAEELIDTRELVKKVQDMITGNPEFTNLPRKFNIAIEGGRDNSVHANDIAFVPAYRDGLGFNVLVGGFFSKRCESAIPLNVWIPPTNVVGISRAILEVYRDRGLRANRQKSRLMWLIDELGIDPFRQLVEETFGTLLTAVIDRDHIGVHPQKQGKFYVGLNVPVGRLTADDLFDLARLAEVYGGEIRLTVEQNVILPDLAEEHLETFLSEPLLEKFIEPAPLARSLVSCTGAQFCNFALVETKQQALEIAQQLEAELNIPNGVRIHWTGCPNSCGQPQVADIGLMGTKARKNGMVEAVDLFMGGRVKKGIPCEF
>UP000010483_1170_Ferredoxin--nitrite_reductase
LNKIEKVKAAKHGLDVKKEIEHFAEALNDDDLRLKWLGIFFRPVPGKFMLRLRMPNGILNSQQLTTLAQIIQRYGDGSADITTRQNIQLRGVLLEDIPTIFGQLQEVGLTSIQSGMDNVRNLTGSPVAGIDPHELYDTREVNYKLQAMITGNYELSNLPRKFNIAVEGGKDNSIHANDVAFIPAYKNGLGFNVLIGGYLSQRCAEAIPMDVWVKADEIVELCRAILTVYTTNRLRENRGKARLMWLIDKWTMNRFRIEVEKELGSLEFAEITRDHLGVHPQKQGYNYIGIHIPVGRLDAEGMFEIARLADVYGTEIRATVEQNFIIPYVADDKVEAFLSEPILERYLNPSTLVRSLVSCTGARYCNFALVETKARGLKLAQELDEELNIPERVRIHWTGCPNSCGQAQAGDIGLMGTKAKKDGVVEGVNLFLGGLSQKSIPCQF
>UP000013300_1268_Ferredoxin--nitrite_reductase
LNKTELRKLQKDALRIFDDIPYYASSIPTEEWMFKWAGLYLQKPDGYFMMRVCVPSGVLTNEQAIVLANIAKDYGRGVYDFTTRQAIQFHWLTIDQIPDIYSRLESVGLSTAGACGDITRNIVGNSLAGIDPNELFDTRPIVKEVYDFFQFNEDFSNLPRKFKISISSNVNNASNSNCLSFVPAYKNGAGFNVKVGGGLSAVPYLAETLDIFVTTDKTLEVAIAITTLYRDHGYREKRHRARLKFLIADWGVEKFKEKLIELTGPLPEKQKDGYFYGVHQQKQGLNYIGANIPVGRLTPEDVIEFARISKKYGDEIRNCNSQNIVIPNIPDENVDAILKEAIFTKFIAPNKIVGYAVSCTGSEYCNLALVETKNRMKTIAEQLDEEISLDVPVRIHMVGCPNSCGQRNIADLGLHGVKSRNQDLVEAFEIYVGGKLKGKVEAFQ
>UP000014227_389_Sulfite_reductase_[ferredoxin]_2
KADVEAIKKAKDGLDVWDDIFRYADAIPPDDLRFRWYGIYPQKPVGHFMLRVKVPGGDLNVEQLRTIASITRDFARGFADITTRQNFQFHWLTIQDLPTVFERLHAVGLTTTGACGDITRNIAGCPVSGLDPQELYDTRPLIREVTNYFLGNKEFSDLPRKYKIVISGCSIHCAQPNDVGLQAVRRRGVGFHLYVGGGLSTQPHFAKKLDVFIKPEQVLEVCIAVTKIFRDDGYRQRRNHARLKFLVADWGPERFREELIKRLGTPEPAPIGQDHLGVHRQKQDRYWVGTSVLTGRVTDAQLFAAADIAERYCENIRTTNQQNLLFPNIKFEDLNAAIQAIQEAGFVEASEFHKGAVCCTGNEFCNLAITETKHRLREIISYLESRMVWDEPIRIHLNGCPNSCGQHHIGDIGLQGCLARLNGQVEAYDVCLGGPISRKVPAFR
>UP000017118_2939_Ferredoxin--nitrite_reductase
LNEVEHIKLEKDGLDVIETVEKYSNSITSDDMRFKWAGVYEQKPEGYFMMRVRINSGIMSSVQAKTLAEISKDYGRGIANVTTRGAIQFHWVQVKDLPVIFKRLEECGLSSFEACGDCPRTIVGNPLAGIDKDELIDTTEIIEQVNNFFLLNKDFSNLPRKFKISISASVHNAAHANDISFTPAIQDGIGFHVWVGGGLSATPHLAQKLDIFVKPEDVLKVAIGVCTIFRDYGYREKRTRARLKFLVADWGVEKFKDKLLELIGVIPGKLTSCYYFGVHSQKQGKSYIGINLPLGEISADELFELSEISEKYGDKIRTTLSQNLIITGINNEDVPSLLNKDVFKHLPTPSTFIGYTVSCTGKEFCNLAIVETKERAKKIIEYLDSKIKLDTLLRIHFTGCPNSCGQKHIADISLQGALIKNENYDEAFTIWLGGNLNLRVKSYK
>UP000017396_198_Ferredoxin--nitrite_reductase
ANPIEKIKEEKPGLAVRAELDELAEAVSKGDLRLKWIGWFFRKKPGRWMVRLRVPGGILTTSQIRVVAGILAAFSDQQCDITTRQNIELRGLCLEDSPEIQRRLEAVGLSTVQSGMDNVRNVVGSPVAGLDPHELIDVRPLVQQIQDAITGSFEFSNLPRKFNISITGDRENSAHANDIGFLPACREGLGFNVLVGGVLNQRATPALPLDCFVLPDQVVPLCLAILRVYSDYGPREARTRARMIYLIEDWGIEKFRAEVEAAAGLLTPAFIDRDHIGVWPQKQGFFFVGLHVPIGRLYAPQLAELARLAEQYGEEVRLTVEQSLLIPHVRAEQLESLLAEPLLQVFPEPDPLLRGLVSCTGAQFCNLAIIETKERALKLAHVLASELELPRPVRIHWSGCPNSCGQPQIGDIGLIGTRTKVGGSVDAVHILMGGVVQENVPCHF
>UP000017805_3031_Ferredoxin--nitrite_reductase
LNKTEKAKLEKDGLEILNDIPYYAESIPKDQWLFKWAGLYLQRPDGYFMMRVNVPSGILTKPQVDALAGIARDYGRGVFDITTRQAIQFHWLEISQIPDIFNRLEAVGLSSAGACGDITRTIVGNPIAGLDPHELFDTTEIVNEVYTYFQKNEDFSNLPRKYKMSISANLHNASNANCVSFTPAVKDGKGFHLKVGGGLSSRPYLAETLDVFIEPERTLETAIAVTTIFRDYGYREKRHLARLKFLMADWGPEKFKEKLLEYTGPLPEKAGGGYFYGIHDQKQGLKFLGFNVPVGRLSADEVFELSRISAHYGNEIRTCNSQNLIIPNIPEENVEALLQEPIFSRIINPNSFIGHAVSCTGIEYCNLALVETKERMRVIAEELDNRITLDVPVRIHMVGCPNSCGQRQIADIGLQGMKVRNENMVEAYEIYVGGKLKGKVEAFK
>UP000017984_8425_Sulfite_reductase_[ferredoxin]
LNGNEQFKKDDDGLNVRTRIETYSDSIDPNDLRMRWWGLYTQRKPGYFMLRVRIDGGALTTRQLRVIGEISQEFARGTADITDRQNVQYHWIRIEDVPEIWERLEGVGLSTVTACGDTPRVMIGSPVAGIAEDEIIDATPALEEMKRRVLNNKAYSNLPRKFKTAISGSPLLDVVHNDVAFVGVRHHGPGFDVWVGGGLSTNPKLGVRLGAWVPIEEVPDVYEGVISIFRDYGYRRLRTRARLKFLVADWGAEKFRQVLQDEYLELTDGVRQRDHIGVHRQKDGRFYVGFAPRVGRVDGATLTKIADLAEAHGSRVRTTVEQKMIVLDVEQDKVDSLVEGLEALDLARPSSFRRGTMACTGIEFCKLAIVETKQRGSQLIDELERRLDFDEPITINLNGCPNACARIQVADIGLKGQLVLNDGQVEGYQVHLGGKVRLKVTAFQ
>UP000019325_1417_Ferredoxin--nitrite_reductase
LNKFEKLKAEKDGLAVKEEIAKFAEAMDVNDRRLKWMGVFFRPVPGKFMMRMRIPNGVLTSHQLRVLASVLQRYGDGSADITTRQNMQLRGIRLEDLPDIFEKLHSVGLTSIQSGMDNVRNITGNPVAGLDADELFDTRELVQQVQDMLTGNPEFSNLPRKFNIAIAGGRDNSVHANDLAFVPAFQEGFGFNILVGGFFSKRCEAAIPLNAWVSPEDVVAVCRAVLEVYRDNGLRANRLKSRLMWLLDEWGVEKFRAEVETRLGALLPAEIDRDHIGVYKQKQGLNYVGLNIPVGRLYAQDMFEIASLAEVYGSEVRLTVEQNIIIPNIPDSRLATFLTEALLEKFINPDMLTRSLVSCTGAQFCNFALIETKNQALEMAQALQAELTLTRAVRIHWTGCPNSCGQPQVADIGLMGTKARKNGPVEGVDIYMGGCVQKGIPCHF
>UP000019772_2530_Ferredoxin--nitrite_reductase
LSKFELVKLEKDGLDVIRTIEKYADSIPADDLLFKWAGVYQQKPNGHFMMRVRINSGIMTSAQARTLADISRLYGRELVDITTRQAIQFHWLTVENFPDIFKRLDAAGLYSFEACGDCPRTIVGNPLAGIDKDELLDTKALVDEVNSFFMLNRDFSNLPRKLKMSISANPYNNAHANDLAFTPAVKDGIGFHVMVGGGLSAKPHLAQKLDIFVRPDEVLKVATGVATIFRDYGYREKRHHARLKFLMADWGAEKFKDKLVELIGELPARTIGAYFYGVQPQPQGLNYVGLNVPVGRLNADELTQLADLADAYGDHIRTTMSQNAILSGVPDDKVDELLAAPLLKRLPAPKPFISRTVACTGNEFCSLALVETKKRAVAIAEFLDERLALDENVRFHLIGCPNACGQKQIADIGLQGALLKTPEMVEAYDIAIGGPLKGRVKAYK
>UP000023566_3167_Ferredoxin--nitrite_reductase
LNKVELKKLKKDGLKIFEDIPYYASSIPQEEWLFKWAGLYLQRPDGYFMMRVCIPSGILNNEQLETLAGIARDYGRGLFDITTRQAVQFHWLQIEQIPDIFDRLKRVGLSTAGACGDITRNIVGNPLAGIDPDELFDTRDIVREVYEFFQHNEDFSNLPRKYKMSISANVYNTVNAHCLSFTPAKKDGLGFHVKVGGGLSSAPHLAQTLDVFVTPDRVKDVAVAITTIFRDYGYREKRHRARLKFLVADWGVDKFKEKLIELTGPLPSKQKGGYFYGVHRQKQGLNFIGFNVPVGRLSADEVFEIARIARQYGNEVRTCNSQNLIIPNIPDKYVDAVLQEKVFERIIRPKTFTGYSVSCTGTEFCNLALVETKERMRRVAAYLDERLELDVPVRIHMVGCPNSCGQRQIGDIGLQGVKTKTKDMIEAFEIYVGGKLKGKVDAFK
>UP000025229_621_Assimilatory_ferredoxin-dependent_nitrite_reductase
LSKQEKQKLERHPLEIYEAIRNYASKMSPGEVRLKWAGIYPQKQGDNFMMRIKVPGGVLTAEQTKVIGRIARDFAGNFLDLTTRQDVQMHWFQMRDIPEIWDRLEAAGMTTVQACGDSARNVLSCPVSGLDKDEAINAYPVAQAINDFFTGNRDYGNLPRKFKMSVTGCCEDCAQANDIGMLPARNDGLGFNLRVGGGLSDGPRMASDIDVFVRPEDAVEITRGIAQVFGELGNRNNRWLARMRYLVQELGPEQFRAELEARVNPLPPATRHGDHTGVHEQKDGNLYVGLNVPVGRMSGLEFEEAGRLAGEYGEDVRLATDQNLIITGVPKERLDDLLAEPLLAKYPNPGPFSRGIVACTGTEFCRFAIVETKIRAVEWAREMDERLGEEDAVRMHFSGCSASCAQPQIGDVGFRGETAKTAGLVEGVDVGLGGWIEGAKPTFK
>UP000027395_2048_Ferredoxin--nitrite_reductase
TNKFEKLKAEKDGLAVKDELETFAEAMEETDRRLKWLGVFFRPVPGKFMMRLRLPNGVITSEQMRVLGEIVQRYGDGSADITTRQNLQLRGIRIEDLSDIFQRFERVGLTSIQSGMDNVRNITGSPVAGLDADELYDTRELVQQVQDMITGNPEFSNLPRKFNIAIGGCRDNSIHANDIAFIPAFKQEFGFNVLVGGFFSTRCEAAIPLNVWAKPEQVVDLCRGILEVFRDHGPRGVRQKTRLMWLIDEWGIEKFRSEVEKQIGALESEEILRDHLGIYKQKQGLNYVGLNILVGRLSANDMLELSRIAEVYGSEIRLTVEQNVIIPNISDSRLEPFLTEPILEKFVNPSALSRGLVSCTGAQFCNFALVETKHRAVELVKELEAELTVEKTVRIHWTGCPNSCGQPQVADIGLMGTKARKEGTLEGVNLYMGGCVQKSIPCQF
>UP000027602_1257_Ferredoxin--nitrite_reductase
LNKTEIKKLQKDGLKIFDDIPYYASSIPKEEWMFKWAGLYLQRPDGYFMMRVTIPSGILTNEQAVTLANIAKDYGRGVYDITTRQAVQFHWLTIEQIPDIFDRLKKVGLSTAGACGDITRNIVGNPLAGIDPNELFDTRDIVREVYEYFQFNEDFSNLPRKYKISISANVYNSSNAHDLSFVPAYKNGAGFHVKVGGGLSSVPKLAETLDVFITPDQTLKVAIAVTTIFRDYGYREKRHRARMKFLVADWGPEKFKEKLLEYTGPLPEKVKGGYYYGVHKQKQGLNFVGVNIPVGRLTPDDVLEFARLSKIYGNELRNCNSQNLIISNIPDENVDALLKEDLFKKFISPNKVVGYSVSCTGIEYCNLALVETKERMKRIAENLDKEVDLDVPVRIHMVGCPNSCGQRQIADIGLQGIKMKNKDMVEAFEIFIGGRLKGKVEAFN
>UP000027982_625_Sulfite_reductase_[ferredoxin]
MNENERIKQEKNPLDVWEDLVRYSESIDPDDFRMRWYGLYQQKPDGHFMLRIKVPSGDLSTEQLRTVADVTRLYARGITDITTRQNFQFHWLTIQDVPDILNRFAQVGISASGACGDIPRNVTGCPVAGIDPNEVFDARPEAEIIHQMFLDNREYSDLPRKFKTTVAGCGQHCSQPNDIGATAVRRNGEGFQIRVGGGLSARPFFAKRLNMFVPKDRLPSVFHAIVTIFRDHGNRENRKAARLKFLVNEWGIERFEEEVRSRLDRPDFAEPRRDHVGIHAQKQGLSWIGATVLSGRLNDSQVYEAARIADEFGGNIRTTNQQNLIFPDIPNARVEAAAKALEAAGLVNVSPIRRAAVACTGNEFCNLALTETKRLIVEIVEHVEGAVAINEPIRINLNGCPNSCGQHHIGDIGLQGCLVKQGGPVDGYDISLGGPIRRKVPAYV
>UP000027983_3777_Ferredoxin--nitrite_reductase
LNHVEIAKLEKDGLDVIQSLDKYAAAITADDFRFKWLGLYVQRPDEFFMLRVKIPGGVLTAKQARVIAEISKKHGRELLDITSRHSIQFHWIRVQSLPDIFEKLADVGLTTVAAAGDCPRNIVSSPLAGIDPDEIFDASMIVRELNRFFEYNRDFSNLPRKFKISITTAPHNSIHANDVAFTPAQKHGQGFHVAVGGGLSAEPQLAKDVDIFVRPEEVLKVSAAVATIFRDYGYREKRNHSRLKFLVADWGMEKFTEELLKITGPFVTRTRNGFFHGVHKQKQGLSYVGLTIPAGRMSASELEKIAGLADAYGDEIRTTNSQDIVLINIPDQKLEGLLTEEIVNKFPDSQSFLATAVTCTGKEFCPFAVAETKHSIQEIAQYLDEHISLEEPIRLSISGCKNSCGQPQISDIGLQGNVVLVDGAIESFEVWLGGKLSGLVTKYK
>UP000029431_28_Ferredoxin--nitrite_reductase
LNKMELLKLEKDGLDVIRTIENYADAIPEDELRFKWAGVYEQKPEGYFMMRVRINSGIMTSGQAHALARIAKDYGRDLVDVTTRQAIQFHWLTVEQLPDIFRRLEEVGLYSFEACGDCPRTIVGNPLAGIDPDELFDTTALVNEVNDFFLLNKDFSNLPRKYKMSISANLYNSGHAQCLAFTPAVKDGLGFHVWVGGGLSAKPHLAKQLDVFIRPENVLNVAIGVSTIFRDYGYRQKRHHARLKFLVADWGPEKFLEKLTELIGELPTRTLGSYFDGVHPQKQGYNYVGLNVPVGRLSGTDLEELARLADEYGKSIRTTVSQNILLPYIPDGKVEQLLNESVLKRLPFPKHFMSRTVSCTGNEFCNLAIVETKERAKRVAEYLDTHIELDKEVRIHFIGCPNACGQKHIADIGLQGTLVKTQEMVDAFDIAVGGRLKGRVKGFK
>UP000029482_6219_Sulfite_reductase_[ferredoxin]
LNGNEQFKKDDDGLNVRTRIETYSDSIDPNDLRMRWWGLYTQRKPGYFMLRVRIDGGALTTRQLRVIGEISQEFARGTADITDRQNVQYHWIRIEDVPAIWERLEAVGLSTVTACGDTPRVMVGSPVAGIAEDEIIDATPALEEMKRRVLNNPAYSNLPRKFKTAISGSPLLDVVHNDVAFVGVRHHGPGFDVWVGGGLSTNPKLGVRLGAWVPIDEVPDVYEGVISIFRDYGYRRLRNRARLKFLVADWGAEKFRQVLEDEYLKLTDGSRQRDHIGVHRQKDGRFYVGFAPRVGRVDGATLTKIADLAEAHGSRVRTTVEQKMIVLDVEQDRVDSLVDGLEALDLARPSSFRRGTMACTGIEFCKLAIVETKQRGSSLIDELERRLEFDEPITINLNGCPNACARIQVADIGLKGQLVLNDGQVEGYQVHLGGKVRLKVTSFQ
>UP000029507_2333_Ferredoxin--nitrite_reductase
LSAFEKVKLQKDGLDMIRAIERYADSIPADDLLFKWAGVYQQKPTGHFMMRVRINTGIMTSDQARTLAEISRLYGRGLADITTRQAVQFHWLTVENFPDIFKRLEEVGLYSFEACGDCPRTIVGNPLAGIDKDELLDTKALVDEVNSFFVLNRDFSNLPRKLKMSISANPYNNAHANDLAFTPAVKDGVGFHVMVGGGLSAKPHLAQKLDIFVVPDKVLRVAEGVATIFRDFGYREKRNHARLKFLIADWGAEKFKDRLIELIGDLPPRTAGAFFDGVHPQPQGLNYVGLNVPVGRLSADELAGLAELADAFGDTVRTTMSQNAILSGVPDDKVDELLAAPLLQRLPSAKPFISRTVACTGNEFCNLALVETKKRAVSIAEYLDEHLELDEKIRLHVIGCPNACGQKQIADIGLQGALVKTPEMAEAFDLAIGGPLKGRVPAYK
>UP000031501_962_Sulfite_reductase_[ferredoxin]
LNGNEQLKKDDDGLNVRTRIETYSDSIDPSDLRMRWWGLYTQRRPGHFMLRVRIDGGALTTRQLRVLGEVSQEFARGTADITDRQNIQYHWIRIEDVPEIWERLEGVGLSTITACGDSPRVMVGSPVAGIAEDEIIDATPALEEMKRRVLDNKAYSNLPRKFKTAISGSPLLDVVHNDVAFVGVRHHGPGFDVWVGGGLSTNPKLGVRLGAWVPIDEVPDVYEGVISIFRDYGYRRLRTRARLKFLVADWGAEKFRQVLQDEYLQLIDGVQQRDHIGVHRQKDGRFYVGFAPRVGRVDGATLTKVADLADAHGSRVRTTVEQKMIILDVEEAQVESLVEGLEALDLARPSSFRRGTMACTGIEFCKLAIVETKRRGSDLIDELERRLDFDEPITINLNGCPNACARIQVADIGLKGQLVLDEGQVEGFQVHLGGKVRLKVTAFQ
>UP000031643_2858_Ferredoxin--nitrite_reductase
LVDPEKWKREEHPFDAYARLNEQAEYPKPADNRWRYYGLFYVAPQDSYMCRLRIPNGILSAAQFEGVARIAEDFGGGYAHVTTRANLQIREIEAANAVNVVEGIQELGLTSRGSGADNIRNVTGTPTAGIDPRELLDTRPYAKSWHYHVLNDRSLTGLPRKFNVAFDGAGTVAALENDIGFSAIEVEGIYFRLVLGGITG-HHDIARDTGVVLVPGDATKVADAIVRVFVENGDRTNRNKARLKYVLDDWGFDKFLAAVEEKLGKLDRVRAEMAHLGVHAQKQGLNWIGLVLQTGKLTVDQMKGIAAIARDLGDDIRLSVWQNLLISGVPDEKVTEAVSRIEGLGLTKATAIRAGLVACTGNTGCKFAAANTKGTAEAIATHVESKLELDKPVNIHLTGCHHSCAQHYIGDIGLIACQVPVDGTVEGFHMVVGGELLRDVKKYL
>UP000032234_4080_Sulfite_reductase_[ferredoxin]_2
LNGNEQFKKDDDGLNVRTRIETYSGSIDPNDLRMRWWGLYTQRKPGYFMLRVRIDGGRLTTRQLRVIGEISQEFARGSADITDRQNIQYHWIRIEDVPEIWNRLEAVGLSTTEACGDTPRVIIGSPVAGIAEDEIIDGTPAIDEIHRRVIGNPAYSNLPRKFKTAISGSPLLDVAHNDVAFVGVVHHGPGFDLWVGGGLSTNPKIGVRLGAWVPLEEVPDVHEGVVSIFRDYGYRRLRNRARLKFLVADWGPEKFRQVLEDEYLKLVDGVERRDHVGVHRQKDGRFYVGFAPRVGRVDGATLTKIAELAEAHGSRVRTTVEQKMIVLDVEEERVDSLVEGLEALDLVHPSPFRRGTMACTGIEYCKLAIVETKARGASLIDELERRVDFDEPITINLNGCPNACARIQVADIGLKGQLVLDDGQVEGYQVHLGGKVRLKVTAYQ
>UP000032413_2131_Sulfite_reductase_[ferredoxin]
LNGNEQFKKDDDGLNVRTRIETYSDSIDPNDLRMRWWGLYTQRKPGYFMLRVRIDGGRLTTEQLRVIGEISQEFARGTADLTDRQNVQYHWIRIEDVPEIWRRLEEVGLSTTEACGDTPRVILGSPVAGIAEDEIIDGTPVIEEIQRRIIGNPAFSNLPRKFKSAVSGSPLLDVAHNDISFVGVEHHGPGFDVWVGGGLSTNPKLGVRLGAWVSREEAADVYEGVISIFRDYGYRRLRTRARLKFLVADWGAEKFRQVLEDEYLKLTDGVQQRDHVGVHKQQDGRFYVGFAPRVGRVDGATLTKIAELAAEHGSRLRTTAEQKMIVLDIDESRVESLVAGLEALDLVKPSPFRRGTMACTGIEFCKLAIVETKGRGASLIDELERRLEFDQPLTININGCPNACARIQVADIGLKGQLVLDDGQVEGYQVHLGGKVRLKVTAFQ
>UP000033163_3265_Ferredoxin--nitrite_reductase
LNKFEFVKLQKDGLDVIRTIEKYASSIPADDLLFKWAGVYQQKPEGHFMMRVRINTGIMTSDQARTLAEIARRYGRNLIDVTTRQAIQFHWLTVEHLPDIFKRLEAAGLYSFEACGDCPRTIVGNPLAGIDKDELFDTTGIVEQLNDFFMLNRDFSNLPRKFKISVSANKFNNAQANDLAFTPAVKDGQGFHLMVGGGLSAKPHLAQKLDVFVKPEEALKVAAGVVTLFRDYGYREKRHHARLKFLVADWGAEKFKAKLIEAVGELPSRTVGAFFDGVHPQIQGLSYVGLNVPAGRLSSDELEQLAGLADQYGEKLRTTMTQNIIISGVPDDKLEALLDAPVLQRLPTAKNFISRTVACTGNEFCNLALVETKQRAVSVAAYLDEHIHLDEKLRIHFVGCPNACGQKQVADIGLQGTLIKTPEMTDAFDIAVGGPLKGRVKGYT
>UP000033488_1991_Ferredoxin--nitrite_reductase
LNKVELIKLRKDGLELIKEINQYANSISKEEILLKWLGLYEQNSDGHFLFRVRIPSGIMTSEQARVLAQISKEYGRNQVELTTRQCIQFHWVRVENMPKILEQLDSVGLSSFEACGDCPRNITGNPLAGIDHHELFDTRKIVDEVEKYFILNKEFSNLPRKFKISISANMYNSGYANDLAFTPAIKADIGFHVWVGGGLSHSPKLAKRLNLFVTPKNVLKVAKGVCTIFRDYGYRTYRSKARLKYLVEDWGIERFEKVLINLIGETPKLILGKTFTGIYPQKQGLYYLGLTIPNGRMASSELKKLASIADRFGNTIRLTISKDVLITHVRKNMLNDLFEHDVIERYLERASFNNYAVNCTGKEFCSKAIVRTKPWMQAITRHLDGQFLDKLPIRLHMSGCPSSCGQTQIADIGLQGTVIKTENPREAFEIFIGGRLEGRIPGYF
>UP000033641_984_Sulfite_reductase_[ferredoxin]
LNGNEQFKKDDDGLNVRTRIETYSDSIDPNDLRMRWWGLYTQRKPGYFMLRVRIDGGRLTTQQLRVIGEISEEFARGSADVTDRQNIQLHWIRIEDVPEIWNRLEAVGLSTTEACGDCPRVVIGSPVAGIAEDEIIDGTWAIDEIHERYIGSHEFSNLPRKFKTAISGSPLLDVVHNDIAFVGVEHHGPGFDVWVGGGLSTNPKLGVRLGAWVPLDEVPEVWAGVVGIFRDWGYRRLRTRARLKFLVADWGPEKFRQVLEDDYLKLVDGSGRRDHVGVHRQKDGRFYVGFAPRVGRVDGATLTKIAEVAEAHGSRVRTTVEQKMIILDVEEAQVEPLVEALEALDLARPSSFRRGTMACTGIEYCKLAIVETKARGSQLIDELERRIEFDEPLTINLNGCPNACARIQVADIGLKGQLVLNDGQVEGYQVHLGGKVRLKVTSFQ
>UP000034681_2334_Ferredoxin--nitrite_reductase
LNKFEKFKAEKDGLAVKAELEHFAEAMDETDRRLKWLGIFSRPVPGRFMLRLRTPSGETNSQRLRVLGEILQPYGDGSADITTRQNLQLRGIRLEDVPNIFRRLEEAGMTSMQSGMDNVRNITASPVAGLEADELLDTRELVQQVQDMITGNPEFTNLPRKFNIAIEGSRDNSVHANDIAFVPAYREGLGFNVLVGGFFSTRCAPAIPLEAWVEPNQVVDLCRAILEVFRDQGSRANRQRSRLMWLIDELGLDGFRAAVAAKLSDLLSGEITRDHLGVHPQKQGLNYVGLLVPVGRLNAADFLELARLAEVYGKEVRLTVEQNVIIPHVPDSRLEALLQEPLLATFTTPSPLVRSLVSCTGAQFCNFAMVETKQRALDIAQELEAELDFPRSVRMHWTGCPNSCGQPQVADIGMLGTKARADGPTEGVDIYMGGRVMKGIPCEF
>UP000034827_3265_Ferredoxin--nitrite_reductase
LNKFEFVKMEKDGLDVIRTIEKYADSIPADDMRFKWAGVYQQKPDGHFMMRVRINTGIMTSAQARGLAEIAMLYGRGLVDVTTRQAIQFHWLTVESLPDIFKRLEAVGLYSYEACGDCPRTIVGNPLAGIDPHELLDTTDLVEEINDFFLLNRDFSNLPRKYKVSISSNQYNNANANDLALTPAVKDGIGFHAMVGGGLSAKPHLAQALDIFVHPEDALRLAVGVTTIFRDYGYREKRHHARLKFLVADWGPDKFKEKLAELVGEFPSRTLGAYFDGVHPQRQGLNYIGLNVPVGRLDADELVELADLADTYGDKIRTTMSQNLILSGVRDEAVEELLRAPVLQRLPNPKHFMSRTVSCTGNEFCNLAIVETKRRAKMVAEYLDEHVQLNEKVRIHFIGCPNSCGQKHIADIGLQGSLIKTPEMVDAFDIAVGGALKGRVKGYK
>UP000036353_991_Ferredoxin--nitrite_reductase
LNKDELRKLEKDGLEIFNDIPYYASSIPKEEWAFKWAGLYLQRPDGYFMMRVKVPTGILNNEQLETLAGIAKDFGRNFFDITTRQAVQFHWLRIENIPEIFDRLNKVGLTSTFACGDVPRNILGNPLAGIDKDEVLDTRPIVQEIHEFLTGNEDFSNLPRKFKISINANVYNSGQANDCAFVPAKKDGIGFHLKVGGGLSAVPKLAVPLDIFVLPEKVKDVVKGVLTIFRDYGYRERRNHARLKFLVADWGPEKFKEKLLELTGPLPEATKGSYLYGVHPQKQGLHYVGLNIPVGRLQVEDALELARLAKKYGNEVRTCGSQNLIIANVPTENVDALLKEPILEKFIRPPRFTAYAISCTGIEFCNLALTETKERMRRLAAFLDKEVDVDVPVRINMVGCPNSCGQRQIADIGLQGVLMKNKEMVQAFEINVGGKLKGRIDGFS
>UP000036399_3626_Sulfite_reductase_[ferredoxin]_1
LNGNEQFKKDDDGLNVRTRIETYSDSIDPNDLRMRWWGLYTQRKPGYFMLRVRVDGGALTTRQLRVIGEISQEFARGTADITDRQNVQYHWIRIEDVPEIWDRLESVGLSTVTACGDTPRVMIGSPVAGIAEDEIIDATPALEEMKRRILNNKAYSNLPRKFKTAISGSPLLDVVHNDVAFVGVRHHGPGFDVWVGGGLSTNPKLGVRLGAWVPIDEVPDVYEGVISIFRDYGYRRLRNRARLKFLVADWGAEKFRQVLEDEYLKLIDGVQQRDHIGVHRQKDGRFYVGFAPRVGRVDGATLTKVADLAEAHGSRVRTTVEQKMIILDVAEDKVDSLVEGLEALDLARPSSFRRGTMACTGIEFCKLAIVETKQRGSQLIDELERRLDFDEPITINLNGCPNACARIQVADIGLKGQLVLNDGQVEGYQVHLGGKVRLKVTSFQ
>UP000037269_4522_Ferredoxin--nitrite_reductase
LNKNELAKLEKDGLDVIEDIYEYAESITPDDMRFKWAGVYQQRPDGHFMMRVRIPSGNLSTDQARVLARIANDYGKDLVDITTRQAIQFHWLRVEQLPDVFERLASVGLSSFEACGDCPRTIVGNPLAGLDRDELMDTTPLVKALSDTFLMNREFSNLPRKYKVSISANIYNAGHANDLAFTPATKNGVGFHVWVGGGLSARPFLAQQLDAFVRPEEVVKVALGVTTIFRDYGYRQKRNHARLKFLVADWGAEKFLEKLKEQIGDLEARTVGGYFTGVHKQRQGLNYVGLSVPVGRMSAQELEELARLADEYGNSLRTCNSQNIVITGVPDEKVDVLLQEKALERLPFPWHFSAFAVSCTGIEFCNLAIVETKERMRQLAGYLDEHVELDEPIRMHMVGCPNACGQRQIADIGFQGALIKTEAMKDAFDIYIGGKLKGRVLGYK
>UP000037741_6992_Sulfite_reductase_[ferredoxin]
LNGNEQFKKDDDGLNVRTRIETYSDSIDPNDLRMRWWGLYTQRKPGYFMLRVRIDGGRLTTEQLRVIGEISQEFARGTADITDRQNVQYHWIRIEDVPEIWNRLEAVGLSTTEACGDTPRVVLGSPVAGIAEDEIIDGTPAIEEIHRRVIGNPAYSNLPRKFKTAVSGSPLLDVAHNDVAFVGVNHHGPGFDVWVGGGLSTNPKIGVRLGAWVPLDEVADVHEGVISIFRDYGYRRLRTRARLKFLVADWGPEKFRQVLQDEYLELVDGVERRDHVGVHRQKDGRFYVGFAPRVGRVDGATLTKIAELAEAHGSRVRTTVEQKMIVLDVEEPQVESLVEALQALDLAKPSPFRRGTMACTGIEYCKLAIVETKARGSQLIDELERRIDFDEPITINLNGCPNACARIQVADIGLKGQLMLNDGQVEGYQVHLGGKVRLKVTSFQ
>UP000037758_7507_Sulfite_reductase_[ferredoxin]
LNGNEQFKKDDDGLNVRTRIETYSDSIDPNDLRMRWWGLYTQRKPGYFMLRVRIDGGRLTTAQLRVIGEISQEFARGTADLTDRQNVQYHWIRIEDVPEIWNRLEAVGLSTTEACGDTPRVILGSPVAGIAADEIIDGTPAIEEIQRRIIGNQAFSNLPRKFKSAISGSPLLDVAHNDIAFVGVVHHGPGFDLWVGGGLSTNPKIGVRLGAWVPLDEVPDVYEGVVSIFRDYGYRRLRTRARLKFLVADWGAEKFRQVLQDEYLELIDGVERRDHVGVHRQKDGRHYVGFAPRVGRVDGATLTKIAELAEAHGSRVRTTVEQKMVVLDVEESRIDSLVEGLEALDLVSPSPFRRGTMACTGIEYCKLAIVETKARGASLIDELERRIDFDEPITINLNGCPNACARIQVADIGLKGQLVMNDGQVEGFQVHLGGKVRLKVTSFQ
>UP000037773_5626_Sulfite_reductase_[ferredoxin]
LNGNEQFKKDDDGLNVRTRIETYSDSIDPNDLRMRWWGLYTQRKPGYFMLRVRIDGGALTTRQLRVIGEISQEFARGTADITDRQNVQYHWIRVEDVPEIWERLEDVGLSTVTACGDTPRVMIASPVAGIAEDEIIDGTPALEEMKRRVLGNKAYSNLPRKFKTAISGSPLLDVVHNDVAFVGVRHHGPGFDLWVGGGLSTNPKLGVRLGAWVPIEDVPDVYEGVLSIFRDYGYRRLRNRARLKFLVADWGAEKFRQVLEDEYLKLIDGVQQRDHVGVHRQKDGRYYVGFAPRVGRVDGTTLTKIADLAEAHGSRIRTTVEQKMIILDVEEDRVDSLVESLEALDLARPSPFRRGTMACTGIEFCKIAIVETKARGASLIDELERRIDFDEPITINLNGCPNACARIQVADIGLKGQLMIDEGQVEGYQVHLGGKVRLKVTSFQ
>UP000037908_2709_Ferredoxin--nitrite_reductase
INKTEKAKLEKDGLRILDDIPHYADSIPKEQWLFKWAGLYLQRPDGYFMMRVNVPSGILTKPQVEALAGIAREYGRGVFDITTRQAIQFHWLEIEQIPDIFDRLEAVGLSSAGACGDITRTIVGNPIAGLDPDELFDTTGIVKEVYDFFQKNEDFSNLPRKYKMSISANTKNASNANCVSFTPATKDGSGFHLKVGGGLSSRPFLAETIDVFVEPERTLEIAIAVTTIFRDFGYREKRHLARLKFLVADWGPEKFKEKLLEYTGPLPSKKEEGYFYGIHDQKQGLKFLGFNVPVGRLDAEEVFELTRISGKYGNEIRTCNSQNLIIPNIPAENVEALLKEPIFKRIINPNSFLGHAVSCTGIEYCNLALVETKERMRLIAEELDQRISLDVPIRTHMVGCPNSCGQRQIADIGLQGMKMRNEQMVEAYEIYVGGKLKGKVAAFR
>UP000037969_2629_Ferredoxin--nitrite_reductase
LNSVEQLKLRQDGLDIIDEREVYAASIPEEKFLFKWAGIYQQRPDGYFMMRVRIPTGILNSRQARVIAELSERFGRGLIDVTTRQAIQYHWLRVENLPEMFDRLGEVGLHSYEACGDCPRTIIGNPLAGIDPNELIDTRPIVAELEKTFLLNREFSNLPRKYKISVSASIYNPAHANDLAFTPAVKDGVGFHVWVGGGLSNRPHLAQQLDIFVRPEQVVDVAVGVTKVFRDYGYRQKRHRSRLKFLVADWGPEKYLEVLSGEIGTYPTRIVGGYFTGVHPQKQGLSYVGLSIPVGRTSAEEFAALADLADSYGSTLRTVNTQNIIISDVPDEKVAALLEEPLLKRLPSPKPFEGHAVSCTGNEFCNLALTETKELMREVARYLDEHVKLDTPIRIHVNGCPNSCGQQQIADIGLMGGKSKTAQMVESYQISVGGPLKGRVAKYK
>UP000037991_1714_Sulfite_reductase_[ferredoxin]
LNGNEQFKKDDDGLNVRTRIETYSDSIDPNDLRMRWWGLYTQRKPGYFMLRVRIDGGRLSTRQLKVIGEISQEFARGTADITDRQNIQLHWIRIEDVPAIWDRLEAVGLSTTEACGDTPRVILGSPVAGIAADEIIDGTPAVDEIHRRIVGNKEFSNLPRKFKSAISGSPLLDVAHNDIAFVGVTHHGPGFDVWVGGGLSTNPKIGQRLGAWVPLDEVPDVYEGVISIFRDYGYRRLRTRARLKFLVADWGIAKFRQVLEDEYLKLTDGVARRDHIGVHQQQDGRYYIGFAPRVGRVDGTTLTKIAELAEAHGSRLRTTVEQKMIVLDVDEAQIDSLVEGLEALDLVKPSPFRRGTMACTGIEYCKLAIVETKARGASLIDELERRIEFDEPITININGCPNACARIQVADIGLKGQLVLDDGQVEGFQVHLGGKVRLKVTSFQ
>Vcar_XP_002955216_Ferredoxin--nitrite_reductase
ANKFEKVKVEKCGSRAWTDVFELSEDLDLDDIRMKWAGLFHRGKPGKFMMRLKVPNGELDARQLRFLASAIAPYGAGCADITTRANIQLRGVTLADADAIIRGLWDVGLTSFQSGMDSVRNLTGNPIAGVDPHELIDTRPLLREMEAMLFGREEFANLPRKLNICISSTRDDFPHTNDVGFEAVRRDGVVFNVVVGGFFSKRNVMSIPLGCSVTQDQLMPFTEALLRVFRDHGPRGDRQQTRLMWMVDAIGVEKFRQLLSEYMGELAPPEGPRDVLGVHPQKQGLNWVGACVPAGRLQAADFDEFARIAETYGDTVRITCEENVIFTNVPDAKLPDMLAEPLFQRFVNPGLLLRGLVSCTGNQFCGFGLAETKARAVKVVEMLEEQLELTRPVRIHFTGCPNSCGQAQVGDIGLMGAPAKLDGAVEGYKIFLGGEFAQGIPAEF
>tBLASTn_Aano_scaffold_5_95839-97332_frame3_Ferredoxin--nitrite_reductase
-------------------------------MRLKWAGLLSRFKPGRFMMRLRLPNGIVTSDQVRVMADAIAPYGDGVADITTRQNFQLRGLTLEDGADLTEKLHAMNLTSFQSALDNARNVVGSPLAGLDDLELIDTRPITNAINDLISGNPQWGFLPRKFNIAVSGGRDDFAHTNDIGLEPVRHTGPGFNVVVGGYMSKRVAESVALDVWVPGDSCEALCEAILRLFRDEGSRDDRQKARLMWLVESYGPEAFGDAVKKEIADVQPATTPRSLLGVQPQADELRRVGVHVPAGRLSVEEMRHLADLADRYAGELRLTVEQNAILPNVHKDKVKALLKEPALGRLVEPSNIVGNMVSCTGAQFCPLAMIETKSVAERVMEKVDALVETPRPLRVHWTGCPNSCGQVQAADIGLMGGPAKREGAVSGVNIYVGGPHTKGVPMHF
