# Supplementary material for: Reticulate evolution in eukaryotes: Origin and evolution of the nitrate assimilation pathway
Source: PLoS Genet. 2019 Feb 21;15(2):e1007986. doi: 10.1371/journal.pgen.1007986 (PMC6400420; doi:10.1371/journal.pgen.1007986)
Supplement: S3 Supporting information — (ZIP) [file pgen.1007986.s003.zip › S3_supporting_information/S25_fig_alignment.fasta]

>Acal_168487807
--MQLHPFHLVEYSPWPLLNSFGILCMPVGLVYYIRGGSMTLLLLGLVAVAIISFLWWRDVTRESLQGLHSSYVVKGLKVGVFLFIVSEVCFFFAFFWAYFHSSLAPSVEIGSTWPPVGIATLETFQVPLLNTSVLLLSGVSITWAHHSIEEGDHKNAMQGLGLTLALGFYFVFLQYGEYMETSFSIADSVYGSTFFIATGFHGLHVIVGATFLTVCFMRLILMHFDKKHHVGFLAAAWYWHFVDVVWLFLYVSIYWWGS
>Acar_ENSACAP00000021689
-THQAHAYHMVDPSPWPVTGAIAALLMTSGLAVWFHFSNLILMNLGLIVLFLTMLQWWRDIIREGFQGHHTTPVQKGLRYGMILFITSEVFFFIGFFWAFYHSSLAPTPELGGCWPPSGIDPLNPFEVPLLNTAVLLASGVTVTWAHHSIMEKARKEASQALALTVLFGLYFTALQVMEYYEAPFAISDSVYGTTFFVATGFHGLHVIIGTLFLTVCFIRQTYFHFTAEHHFGFEAAAWYWHFVDVVWLFLYVSIYWWGS
>Acoe_023_00098
-ESQRHYYHLVDPSPWPISGSLGALATTVGGVMYMHPGGATLLSLGFIFILYTMFVWWRDVLRESLEGHHTKVVQLGPRYGSIPFIVSEVMFLFALFWASSHSSLAPTVEIGGIWPPKGIWVLDPREIPFLNTPIPPSSGAAVTWAHHAILAGKEKRAVYALVATVSLALVSTAFQGMEYYQAPSTISDSIYGSTFSLATGFHGFHVIIGTLFSIICGIRQYLGHLTKEHHVGFEAAAWYWHFVDVVRLFLFVSIYWWGG
>Anid_4239
VNFQNHPFHLVSPSPWPLFTSISLFILTTATVLFMHGGFQYLVPVAVINVMYVMGLWFRDVISEGYLGNHTNAVQKGLNLGVGLFIISEVFFFLAIFWAFFHSAISPSVELGAQWPPLGIQGINPFELPLLNTIILLSSGVTITYAHHSLIQGNRKGALYGTVVTILLAIVFTFFQGVEYTVSSFTISDSVYGSCFYFGTGFHGLHVIIGTAFLAVGLWRLAAYHLTDHHHLGYESGILYWHFVDVVWLFLYISVYYWGY
>Aque_17699
---------------------------------------------------------------------------------------------------------------------------------------------------------------------------------MEYYEAQIAILDSVYGATFFCNNQAHGAHVIIGSTFLGICLVSLAYN------------------------------------
>Aque_21381
------------------------------------------------------------------------------------------MVFITLLVAGIQDRLAPAIEIGAVWPLKGVELLNPFSVPLLITALLLSSG--------------PR--------------------------------------------------------------------------------------------------------
>Aque_24044
------------------------------------------------------------------------------------------CLFLSFFWAFFHSSLAPAIEIGAVWPPKGIKPLNPFSVSLLNTAVLLSSGATVT--------------------------------------------------------------------------------------------------------------------
>Aque_5423
---------------------------------------------------------------------------------------------------------------------------------------------------------------------------------VEFAHLNLTLESGIYGSTFFMLTGFHGLHVTIGAIMLLVMLLRSMRGHFTPERHFAFEAAAWYWHFVDVVWIGLFIFVYWF--
>Aque_9374
-------------------------------------------------------------------------------------------------------SLAPAIEIGAVWPLKGVEPLNPFSVPLLNMALLLSSGAT----------------------------------------------------------------------------------------------------------------------
>Atha_1215
-ESQRHSYHLVDPSPWPISGSLGALATTVGGVMYMHSGGARLLSLGLIFILYTMFVWWRDVLRESLEGHHTKVVQLGLRYGFILFIVSEVMFFFAFFWAFFHSSLAPAVEIGGIWPPKGIEVLDPWEIPFLNTLILLSSGAAVTWAHHAILAGKEKRAVYALVATVLLALVFTGFQGMEYYQAPFTISDSIYGSTFFLATGFHGFHVIIGTLFLIICGIRQYLGHLTKEHHVGFEAAAWYWHFVDVVWLFLFVSIYWWGG
>Bade_3824
MKYQIFPYHLVEVSPWPIFTAFSIFGLTFNFALIMHGGIVNIFWLNIICLTYSICLWVRDVVTESYLGWHTLAVRRGINIGFILFIVSEALFFAGVFWAYGHSALAPTVELGAVWPPVNIEAIGPLELPLLNTIILLASGATITHSHHTFIAGNRNAALISLGLTILLALIFSACQYIEYTNAAFTISDGVFGSVFYLGTGLHATHIITGTMFLSVAFWRMYAYHFTETHHVGYETTILMWHFLDVVWLILFVFFYWWGS
>Bmal_NP_694908
M-LK-RKYHKMEFSYYPIMFGLGVLGIDFGLVLFMS-MGFCSFFICLLYLLYVSFLWMKDVFLEDVSGQYSFYDYRMFSQGFRLFLFSELTLFFSIFWTFLDSSLCPLT---GVWSPVGILSPDYLGINGMASLFLMMNSQVLKYSRRYLCL-NVNKCENLLLLCIFIGSFFLCFQFFEYSHNCFVMNDSIYGSVFYIGTGLHGSHVLIGVCFLIVNFFRAKLHNFNWYHTQAYDMSIDYWRFLEWMWGIMFCLLYVWGS
>Cang_45014
MSFQVHPYHLVEPSPWPLGASVACLILTLGGVMKFHGAGDITFPLGFILVLATMILWWRDVIRESYQGHHTKTVKYGLTLGVILFIVSEIMLFFSIFWAFFHSSLAPSVELGSTWPPIGIEPLNPFEVPLLNTVILLTSGCTITVSHAKIISGDRRSTILYLILTILLAWLFLGLQYVEYVNAPFTIADSVYGSTFFFSTGFHGLHVMIGTIFLTVSLNRILNYHVTGNHHLGYESAIWYWHVVDVIWLFLFISVYYWGG
>Cele_MTCE_23
M---FHNFHILSLSSYAYNLFFASAGMLSSLVMFFKFGLYELFIFTLFSVLFISFAWGKDIAMEGLSGYHNFFVMDGFKFGVILFVFSEFMFFFCIFWTFFDAALVPVHELGETWSPFGMHLVNPFGVPLLNTIILLSSGVTVTWAHHSLLS--NKSCTNSMILTCLLAAYFTGIQLMEYMEASFSIADGVFGSIFYLSTGFHGIHVLCGGLFLAFNFLRLLKNHFNYNHHLGLEFAILYWHFVDVVWLFLFVFVYWWSY
>Cmer_CMW011C
MIYNRHPFHLVDPSPWPFMASLSVLVFLFGLVSYLHGVGNFLFVFGLCILVLTSVVWWRDVIRESYEGSHTVLVQLGLRYGIVLFIFSEVMLFISFFWAFFHSSLSPGVELGMIWPPQGISIFDPCQVPFLNTIILLLSGCTVTWAHHAIIHGNRNQGILALVFTILLALLFTGLQFYEYKIAPFCLSDGIYGSTFFITTGLHGLHVIVGTLFLLVCLVRLYNYQITAQHHFGFEAAAWYWHFVDVVWLFLFVSVYWWGG
>Crei_XP_001692182
MHGKRHPFHVLPPSPWPMLAGWGTYVSCLGMAAWFHNTGGALMAFGMANIAWTAITWWRDCAIEGDMGMHTEVVRKNFISGMWAFIVSEALLFVGLLWACLHLGMSPSV---MQWPPVGIEPIGWDKRALVMSAVLAASYYS---ANVAMVAKDPKVVMGALATTIGLGAMFLADQYLEYNETPFTITDSPYGTTFFVTTGFHGMHVLLGSLYLTAALMMYKRTH---NAGAALKSSILYWHFVDIVWIAVYGIIYV-GQ
>Csav_ENSCSAVP00000020160
M-VRFSPFHLVDASPWPILSAFGAFTLVGGLVSMLHQDVFIVFFFGTGLVFILAILWWRDVDREALLGFHTKGVQKNLYSGMIWFIMSEIFFFLGFFWTFFHSGLNSVVELGMEWPPMGVLVLNPTGVPLLNTAVLISSGITVTCSHYSLVISNYYSCAIWLLVTIGLGVFFTGLQYMEYLESSFGMNDSVYGSIFFMATGFHGFHVLIGSMFLFVSFLRILGGKVSGNRHVGFECAIWYWHFVDVVWIFLFICLYGWGS
>Ctel_218805
-------MAMAAPTPVSALVHSSTLVTAGG-----------------------VWLWFGQV-REGYMGHHTSYVSRGLRAGMLLFIMSEALFFFGFFWAFFHRSLRPN--------P---EPIRPFAIPLLNTAILLGSGFRVTWAHHALIE--------------------------EYLDAPFTIADGIYGSIFFVTTGFHGLHVIIGTIFLRVNLFRVIGHHFSVSHHLGFEFGA----------------------
>Dmel_FBpp0100180
-THSNHPFHLVDYSPWPLTGAIGAMTTVSGMVKWFHQYDISLFVLGNIITILTVYQWWRDVSREGYQGLHTYAVTIGLRWGMILFILSEVLFFVSFFWAFFHSSLSPAIELGASWPPMGIISFNPFQIPLLNTAILLASGVTVTWAHHSLMENNHSQTTQGLFFTVLLGIYFTILQAYEYIEAPFTIADSIYGSTFFMATGFHGIHVLIGTTFLLVCLLRHLNNHFSKNHHFGFEAAAWYWHFVDVVWLFLYITIYWWGG
>Dpul_123676
------------------------MGLTSG-------------LLKLVMLVLVSFQWWRDVVREALMGQHTSIVELGLRWGIILFIISE-------------------------WPPLGILAFSPFGVPLLNTVVLLSSGVRVTWAHHRIIRNNHNQALVSLAITVVLGIYFTILQGAEYLEASFTFADSVYGSSFFLATGFHGFHVLIGTAFLLVCLIRLTKFNLNKAHHFGFEAAA----------------------
>Drer_ENSDARP00000087875
-AHQAHAYHMVDPSPWPLTGAVAALLMSSGLAIWFHLHSMTLIVLGMILLILTMIQWWRDIIREGFQGHHTPPVQKGLRYGMILFITSEVFFFLGFFWAFYHSSLAPTPELGGCWPPTGLTTLDPFEVPLLNTAVLLASGVTVTWAHHSLMEGERKQAIQSLALTILLGLYFTALQAMEYYEAPFTIADGVYGSTFFVATGFHGLHVIIGSTFLAVCLLRQVLFHFTSDHHFGFEAAAWYWHFVDVVWLFLYVSIYWWGS
>Emul_900000000
M-------------VVPVFGASFVGLGLVGLFMWK----SVFVVLICVGLLIVIFLYDGLS----------FMIH-HYESAFWLFVLSEVAIFGSFLTCCLFFD---------CWC-YSS-LSSSLEIPFVGCFVLLGSSVTVTGFHHLLGWR---FCDLFLFMTIVLGLSFVVLQILEMEEIGFNVVDGSFYSSSFCTVGLHFSHVVLGVIGLVTLFFVG-SSNFD----YSCTVLTWYWHFVDYIWLLVYTVVYVC--
>Esil_CBH32009
-------------------AAFGGLSLTFGGVLFMHNGGGELLCLGVFTILYVMFTWWRDIIREAFEGQHTYAVQQGLRMGMILFIVSEVMFFFAFFWAFFTSSISPVFNIGGVWPPTGIIAISPWGLPFVNTILLLSSGASVTWAHHAIVGGFKKEAMQGLGITLGFAIAFTAMQGFEYSAAPFSMSDGVYGSVFYMATGFHGFHVIIGTIFLSICTIRLFLGHFSRQHHFGFEAA-----------------------
>Esil_CBH32014
-------------------AAFGGLSLTFGGVLFMHNGGGELLCLGVFTILYVMFTWWRDIIREAFEGQHTYAVQQGLRMGMILFIVSEVMVFFAFFWAFFTSSISPVFNIGGVWPPTDIIAISPWGLPFVNTILLLSSGASVTWAHHAIVGGFKKEAMQGLGITLGFAIAFTAMQGFEYSAAPFSMSDGVYGSVFYMATGFHGFHVIIGTIFLSICTIRLFLGHFSRQHHFG---------------------------
>Esil_CBH32017
-------------------AAFGGLSLTFGGVLFMHNGGGKLLCLGVFTILYVMFTWWRDIIREAFEGQHTYAVQQGLRMGMILFIVSEVMFFFAFFWAFFTSSISPVFNIGGVWPPTDIIAISPWGLPFVNTILLLSSGASVTWAHHAIVGGFKKEAMQGLGITLGFAIAFTAMQGFEYSAAPFSMSDGVYGSVFYMATGFHGFHVIIGTIFLSICTIRLFLGHFSRQHHFGFEAA-----------------------
>Esil_CBJ18015
MMVQRHPFHLVDPSPWPLVAAFGGLSLTFGGVLFMHNGGGELLCLGVFTILYVMFTWWRDIIREAFEGQHTYAVQQGLRMGMILFIVSEVMFFFAFFWAFFTSSISPVFNIGGVWPPTDIIAISPWGLPFVNTILLLSSGASVTWAHHAIVGGFKKEAMQGLGITLGFAIAFTAMQGFEYSAAPFSMSDGVYGSVFYMATGFHGFHVIIGTIFLSICTIRLFLGHFSRQHHFGFEAAAWYWHFVDVVWLFLFLTIYWWGF
>Ggal_ENSGALP00000034618
-AHQAHSYHMVDPSPWPIFGAAAALLTTSGLIMWFHYSSTTLLTMGLLSMLLVMLQWWRDVVRESFQGHHTPTVQKGLRYGMILFITSEAFFFLGFFWAFFHSSLAPTPELGGQWPPTGVKPLNPLEVPLLNTAILLASGVTVTWAHHSITEGNRKQAIHALTLTILLGFYFTALQAMEYHEASFSIADSVYGSTFFVATGFHGLHVIIGSSFLTVCLLRLIKFHFTPNHHFGFEAAAWYWHFVDIIWLFLYMSMYWWGS
>Hmag_YP_002221529
-EKYYHPFHLVNPNPWPFCISMGVLYLTLNTVAYFHKGFYYPLLLSFILIILFMILWFTDIFVESLEGAHTKLVLTGLKLGFILFIISEILFFFSFFWAFFHSSLSPSVEIGINWPPLGIITLNPFSIPLLNTIILLSSGVSVTWCHHSLIQKNRNQSLISLIITITLGLLFTFLQALEYLESNFCISDSVYGSIFFVATGFHGIHVIIGTIFLSVCLLKIYFSHFTNSRHFTFEAASWYWHFVDVVWLFLYICIYWWGS
>Hrob_174267
M-LS-RQKRVRRISGDPVDG-----VVVQGPVDGL-ATGY-------------------SVAVQGIDG-RTTCRPRGWRFG--------------------------------TWN-VGTEVVEELQ----RRMVDVAALQEVRWKGEGTRFG-AKGGRYKLWWKGDDGLYFTLLQSNEHYSSRFTIADSIYGTTFFVTTGFHGAHVIIGSTFLAICLIRVIKN------------------------------------
>Hrob_70062
----------------------------------------------------------RDVTREALIGNHTSYVVNGLRIGMLLFICN---------------------------PP------------------------------------N-------------------------Y------------------------------------------KLHFD---------------TCDLIKI---------GI
>Hsap_ENSP00000354982
-THQSHAYHMVKPSPWPLTGALSALLMTSGLAMWFHFHSMTLLMLGLLTNTLTMYQWWRDVTRESYQGHHTPPVQKGLRYGMILFITSEVFFFAGFFWAFYHSSLAPTPQLGGHWPPTGITPLNPLEVPLLNTSVLLASGVSITWAHHSLMENNRNQMIQALLITILLGLYFTLLQASEYFESPFTISDGIYGSTFFVATGFHGLHVIIGSTFLTICFIRQLMFHFTSKHHFGFEAAAWYWHFVDVVWLFLYVSIYWWGS
>Isca_XP_002401674
MITKSHLFHIVDPSPWPVLTSFALLLLVIGGVSFMHGFNIYILSAGVISVGYCLYSWWKDVVKEGVEHQHTSPVRKGLQIGMALFILTEIVFFGVFFASFFKSSLSPVGVKQGIWPPPTIKTFDPFDIPFINTLILLLSGTTVTWAHYALEEKNQKDCVTALALTILLGIFFTTMQAYEYYHAAFKFTDGIYASNFYLATGFHGAHVIIGTIFLIVCYFRAKRGDFTGNGHLGFEFAAWYWHFVDVVWLFLFTFVYIFGS
>Kfla_705
-NSQKHPFHLVDPSPWPLFGSLGALASTMGGVMYMHSGGGSLLSLGLGMLIYTMIVWWRDVVREAYEGHHTGLVQIGLRYGMILFIVSEVMFFLAFFWAFFHSSLAPTVEIGAIWPPKGIEVLNPWGIPFLNTLILLSSGAAVTWAHHAILAGNKQQAIYGLVATILLATLFTGFQAMEYVEAPFTISDGIYGSTFFLATGFHGFHVFVGTLFLLVCCIRQAMNHFTPKHHFGFEAAAWYWHFVDVVWLFLFVSIYWWGG
>Lcha_ENSLACP00000021811
-AHQAHAYHMVDPSPWPITGATAALLVTSGLAAWFHFNSMILILMGLTLLLLTMYQWWRDIIRESFQGHHTLPVQKSLRYGMILFITSEVFFFLGFFWAFYHSSLAPTPELGGLWPPTGITPLDPFEVPLLNTAVLLASGITVTWAHHSLMEGQRKEAIQSLFITVLLGLYFTALQATEYYESPFTIADGAYGSTFFVATGFHGLHVIIGSTFLIVCLVRQTQYHFTSNHHFGFEAAAWYWHFVDVVWLFLYVSIYWWGS
>Mbre_NP_696991
-AKHYHPYHLVEPSPFPYMASFSALGLTVGAVMYFHSYGGTLLSISAILLTYVAYLWWRDIVREAFQGHHTIVVQKGLRLGMLLFIVSEVMFFFGFFWAFFHSSLGPEISIGAVWPPLGIQPIEAMGVPLLNTAILLTSGATVTWSHHSIIAGNRYNTILALILTVVLAFIFTILQGMEYDEATFTIADSVYGSVFYMLTGFHGFHVLVGTIFLTVCLFRIIRSHYTKNHHNGFEAAIWYWHFVDFVWLGLFVIVYWWGS
>Mmus_ENSMUSP00000080997
-THQTHAYHMVNPSPWPLTGAFSALLLTSGLVMWFHYNSITLLTLGLLTNILTMYQWWRDVIREGYQGHHTPIVQKGLRYGMILFIVSEVFFFAGFFWAFYHSSLVPTHDLGGCWPPTGISPLNPLEVPLLNTSVLLASGVSITWAHHSLMEGKRNHMNQALLITIMLGLYFTILQASEYFETSFSISDGIYGSTFFMATGFHGLHVIIGSTFLIVCLLRQLKFHFTSKHHFGFEAAAWYWHFVDVVWLFLYVSIYWWGS
>Ngad_9424
MNTQKHPFHLVDPSPWPLVAAFAAFTVTSGGVLYMHNGGGFLLFVGFLFLLFVMYTWWRDIVREGFEGQHTKAVQSGLRMGMILFIVSEIMFFLAFFWAFFHSSLAPVPEIGGVWPPKAIEVMSPWGIPFLNTIILLTSGATVTWAHEAIIHNRREDALSSLIYTILYAIYFTSFQVYEYYHAGFAMSDGIYGSVFYMATGFHGFHVFVGTCFLIVCAIRLYNYHFTVEHHFGFEAAAWYWHFVDVVWLFLFVSIYWWGG
>Nlon_comp43687_c0_seq1_m.67144
---------------------------------------------------------------------------------VILFIVTEVMFFFGFFWAFFHAALSPTVEIGCIWPPVGITVFHPFEVPLINTMLLLLSGVAVTWSHHAMVEGYSQEAVMGLIVTVILASIFTVFQGYEYLE------------------------------------------------------------------------------
>Nspp_Unigene17260_50633
-SVQKHGFHLVDPSPWPFVGSIACFMTTIGAAMYMHSGGNLLLISGIIMVLVTMILWWRDIIRESYQGLHTYVVQRGLRYGMILFIISEVFFFVAFFWAFFHSSLAPSVELGAIWPPKGIEALNPWEVPLLNTVILLSSGATVTWAHHAMISGDRSGAIIGLSLTVLLALIFTALQGLEYYEAPFTIADGIYGSTFFIATGFHGLHVIIGTIFLTVCLIRLYHYHFTK--------------------------------
>Ntab_1930
-ESQRHSYHLVDPSPWPISGSLGALATTVGGVMYMHSGGATLLSLGLIFILYTMFVWWRDVLRESFEGHHTKVVQLGLRYGFILFIVSEVMFFFAFFWAFFHSSLAPTVEIGGIWPPKGIAVLDPWEIPFLNTLILLSSGAAVTWAHHAILAGKEKRAVYALVATVLLALVFTGFQGMEYYQAPFTISDSIYGSTFFLATGFHGFHVIIGTIFLIICGIRQYLGHLTKEHHVGFEAAAWYWHFVDVVWLFLFVSIYWWGG
>Ntab_2583
-ESQRHSYHLVDPSPWPISGSLGALATTVGGVMYMHSGGATLLSLGLIFILYTMFVWWRDVLRESFEGHHTKVVQLGPRYGFILFIVSEVMFFFALFRASSHSSLAPTVEIGGIWPPKGIAVLDPWEIPFLNTLIPLSSGAAVTWAHHAILAGKEKRAVYALVATVSLALVFTGFQGMEYYQAPFTISDSIYGSTFFLATGFHGFHVIIGTIFSIICGIRQYLGHLTKEHHVGFEAAAWYWHFVDVVRLFLFVSIYWWGG
>Opar_4703
MNFQLFPFHLVSFSPWPLLISLSLMSLALTLGLTMHNGNVYWLMLSLTTVLATIFLWTRDIVTEGYLGDHTIAVRRGLNIGFMLFVVSEMLIFASLFWAYFHSAMSPTIELGASWPPAGIQSIKPTELPLLNTIILLASGASVTWAHHAILYKDRKGTLLGLLLTTMLIVVFVLCQVLEYTFATFTIADSVYGSVFYAATGLHFIHMVMLALMLMVCYFRMYFYHFTNTHHLNLETTITYLHILDIIWLFLYIVFYWWGS
>Otau_YP_717297
-NQQKHPFHLVDPSPWPFLASFAALVTTFGGVMYMHGGGDSLAASGFLLILYTMFVWWRDIIREAYQGHHTTTVQAGLKSGMILFIVSEIMFFLAFFWAFFHSSLAPTVEIGAVWPPKGIDVLNPWEIPFLNTLILLTSGATVTWAHHAILAGQKTQGIMSLIFTVILAAVFTGFQVVEYVEAPFTITDGIYGSTFFMATGFHGFHVFIGTVFLAICLLRLVANQFSTHQHFGFEAAAWYWHFVDVVWLFLFVAIYWWGG
>Pema_ENSPMAP00000011437
-SHQAHAYHMVDPSPWPLTGAGAALLMTSGLAMWFHKNSCILMTLGLILMLLTMYQWWRDIVREGFLGHHTSPVQQGLRYGMILFIISEVCFFAGFFWAFYHASLAPTPELGLTWPPTGINPLNPFEVPLLNTAVLLASGVSVTWAHHSITEKNRTETTQALTLTVLLGLYFTALQIMEYYETPFTMADGVYGSTFFVATGFHGLHVIIGSLFLLTCLLRHLQYHFTSKHHFGFEAAAWYWHFVDVVWLFLYISIYWWGS
>Pfal_Q7HP05_Q7HP05
L---HRSYKFILFSSYPALTSL------YGTSLKY-SVG-ILFTFNPIILLIFVY-----SIRES-----FYSVFSSLTSGMLSIIISEALLFFTYFWGILHFSLSPY--------PEGI-ITSSRMLILTITFILASASCMTACLQVFIEKGMSFEISSIICIIYLLGECFASLQTTEYLHLSYHINDTVYTTLFYCVTGLHFSHVVIGLLLLIIYFIRIIEIYDTSTEWHTDQITILYWHFVEIVWLFIEFLFYSE--
>Phal_14300
M------------------------------------------------------TWFRDIVREAYEGQHTKQVQLGLR-------------------------NAPTPEIGSLWPP---Q---------------LSRGLIIQL--------------------------FLVIEKMQF--------------------------------------------------------------------------------
>Ppal_ABX45141_1
MHIKRHPYHIVKASMAPLLTSLPLGIFVLSYFQVIHS-T-LGLNSAIIAFILGLLIWGISINYDSLDQQHTFEVKKGIIIGMLLFIASEVMFFFSFFWSFFYISLSPTVAIGCVWPPYGLHVYNYLGLPLLNTVLLLLSGAILTDAYTLLTEGDNNLIIQRLFLTLLCAFVFLYCQGVEYVNAPFSLNDGIYGSLFFLLTGFHGFHVLIGSILISITTVRFLVGNFNKNRSTGFACTLFYWHFVDVVWLFLYVVIYWWSS
>Ppal_YP_209604_1
MHIKRHPYHIVKASMAPLLTSLPLGIFVLSYFQVIHS-T-LGLNSAIIAFILGLLIWGISINYDSLDQQHTFEVKKGIIIGMLLFIASEVMFFFSFFWSFFYISLSPTIAIGCVWPPYGLHVYNYLGLPLLNTVLLLLSGAILTDAYTLLTEGDNNLIIQRLFLTLLCAFVFLYCQGVEYVSAPFSLNDGIYGSLFFLLTGFHGFHVLIGSILISITTVRFLVGNFNKNRSTGFACTLFYWHFVDVVWLFLYVVIYWWSS
>Ptri_YP_005090327
FLRTTHTYHLVDPSPWPLVASLGAFMLTTGGVLYMHKGGWNLFINGFFLILYVMYTWWRDIVREAFEDQHTIAVQKGLRLGMILFIVSEIMFFFAFFWAFFHSSIAPAHTIGGVWPPKAISLIKTFTVPLTNTFILLASGVTITWAHHALLARAKKQTLVALLLTLMLAVLFTVLQGLEYVNAPFNISDGIYGSCFYLATGFHGFHVFIGTIALFVSFVRIVLNHFTNKHHFGFESAIWYWHLVDVIWLFLFINVYWWSN
>Rirr_64177
M-FQPHPYHLVEPSPWPLAGAIALLITTVSAVCYFHGHGGVFLTIGLLGVLSTMGLWWADVIREGFLGHHTVRVQQGLILGIILFIVSEVFFFLSIFWAFFDSALAPTVELGCSWPPAGIQPIDPWELPLVNTILLLSSDATVTWSHHSLIAGDRKNALLALIYTIVLALIFTGVQLYEYYNAPFTISDGAFGSCFFFGTGFHGGHVLIGSIFLGVGLYRLINYHLTKHHHVGYEGAILYWQFVDVVWLFLFIFVYVWGG
>Scer_1388
MRHQQHPFHMVMPSPWPIVVSFALLSLALSTALTMHGGNMNMVYLALFVLLTSSILWFRDIVAEAYLGDHTMAVRKGINLGFLMFVLSEVLIFAGLFWAYFHSAMSPDVTLGACWPPVGIEAVQPTELPLLNTIILLSSGATVTYSHHALIAGNRNKALSGLLITFWLIVIFVTCQYIEYTNAAFTISDGVYGSVFYAGTGLHFLHMVMLAAMLGVNYWRMRNYHLTAGHHVGYETTIIYTHVLDVIWLFLYVVFYWWGV
>Skow_YP_337786
--TQRHPFHLVDQSPWPLTGATAALFTTVGIMVWFHFNTPFLTLFGVVMVILTMFQWWRDVVRESYEGQHTSEVGSGLRWGMILFITSEVLFFFAFFWAFFHSSLAPTIELGTCWPPTGIDPINPFQVPLLNTAVLLASGVTVTWAHHSIIAANRPEAIQALLITVLLGLYFTALQIFEYYQAPFTIADAVYGSTFFVATGFHGLHVIIGTTFLLICLVRQLKFHFSENHHFGFEAAAWYWHFVDVVWLFLFISIYWWGS
>Sman_CCD63157
M-------------YF-----SLVNLVLFFAVLPC----FYHPFIMTVVLCVWVYLFRKYVVWD------IFMLRISCKMAFWLFLASELIVFLTIIFCCFWYI---------KGS-SVA-ISYPLGIPILETYLLIMSSFFISAFHSNLASV---NGRIFVYLSLVCSLLFIFFAVDEFLNSVVNSLCDPYYASCFMLVGLHLSHVILGSFGLYELSGFQ-LSSFI----WKNNMLIVYWHFVDYIWLLVYLVVYIV--
>Smoe_XP_002994289
----------------------------------------------------------RDVIREPHAGLHSACVHQGHRYGLLTPTAPEVTSPIAPPWASLHSAPGPAVESGAIRPPHGLMVPDPRGIPPPNTPIPPGPGASVTRAHHALFAGSEEAAVNAPAATIRPAPLPALPQAMEHRDAPPTTSDGTHGPTLPVATGSHGAHATTGT-------------------------------------------------
>Spom_4961
MKFQGHPYHIVSASPWPFFLSVVLFFNCLAATLYLHGHSSVFFGISFLGLLATMYLWFRDMSTEAIHGAHTKAVTKGLKIGFMLFLISETFLFASIFWAFFHSSLSPTFELGAVWPPVGIKTIDPLEVPLLNTVILLTSGASLTYAHYSLIARNRENALKGLYMTIALSFLFLGGQAYEYWNAPFTISDSVYGASFYFATGLHGIHIIVGTILLLVATYNIYTYHLTNTHHNGFECGIYYWHFCDVVWLFLYLTIYIWGS
>Tadh_XP_002119092
MNPAQDERF-----------------------------------------------------PD----THRGVYSKT-IFGFWVYLLSDFMLFATLFAAYAVLRNAT---YGG---PTAK-DLFNIHYTLIQTVVLLCASLTAGMGGVFAHKRRKIPTIICFTLTFIVGLVFMAMEWGEFTHSGSGWQRSAFLSSYFTVVGTHGLHVIFALLWVIVLLPPVFKDGLNPVNIRRLTCLRMFWQFLNVVWIFIFTIIYLMGV
>Tadh_YP_654092
-SLVYHPYHLVDPSPWPFVGASGAFLFTSGAVILFHYNDYRLALTGLFLIIITASAWWRDVIREGHQGHHTQVVVRGLKLGMLLFILSEVCLFLAFFWAFFHSSLAPSVELGSVWPPLGIEALDPFAVPLLNTTILLSSGATVTWAHHAIIGGNRTNAVIGLLMTVLLGIIFTGLQAFEYKEASFAISDSVYGSTFFMLTGTHGLHVLVGTTFLIVCFIRLLSNQFTNSHHLGLEAAIWYWHFVDVVWLFLYVFVYWWGS
>UP000000229_145
MHESHENYYVPAQSKWPIVATIGLLVSFYGVGTWFNDNGPLIFFVGGLILAWMLFGWFGNVIKESRAGLYSAQMDRSFRWGMSWFIFSEVMFFAAFFGALFYIRMWSGPGFEYSWPSKLFAVIDPWHLPLVNTILLVSSSFTITFAHHALKKNHRGPLKAWLAATIVLALAFLFFQVEEYIELGLTLGSGIYGATFFMLTGFHGAHVTLGTIILIVMLVRIMRGHFSADQHFGFEAAAWYWHFVDVVWLGLFVFVYVL--
>UP000000233_4029
MQTTHEQYYVPDQSKWPIIATIALLVTFYGLGSWFNDNGPLIFFVGALLIAYMMFGWFGAVVKESRAGLYSAQMDRSFRWGMSWFIFSEVMFFLAFFGALFYIRYWTGPGFEYSWPPKLYGTISAWGLPLINTILLVSSSFTLTWAHHALRKNNRQHLKIGLGLTVLLGVAFLILQIEEYVHLGLTLGSGIYGATFFMLTGFHGAHVTMGAIILTVMLVRILRGHFSPEQHFGFEAAAWYWHFVDVVWIALFVFVYVI--
>UP000000245_2579
MGHVPHPYHLVEPSVWPLTGAMSAILIATGIIFVAHFNDYWFLIAGFIGAVSTMFVWWRDVVRESTPGLHKLVTQIGLRYGMALFISSEVMFFVSFFWAYFNFFFFPAHMHQPVWPPAHITTIDPFAVPLFNTMVLLLSGTTITWAHHALIEGDRRGLIQGLGCTIILGLAFLCGQTYEYTHSPFNFHGGIFPSVFFIATGFHGFHVIVGTSFLIVNFFRALKNQFTQKRHFGFEAAAWYWHFVDVVWLFLFVCIYYFGR
>UP000000270_2808
MHAKHHDYHVVDPSPWPIIGAIAAFVGASGAVLWMHGGSALPMSLGLLGICYTMFGWWRDIVREGHIGFHTNVVQIGFRYGTILFIASEVMFFVAWFWAFFDASLFTGEFTGGVWPPKGIEPLSPWHLPLLNTLILLTSATTLTWAHHALLEGDRQGVKWGLWCTVGLGLIFSLCQAYEYLHVHFAFSGNIYGATFFMATGFHGFHVIVGTIFLIVCLLRVYLGDFTPQKHFGFEAAAWYWHFVDVVWLFLFTFIYVWAA
>UP000000276_811
M----------------------------------------------------------------PQRVAALNRPNMVSVGTIVFLSQELMFFAGLFAMYFTSRANGIG---GSWKEEAGHLNVPYA--LVITVILVSSSVTAQFGVFAAERGDVFGLRRWFSLTILLGAIFLLGQSYEYYHHGMTIPSSVYASAFYITTGFHAAHVLAGVLAFVVVLLRISKSKFTPAQATAAMVVSYYWHFVDVVWIGLFITIYFI--
>UP000000321_1145
MHAK-HDYHIIDPSPWPFIASAGAFIMMIGLVGFMRYAGPWIFFLGLAIVLYVMFGWWSDTIKEGQEGAHTRAVSLHLRYGMIMFIASEVMFFVAWFWAFFDASLFPNEVLGGQWPPQGIEVLDPLHLPLFNTITLLLSGTTVTWAHHALLHNDRKGLIWGLALTVVLGVIFSYVQYYEYAHAPFAFGGSIYGSTFFMATGFHGFHVLVGTIFLAVCLLRAVKHQFSPQKHFGFEAAAWYWHFVDVVWLFLFFCIYVWGS
>UP000000329_1523
MQAKAPHYFVPGPSRWPMMAGISMLITMIGASAWVNGWAPYVNILGILMVLVVLYYWFGDAIRESESGLYSERIDLSYRWSMSWFIFSEVMFFAAFFGALFYARSITMPDFAGQWGPAGTTTMGPFPIPTINTLLLLTSGVTLTISHHAMRAGHRTQTAVWLFLTILLGAVFMGFQAYEYIHLNLKLSSGIYGSTFFMLTGFHGFHVTMGAIMLSVVLYRVLRGHFTPTHHFAFEGAAWYWHFVDVVWLGLYVVVYWL--
>UP000000361_4175
-HVKNHDYQILPPSIWPFFGAIGAFVMLTGAVAWMKGEGPWMFLIGLVGVLYVMFGWWADVVNEGETGEHTPVVRIGLQYGFILFIMSEVMFFVAWFWAFIKNALYPMGIKDGVWPPEGIVTFDPWHLPLINTLILLLSGVAVTWAHHAFVHGDRKTTINGLIVAVILGVCFTGLQAYEYSHAAFGLADTVYAGAFYMATGFHGAHVIIGTIFLFVCLIRLLKGQMTQKQHVGFEAAAWYWHFVDVVWLFLFVVIYIWGR
>UP000000366_3099
MHGQTPYYFVPGPSRHPIMAAIGLLFVIFGAGQWVNGWGAYVLLFGLLWWAFVLQQWFRQAIGESEGGQYSDRIDVSFRWSMSWFIFSEVMFFAAFFGALYWTRVHSVPDFKAVWPPAGITTMGPFWLPTINTALLLTSGVTLTIAHHALRENHRGKTIAFMWLTVLLGLTFLFVQGYEYHHLNLKLSSGVFGSTFFMLTGFHGFHVFVGMLMLLFITIRLMKGHFTPERHFGFEGAAWYWHFVDVVWLGLYVVVYWM--
>UP000000383_2438
--MKTSRYYLPAPSWWPIVGSVASLMLASGFLLLLQHAGPYLMLAGAFVLAVMLFGWFGAVIRESIADKFNDQVDVSYRWGMSWFIFSEVMFFAALFGTLFYTRHFSVPDYHATWPP-GLTPMAAWGIPAINTLILLSSGATVTWAHWGLKKNNRLQLKIGLALTILLGVIFLVLQAHEYLS-DFSLKTGVYGATFYLLTGFHGAHVTLGAIMLSVILGRVLAGHFSEKRHFAFEAVSWYWHFVDVIWLLLFVFVYWL--
>UP000000466_2179
M-ATEGTYYVPEQSKLPIFASLGLFLTVFGAAHWINGNGPMIFMAGGFIMAVVLWNWFATVIDENMNGLNSAQLKRSYVWGMGWFIFSEVMFFAAFFGALYYIRTFALPGFENQWPAATVQVENVWTLPLWNTIVLLTSSVTVHFAHTAIKNDNRKGFNLWLGITVALGLGFLVLQALEYGHLGLTLESGIYGTTFFMLTGFHGAHVTLGTIMLLVMWLRSLKGHFKSDDNFGFEAASWYWHFVDVVWVGLFIFVYVFG-
>UP000000494_1499
MHAKHHDYHLVNPSPWPLASSVSALIMAVGAIVWMRTKGPWLFAIGMTAVVASAWAWWIDVIREANQGYQTPVVQLHLRYGMILFIASEVMFFVAWFWAYFDFAFFPAGVFGGKWPPVPVHTFNPWGLPLVNTLILLTSGCTVTWAHHALLKNDRRGLVIGLVLTVILGMTFTACQALEYSHAGFSFPGHSYGATFFMATGFHGAHVIIGTIFLLVCLIRALRGAFTPQQHFGFEAAAWYWHFVDVVWLFLFACIYVWGA
>UP000000496_2369
M-QSKHEAL-----------------------------------------------------PD----PFSDEYSRT-VFGFWVYLLTDFMMFATIFAVYAVLHKNT---FGG---PGPR-ELFDLPMVLNQTWILLVATFFVGLGGASAHRNSRRAAITYFVFSFLLGVIFLWLQGCDMARQGATWKSNGFLSSYYTLIGTFDVHIIFGLLWTIVLIFPVMKRGLDIVSVRRLTCLRMFWQFLNIVWIFIFSVVYLIGV
>UP000000501_1783
-SQESGHYYVPAPSAYPIIGSTALLFLGSGAALTMNKLGYGLLAVGFSILIYMLFGWFGTVARESESGKFNQQVDRSFRWGMSWFILTEVMFFCAFFGALFYMRNLSIPTYSGAWPP-GITPMGAWGLPAFNTLLLLLSGVTVTLAHHALRENRRDGLKNWLLATIFLGALFIGCQAYEYMHLNLKLTTGAYGSTFFMLTGFHGFHVTVGAIMLTVIYFRSLAGHFTPEHHFGFEGVAWYWHFVDVVWLGLFIFVYLM--
>UP000000529_819
M-SSPDIRA-----------------------------------------------------PD----PHQDTFSKT-YFGFWMYLMTDCLLFATLFCTYAVLHKST---FGG---PSSH-ELFQLPTAFIETLILLLSSMTCGLSMLAAVKSQKKYVIGWLIITFCLGSSFLFLEIQEFSLEGNGFDRSAFLSSFFTLVGTHGLHITFGLLWMIVMIAQVIYQGITLSTFRRLALFSLFWHFLDLIWISIFTFVYLLGV
>UP000000531_1836
M---HDANT-----------------------------------------------------ID----SRTHEGELN-KLGFWIFLTAEFALFGTLFATLLTLQGGG---YGG---KLTT-DLFELHLILIMTFALLISSYTCGIAIYYMRQEKQNLMMFWMIITVILGLVFVGFEIYEFAHEGVNPTIGSFWSSFFILLGTHGAHVSLGIVWVICLLIQIGTRGLDSYNAPKLFIVSLYWHFLDVVWVFIFTAVYMIGM
>UP000000552_1181
MHAKHHDYHLVDPSPWPFLGSIGALVMAFGGVALMEYANPWLFFIGLVIVLYTMFAWWSDTIKEAHEGHHTRVVSLHLRYGMIMFIASEVMFFVAWFWAYFDASLFAGEFTGGVWPPKGMEVLDPFHLPLYNTIILLLSGTTVTWAHHSLIHGDRKGLINGLVLTVGLGMLFTMVQAYEYIHAPFGFKDSIYGATFFMATGFHGFHVIIGTIFLLVCLIRAMKGDFTPKQHFGFEAAAWYWHFVDVVWLFLFSAIYVWGS
>UP000000556_5209
-MASHEHYYVPAQSKWPIIATIGMFITVFGLGTWFNDHGPLIFFVGALFLAYMLFGWFGAVVKESRAGLYSPQLDRSFRWGMSWFIFSEVMFFLAFFGALFYVRVLAGPTFEFTWPPKLFEVIDPWHLPLINTILLVSSSVTITIAHHALRRDHRGPLKFWMALTIVLGISFIALQAFEYYELGLTLGSGIYGATFFMLTGFHGAHVTLGTIILIVMFVRILRGHFNPEKHFGFEAASWYWHFVDVVWVGLFIFVYVL--
>UP000000557_2234
M-------------QSPISSNDAAMSQAIG-----HSHG-----------------------------GHGEHPDLR-MLGFTLFLISEGMLFVGLFVAYLTYRAAA-----PAWPPAGTPELEKI-LPAIFTVILVASSGVIMLAERALKHGDMGQFRLFWLLTTAMGTVFVAGQAYEWMHLEFGLKDGLFGGTFYVLTGFHGMHVIIGLLLQAVVFFRSFTNHYTPASHFGVGASSLYWHFVDVVWIFLFALLYII--
>UP000000605_3328
M-HN----H-----------------------------------------------------AA----SHDHPPSHS-VFGFWLYLMTDCVLFAALFATFAVLGNQF---AGG---PTAK-DLFDIPGVALETAALLLSSITYGFAMIGAHQRRRGAVFGWLAVTFVLGAAFLAMELREFSHEGAGPQRSAFLSSFFTLVGTHGLHVTAGLVWMAVLVAQALRPELTERDIRRLTCLSLFWHFLDIVWICVFSFVYLASV
>UP000000609_121
-MGAHGTYYIPKPSHWPLVGSIGLTTTLVGAACWLHHYGPYVFIAGLCILVAMMFGWFGQVIYENSKGLYDLQVDRSFRWGMCWFIFSEVCFFGAFFGALFFTRYWSVPEFKAIWPNQTFEAMGAWGLAAINTIILLTSGVTITWAHWALKLRKRTQLLTGMSLTIALGVLFLMLQSYEYHEMNLTLDAGIYGTTFFMLTGFHGLHVTIGTIMLIVILVRCKKGHFTPERHFAFEGVAWYWHFVDVVWLFLFVFVYWL--
>UP000000742_621
MEEKTFPAE-----------------------------------------------------PE----KATLEGKNK-FLGFWFFLGGETVLFASLFATFLALRDSV---ANG---PTAE-ELFKMPIVFLATMLLLTSSLTSVYAMHHMRNFDFKKMQLWLGITVLLGAGFLALEIYEFTEEGFKFSTSAFSSSFYTLVGTHGGHVAFGLLWIITLMVRNAKRGLNLYNAPKFYVASLYWHFIDVVWVFIFTVVYLMGM
>UP000000756_2837
M-TDTQGAH-----------------------------------------------------ED----GHHDAGANK-VFGFWIYLMSDCILFATLFATYAVLVNGT---AGG---PSGK-DIFELPFVFAETMLLLLSSITFGFGMLAMNKNKVAAVNTWLFITFLFGAGFIAMEIYEFHHEGYGPDRSGFLSAFFTLVGTHGIHVTSGLIWIIVMMVLVAKKGLTDRNRTRLMCLSLFWHFLDVVWICVFTVVYLMGV
>UP000000812_1372
M-ISDMHNS-----------------------------------------------------DH----AHHDTGDNT-VFGFWVYLMSDCLIFAGLFATYAVLVGAT---VDG---PTAK-ELFDLKFVLIETFLLLFSSLTFGFAMIAAHKRHIPALYGWLMVTALFGLGFLGMELYEFHHEGAGPGRSAFLSAFFTLVGTHGLHVASGLLWMLILVIQIVKNGLTPRNNTRLACLSLFWHFLDVIWIGVFTIVYLLGA
>UP000000813_1766
MHQKNHDYHIIDPSPWPLLASIGAFIMTFGGVCYMRYANPWLFYIGLVIVLYVMYAWWADTIKEANEGSHTRVVSLHLRYGMIMFIASEVMFFVAWFWAYFDASLFPHEYTGGQWPPKGIEVIDPWHLPLYNTVILLLSGTCVTWAHHALLHNDRKGLISGLALTVALGVLFSTVQVYEYIHAPFDFKNSIYGATFFMATGFHGFHVFVGTVFLLVCLFRAIAGGFTPKQHFGFEAAAWYWHFVDVVWLFLFFAIYIWGG
>UP000000817_2710
MSVENKNLP-----------------------------------------------------IE----YRSEQGRLN-ILGFWIFLGAEIALFATLFATYFVMRAGS---NAG---HPPA-EMFELWLVLIMTFLLLTSSFTCGLAIGEMRKGNVKMLTIYSIITLILGAGFVGFELYEFAHEGVTMQVGSYWSAFFVLLGTHGLHVTVGIFWISFILIQIKMHGLTPKTASKVFISSLYWHFLDVVWIFIFTGVYLLGM
>UP000000935_3927
MEQKTFPAS-----------------------------------------------------PE----KATLEGKNK-FTGFWLFLGGETVLFASLFATYLALRNST---MSG---PKPE-ELFDIKLVFAATMILLTSSLTSVYAMYHMKNFEFKKMQLWLGVTWLLGLAFLGLEIYEFRHEGHTFTSSAFGSSFYALVGTHGAHVTFGLLWIGSLMIRNAKRGLNLYNAPKYYVASLYWHFIDVVWVFIFTVVYLMGM
>UP000001014_4073
M-TDTAHAH-----------------------------------------------------EH----GHHDAGQNK-IFGFWVYLMSDCILFSILFATYAVLVNGT---AGG---PTGK-DIFELPFVLVETFLLLFSSITYGMAAIAMHKNNKSQVISWLALTFLFGAGFIGMELYEFHHNGMGPDRSGFLSAFFALVGTHGLHVTSGLIWMAVLMVQVARRGLTSTNRTRIMCLSLFWHFLDVIWICVFTVVYLMGA
>UP000001054_4957
MHQKNHDYHIIDPSPWPLLASIGAFVMAFGGVGLMRYANPWLFLIGLAIVLYTMFGWWSDTIKEGREGHHTRVVSLHLRYGMIMFIASEVMFFAAWFWAFFDASLFAGEYTGGVWPPKGIEVLDPWHLPLYNTVILLLSGTTVTWAHHALLHNDRKGLISGLTLTVLLGVLFSFVQGYEYAHAPFAFRDSIYGATFFMATGFHGFHVLVGTIFLLVCLFRALGGGFSQQHHFGFEAAAWYWHFVDVVWLFLFFSIYIWGG
>UP000001171_2481
M-AEQQSYYVPASSPWPIVGAVGLGLIAWGAGHTVIDYGSTVLTIGLVVIAVMLFGWFRDQINESMSGKYSNQLGDSYKQGMSWFIFSEVMFFAAFFGALFYARVIAVQEFVAQWPG---QAMGWYGLPAINTLILLASSVTCHFAHTGLEQNKRKQLTAMLGVTIILGCIFLYLQGAEYVHLNLTLDSGVYGNTFYMLTGFHGMHVTLGTVMLIIMFLRVLKGHFTPDNHFAFQATSWYWHFVDVVWLCLFVVVYIL--
>UP000001172_2386
MEEKTFPAA-----------------------------------------------------PE----RATLEGKNK-FLGFWLFLGGETVLFASLFATYLALKDKT---NGG---PSAE-ELFQMPVVFMATMLLLTSSLTSVYAIYHMKNFDFKKMQLWFGITVLLGAGFLGLEIYEFNEEGHKFTTSAFASAFYTLVGTHGSHVAFGLLWILTLMIRNAKRGLNLYNAPKFYVASLYWHFIDVVWVFIFTVVYLMGM
>UP000001185_2910
MHAKHHDYHLVNPSPWPLVGSASAFLMVFGAVFWMKSIGPYFFFAGVIGVLYTMLSWWRDVVHEAETGDHTRVVQLHHRYGMMMFIASEVMFFVAWFWAYFDAALYAAEFTGGHWPPKGVEAFDPWHLPLLNTLILLTSGTTVTWAHHALLNDDRKGLKYGLWLTIALGVLFSCVQAYEYAHAHFGFSGSIYSATFFMATGFHGAHVIIGTIFLAVCLYRAYLGQFSPRQHLGFEFAAWYWHFVDVVWLFLFAAIYVWGS
>UP000001225_4303
M-QAPHGSG-----------------------------------------------------HA----GHHDDGSKT-VFGFWIYLMSDLLIFSVLFATFAVLSKAT---AGG---PTGA-ELFDLSFVLVETMLLLISSFTFGMAMLNLHAGRARRVIGWLCVTFLFGAGFIGMEIYEFHHEGAGPQRSAYLSAFFTLIGTHGLHVTFGLVWIAVMVDMVRRHGLDSVNVRRLSCLSLFWHFLDIVWICVFTFVYLLGA
>UP000001275_1920
-GAKNHDYHILPPSFWPFMGSMSALVMAMGAVAWMHPWGGTGFLLGLLGVLATMFFWWADVIKEAHAGDHTPVVQLHLRYGMILFIASEVMFFLGWFWAFFDFSLFPTEPINGLFPSEGIEVLSAFELPLLNTLILLCSGTTITWAHHAIIHGDRDSFKKGLWLTILLGVLFTCIQAYEYMHAPFAFGETPYGSAFYMATGFHGFHVLVGTIFLIVCLVRAYKGHFTPRQHFGFEAAAWYWHFVDVVWLFLFIAVYVWGG
>UP000001355_3385
MHDSYANAP-----------------------------------------------------LE----YQSETGRLN-ILGFWIFLGAEIVLFSTLFATYFVLHGRT---AGG---VLPA-ELFDMKLVLIMTFLLLVSSFTCGIAVHEMRRGSTKGVVIWTILTLLLGAGFVGFELFEFFHEGASIHTSAYWSAFFVLLGTHGLHVSIGIFWITGVLFQIKKRGLTPQTASKIFISSLYWHFLDVVWIFIFTAVYLIGL
>UP000001426_3994
MHVKHHDYHLVDPSPWPFVGSVSAFVMALGAVSWMHHGAPIVFGVGVIGVLYTMASWWSDVIREAYQHDHTRVVQLSHRYGMILFIASEVMFFVAWFWAYFNAALFPADLFGGVWPPKGIETFDPWHLPLLNTLILLTSGTTVTWAHHALLQNDRKGLKQGLICTVLLGATFSCVQVYEYSHATFSFAGNIYGATFFMATGFHGFHVLVGTIFLLVCLIRAYAGHFTPKQHLGFEFAAWYWHFVDVVWLFLFVCIYVWGH
>UP000001436_2134
M-TNHGHAH-----------------------------------------------------DHA---HHHDAADTK-VFGFWVYLMSDLIIFASLFATFCVLRSAT---AGG---PDGK-ELFDLSYVLIETGILLVSSITYGMVMVGLQAGRKDQVMLWLGITFLLGAAFVGMEINEFHHEGAGPSRSAFLSSFFTLVGTHGLHVASGLLWIAVLMWQISRKGLTTTNSTRLACLSLFWHFLDVVWIGVFTVVYLLGA
>UP000001436_3164
M-THPEAAH-----------------------------------------------------PH----PHHDTGFNT-TLGFWLYLMSDCLIFAVLFATFGVLSGST---AGG---PGGR-QLFELPFVLAETMLLLVSSYTFGIALLKQDADAAPRMVRWLGVTFLLGALFVGMELYEFSHEGAGPGVSAYLSAFFTLVGTHGLHVTAGLLWLAVMMHQVRHFGLDGVVRRRLACLSLFWHFLDLVWICVFTFVYLREF
>UP000001436_4615
MRANAPYYFVPGPSRHPISASIGLLIVLLSAAAWVNAWAPWTFLIGLLWFLFVLRAWFADAISESEGGQYGDRVDASFRWSMSWFIFSEVMFFAAFFGALFYARTIAMPDFNALWPPAGTTTMGPWPIPTINTALLLTSGVTLTWAHHALREGKRAQVIQGMLLTVILGATFMCLQAYEYIHLNLKLTSGIYGSTFFMLTGFHGFHVTMGAIMLAVVLGRVIKGHFTPEHHFAFEGAAWYWHFVDVVWLGLYVVVYWL--
>UP000001565_597
MIKKNHPYHIVDLSIWPLAVSFSLLLSTLAAAMLIHNISKVALVVGVVCLLYSLFGWWYDVIKEALEKQHTKEVQHSLRIGMILFILSEIVFFVCLFCSFFYNKFFPAGAHKGIWPPDGIITPNPWTIPLLNTMILLLSSTTVSCAHYAIIENNQEITVKTLGYTVLLGIFFILMQIFEYIHLPFKFTDGIFASNFYIITGAHGLHVILGVLFLAVCYFRAKKGHFIPNNHLNFEFAVWYWHFVDVVWLFLFIFVYVLS-
>UP000001570_2165
MQEKTFPAS-----------------------------------------------------PE----KVTLEGKNK-FLGFWLFLGGETVLFASLFATFLALRNSN---AGD---PPTT-EMFDVTLVFIATMLLLTSSLTSVYAMYHMKNFSFGKMQLWLGITILLGAGFLGLEIYEFKHEGFTITSSALGSAFYTLVGTHGAHVAFGLMWISTLMIRNAKRGLNLYTAPKFYVASLYWHFIDVVWVFIFTVVYLMGM
>UP000001570_2307
MHEHNSNAP-----------------------------------------------------ME----YQSETGRLN-ILGFWIFLGAEIVLFSTLFATFFVLKNRT---AGG---VLPD-ELFEVNLVMIMTFLLLISSFTCGIAVHEMRRGSLKGVVIWTIITLLLGAGFVGCEINEFVHEGAALSTSAFWSGFFVLLGTHGTHVTIGIFWITGILIQLKKRGLTPQTSSKIFISSLYWHFLDVVWIFIFTGVYLMGL
>UP000001591_3342
MEGVKQPYHLVDPSPWPLLGAFAGGLLATGAILYMHDHGWAVLAAGFLAVLGVMAGWWRDVVRESVQRAHTPVVKIGLRYGMVLFIASEVMFFVAFFWAFFDASLYAAEATGGQWPPAGIEPINPFDLPLMMTVILLLSGSTVTWAHHAIIEGKQAQAVKALGITVALGALFTLFQLYEYSHASFGFADNIYSSTFYMATGFHGFHVLIGTIFLAVCWFRASRGHFTPQSHFGLEAAAWYWHFVDVVWLFLFVSIYWWGA
>UP000001596_762
MHQKHHDYHIIDPSPWPILASLGAFILTFGGVGYMRYAHPWLFYIGLAIILFTMFGWWADTIKEAHEGHHTRVVSLHLRYGMIMFIASEVMFFVAWFWAFFDASLFPHEFTGGQWPPKGVEVLDPWHLPLYNTVILLLSGTCVTWAHHAMLHNDRKGMISGLTLTVVLGALFSFVQFYEYMHAPFAFKSSIYGATFFMATGFHGFHVLVGTIFLLVCLFRALKGDFTPKQHFGFEAAAWYWHFVDVVWLFLFFSIYIWGG
>UP000001600_1338
MHQKKHDYHIIDPSPWPLLAAIGAFIITFGGVGFMRYAHPWLFFIGLALILYVMYGWWSDTVKEAHEGAHTRVVSLHLRYGMIMFIASEVMFFVAWFWAYFDVSLFPNEFLGGQFPPKGVEVLDPWHLPIYNTIILLLSGTTVTWAHHALLHNDRKSMIQGLTLTVLLGAFFSCVQAYEYAHAPFEFKNSIYGATFFMATGFHGFHVLIGTIFLLVCLIRAIKGDFTPKQHFGFEAAAWYWHFVDVVWLFLFFCIYIWGS
>UP000001624_221
M-TQHDAHA-----------------------------------------------------EH----GHHDAGANK-IFGFWIYLMSDCIIFATLFATYAVMVNNT---AGG---PAGK-DIFELPFVLVETALLLLSSITYGMAVIAMNNQNKGAVISWLALTFLFGAGFIGMEIYEFHHEGFGPNRSGFLSGFFTLVGTHGLHVTSGLIWMAVLMFQISKRGLSATNRTRIMCLSLFWHFLDVVWICVFTIVYLMGA
>UP000001693_3680
MKGATPYYYIPEPSRHPVMMSFGLFFVILGAGQWINSWGAYALAFGLMWVAFTMRQWFGEAAAESERGLYSDRIDVSFRWSMAWFIFSEVMFFAAFFGALYWARAQSVPDFKALWPPAGIQVVGPWPIPTINTALLLTSGVTLTIAHHALIAGQRAKTIAWMWVTVLLGIVFLGFQGYEYAHLNLKLSSGIYGSTFFMLTGFHGFHVFVGMLMLLFITIRLMKGHFTPTRHFGFEGAAWYWHFVDVVWLGLYLVVYWI--
>UP000001702_2873
M-TEHDAHA-----------------------------------------------------EH----GHHDAGANK-VFGFWIYLMSDCIIFATLFATYAVMVNST---AGG---PAGK-DIFELPFVLVETALLLLSSITYGMAVIAMNKENKGAVIGWLALTFLFGAGFIGMEIYEFHHEGFGPDRSGFLSGFFTLVGTHGLHVTSGLIWMAVLMFQIAKRGLNATNRTRIMCLSLFWHFLDVVWICVFTVVYLMGA
>UP000001726_2374
M-TEHDAHA-----------------------------------------------------EH----GHHDAGANK-VFGFWIYLMSDCIIFATLFATYGVMVNNT---AGG---PAGK-DIFELPFVLVETALLLLSSITYGFAVINMNKGQKGAVIGWLAMTFLFGLGFIGMEIYEFHHEGFGPDRSGFLSAFFTLVGTHGLHVTSGLIWMLVLMYQVAKRGLSDSNRTRIMCLSLFWHFLDVVWICVFTIVYLMGV
>UP000001820_3473
MHAKKHDYHIIDPSPWPFIASVGALVMALGAIAWMKAAASWLFLIGLLIILYTMFSWWSDTIREGQEGHHTAVVSLHLRYGMIMFIASELMFFVAWFWAFFDASLFPGDFTGGTWPPHGVEVLDPFHLPLYNTIILLLSGTTVTWAHHALLENDRKGLVAGLAVTVALGILFSFVQAYEYMHAPFAFSDSIYGATFFMATGFHGFHVIVGTIFLAVCLLRAMAGQFTPKQHFGFEAAAWYWHFVDVVWLFLFAFIYVWAS
>UP000001844_3292
-AHAHGEYYQPQPSYWPIIGSIGLFTGVAGFAAFLNGIGKYIMLAGIGILLFMMFGWFGAVIRESEAGLYNDQVDRSFRWGMIWFIVSEVFFFAAFFGALYYTRDLTLPEFTEAWPPQGVQSMAAWGVPALNTLILLTSGVTVTWAHWGLKQDNRQKLIIGLFLTVALGFTFIGLQAWEYSHLNLTLGSGIYGSLFYMLTGFHGFHVTVGSIMLLVVLIRSMAGHFTPKRHFAFEAVAWYWHFVDVVWLGLFVFVYWL--
>UP000001868_2460
MEGVKHDYHLVNPSPWPLVGSLSAMVMALGGVVWMKGGTWWLFAAGLAGVLYTMFGWWRDVVKEANAGDHTPVVSIGLRYGMILFIASEVMFFVAWFWMFFEMALFNDVNAWATWPPQGVETVPAWELPLVNTLILLLSGTTVTWAHHALQQGDRKGAKMGLILTVILGALFTAIQAYEYHHSEEAANSGLYGSTFFMATGFHGFHVLIGTIFLLVCLIRLMRGGFTPQKHFGFEAAAWYWHFVDVVWLFLFAFIYVVFG
>UP000001889_1592
M-TDTAHAH-----------------------------------------------------EH----GHHDAGQTK-IFGFWIYLMSDCILFSILFATYAVLVNGT---AGG---PTGK-DIFELPFVLVETFLLLFSSITYGMAAIAMHKNNKSQVVSWLALTFLFGAGFIGMEIYEFHHNGMGPDRSGFLSAFFALVGTHGLHVTSGLIWMAVLMVQIARRGLTSTNRTRIMCLSLFWHFLDVVWICVFTVVYLMGA
>UP000001890_1149
MSTDATAYYVPSQSRWPFIGSIAMFLTMIGVASWLNDWGQWTFFAGIAMLLATLFMWFGDVIRESIAGHYNRQVDVSFRMGMVWFIFSEVMFFGAFFGALFYTRTFILPGYSAAWPPGAIQTIEAWGLPLINTLILLSSGVTLTIAHHALKAGQRTRLLVFQALTVLLGCTFLYCQGEEYIHLNLTLGSGIYGSTFFMLTGFHGAHVLLGTIMLLVMWLRAARGHFSRDHHFAFEAAAWYWHFVDVVWLALFLFVYVL--
>UP000001932_1831
M-TKEAAHT-----------------------------------------------------EH----GHHDAGATK-VFGFWIYLMSDCILFATLFATYAVLSNSV---AGG---PTGK-DIFELPFVLVETFFLLFSSITYGMAILAMYRGYKSRVNVWLGMTFLFGLGFICMELYEFHHEGYGPDRSAFLSGFFTLVGTHGLHVTSGLIWILVMMVQVSRRGLTPVNQTRLQCLSLFWHFLDVVWICVFTVVYLMGA
>UP000001936_4657
MHQKNHDYHIIDPSPWPILASLGAFIMAIGGVCYMRYANPWLFYIGLVLVFYVMYGWWADTVKEAHEGSHTRVVSLHLRYGMIMFIASEVMFFVAWFWAYFDASLFPNEYTGGVWPPKGIEVLDPWHLPIYNTVILLLSGTTVTWAHHALLHNDRKGLVQGLTLTVLLGILFSSVQAYEYAHAPFDFKNSIYGATFFMATGFHGFHVLVGTIFLLVCLLRALRGDFTPKQHFGFEAAAWYWHFVDVVWLFLFFCIYVWGG
>UP000001942_282
M---KGAFHVLSPSPWPIFTAASSFGMLASAAFFMHSYSQFALFSCTVLLLACMFYWWRDVIAEGTGKAHTSVVRRGLRIGMVLFLFTEVMFFFTFFWSIFKAWLDPAYGVRLTWPPEGIVAVNPWNLPLLNTMVLLLSGASMTWAHHSVLKGDNDGVVKGLLYTVVLGLIFTCLQGYEYYHSAFALAEEIYSSNFYIATGFHGLHVIIGTIFLAVCYFRARDGQFTAQNHLGLEFAAWYWHFVDVVWLFLFVFLYWLSV
>UP000001948_151
MHAKHHDYHLVDPSPWPVVGSLSAFVMAVGAVTWMHHGAPFLFGAGTIGVLYTMAAWWGDVIREAVKGDHTRVVQISHRYGMILFIASEVMFFVAWFWAYFNSALFPGDLFGGVWPPKGIETFDPWHLPLLNTLILLTSGTTVTWAHHALLQNDRKGLKWGLILTIALGITFSCVQAYEYSHAAFSFADNIYGATFFMATGFHGFHVLVGTIFLTVCLMRAYAGHFTPTQHLGFEFAAWYWHFVDVVWLFLFISIYVWGH
>UP000001955_2789
M-TDHAHAH-----------------------------------------------------DH----GHHDAGSNK-VFGFWIYLMSDCILFACLFATYAVLVNGT---AGG---PTGK-DIFELPFVLVETFLLLFSSITYGMAAIAMHKGNKSQVISWLALTFLFGAGFIGMEIYEFHHEGFGPDRSGFLSAFFALVGTHGLHVTSGLLWMAVLMVQISRRGLTATNRTRIMCLSLFWHFLDVVWICVFSVVYLMGA
>UP000001963_1154
M-TEPPASP-----------------------------------------------------EH----AHHDEHGKT-VFGFWLYLMTDCILFSGLFAAFAVARSQF---AGG---PTGQ-EIFDLKDVAIETALLLFSSITYGFAMLQAHKHRLGGTLQWLGVTFLFGLGFLLMEVKEFSHEGAGPDRSAFLSAFFTLVGTHGLHVTCGLLWMAVLVFQLGKKGLTPAYMSRLTCLSLFWHFLDIVWICVFSFVYLAGV
>UP000001963_187
MSGIRQPYHLVDPSPWPIISAFSGGLLLFGIAEYANHHSKLVLPAGIAAVLLCMFGWWRQVLKESTPGLHSPLTRLGLRYAMLMFIASEVMFFAAFFWAYFNFSIFPSNAAAAVWPPAGVHTFNPLHLPLVNTLILLTSALTLTWAHHGIAHGNRRTLIIGLILTIVLGMSFTICQAREYSEAPFKFTDGVYQSVFYMATGFHGFHVIVGTIFLTVCLIRALRGGFTAERHFGFEAAAWYWHFVDVVWLFLFVAIYWLGY
>UP000001964_839
MHAAKHDYHLVDPSPWPFVGSVGAFLLAVGAVGNMAGGAWGGLIVGFALVIYTMIGWWGDMIKESKKGDHTAVVDIGMRYGMILFIASEVMFFVAWFWAFFEYAIFHEVPALATWPPAGVETFNPWHIPLMNTLILLLSGTTVTWAHHALQHDDRKGAITGLIFTVVLGACFTALQIVEYAEAGFAFSGNLYGSTFYMATGFHGAHVLIGTIFLAVCLIRLLAGQMSAKKHFGLEAAAWYWHFVDVVWLFLFAFVYVVYQ
>UP000001976_2884
MHQKQHDYHIIDPSPWPLLASIGAFVMAFGGVGYMRYANPWVFFIGLALILYTMFGWWSDTIKEAHEGHHTRVVSLHLRYGMIMFIASEVMFFAAWFWAFFDASLFPGEFTGGVWPPKGIEVLDPWHLPLYNTVILLLSGTTATWAHHALLHNDRKGLVYGLTLTVMLGVLFSYVQGYEYAHAPFAFKDSIYGATFFMATGFHGFHVLVGTIFLLVCLLRALRGDFTPKHHFGFEAAAWYWHFVDVVWLFLFFSIYIWGG
>UP000001977_1096
M-HAQDAHH-----------------------------------------------------GH----EHHDDGSKT-VFGFWVYLMSDLLIFSVLFATFAVLSGAT---AGG---PTGR-DLFDLNFVLVETMLLLISSFTFGVAMLNMYAGKTNKVIAWLVITFILGAGFIAMELYEFQHQGAGPDRSAYLSSFFFLVGTHGLHVTAGLLWIIIMIIMVCRHGLDATNKRRLACLSLFWHFLDIVWICVFTFVYLMGA
>UP000002040_1131
-AGIPHPYHLLKPSPWPLIGAFSGGLLATGLVIYMHGGGKLLMILGVLAILVTMFGWWRSVIRESVERAHTPVVKIGLRYGMALFIASEVMFFAAFFWAFFHAALEPKANPGAHWPPPNIHVIDAFDMPLMMTLTLLLSGVTVTWAHHAIIEGQNRVAAKALGLTVLLGVLFTFFQGYEYVHASFKFTDGIFPSTFYMATGFHGFHVLVGTIFLAVCWMRTVKGHFTPQSHFGFEAAAWYWHFVDVVWLFLFVSVYWWGG
>UP000002168_3240
-TTKHEHYYVPAQSAWPIIGAIGLFLIAFGAGSYVQQSGGYILLAGIAVIIYMIFGWFRTVIAESMSGLYSQQMDRSFRQGMSWFIFSEVMFFAAFFGALLYARMIAVPGFEAIWPG---QAMGWTGLPLYNTLILLTSSITLHMAHVSLEKGKRSAISVWLGITILLGFAFLGLQVEEYVHMGLTLDSGVYGNTFFLLTGFHGMHVTLGTVFLIVLFFRVLKGHFTPDKHFAFQAGSWYWHFVDVVWLCLFIFVYVL--
>UP000002168_4295
MRANSHATS-----------------------------------------------------HD----EHHDTSENT-LFGFWLYLMTDCILFASVFATYAVLYMNT---DGG---VSGK-DIFELNFVLIETAALLVSSITFGFALICAKHQKKAATLGWLLITFALGCAFIGMEIYEFHHHGNGPQRSAFLSSFFALVGMHGLHVTAGLVWMAIMMFEVLKTGLNKRSITRLGCLSLFWHFLDIVWICVFTVVYLLGA
>UP000002186_3462
MTTTHQKYYVPHDSAWPIVGALALLLIGYGAATWISQSGPWVFGAGFALLVVTLFGWFGKVIDESQRGLYSAQLERSFRQCMSWFIFSEVMFFLAFFGALFYARVVAVPNFEAAWPG---QAMPWTGIPLLNTLILLASSVTLQVAHVAIEQGKRLRLKLFLSITVLLGVVFLFLQGYEYMHLGLRLDSGVYGNTFYLLTGFHGLHVTIGALILLVMLLRVIKDHFTAQRHFGFQAAAWYWHFVDVVWLNLFVFVYVL--
>UP000002209_759
M---HGDGH-----------------------------------------------------AHGGGGHYTLGLDNR-KIAIWTFIGSECMLFASLISTYLIYKGRS---PEG---PYPHQPILNIPVTSASTFVLLMSSLAMVLALAAVQNRHVPNSKLWLWMTCLLGIVFLGCQAYEFTSEGLTIRTNLFGSSFFTLTGFHGAHVTAGVIWLFTLLAIDYKRGLEPKDSLLVDIAALYWHFVDVIWIVIFTLVYLI--
>UP000002257_2323
MHAKNHDYHLVDPSPWPVLASIAALFLAIGGIVWMKHPGGLIFGVSFIALVFIAASWWFDVIKESGAGYHTPVVQIGLRYGMILFIASEVMFFVAWFWAFFDSSLFPGEFTGGVWPPKGIEAIDPWHLPLLNTLILLTSGTTVTWAHHALLTGDRKGLKAGLALTIALGVVFTTVQAYEYIHAPFAFKGSIFGATFFMATGFHGFHVIIGTIFLTVCLLRAFVGQLSLRHHLGFEFAAWYWHFVDVVWLFLFSAIYVWGS
>UP000002287_1909
M-QK----L-----------------------------------------------------LE----HDDHPPSHS-VFGFWLYLMTDCVIFAALFATFAVLGNQT---AGG---PTAK-DLFDIPGVAVETAALLLSSITYGFAMLAGYKQRRGALLGWLAVTFVLGAAFLAMELREFSHDGAGPQRSAFLSAFFTLVGTHGLHVTAGLLWMIVLAGQIVGGDLTDRDLRRLTCLSLFWHFLDIVWICVFSFVYLASV
>UP000002301_580
MHQKNHDYHIIAPSPWPFLSSVGAFVLAVGGIAWMRYVTPWIFFIGLAIVLYCMYGWWADTIKEGHEGHHTRVVSLHLRYGMIMFIASEVMFFVAWFWAFFDASLFPNEFTGGVWPPKGIEVLDPLHLPLYNTVILLLSGTTLTWAHHALLHNDRKGMITGLAITVALGVLFSFVQAYEYIHAPFAFKDSIYGATFFMATGFHGFHVIVGTIFLLVCLFRAIGGDFTPKQHFGFEAAAWYWHFVDVVWLFLFFAIYVWGG
>UP000002334_1881
M-NNMSTQK-----------------------------------------------------HD----EHHENGSTK-IFGFWIYLMSDCILFAALFATYVVLVNGT---AGG---PMGK-DIFNLPFVLVETFLLLFSSMTYGFAILAMNQGQKKSVNIWLGLTFLLGLSFVGMEIFEFHEEGAGPDRSAFLSSFFALVGTHGLHVALGLIWIVVMMVQISQRGLNPINQTRLMCLSLFWHFLDVIWICVFTIVYLLGA
>UP000002350_1782
MRADQADEH-----------------------------------------------------HD----EHHDTSGNT-LFGFWLYLMTDCILFASVFATYAVLYMNT---DGG---VSGK-DIFELNFVAIETAVLLISSITFGFALICAKHQKRTATLIWLLITFALGCGFISMEVYEFYHQGNGPQRSAFLTAFFTLVGMHGLHVTAGLIWMAIMMLEVTKSGLNNRSITRLGCLSLFWHFLDVVWICVFTLVYLLGM
>UP000002381_1728
--MKDATQP-----------------------------------------------------LE----YGTEENRNR-IFGFWLFLGAEIALFATLFTVYFVLVNRF---ASG---PSGA-EIFEITPVLLETFLLLTSSFTIGLAVHAMRLGLKKQMMIFMVITLLLGAGFLGIEIFEFFTEGVTLSTSAFSSSLFTLLGTHGAHVTFGLLWGTAILIQLKKHGLDHSTANKSFIFSLYWHFLDVVWIFIFSFVYLKGL
>UP000002383_1321
MQHGQDHYYVPESSPWPIVAMISALLMVFGLALWINALGAWIFFAGFILLAVMFYGWFSDVVRENLSNVYNAQVSRSFRQGMFWFIASEVFFFLSFFGALFYLRTIALPGFEAVWPPQPTEAMGAWGIPALNTAILLSSGATLTWAHWALKKNDQKQLIWGLIATVVLGFIFVGFQAYEYIHLNLTLEQGIYGSTFFMLTGFHGFHVIVGAIMLLAVLGRAIKGHFSPHNHFAFEAAAWYWHFVDVVWLALFVFVYWL--
>UP000002386_2060
MEEKTFPAS-----------------------------------------------------PE----RATIEGKNK-FLGLWVFLGGETVLFASLFGTFIALRDKT---AGG---PTSQ-ELFHLPLVFVATMLLLTSSLTSVYAIYHMKNFDFKKMMLWFGITVLLGLCFLGLEIYEFYEKGLKFSTSAFSSAFYTLVGLHGSHVAFGLSWILTLMIRNAKRGLNLYNAPKFYVASLYWHFIDVVWVFIFTVVYLMGM
>UP000002417_4516
MHVKKHDYHVVDPSPWPIIGSVSALILTAGAVVWMHGGTAIAMVVGFLGVLYTMFGWWRDMVHEARSGFHTRVVDLGLRYGMILFIASEVMFFVAWFWAFFDASLFTSEFTGGVWPPKGIESLDPWHLPLLNTLILLTSGTTVTWAHHALLHGDRQGLKWGLWCTVLLGVLFSTLQAYEYAHAHFAFAGNIYGATFFMATGFHGFHVIVGTIFLAVCLLRAYQGDFTPQKHFGFEAAAWYWHFVDVVWLFLFTFVYVWAS
>UP000002424_873
-STPHEHYYVPAQSKWPIVATLGLLTTVFGLGSWFNDSGPVIFFVGALLIAWMLFGWFGSVIREGRAGLYSAQMDRSFRWGMSWFIFSEVMFFLAFFGALFYIRYWTGPNFQYTWPPKQFGTISAWSLPLVNTILLVSSSFTVTFAHHALKDGDRRKLKLWLALTIGLGATFLILQAEEYAHLGLTLGSGIYGATFFMLTGFHGAHVTIGAIILAVMLVRVLRGHFTPDEHFGFEAASWYWHFVDVVWICLFVFVYVL--
>UP000002429_5499
MRANAPYYFVPGPSRHPITAAFGLLMTGAGAAGWVNGWAPYLCGFGLLWFLFVLKSWFGDAIRESEGGMYGKNIDTSFRWSMGWFIFSEVMFFAAFFGALFYARTIAMPDFAAVWPPAGTQTMGPWPIPTINTALLLTSGVTLTWAHHALLAGKRSQLIQGLVLTILLGAIFMCLQAYEYMHLNLKLTSGVYGSTFFLLTGFHGFHVTMGAIMLTVVLIRVLKGHFTPEHHFAFEGAAWYWHFVDVVWLGLYVVVYWL--
>UP000002438_4374
M-TAHDHDH------------------------------------------------------------AHDSGGNT-VFGFWLYLMTDCVLFASVFATYAVLVHHT---AGG---PSGK-DIFELPYVLVETAILLVSSCTYGLAMLSAHKGAKGQAIAWLGVTFLLGAAFIGMEINEFHHEGFGPSRSAFLSSFFTLVGMHGLHVSAGLLWMLVLMAQIWTRGLTAQNNTRMMCLSLFWHFLDIVWICVFTVVYLMGA
>UP000002440_1589
M-SQHAHAD-----------------------------------------------------EHA---HHHDASGTK-IFGFWIYLMTDLILFATLFATYAVLSTSF---AGG---PTGK-DIFELDYVLIETFLLLFSSITYGFAMIAQHKGNKQAVLNWLAITFLFGLGFIVMEVNEFHHQGFGPDRSAFLSAFFTLVGTHGLHVTCGLIWMAVLMAQIWTKGLTETNNTRLMCLSLFWHFLDIVWICVFTVVYLMGV
>UP000002480_667
MITKSHLFHIVNPSPWPILTSFALLLLVIGGISSMHGFNMYILSAGVISVIYCLYSWWRDVVQEGVEHQHTSPVRKGLKIGMVLFILTETVFFSVFFASFLKSSISPVGVKQGIWPPPTIKTFDPFDIPFINTLILLLSGTTITGAHYALEEKNQKDCVTALAFTIVLGIFFTLMQVYEYYHAEFKFTDGIYASNFYLATGFHGAHVVIGTIFLIVCYFRAKRGDFTGNGHLGFEFAAWYWHFVDVVWLFLFTFVYILGS
>UP000002510_582
M-HTNDHGH-----------------------------------------------------HD----DHHDHESIK-VLGFWMFLITDVILFGTLFATFSVLHNST---NGG---PTPH-EMFEMPGVIAETFILLTSSFTSGIAVLQMHKGNKKGLIGWLIITALLGASFIFLEVSEFIKEGVTIGTSGYWSAFFTLVGTHGLHVSVGLCWMVGLMIQIGKRGITPVTKRKVTIVSLYWHFLDVVWIFVLTVVYLMGV
>UP000002526_7
MQGKHHDYHLVDPSPWPAVGSLSAFIMAVGAIAWMHHAAPIVFGVGTVGVLYTMASWWGDVIKEAYKGDHTRVVQLHHRYGMILFIASEVMFFVAWFWAYFNAALFPADVFGGTWPPHGIETFDPWHLPLLNTLILLTSGTTVTWAHHALLENDRQGLKYGLILTVVLGALFTCVQAYEYSHAAFSFAGNVYGATFFMATGFHGFHVLVGTIFLLVCLFRAYAGHFTPKQHLGFEFAAWYWHFVDVVWLFLFLCIYVWGH
>UP000002528_1225
-AEKKHDYHLVDPSPWPIYVSFSCLILAIGSVYYLHSEVSWGMYLGLALLLYGTYMWFRDVVIEAHQGHHTPVVQIHHRYGMTLFIASEVMFFVAWFWAYFDASLFPSLAIGGIWPPKDIVTFDPWDIPLINTLILLLSGTTVTWSHHALLEGDRKSFIQGLVLTVILGFSFSLLQVYEYQHATFDFAGNIYGSVFYMATGFHGFHVIIGTIFLAVCLMRARKGHFTEKHHFGFEAAAWYWHFVDVVWLFLFAAIYIWGS
>UP000002531_2247
MQVK-HDYHLVDPSPWPIVGATAAFIMAVGAILWMHHAAPIIFGIGVVGVLYTMASWWADVIREAHKGDHTRVVQISHRYGMILFITSEVMFFVAWFWAFFNSALFPGDLFGGVWPPKGIQTFDPWHLPLLNTLILLTSGTTVTWAHHALLNGDRKGLKWGLILTIALGAIFTCVQAYEYQHAAFSFAGNVYGATFFMATGFHGFHVLVGTIFLIVCLFRANAGHFTPSQHLGFEFAAWYWHFVDVVWLFLFVCIYIWGN
>UP000002566_2480
M-SNHDHAH-----------------------------------------------------DHA---HHHDAADTK-VFGFWVYLMSDLIIFASLFATFCVLRGAT---AGG---PTGK-ELFDLSYVAIETGILLVSSITYGMVMISLQNGRKDQVMLWLGITLLLGAAFVGMEINEFHHEGAGPSRSAFLSSFFLLVGTHGLHVASGMLWIIVLMWQIGAKGLTPTQSTRLSCLSLFWHFLDVVWIGVFTVVYLLGA
>UP000002566_2813
MRANAPYYFVPGPSRHPITASLGLLIVLLSSAAWVNAWAPWTFLVGLLWFLFVLRAWFADAISESETGKYGDRVDASFRWSMSWFIFSEVMFFAAFFGALFYARTIAMPDFNALWPPAGTTTMGPWPIPTINTALLLTSGVTLTWAHHALREGKRAQVIQGLLLTILLGFTFMGFQAFEYIHLNLKLTSGIYGSTFFLLTGFHGFHVTMGAIMLSVVLGRVIKGHFTPEHHFAFEGAAWYWHFVDVVWLGLYVVVYWL--
>UP000002676_546
MGKEAPYYYVPADSGHPVRTALALLAMGLGAAGWVNGWGKWVVLAGVIGLFLTLYFWFGDAIQESESGLYSKRIDASYRWGMSWFIFSEVMFFAGFFGALWYVRTITTPDFNATWPPAGVQTVGPFWLPTINTALLLSSGVTLTIAHHALRENLRGKAIFWLFATVTLGFIFVACQAAEYIHLNLKFNSGAYGSLFYMLTGFHGFHVIVGATMLTVILIRLIRGHFTADNHFGFEGAAWYWHFVDVVWLGLYLFVYWF--
>UP000002686_1550
MHAKHHDYHLVDPSPWPVVGSLSAFIMAVGAVTWMHHAAPIIFGIGAIGVLYTMASWWGDVIREAFRGDHTRVVQISHRYGMILFIASEVMFFVAWFWAYFNAALFPADVFGGVWPPKGIETFDPWHLPLLNTLILLTSGTTVTWAHHALLEGNRQGLKYGLILTVLLGATFTCVQAFEYSHAAFSFGGHVYGSTFFMATGFHGFHVLVGTVFLIVCLARAYAGHFTPKQHLGFEFAAWYWHFVDVVWLFLFVCIYVWGH
>UP000002719_1436
MHQKNHDYHIIAPSPWPFLSSVGAFVLAIGGIAWMRYVTPWIFFIGLAIVLYCMFGWWSDTIKEGHEGHHTRVVSLHLRYGMIMFIASEVMFFVAWFWAFFDASLFPNEFTGGVWPPKGIEVLDPLHLPLYNTVILLLSGTTLTWAHHALLHNDRKGMITGLAITVALGVLFSCVQAYEYIHAPFAFKDSIYGATFFMATGFHGFHVLIGTIFLLVCLFRAIGGDFTPKQHFGFEAAAWYWHFVDVVWLFLFFAIYVWGG
>UP000002743_2273
MTQTHDKYFVPTPSLYPVVLSSGLLLLTMGFIFSTNSAGKWLMLLGLVLMLSMIFRWFAKIIAESQSGMYRTWEDKSFRWGMIAFICSEIAFFAAFFGALFFARIISVPDFVATWPPGGHTPMGAWGIPAINTLILLSSGVTVTWAHWGLLKNNRRQLVWGLFFTIVLGLAFISLQAFEYHHLGLTLGAGVYGSTFFMLTGFHGFHVTLGTLMLIVIWLRSIKGHFTPEHHFGFEGVAWYWHFVDVVWLGLFVFVYWL--
>UP000002745_2867
MGATKHDYHIVDPSPWPVLASLGLFVLALGGVAFMKGGNILTIVPGLLIITVVLIGWWADTIKESRAGDHTPVVQMSLKYGMILFIASEVMFFVGWFWSFFEMVIFHEHAAWANWPGHQVQTFDPFHLPLINTLILLLSGTTVTWAHHALQEADYKGAKLGLFLTVILGAFFTFLQVIEYQHAGFSFDGSLYGSAFYMATGFHGAHVVIGTLFLAVCLFRLLANNMTAEKHLGFEFAAWYWHFVDVVWLFLFAFVYVAGG
>UP000002759_1432
M-TESAAHA-----------------------------------------------------EH----GHHDAGATK-VFGFWIYLMSDCILFASLFATYAVLVNGT---AGG---PTGK-DIFELPFVLVETFVLLFSSITYGMAMIAMNKGDKSQVNLWLGLTFLFGLAFITMEIYEFHHEGFGPDRSAFLSAFFALVGTHGVHVTAGLIWLVIMMVQVAGRGLTAVNKTRLMCLSLFWHFLDVVWICVFTVVYLLGA
>UP000002770_382
-MGAHGTYYVPEPSHWPLVGSCGLITFLVGAASWLHHYGPYIFILGLAILISMMFGWFGQVIYENGKGVYDLQVDRSFRWGMCWFIFSEVCFFGAFFGALFYSRLWSIPDFKATWPNQIFEAMGAWGLAAINTLILLTSGVTITWAHWALKLNKRNQLLIGMGLTIALGILFLTCQAYEYYDMNLTLSSGIYGTTFFMLTGFHGLHVTLGTIMLIVILVRCKRGHFTPERHFAFEGVAWYWHFVDVVWLFLFIFVYWL--
>UP000002930_3176
APKKHHDYHLVDPSPWPVIGSASAFVMALGAIFWMHNMAPYVFALGAAGVLGTMFGWWRDVIREAYGGHHSRVVQLSHRYGMMLFIASEVMFFVAWFWAYFNSALFPADLFGGTWPPKGIEVLDPWHLPLLNTLILLTSGTTITWAHHALLQGHREEVKWGLICTIALGLTFTGIQAYEYWHAHFAFAGNLYGATFFMATGFHGAHVIIGTIFLSVCLARVYAGHFSAEHHLGFEFAAWYWHFVDVVWLFLFASIYVWSA
>UP000002944_2041
-HEKNHDYHILAPSTWPLLSSLAGSIMLAGIVFWMHDVTPFVFFGGFIAVLYCMFGWWSEVVAESKIGDHTPVVRIGLRYGFILFIMSEVMFFVAWFWTFFKEALYPMSFPGSEYVQPDIIPVDAFHLPLINTLILLLSGCAVTWAHHALVHNNRKDLITGLALAIGLGLMFTAFQAFEYAHYDWQFGGDLFFSSFFMATGFHGFHVIIGTIFLTVCLIRALKGHFTPEQHVGFEAAAWYWHFVDVVWLFLFFAVYMWGI
>UP000002949_6406
MHAKQHDYHLVDPSPWPFLGSIGALVTAIGGVAYMQYANPWLFFIGLLIVIYTMFAWWSDTIKEAHEGHHTRVVSLHLRYGMIMFIASEVMFFVAWFWAFFDASLFPGEFTGGVWPPKGLEVLDPFHLPLYNTIILLLSGTTVTWAHHSLLHGDRKGLINGLVLTVGLGMLFTMVQAYEYIHAPFGFKDSIYGATFFMATGFHGFHVIIGTIFLAVCLVRAMKGDFTPKQHFGFEAAAWYWHFVDVVWLFLFASIYVWAS
>UP000002955_868
MHAKQHDYHLVDPSPWPLIASFSACIMFVGAVMWMKGGTKWLFFAGLAGVLFTMYGWWADVIKESKKGDHTPVVGIGLRYGMVLFIASEVMFFVSFFWMFFDMAIFNEATAWQTWPPKGVELLDPWSLPLMNTVILLLSGTTLTWAHHALIGGDRKGAKLGLLITVLLGVLFTGVQAYEYYHSEEAAQAKLYGSIFFMTTGFHGFHVLVGTIFLAVCLLRLYAGQMTPQKHFGLEAAAWYWHFVDVVWLFLFVFMYVVFG
>UP000003110_1872
-HAKNHDYHILPPSVWPLIAAVGAFVMLFGAVLWMHGSGPWIFLAGFVAVLYVMFGWWSDVVSESKVGDHTPVVQIGLKYGFILFIMSEVMFFFAWFWSFFKHAMYPMGAVDGVWPPAGIETFDPWHLPLINTMILLCSGCAATWAHHALVHNNREDMKWGLILAIVLGAIFTVFQVYEYSHAAFGFSGNIYGANFFMATGFHGAHVLIGTIFLFVCLLRLLNGHFTPTKHVGFEAAAWYWHFVDVVWLFLFAAVYVWGG
>UP000003148_1114
MQAKHHDYHLVDPSPWPVVGSISAFIMAVGAVAWMHKGAPIVFGVGTIGVLYTMASWWGDVIREAYKGDHTRVVQLHHRYGMILFIASEVMFFVAWFWAYFNAALFPADLFGGVWPPHGIETFDPWHLPLLNTLILLTSGTTVTWAHHALLEGDRKGLKWGLILTVVLGALFTCVQAFEYSHAAFSFAGNVYGATFFMATGFHGFHVLVGTIFLLVCLFRAYAGHFTPKQHLGFEFAAWYWHFVDVVWLFLFICIYVWGH
>UP000003250_5653
MHAKQHDYHIIDPSPWPFLGSIGALIMAIGGVAWMQYANPWLFFIGLAVVLYTMFGWWSDTIKEAHEGHHTRVVSLHLRYGMIMFIASEVMFFVAWFWAFFDASLFPGEYTGGVWPPQGIEVLDPFHLPLYNTVILLLSGTTVTWAHHALLHDDRKGLVNGLILTVALGVLFSMVQAYEYMHAPFSFSDSIYGATFFMATGFHGFHVLVGTIFLLVCLLRAMRGDFTPQQHFGFEAAAWYWHFVDVVWLFLFASIYVWGS
>UP000003257_1704
-HAKNHDYHILAPSSWPLLGSLGGFAMLAGAVLWMHGITPFVFLGGFVAVCYVMFAWWAEVVTESEVGDHTGVVRIGLRYGFILFIMSEVMFFVAWFWSFFKQALYPMYYAGSTYLKPEIHAVDAFHLPLINTLVLLLSGCAVTWAHHALAHNNRKDLIAGLAIAVVLGVFFTALQAFEYVHDDWTFGGDMYFSSFFMATGFHGFHVIIGTIFLFICLLRAMRGHFTPERHVGFEAAAWYWHFVDVVWLFLFFAVYMWGT
>UP000003283_4648
MEEKTWPTS-----------------------------------------------------PE----RATLEAKNK-FLGFWFFLGGETVLFASLFATYLALKNKVP-NGDH---PLTN-ELFSMEIVFVATMLLLVSSLTSVCAMYHMKNFNFKKMQLWLGITVLLGVAFLGLEIYEFTEKGHTFTSSAFGSAFYVLVGFHGAHVAFGLLWIVTLMVRNARRGLNLYNAPKFYVASLYWHFIDVVWVFIFTVVYLMGM
>UP000003292_4616
MTHNKHPYHLVDPSPWPLVASFSAGLMLFGIILLAHYGVHWVMGVGLLGVLTSMYFWFRDIIRESQPGVHNAVVRLGLRYGMVLFIASEVMFFVAFFWSWFHFYLYPEHAAKAIWPPAGIHTFDPLGLPLLNTMILLLSGCTVTWAHHALLENDRKGLLQGLGLTVILGLSFSFFQAYEYAEAPFAFTGGIYPSVFFLATGFHGFHVIVGTIFLAVCWLRARRGDFTPERHFGFEAAAWYWHFVDVVWLFLFVVVYILGV
>UP000003417_74
-HEQKHPYHLVEASPWPFVGAGAGFLMAAGAALYMHGFGGAMLIVGLGLMLMTMFFWWRDVIREAYQGHHSPVVQIGTRYGMLLFITSEVMFFLAFFWAFFDMALYPRM---GVWPPEGIVPFDAFDLPLLNTLILLLSGTTVTWAHAALLENDRKNLLLGLGITILLGISFTALQAIEYSHAAFSFKDGIYPSTFYMATGFHGFHVIVGTIFLIVCWCRAYVGHFTPEQHFGFEAAAWYWHFVDVVWLFLFVCIYWWGA
>UP000003445_5752
M-QAHDHSH-----------------------------------------------------DD----GHHDLESLR-MFGFWIFLITDVILFGTLFATYIVLHGNT---NGG---PTPA-ELFEMPGIIAETFILLTSSFTSGLAVLAMNKGNRKGLIGWLAVTALLGASFITLEVTEFVKEGATISTSGFLSGFFTLVGTHGIHVSVGLVWMIALMIQLSRHGINSVTRRKVNIISLYWHFLDVVWIFVFTFVYLMGV
>UP000003511_641
MQNKSPYYFVPHLSRHPVMAASGLLIMLASLASWVNGWGPAGTFICLLFVLFVLWHWFGDAISESEGGMYGKRVDMSYRWSMSWFIFSEVMFFGAFFGALFYARAIAMHDFTAVWPPAALPAMVPWPLPTINTALLLSSGATLTVAHHALREDHRKKAIIWLGATVLLGLTFLFCQGYEYFHLNLTLASGVYGSTFFLLTGFHGFHVFLGGTMLTVVMIRLIRGHFTAEHHFAFEGAAWYWHFVDVVWLGLYVVVYWL--
>UP000003635_255
-HEKNHDYHILSPSIWPFAGSVSAFVMLFGAVVWMHGSGPYAFILGFVGVLYTMYAWWSETIAENQAGDHTPVVRIGLRLGFILFIMSEVMFFAVWFWNFFKNAMYPMGRVDGQWPPAGIETFDPWHLPLINTLILLCSGAAATWAHHALVHNNRQDIKYGLWLAIALGVVFTFFQAYEYTHAAFGFSGNIYGATFFMATGFHGVHVIIGTIFLAVCLARVYAGHFTPTNHVGFEAAAWYWHFVDVVWLFLFVAVYVWGG
>UP000003712_2180
MHQKNHDYHIIDPSPWPILASLGAFIMAIGGVCYMRYANPWLFYIGLVLVLYVMYGWWADTVKEAHEGAHTRVVSLHLRYGMIMFIASEVMFFVAWFWAYFDASLFPNEYTGGVWPPKGIEVLDPWHLPIYNTVILLLSGTTVTWAHHALLHNDRKGLIQGLTLTVLLGILFSSVQAYEYAHAPFDFKNSIYGATFFMATGFHGFHVLVGTIFLLVCLLRALRGDFTPKQHFGFEAAAWYWHFVDVVWLFLFFCIYVWGG
>UP000003891_2961
--MKDASQP-----------------------------------------------------LE----YGTEENRNR-IFGFWLFLGAEIALFATLFTVYFVLANRH---ASG---PSGA-EIFEITPVLLETFVLLTSSFTIGLAVHAMRLGLKKQMMIFMIITLLLGAGFLGIEIFEFFTEGVTLSTSAFASSLFTLLGTHGAHVTFGLLWGTAILIQLKKYGLDHSTANKSFIFSLYWHFLDVVWIFIFSFVYLKGL
>UP000003900_4960
--MKDNTLP-----------------------------------------------------LE----YRSEENSNR-IFGFWLFLGAEIVLFSTLFAVYLTLWNRT---GSG---PTGT-DIFELKGVLIETFLLLTSSFTCGLAIHSMRLGLKKPSLVFFGITLLLGLGFLGVEIAEFVTEGATLQTSAFLSSLFVLLGTHGAHVTLGLLWGAGIMIQISREGFTLDTSNKSFIFSLYWHFLDVVWIFIFSFVYLKGL
>UP000003904_1980
MQSKNHDYHILEPSPWPLIGSIGAFVMAIGGVVWMQSSGPWVFVIGLLIVLYTMYAWWSDTITEANAGDHTPVVSMHLRYGMIMFIASEVMFFVAWFWAFFDASLFYDEYTGGQWPPAGINVLDPLHLPLFNTITLLLSGTTVTWAHHALLEGDRKGLIWGLALTVGLGFIFAIVQGIEYAVAPFSFSDSLYGATFFMATGFHGFHVIIGVIFLAVCLVRAMNGAFTPKQHFGFEAAAWYWHFVDVVWLFLFVAVYIWAS
>UP000003947_1699
MHAKNHDYHILEPSPWPLIGAVSAFLMASGFVTWWKDLGPFVFGAGIIGVLYTMLSWWTDVVKEANTGYHTRVVQLHHRYGMMMFIASEVMFFAAWFWAYFDAALYAGDVLGGVWPPKGIETFDPWHLPLLNTLILLTSGTTVTWAHHALLENDRQGLKAGLWLTVILGLIFSCVQAYEYSHATFGFSGNIYGATFFMATGFHGAHVIIGTIFLAVCLLRAYRGDFTPKQHLGFEFAAWYWHFVDVVWLFLFAAIYVWGY
>UP000003981_1301
MNTSTLPHE-----------------------------------------------------PE----KATLEGRNK-ILGFWLFLGGEAVLFGTLFATFLTLRNQI---ADG---PSAS-ELFNLGITAAATFILLVSSLTSVFAIQAMHRGDKGKLAGWLAVTVLLGLAFLVLEIYEFAEEDYGMTTSAFSSAFYTLVGFHGAHVLFGILWISLLIGQLFKKGLTVVTAPKIYVSAIYWHFIDVVWVFIFTVVYLLGK
>UP000004080_2262
MHEVDHDTP-----------------------------------------------------LE----YRTETTRLN-ILGFWIFLGAEIALFSTLFATYMALMYRT---GSG---PSPT-ELFELKGVLIETFLLLTSSFTCGIAIHESRRQNRKGIFIWMIITLLLGAGFLVFEIKEFIEEGATIGTSAYWSAFFTIVGTHGLHVTIGIFWIILILIQVARRGLTPQTSSKVFISSLYWHFLDVVWIFILTAVYLTGM
>UP000004119_3123
-HEKNHDYHILNPSIWPFLGSLAGFVMLFGAVLWMSNNQPWVFLIGFVGVLYVMFGWWSDTVTENQAGDHTPVVRIGLRYGFIMFIMSEVMFFAAWFWSFFKHAMYPMGAVDGQWPPAGIETFDPWHLPLINTLILLCSGAAATWAHHALVHNNRKDIKQGLAIAIALGFIFTLFQIYEYTHASFGFAGNIYGANFFMATGFHGAHVVIGTIFLFVCLMRAMRGHFTPENHIGFEAAAWYWHFVDVVWLFLFAAIYVWGA
>UP000004261_800
-GAQQHPYHLVEPSPWPAVGSAAAFVTAIGGVMFMHEFGLHVLGLGLGLVMLTMFMWWRDVIREAYQGHHTPIVQIGMRYGMMLFIASEVMFFVAFFWAFFDRAFYPA---GGVWPPEGIETFNPFDLPLINTLILLLSGCTVTWAHHALVQNNRRDFITGLTITIVLGALFTGLQAVEYDHASFAFTDGIYPSVFYMATGFHGFHVIIGTLFLLVCLLRGLKGHFTAEQHFGFEAAAWYWHFVDVVWLFLFVAVYWWGA
>UP000004277_2090
MRANAPYYFVPGLSHHPIMASFGMLFVGSGAAGWVNGWGPWVFAFGLIWFLFVLRSWFGDAISESESGKYGKRIDVSYRWSMSWFIFSEVMFFAAFFGALFYAREFSVPDFTATWPPAGLNTMGPWPIPTINTALLLTSGVTLTWAHHALLQNKRAQVIQGLALTVLLGAIFMGFQVYEYMHLNLKLTSGVYGSTFFMLTGFHGFHVTIGAIMLAVILVRVMKGHFTPEHHFGFEGAAWYWHFVDVVWLGLYVVVYWM--
>UP000004291_2990
MHQKHHDYHIIDPSPWPLIGSIGALVMALGAIGWMQGTNPVLFFVGLAIVLYTMFGWWGDTIKEAHEGHHTRVVGLHLRYGMIMFIASEVMFFVAWFWAFFDASLFPDEFTGGQWPPAGIEVLDPLHLPLYNTVILLLSGTTVTWAHHALLHGDRKGLVYGLTLTIILGLIFSSVQAYEYSIAPFDFTDSIYGATFYMATGFHGFHVLVGTIFLVVCLIRAMRGHFTAKQHFGFEAAAWYWHFVDVVWLFLFFAVYVWAS
>UP000004310_37
MQAK-HDYHMVDPSPWPLIGSVGAFIMLFGAVGLFRWANPWVFVLGLAIVLYTMYAWWSDTVKESLEGKHTRVVSLHLRYGIIMFIASEVMFFVAWFWAFFDASLFANEVLGGQWPPAGIEVIDPLHLPLFNTITLLLSGTTVTWAHHALLHGDRRGLITGLALTVALGVVFSYVQYYEYVHAPFAFSGSIYGATFFMATGFHGFHVLIGTIFLIVCLIRASIGQFTPQKHFGFEAAAWYWHFVDVVWLFLFFAVYVWGG
>UP000004318_2382
-HEKNHDYHILTPSLYPFIGSVGAFIMLFGAVQWMHGSGPWLFLIGLVAVLYTMFGWWLETVKENKAGDHTPVVMIGLRYGFILFIMSEVMFFSAWFWTFFKHAMYPMGGVDGQWPPAGIETFDPWHLPLINTLILLCSGAAATWAHHALVHENRQDMKWGLMLAIGLGIVFTLFQAYEYSHAAFGFSGNIYGATFFMATGFHGAHVIIGTIFLFVCLLRVYAGDFTAKSHVGFEMAAWYWHFVDVVWLFLFAAVYIWGG
>UP000004319_2906
M-SVADDGA-----------------------------------------------------HH----HAHDDSKKT-IVGFWLYLMTDCLIFASLFATFGVLANAT---AGA---PGAK-QLFDLNYVAVETLFLLLSSFTFGVAVINVHKQNKGGALAWLALTFLLGLAFIGMEVHEFSHENAGPGRSAFLSAYFGLVGTHGLHVTMGLLWLGVIMHQVSKFGLNAVMERRIACLSLFWHFLDLVWVCVFSIVYLGGV
>UP000004339_4444
-MATHQHYYVPAQSKWPIIATLGLLTTVFGLGTWFNDHGPLIFFVGALIIAYMMFGWFGTVIKESRAGLYSPQLDRSFRWGMSWFIFSEVMFFVAFFGALFYVRNIAGPNFQFAWPPALFGVIDPWHLPLINTILLVSSSVTVTIAHHALKRGHRGPLKLWLAATILLGVSFLFLQAHEYVELGLTLGSGIYGATFFMLTGFHGAHVTMGTLILTVMLIRIMRGHFDADHQFGFEAASWYWHFVDVVWVGLFIFVYVL--
>UP000004402_4472
-GTKNHDYHILPPDIAPLATTIGAFTFTTGMVLFMHKGGHFVPWAGLAILLASMFMWFSKIVNEAHAGDHTPVVQLHQRYGMILFIASEVMFFVGWFWAFFDFSLFPSEVIGGQWPPKAIEVMDPFALPLLNTLILLCSGTTVTWAHHSLIHGDREGLKKGLWATILLGALFSCIQAYEYMHAPFGFGGNTYSSAFYMATGFHGFHVIVGTIMLIVCLKRTYNGDFTPRQHFGFEAAAWYWHFVDVVWLFLFVAVYIWGG
>UP000004417_2024
MEEKTWPAA-----------------------------------------------------PE----KATLEAKNK-FLGFWFFLGGETVLFGSLFATYLALKDSVP-SPDH---ALAK-DIFDLPLAFIATMLLLTSSLTSVYAMYHMKNYNFKNMQAWLLITVLLGAAFLALEIYEFNHEHHTFTSSAFGSAFYTLVGFHGAHVAFGLLWIISLMVRNAKRGLSLYNAPKFYVASLYWHFIDVVWVFIFTVVYLMGM
>UP000004485_193
MTDGYQTYYVPEKSRLPIFMAIGLAVTVIGAGTMINDSAHWVMFAGFIIIAATLYTWFAKVIAENHGGLYSGQLNRSFVWGMGWFIFSEVMFFAAFFGALFYVRNLAVPEFQAAWPASQFEVIHPWGLPLVNTILLLSSSVTVHLAHTALKAGNRARLKMWLAITIVLGLAFLGFQIEEYAELGLTLKSGIYGSTFFMLTGFHGAHVTIGAFMLTVMLLRAFKGHFTPQEHFGFEAASWYWHFVDVVWVGLFIFVYIM--
>UP000004664_1245
M----------------------------------------------------------EAIQSAPVG--SEGKRSGGWWGVLALIVTEGSLFGYLLFTYFYLAAQSEQ----HWPPDGLP----LLMPGLNTLILLASSGFVWACERCIQRRLMRWSLASMALALMLGIGFVVIQLNEWNKLTYDMTSNLYGSLYFTITGFHMLHVIVGLIILMVLLLWLALGYFDDRRYAAVTIGGLYWHFVDAVWLFVFTTLYLT--
>UP000004674_568
MHGATPYYFVPAPSPRPAMVASGLFFVILGAGQWVNGWGKWSLLLGLCIWLGTLYKWFGDAIGESQGGLYSDRVDVSFRWSMSWFIFSEVMFFAAFFGALYWARAHALPDFKAVWPPAGTATMGPFWLPTINTALLLSSGVTLTIAHHALIANQRSKTIAFMWLTVILGVVFLCVQGYEYAHMNLKLSSGIYGSTFFMLTGFHGFHVFVGMLMLLFITLRLMKGHFTPERHFGFEGAAWYWHFVDVVWLGLYFLVYWL--
>UP000004679_1344
M-QSPQAYYVPAQSYWPIIGAIGLFGTLGGTALLLYSLAQIMLFSGILILAGMLIGWFAAVIAESRKGLYSPQLDLSFRYSMSWFIFSEVMFFFAFFGALFYIRVFAVPDFTAVWPTDQFAIIDPWHIPLLNTILLVASSFTLLAAHKFLKKGNRPKVKLWLGITIALGLSFLTLQIFEYFELNLTLESGIYGATFFLLTGFHGAHVTIGSIILMVLLLRVYQGHFTGEKHFAFEAGAWYWHFVDVVWILLFTTVYIL--
>UP000004701_2070
-HEKNHDYHILNPSIWPFVASVGAFAMLFGAVLWMHSSGPYLFLMGLAAVLYTMYAWWADVITESHIGDHTPVVRIGLRYGFIMFIMSEVMFFAAWFWMFFKHAIFPMA-SEGQWPPPSIETFDPFHLPLINTLILLCSGAAATWAHHALVHNNREDMKWGLILAIALGVLFTFFQVYEYGHAAFSFSGNIYGATFFMATGFHGFHVLIGTIFLFVCLLRLQRGHFTQERHVGFEAAAWYWHFVDVVWLFLFLAVYIWGG
>UP000004703_4139
MHTKNHDYHLVEPSPWPFIASIGAFILALGSIAWMRYAKWMLFAVGLLIVLYVMFAWWRDTIKEAHEGHHTRVVSLHLRYGMILFIASEVMFFVAWFWAYFDAALFAGEATGGVWPPEGIETFDPWHLPLLNTLILLASGTTVTWAHHALLHDDREGLKWGLTLTVLLGVLFTICQIYEYTHAAFGFSGNIYGATFYMATGFHGFHVVVGTIFLAVCLFRALAGHFTKEQHFGFEAAAWYWHFVDVVWLFLFVAIYIWGE
>UP000004703_5310
M-EMHADLL-----------------------------------------------------EE----EEHHSLRGR-EFGFWLFLMGDAVIFALLFATYVVLSGNS---AAG---PTSQ-QVFDLSHTAIETALLLVSSLTFGVASLAMDKGHGRAVILWLLITLGLGLGFLAMEVLEFRGQGAGPDVSGFFSAFFTLVGMHGAHVAMGSIGILVMIGQVMTKGLTLPVRSRLNRLGLFWHFLDIVWIGIFSVVYLPGV
>UP000004728_1310
-GTKNHDYHILPPDIWPLMGALSALTMTSGLVLSMHKGGPGILLAGVLGVALTLFSWWGKVIQEAHEGHHTPVVQLHQRYGMILFIASEVMFFVGWFWAFFDFSLFPSKVIGGQWPPKAIEVMNTFDLPLLNTLILLCSGTTLTWAHHALIHDNRKDLKRGLWATILLGMMFSSIQAYEYVHAPFAFGQNTYGSVFYMATGFHGFHVIVGTIFLIVCLVRAYRNDFTPRQHFGFEAAAWYWHFVDVVWLFLFVSIYVWGN
>UP000004731_1628
-HEKNHDYHILNPSVWPFVGAVSGFAMLVGAVLWMSEMTPYLFFIGLVGVLYVMYAWWSDVITESEVGDHTPVVSIGLRYGFIFFITSEIMFFAAWFWTFFKHAMYPMGIVDGVWPPAGIETFDPWHLPLINTLILLCSGCAATWAHHALVHNNRVDVRNGLIIAIVLGAIFTVFQGYEYGHAAFSFSGNIYGATFFMATGFHGAHVIIGTIFLFICLLRLQRGHFTPERHIGFEAAAWYWHFVDVVWLFLFAAVYIWGG
>UP000004732_674
-GTKHHDYHILPPDIAPLATTIGALTFTTGMVLFMHKGGVFVPWLGLALLLGSMWMWFAKIVNEAHAGDHTPVVQLHQRYGMILFIASEVMFFVGWFWAFFDFSLFPSTVIGGQWPPKAIEVMDPFALPLLNTLILLCSGTTVTWAHHSLIHGDRDGLKKGLLATVLLGLLFSTIQAYEYIHAPFGFGGNTYGSAFYMATGFHGFHVIVGTIMLIVCLVRAHKGDFTPRQHFGFEAAAWYWHFVDVVWLFLFVAVYVWGG
>UP000004836_821
MHAKKHDYHLVNPSPWPFVGSLSAFVMAVGAVLFFHDSGPWVMLIGLVGVLYTMVAWWRDVIIEANNGDHTPVVQLHHRYGMILFIASEVMFFVAWFWAYFDASLYPGELTGGHWPPQGIETFDPWHLPLINTLILLTSGTTVTWAHHALIENNREELKWGLILTVGLGALFTVFQVYEYQHAAFGFSGHIYGATFYMATGFHGFHVVVGTIFLLVCLLRALNGGFTPKQHFGFEAAAWYWHFVDVVWLFLFVVIYIIGA
>UP000004949_1697
M-QSHQPHT-----------------------------------------------------ET----QAREESEEV-MFGFWIFLMSDLVIFAMVFATYGVMRDAL---AGG---PGPK-GLFDLNSAAIETVVLLSSSFTCGMSTLSAKYESAGRTVAWLIVTLLLGFVFLGFEVHDFMDKGGVPSRSGWLSALFTLIGTHGLHVTVGCLWGLVMIVQLFVFGLDQDVQTRLMRFGLFWHFLDIIWIGIFSVVYLLGL
>UP000004950_2007
MSVKNSSLP-----------------------------------------------------LE----YQSEQGRLN-ILGFWIFLGAEIALFSTLFATYFVMMAGS---NAG---HPPA-EMFELHLVLIMTFLLLTSSFTCGLAIGEMRKGNTKMLMVYSIITLLLGAGFVGFEIYEFAHEGVTMKVGSYWSAFFVLLGTHGAHVTIGLFWISFILIQIKMRGLTPRAASKVFISSLYWHFLDVVWIFIFTGVYLLGM
>UP000005258_2507
MHTKVHDYHLVDPSPWPFLGAMSGLLMAVGGVMFMHDVGWLVLLVGFLCVLGVMAGWWRDVIKESQHKAHTGVVQIGLRMGMVLFIASEVMFFVAFFWAYFNASLFPTEAVGGVWPPEGIETFDPWHLPLMNTTILLLSGTTVTWAHHALREGDNRTTVQMLAITVGLGVFFSCVQAYEYSHATFAFTDGVYASTFYMATGFHGFHVLVGTIFLAVCLRRAIARQFSPQKHIGFEAAAWYWHFVDVVWLFLFVAIYVWGR
>UP000005316_763
MNKKTWPAH-----------------------------------------------------PE----KATLEAKNK-FVGFWLFLGGETILFATLFATYMALKNKGP-SGFG---FTTQ-ELYTLPLVFVMTMLLLTSSLTSVYAMYHLKSFNFKKMQLWLALTAFLGLGFLMLEVYEFSHEGFTFNNSAFSSSFFTLVGTHGFHVAIGLVWVTLLIFRNSKRGLNLYNATKYYTFSLYWHFIDVVWVFIFTVVYLMGV
>UP000005324_3830
MPPNKHPYHLVDPSPWPMTASLAAGLMVFGIILFAQHGTHWVFGLGLLGVLVSMYFWFRDVVREATPGIHTPVVRLGMRYGMVLFIASEVMFFVAFFWAYFHFALYPEHAAKAIWPPAGIQTFDPFHLPLLNTLILLLSGCTVTWAHHALLENDRKGMLQGLGLTVLLGLTFTFFQAVEYAEAPFAFGGGIYPSVFFLATGFHGFHVIVGTIFLAVCWFRARAGHFTPQRHFGFEAAAWYWHFVDVVWLFLFVCVYVLGA
>UP000005395_2744
-GAKNHDYHILPPSIWPFFGSMSALVMALGAIMWMHPGGGWVFLIGLAGVLFTMFSWWGNVISEAHAGDHTPVVQLHLRYGMILFIASEVMFFVGWFWAFFDFALFPSLPIDGLFPSKDIEVMNAFELPLLNTLILLCSGTTVTWAHHSLIHGDRDGLIKGLWCTIILGALFSSIQAYEYMHAPFGFGGNPYSSAFYMATGFHGFHVLVGTIFLIVNLVRAYQGHFTPRQHFGFEAAAWYWHFVDVVWLFLFVAIYVWGG
>UP000005498_1824
-GNVNHEYHILEPDIWPLIGSLSALTFTSGMVLYMHESAHLVLGLGIAGLIATFFSWFSNIVKEAERGDHTPIVQLHMRYGMILFIASEVMFFVGWFWSWFDFSLFPSEVVGGQFPPVAIEVINPFGLPLLNTLILLCSGTTVTWAHHSLIHGDRDGLKKGLWLTVILGAVFTAIQAYEYAAAPFAFGGNTYSSAFYMATGFHGFHVLVGTIFLIVCLIRAYKGHFTPRQHFGFEAAAWYWHFVDVVWLFLFAVVYVWGG
>UP000005555_2152
M-STESSYYVPEQSKLPIITATGMGLMAYGAASWVIGGGNMVFTAGLIIMALVMFKWWSIVIDENMRGLANDQLKRSYVLGMLWFIFSEVMFFAAFFGALFYLRVIVNSGYEADWPEATFESFPGWSLPLWNTVILVTSSVTVHIAHTGLKNNNRKQFVGWLGFTVLLGLIFLVLQAEEYIHMGLTLDSGIYGTTFFMLTGFHGAHVTLGTAMLAIAWFRSLKGHFSNEDQFGFEAASWYWHFVDVVWILLFFVVYVF--
>UP000005667_1225
MAGIPHPYHLLKPSPWPLIGAFSGGLLATGLVVYMHDGGSFLMILGVLAILVTMFGWWRSVIRESVEHAHTPVVKIGLRYGMALFIASEVMFFSAFFWAFFHAALDPKANPDAVWPPPNVHVIDPFDMPLMMTLTLLLSGVTVTWAHHAIVEGRNREAAKALGLTVLLGVLFSFFQAYEYVYASFKFTDGIFPSTFYMATGFHGFHVLVGTIFLAVCWVRTVKGHFTPESHFGFEAAAWYWHFVDVVWLFLFVSVYWWGG
>UP000005713_1091
-HAKNHDYHILNPSIWPFLGAVTGFIMLFGAVLWMKDITIWMFLIGFVGVLYTMFGWWSETVKENQVGDHTPVVLIGLRYGFILFIMSEVMFFFAWFWSFFKHAIYPIDAVDGVWPPAGIETFDPWHLPLINTLILLCSGCAATWAHHALVHNRRDEIKQGLIIAVILGLLFTVLQAYEYSHAAFGFSGNIYGANFFMATGFHGAHVIIGTIFLFICLMRVYRGHFTPENHLGFEAASWYWHFVDVVWLFLFAAVYIWGG
>UP000005735_305
MHTKNHDYHIIDPSPWPFIASMGAFIMALGAIGFMRLTGWGLFAIGTIIVLYTMFAWWRDTIREAHEGHHTRVVSLHLRYGMIMFIASEVMFFVAWFWAYFDASLFAGEATGGQWPPVGIETFDPWHLPLLNTLILLLSGTTVTWAHHALLHDDREGLKWGLIFTVILGILFSICQAYEYGHAAFDFSGNIYGATFYMATGFHGFHVIVGTIFLAVCLFRALAGHFTPKQHFGFEAAAWYWHFVDVVWLFLFVAIYIWGE
>UP000005746_3021
-HAKNHDYHILNPSLWPLLGAIGAFVMLFGAVVWFHDNGPWMFLIGLVGVLYVMYGWWAEVVDESHVGDHTPVVRIGLRYGFIMFIMSEIMFFAAWFWSFFKHAMYPMGAVDGIWPPAGIETFDPWHLPLINTLILLCSGAAATWAHHALAHNNRQDTKNGLIIAVVLGLIFTAFQAYEYSHAAFGFSGNIYGANFFMATGFHGFHVVIGTIFLFICLLRLQRGHFTPERHIGFEAAAWYWHFVDVVWLFLFAAVYVWGG
>UP000005759_3113
-HAKNHDYHILSPSVWPFVGAVAAFVMLFGAVLWMHGSGPWIFLAGFVAVLYVMFGWWSDVIAESRVGDHTPVVEIGLKYGFILFIMSEVMFFFAWFWSFFKHALYPMGAVDGVWPPVGIETFDPWHLPLINTMILLCSGCAATWAHHALVHNNREDMKWGLIIAIVLGAIFTVFQAYEYSHAAFGFSGNIYGANFFMATGFHGVHVIIGTIFLFVCLLRLMKGDFTQTKHIGFEAAAWYWHFVDVVWLFLFAAVYVWGG
>UP000005808_2566
M-TEHDHSH-----------------------------------------------------DH----AHHDTSANT-VFGFWVYLMSDCIIFAGLFAAFAVLRGEV---AGG---PSGK-ELFELNYVLVETFLLLFSSLTSGMAMISLHNGQRARLQFWLAITFLLGVAFIGMEINEFHHEGAGPERSAFLSSFFTLVGTHGLHVASGLLWMAVLMWQISRKGLTATMTKRLACFALFWHFLDIVWIGVFTVVYLMGA
>UP000005808_3484
MRANAPYYFVPGPSRHPITASFGLLLTAGGAAGWVNGWGPYLCGLGLLWFLFVLKSWFGEAINESETGKYGKNIDLSFRWSMGWFIFSEVMFFAAFFGALFYARNIAMPDFAAVWPPAGVQTMGPWPIPTINTALLLMSGVTLTWAHHALLANKRSQLIQGLVLTILLGAVFMCFQVYEYHHLNLKLTSGIYGSTFFLLTGFHGFHVTLGAIMLTVVLVRVLKGQLTPDHHFAFEGAAWYWHFVDVVWLFLYIVVYWL--
>UP000005870_584
M-ATHDHDQ-----------------------------------------------------DH----GHHDAGGTT-VFGFWIYLMSDCLLFSGLFAAYAVLSGST---VDG---PTGK-ELFDLKFVLGETFLLLCSSLTFGLAMIGAHKGSKATLLGWLLVTFLLGAGFLGMELYEFNHEGAGPGRSAFLSAFFTLVATHGLHVTAGILWMIVLVIQVLMRGLTPKMMTRLSCLSLFWHFLDIIWIGVFTVVYLLGV
>UP000005952_1450
MHVKHHDYHLVNPSPWPLLASIAALLTAIGGIAWMRTKGWYLFAIGFTALVASAWAWWLDVIREANEGYQTPVVQLHLRYGMIMFIASEVMFFVAWFWAYFDNALFPAGLFGGKWPPVPAHTFNPWGLPLVNTLILLTSGCTVTWAHHSLLKNDRRGLVIGLILTVLLGITFTLCQAIEYSHAGFSFAGHAYGSTFFMATGFHGAHVIIGTIFLFVCLIRSIRGAFTPQQHFGFEAAAWYWHFVDVVWLFLFACIYVWGA
>UP000005953_1528
MASEHEHYFVPAQSRLPIYTALAMFLMVYGAGSMFNANGEWIMFIGFLGLAFVLYQWFSAIIKENHAGLVGDQLNRSYVWGMSWFIFSEVMFFFAFFGALFYLRTFVGPGFEYSWPNDAFDVINPWHLPLINTLILVTSSVTLTIAHHALEAGKRKQLNIWLGATIVLGLVFLFFQAEEYIELGLTLASGIYGSTFFMLTGFHGAHVTIGTFMLIVQFFRSLRGHFEPEDHFGFKASAWYWHFVDVVWVCLFVFVYIL--
>UP000005954_605
-HAKNHDYHILSPSIWPFLGAVAGFVMLFGAVLFFHDHGPWMLLIGLVGVLYVMFGWWADVVKESRAGDHTPVVRIGLRYGFIMFIMSEVMFFAAWFWSFFKHAIYPMGLKDAVWPPAGIETFDPWHLPLINTLILLCSGAAATWAHHALVHNNRKDMKWGLIIAIGLGVIFTAFQAYEYSHAAFGFSGNIYGANFFMATGFHGAHVVIGTIFLFVCLIRLTRGHFTPEKHIGFEAAAWYWHFVDVVWLFLFLAVYIWGG
>UP000006011_2501
MAAVKHDYHLVDPSPWPFVASLGAFVLTFGAVVFMKGGSPILLLLGFAIIIYVMFGWWGDVIKEGQKGDHTPVVDLGLRYGMLLFIVSEVMFFAAWFWMFFDMALFHGDVLGSGWANPGIQTFDPFHLPLINTLILLLSGTTVTWAHHALQHGDRKGAKLGTLLTVLLGVSFTALQAYEYSHAAFGISGSLYGATFYMATGFHGAHVIIGTIFLAVCLIRLMMGHWTKEKHFGFEAAAWYWHFVDVVWLFLFAFVYVAFA
>UP000006055_1851
M-TTIAHDQ-----------------------------------------------------VV----EHPDTIEMQ-TLGFWLYLMSDLIIFATLFATFAVLGRSY---AGG---PTGK-ELFELPYVLAETLLLLFSSFTYGLVMLAVHNGMKKRVLTGLAVTFLLGLGFVLMEINEFHSHGHGPDVSAFLSSYFTLVGTHGTHVAFGLIWMAVMIGQVAVKGLTSPVQSRLMRLSMFWHFLDIVWIGIFSIVYLMGV
>UP000006080_5010
MHQKNHDYHIIDPSPWPILASLGAFIMAIGGVCYMRYANPWLFYIGLALVLYVMYGWWADTVKEAHEGSHTRVVSLHLRYGMIMFIASEVMFFVAWFWAYFDASLYPNEYTGGTWPPKGIEVLDPWHLPIYNTVILLLSGTTVTWAHHALLHNDRKGLIQGLTLTVLLGILFSCVQAYEYAHAPFAFKNSIYGATFFMATGFHGFHVLVGTIFLLVCLLRALRGDFTPKQHFGFEAAAWYWHFVDVVWLFLFFCIYVWGG
>UP000006097_283
MSEKKHQYHLVNPSPWPLVGSFSALFLVSGAILYMHYEMLWPMFVGLGLILFTMFMWWRDIIKESFLKVHNSITEIGLRWGMALFITSEVMFFVAFFWAFFDASLLPKAFTGGIWPPEGIETFDPLDIPYLNTLILLLSGTTCTWAHHAVREGNNKEALQGLYLTVFLGGIFTLLQIYEYQHATFGFTEGIYPSTFYMATGFHGFHVLIGTLFLLVCLMRARKGHLTPERHFGFEAAAWYWHFVDVVWLFLYIAIYWWGR
>UP000006217_1979
MGTVPHPYHLVDPSLWPLFGATAAMITFTGIILAAHFHDFIVLAIGGVADLSVMFLWWRDVIHEATPGLHKIVTQMGLRYGMALFIASEVMFFVSFFWNYFNYFFYPDKAFAPVWPPQGVTTIDPFAIPLFNTMVLLLSGSTITWAHHALLEGDNKNLVRGLGITIVLGLMFLCGQAWEYTHSPFPFHGGIFASSFFIATGFHGAHVIIGTLFLTVCFFRARAGQFTKERHFGFEAAAWYWHFVDVVWLFLFVCIYYLGR
>UP000006230_3489
-HAKNHDYHILNPSVWPFVASVAAFVMLFGAVLWMHGSGPWIFLAGFVGVLYVMFGWWSDVIAESRVGDHTPVVQIGLKYGFILFIMSEVMFFFAWFWSFFKHAMYPMGAVDGVWPPAGIETFDPWHLPLINTMILLCSGCAATWAHHALVHNNRQDMKWGLIIAIVLGVIFSIFQAYEYSHAAFGFSGNIYGANFFMATGFHGAHVIIGTIFLFVCLLRLMKGDFTPTKHIGFEAAAWYWHFVDVVWLFLFCAVYVWGG
>UP000006282_2042
-MSSENAYYVPHDAKWPIIGSIGLMLFFGGFAAELNNSASIIMTVGFLVLVYMMFGWFGEVINESESGAYKSNEDASFRGGMVWFIFSEVMFFAAFFGALYYIRTFSVPGFEAMWPPANVEKMGPWGLPAINTLILLTSGVTVTWAHWGLIANKRKQLIIGLALTVILGFVFVALQALEYSHLNLTMASGVYGSTFYMLTGFHGFHVSMGAIILAVILFRSMKGHFTPENHFAFEAAAWYWHFVDVVWLGLFVFVYWL--
>UP000006309_33234
M-QKTKGYYLPAPSSWPVKGCVALICIFVGLANWLHEFGPYLWGVGMLILLYIVYGWFGTVIQENRAGLQNDQVDRSFRWAMCWFIFSEVMFFGAFFGALFFVRVISVPSFKAGWPPGAYSVMEAWGIPAINTLILLTSGATVTVAHWALLKNRRTLMLIGQLATILLGMSFLLLQAHEYTIKGLTLGSGIYGTTFFMLTGFHGLHVTIGTIGLCVILYRMLKRDFNPHNHFAFEAISWYWHFVDVVWLLLFVFIYWL--
>UP000006309_34042
-HAKNHDYHILPPSIWPFFGSVSAFIMLFGAVLWMHGSGPWMGLIGFAGVLYTMFAWWSEVVHEGQTGDHTPVVRIGLRYGFIMFIMSEVMFFSAWFWAFFKNALYPMGLVDGVWPPEGITTFDPWHLPLINTLILLLSGCAATWAHHALVHNNRKDMKTGLTLAIALGALFTFFQAYEYSHAAFGFAGNIYGATFFMATGFHGFHVVIGTIFLAICLIRTYKGHFTPEQHVGFEAAAWYWHFVDVVWLFLFASVYIWGQ
>UP000006309_87753
-AEKTHPFHLVNPSPWPFVGAIAALICMLGLVLFIHEQGLYLIFMGAALMLFTMVGWWRDVLKESDTKTHTLPVQFGIKMGMALFITSEVMFFVAFFWAFFNASLFPTPPTGGVWPPKGIHPLNPFDFPYFNTLVLLLSGTTITWAHHAILGNHKKEVVWGIGFTVLLGFLFTSIQAYEYMHATFGFKEGIYATTFYMATGFHGAHVIIGTLFLSVCWFLAYFNQFTPDHHIGLEAAAWYWHFVDVVWLFLFVFIYLWGS
>UP000006377_670
MHAKHHDYHLVDPSPWPVVGSIGAFVLAIGAVNWMHGSSSWVMLIGFAIVFYTMFAWWRDVIREARRGDHTPVVQLHLRYGMILFIASEVMFFVAWFWAFFDASLFPGDFTGGHWPPQGVEVFDPWHLPLINTLILLTSGTTVTWAHHALLHDDRKGLVQGLALTVALGLIFTAVQAYEYAHAAFSFGGSIYGATFFMATGFHGFHVIVGTIFLIVCLLRAMKGDFTPKQHFGFEAAAWYWHFVDVVWIFLFFSIYIWGS
>UP000006480_2047
-GAKNHDYHILPPSIWPLFGSMSALVMALGAIMWMHPGGGWIFLIGVAGVLFTMFSWWSNVIAEAHAGDHTPVVQLHLRYGMILFIASEVMFFVGWFWAFFDFSLFPSQPIEGMFPSKGIEVMNAFELPLLNTLILLCSGTTVTWAHHALIHGDREGLKKGLWCTVILGLLFSSIQAYEYAHAPFPFGGSPYSSAFYMATGFHGFHVIIGTIFLIVNLVRAYKGDFTPRQHFGFEAAAWYWHFVDVVWLFLFAAIYVWGG
>UP000006552_2016
-THTLDKYFVPEPSKYPIFGSIALLLSASGAVMWLNDQGRWVLLLGVATLVYMLFGWFGQVIRESQSGKYGQRVDRSFRWSMGWFIFSEVMFFSAFFGALFYARVLSVPGFTGAWPP-YLTPMGAWGIPALNTLILLSSGVTLTWAHYGLLKDNRSQLKIGLLLTILLGVTFLGFQIYEYVHLNLQLDTGIYGSTFFMLTGFHGLHVTIGAIMLTVALGRVLAGHFSPEHHFAFEATAWYWHFVDVVWLMLFVVVYWL--
>UP000006589_4599
MHAKNHDFHILNPSPWPLLGAFSGFLMAFGAVFWMKSPGPYIFGAGTIGVLYTMYAWWKDVAHEANSGDHTRVVQLHHRYGMMMFIASEVMFFVAWFWAYFEAALYTADFTGGVWPPKGIEAFDPWHLPLLNTLILLTSGTTVTWAHHALIEGDRKGLKYGLWLTIILGVLFTACQAYEYSHAEFGFSGSIYSSTFFMATGFHGAHVIIGTIFLAVCLFRAYAGQFTPRQHLGFEFAAWYWHFVDVVWLFLFAAIYVWGS
>UP000006631_2560
M-TEHDAHA-----------------------------------------------------EH----GHHDAGANK-VFGFWIYLMSDCIIFATLFATYAVMVNNT---AGG---PAGK-DIFELPFVLVETALLLLSSITYGMAVISMNKEQKGAVIGWLALTFLFGLGFIGMEIYEFHHEGFGPDRSGFLSGFFTLVGTHGLHVTSGLIWMLVLMFQVSKRGLNATNRTRIMCLSLFWHFLDVVWICVFTVVYLMGA
>UP000006633_2070
MHARHHDYHIVDPSPWPAVVSVFAFVLAAGAVFWMHGLTSLVMIVGLIGVIYTMCVWWRDIIREAHQHAHTPVVQLHYRYGMILFIASEVMFFVAWFWAFFDAALFPGEFTGGHWPPNGIETFNPWHLPLLNTLILLTSGTTLTWAHHALVHGDRDSAKWGLWLTVGLGVMFSMLQAYEYSHAEFAFSGNIYGATFFMATGFHGFHVIVGTLFLAVCLGRLYAGHFSPTHHFGFEAAAWYWHFVDVVWLFLFTFIYVWGS
>UP000006654_2969
MEEKTFPAE-----------------------------------------------------PE----KATLEGKNK-FVGFWLFLGGETVLFASLFGTYLALKNST---NGG---PTSQ-EMFQMPLVFIMTMLLLTSSLTSVYAMYHMKNFNFKQMQLWLIVTVLLGLGFLGFEIYEFYHEKHTMRSSAFGSAFYALVGTHGLHVLFGLLWILTLVFRNAKRGLNLYNAPKFYVASIYWHFIDVVWVFIFTVVYLMGM
>UP000006691_2472
MNQKTWPKH-----------------------------------------------------PE----QATMEGKNK-LVGLWIFLASDTVLFASVFATYIALKDSGP-AGME---FAAK-DLYELPLAFVMTMLLLTSSLTSVYAMYHMRNFNYSGVRTWMGITVLLGLGFLALEIYEFQHIGFGYTQSAFSSAFFTLVGMHGLHVIIGLVWITGLIIRNSSRGLNLYNAPKFFAASLYWHFIDVVWVFIFTVVYLMGV
>UP000006697_2708
MHANAPYYFVPGPSRWPAAAGMSLLTLMLGASAWVNDWGSYLTWAGLLGFLFVLYKWFGDAIGESESGMYNKRIDASYRWSMSWFIFSEIMFFGAFFGALFYARSISMPDFAAHWGPAGTTTMGPFWIPTINTALLLTSGVTLTLSHHALRENQRGKTAFWLAATVLLGAVFMGFQVYEYMHLNLKLTSGVYGSTFFLLTGFHGFHVTLGAIMLSVVLYRVMKGHFTADNHFAFEGAAWYWHFVDVVWLGLYVVVYWL--
>UP000006746_429
MTHQKHPYHLVDPSPWPFVGSVAAFVTAIGGAMAMHDQGYWVLFLGLALVLATMFFWWRDVVREASGLYHTKVVQLGLRYGMILFIASEVMFFAAFFWAFFASAFYPTEAIGGIWPPADIVTFDPFELPFINTLILLLSGCTVTWAHHALIENNRRDLIRGLWLTVLLGMSFTALQAFEYSHAAFGFTDGIYASTFYMATGFHGFHVIVGTVFLAVCLVRAYQGHFTPEQHFGFEAAAWYWHFVDVVWLFLFVCIYWWGA
>UP000006755_2419
M-SENVDAH-----------------------------------------------------DH----GHHDAGALK-VFGFWIYIMTDLVLFATLFASYAVLYNHT---AGG---PSGK-DIFELDFVLVETFLLLLSSFTSGLSMLAMHAGNKAKTIGWLVVTGLLGAGFIGMEVYEFHHHGMGPDRSAFLSAFFTLVGTHGLHVTCGLIWMSVMIFQVARHGLTDVNQTRLSCLSLFWHFLDIVWICVFTFVYLLGA
>UP000006765_1974
-HAKNHDYHILPPSILPFLAAVGGFVMLFGAVLWMHDSGPFVFAIGVAVVLYTMYAWWADVVAESREGDHTAVVRIGLRYGFILFIMSEVMFFAAWFWSFFKHAMYPME-SEGQWPPPSIETFDPWHLPLINTLILLCSGAAATWAHHALVHNNRKDMAWGLIIAVALGVLFTVFQFYEYSHAAFGFAGNIYGANFFMATGFHGAHVIIGTIFLLVCYFRLRAGHFTQQNHVGFEAAAWYWHFVDVVWLFLFASIYIWGS
>UP000006801_8
MQNESPYYFVPHPSRHPVMAATGLLVMLASLAMWVNGWGPAGTFVGLLFVLFVLWHWFGDAISESEGGMYGKRVDVSYRWSMSWFIFSEVMFFGAFFGALFYARAIAMHDFTAVWPPAALRAMVPWPLPTINTALLLSSGATLTVAHHALREDHRKKAIIWLGATVLLGIIFLFCQGYEYFHLNLTLNSGVYGSTFFLLTGFHGFHVFLGGTMLAVVMFRLIRGHFTAEHHFAFEGAAWYWHFVDVVWLGLYVVVYWL--
>UP000006821_2102
-ATSAASYYIPHKATWPIVGSIGLTSLLAGFANYLNGIGPTMMILGAGILVTMLVGWFGTVIHESVAGIYSDQVDHSFRWGMIWFITSEVFFFSAFFGALYYARIYALPGFDAVWPPGKVEPMEAWGIPALNTLILLTSGGTVTWAHWGLLAGNRGQLVKGLIATVALGFLFVILQAFEYHEMGLTLGSGIYGSTFFMLTGFHGLHVTIGAIILTVVLFRSIRGHFSAEHHFAFEAAAWYWHFVDVVWLGLFVFVYWL--
>UP000006833_56
-QQKNHDYHILPPSIWPFVGSVSGFIMLFGAVLWMTGQGPYMFLVGLAGVITTMVGWWTEVVRESHAGDHTPVVRIGLRYGFIFFIMSEVMFFAAWFWSFFKHALYPMDAVDGIWPPAGIETFDPWHLPLINTLILLCSGAAATWAHHALVHNNKKDMKTGLLLAIVLGVIFTGFQAYEYTHAAFGFAGNIYGANFFMATGFHGAHVIIGTVFLFVCYLRVRRDHFTAEKHIGFEAAAWYWHFVDVVWLFLFAAIYVWGS
>UP000006838_45
-AHAHGEYYQPQPSYWPLIASFALFSMAASFTAYLNGIGKYLLIAAIGVLFFMMYGWFREVIRESEAGLYNEQVDRSFRWGMIWFIISEIFFFAAFFGALYYTRDLTLPEFTEVWPPQSVETMAAWGIPAINTLILLTSGVTVTWAHWGLKKDNRQQLIIGLFLTVALGFTFVGLQIYEYGHLNLRFSSGIYGSLFYMLTGFHGFHVTVGSIMLLVVLFRSLAGHFTPKHHFAFEGVAWYWHFVDVVWLGLFIFVYWL--
>UP000006843_2040
MNSAKQDHD-----------------------------------------------------AH----AHHDTSSNT-TFGFWLYLMTDCLLFASFFATYAVLFMNT---AGG---VSGK-DIFELDFVAVETAALLISSITFGFAMIAAQGQKKALTLIWLAVTFCLGVVFISMEVYEFNHHGNGPQKSAFLTSFFALVGLHGLHVTAGLIWMSVMMIEVAKRGLGKATVTRLSCLSLFWHFLDIVWICVFTLVYLMGA
>UP000006843_2728
-KQEYEHYYVPDQSPWPIVGAVALFFIAVGAALTVMSSGIYILYAGIAVLLYMLFSWFKNVIDEAGKGLYSAQMDRSFRQGMSWFIFSEVMFFMAFFGALFYARMLSVPTFEAVWPG---QAMGWQGLPLINTLILLTSSVTLHFAHVAIESDKRGQLKVFLGLTILLGAVFLGLQVEEYIHLNLTLDAGIYGSTFFLLTGFHGMHVTLGTIILLVVFLRILKGHFTKDKHFAFQAAAWYWHFVDVVWLCLFIFVYVL--
>UP000006859_939
M-TDNAAHA-----------------------------------------------------EH----GHHDTGANK-VFGFWIYLMSDCILFGMLFATYAVLVNGT---AGG---PTGK-ELFDLKFVLVETFALLFSSITYGMAMIAMNKGNKSQVNAWLGLTFLFGLVFIGMEIYEFHHEGAGPDRSAFLSAFFALVGTHGIHVTSGLIWIAIMMIQVTKYGLTSRNKTRLMCLSLFWHFLDVVWICVFTVVYLMGA
>UP000006868_2087
M-QAHSHDH-----------------------------------------------------DH----GHHDPQELK-MLGFWIFLVTDVILFSTLFATFVVLRNNT---AGG---PGGA-ELFNMTGVIIETFLLLTSSFTSGLAVLAMNKGSMKGLISWLIVTAILGLGFIGFEVYEFVEEGANFGTSAFLSAFFTLVGTHGLHVSLGLVWMIGLMFQLKKRGLTPETKGKVSALSLYWHFLDAVWIFLLTVVYLMGV
>UP000006871_2109
MSVKNHDYQILPPSIWPFATATALFTTLFSAAHWFESAGMIIGFVAFATAIFCLYSWWAAVSREANEGEHTPVVQIGVRYSFILFITSEVMVFATFFWAFFKYALHPMALNYGVWPPAGVETLSPWHLPLVNTILLLSSGAAATWAHHAIVHGDRKKTAIGLAIAIGLGWIFTLCQAYEYYEEAFSFSGNVYGAVFFMATGLHGAHVLIGSIFLLVCLIRILRGAMSAKQHVGFEMAAWYWHFVDVVWLFLFVAVYIWGA
>UP000006876_5168
M-QAHAGHD-----------------------------------------------------DH----AHHDDGSKT-VFGFWVYLMSDLLIFSVLFATFAVLSNAT---AGG---PTGK-ELFDLKFVLVETLLLLFSSFTFGMANLNVHANNKSRAMGWLMVTFLFGAGFIAMEVYEFHHEGAGPGRSAYLSAFFTLIGTHGLHVTFGLIWIIVLLDMIRRHGLDSINKRRLACLSLFWHFLDIVWICVFTFVYLMGA
>UP000006898_64
M-----------------------------------------------------------VVSEQ-----SSPALRG-KIAVWWLIASEVMIFGGALSCYILARA-----AGPGWSAEA--AHLSAILATVNTFVLLTSSMTMAMAFAAYQKADQRGVRTFLLCTILLGLAFLGIKAYEYISDGLAPWSGSFWSFYYLLTGLHALHVIAGIVVNIILLLAARR----LSTGYRTEIAGLYWHFVDIVWIFLFPLLYLS--
>UP000007058_2357
MGNAPHPFHLVDPSPWPLVGSISALVLVYGAVSWFRDHT-SVMLAGLGLVAITMFGWWRDIFREAAGHAHTEAVCHGLRMGMSLFIASEVMFFVAFFWAYFHSALGIAP---SQWPPSGIQTLDTWHIPFINTLILMSSGVTLTKSHHALRHGHRGATKAWLAVTIALGVLFLSLQIHEYGQALFAFTDGIYPSVFYMATGFHGFHVFVGVCFLTVCLNRVRVGDFTPAKHVGFEAAAWYWHFVDVVWVFLFVWVYWWGN
>UP000007077_1158
-MAENQTYYVPEQSKWPIIATVGLGVTLYGVAAIMVNGAWIMFMIGAIIMAYMLFGWFGNVIKESRAGLYSPQMDRSFRWGMSWFIFSEVMFFAAFFGALFYVRVFAVPGFQSSWPPEAYEVISAWGLPLMNTILLVTSSFTVTVAHHALKAGNRAKTKLWLALTIALAIVFVFVQGYEYMHLDLTLQSGIYGSTFFMLTGFHGAHVILGSLMLIIMLIRINKGHFTADNHFGFEAAAWYWHFVDVVWLGLFVFVYIL--
>UP000007127_3869
MHAQKHPFHLVDPSPWPLVAAMSAGLFTGGMVMFMHSTDFWLAALGLAGILFVMFRWWSNVISESI--YHNKVVQIGLRYGMSLFIASEVMFFVAFFWAFFHNAFVIFSPGVTEWPPAGVEVLDPWDLPFLNTLILLLSGCTLTWAHHGCLEGKKKDMVQGLAITVALGVIFLCLQAYEYSHAAFGFADGIYSSTFYMATGFHGFHVFVGTVFLAVCLGRAIKDGFKPDHHFGLEAAAWYWHFVDVVWLFLFFAVYIWGG
>UP000007279_1693
M---HDHSHG----------------------------------------------------HD----HHEEHEQLK-VLGFWIFVVTDCILFGTLFATYAVMMHSF---AGG---PTGK-ELFEMPGIIASTFILLTSSFTSGLAVLAMNKGKVKELIGWLAVTAVLGLAFVVLEINEFTHEGATIATSGYWSAFFTLVGTHGLHVTIGLFWMVALMMQLKRRGINAVTRRKITNLSLYWHFLDVVWIFLFTVVYLMGV
>UP000007296_4066
MHAKAPYYFVPGPSQWPVLAGMSMLLTMAGASAWVNGWGMALNIIGILAVLVVLYKWFGQAIGESESGQYNERIDASFRWSMGWFIFSEVMFFAAFFGALFYARSITMPDFAAHWGPAGTQTMGPFPIPTINTALLLTSGVTLTISHHALRAGHRAQTAIWLFATILLGAIFMGFQAYEYHHLNLKLTSGVYGSTFFMLTGFHGFHVTMGAIMLSVVLYRVLRGHFTPEHHFAFEGAAWYWHFVDVVWLGLYVVVYWL--
>UP000007319_2928
MAGIPHPYHLVKPSPWPLLGAFAAGLFATGMVIYMHGGGWLLAALGFLSILGVMFGWWRDVIKEAREKAHTPVVKIGLRYGMALFIASEVMFFAAFFWAFYDAALYPKVNPHGVWPPPNITVLETFHLPLMMTLILLLSGVTVTWAHHAILEGRNKEASRALGLTVLLGVMFTFFQGWEYAHAAFGFKQGIYPSTFYMATGFHGFHVIIGTIFLAVCWFRTMKGHFTPRSHFGFEAAAWYWHFVDVVWLFLFVSIYWWGS
>UP000007437_579
MQNESPYYFIPNPSQHPIAAAMGLLAMLGSLAGWINGFASLTFALGLAWLLFVLWHWFGDSIGESETGMYGKRVDTSYRWSMSWFIFSEVMFFGAFFGALFYARQFALQDFSAVWPPSNLKSMQPWPIPTINTALLLTSGATLTVAHHALRDDHRNKAIVWLAATVLLGVIFLFMQGYEYFHLNLKLTSGVYGSTFFLLTGFHGFHVTMGALMLAVVLVRLIRGHFKPDHHFAFEGAAWYWHFVDVVWLGLYVVVYWM--
>UP000007460_1929
-GANKHPYHLVEASPWPAVGSAAAFTMAMGAVMYMHEYGTALLGVGFGLVLLTMFMWWRDIIREAYQGHHTPIVQIGMRYGMMLFIASEIMFFVAFFWAFFDRALFPND---GIWPPEGITTFDPFDLPLINTLILLLSGCTVTWAHHAMQHGNRKDFMNGLGLTVLLGISFTALQALEYSHAPFGFTDGVYPSVFYMATGFHGFHVIVGTLFLAVCWFRGAAGHFSPKQHFGFEAAAWYWHFVDVVWLFLFAAIYWWGG
>UP000007471_348
MHAKQHDYHLVDPSPWPFLGSVGALVMAFGGVALMEYANPWLFFIGLVIVLYTMFAWWSDTIKEAHEGHHTRVVSLHLRYGMIMFIASEVMFFVAWFWAYFDASLFAGEFTGGVWPPKGMEVLDPFHLPLYNTVILLLSGTTVTWAHHSLLHGDRKGLINGLVLTVGLGMLFTMVQAYEYMHAPFAFKDSIYGATFFMATGFHGFHVIIGTIFLLVCLIRAMKGDFTPKQHFGFEAAAWYWHFVDVVWLFLFASIYVWGS
>UP000007507_2248
MQAKAPYYFVPGPSRWPLLAGISMLVTMIGASAWVNGWAPYVNLVGILMVLVVLYYWFGEAIHESESGLYGERIDLSYRWSMSWFIFSEVMFFAAFFGALFYARSITMPEYTGQWGPAGTNVMGPFPIPTINTLLLLSSGVTLTLSHHALRAGHRRATSVWLFLTILLGAIFMGFQAYEYIHLNLKLTSGIYGSTFFMLTGFHGFHVTMGAIMLSVVLYRHLRGHFTPTNHFAFEGAAWYWHFVDVVWLGLYVVVYWL--
>UP000007515_971
MGTKNHDYHILPPDIAPLATTVGAFTFTTGMVLFMHDGGKFVPWLGMAILLASMFMWFSKIVHEAHAGDHTPVVQLHQRYGMILFIASEVMFFVGWFWAFFDFSLFPSDVVGGQWPPKAIEVMDPFALPLLNTLILLCSGTTVTWAHHSLIHGDRDGLKKGLWATILLGVFFSFIQGYEYLHAPFGFGGNTYGSAFYMATGFHGFHVIVGTIMLIVCLVRTYKGDFTPRQHFGFEAAAWYWHFVDVVWLFLFVAVYIWGG
>UP000007516_622
M-SKEHDFHLVDPSPWPIAISAAILILVLGLVSTFHKSGIFGLVLGISTISGVLFYWWKDVIKEAYDKCHTAIVKHGLKIAMYLFILSEVMFFVSFFCSFFKAWLDPVFTDKVKWPPKGILPLNPWSLPFMNTLVLLLSSTTITSAHHFLLKNDKENMVKMLSITILLGVFFTIVQAIEYHEASFSLQETIYVSNFYMITGFHCVHVIIGIIFLLVCLFRAQKDQFTPQNHLCFEFASWYWHFVDIVWIFVFVFVYWLSV
>UP000007523_5170
M-QAGHGHH-----------------------------------------------------DH----GHHDLESMK-TFGFWLFLITDCILFGTLFATYIVLRGNT---NGG---PTPE-ELFQMPMILAETFILLTSSFTSGLAVLAMHQGKVKQLIGWLIVTALLGASFIGLEIYEFVHEGATISTSAFLSGFFALVGTHGLHVSLGLVWMIGLMIQLRRRGITPVTKRKVEVLSLYWHFLDVVWIFVLTVVYLMGV
>UP000007753_616
-GAKNHDYHILPPSIWPFFGSMSVLVMAFGAIMWMHPGGGWVFLIGLAGVLFTMYSWWANVITEAHAGDHTPVVQLHLRYGMILFIASEVMFFVGWFWSFFDFSLFPSQPIEGMFPSKGIEVMNAFELPLLNTLILLCSGTTVTWAHHALIHGDRDGLKKGLTLTVILGALFSAIQAYEYAHAPFPFGGSPYSSAFYMATGFHGFHVLVGTIFLIVNLIRAHRGDFTPRQHFGFEAAAWYWHFVDVVWLFLFVAIYVWGG
>UP000007882_1396
M----------------------------------N-----------------------EAVTAAKSRIHSLTRPNMVSVGTIVWLSSELMFFAALFAMYFSIRAAAPE----QWEEHTEHLNIPYA--TTFTVILVLSSVTCQLGVFAAEKGDVFALRRWFTITFVMGLIFVLGQANEYREHGVKLNGDGYGSMFYLTTGFHGLHVTGGLIAFIVYMIRTTMGRFTPAQATSAIVVSYYWHFVDIVWIALFAMIYWL--
>UP000008005_674
----------------------------------MHGFNIYILSAGIISVGYCLYSWWRDVVKEGVEHQHTSPVRKGLQIGMALFILTEIVFFGVFFASFFKSSLSPVGVKQGIWPPPTIKTFEPFDIPFINTLILLLSGTTVTWAHYALEEKNQKDCVTALALTILLGIFFTTMQAYEYYHAAFKFTDGIYASNFYLATGFHGAHVIIGTIFLIICYFRAKRGDFTGNGHLGFECAAWYWHFVDVVWLFLFTFVYIFGS
>UP000008075_4070
M-TQTAAHD-----------------------------------------------------TH----GHHDAGANK-IFGFWIYLMSDLVLFASLFATYAVLVNGT---AGG---PTGK-DIFELDFVLVETFLLLFSSITYGFAMLSMNKGKVAQVNLWLFITFLFGLGFISMEVYEFHKEGFGPDRSAFLSSFFALVATHGLHVTFGLIWIIVLMVQVSRRGLTEVNRTRLNCLSLFWHFLDVVWICVFTIVYLMGA
>UP000008130_1609
MHTKNHDYHLVDPSPWPFLGSVGAFVMALGAIGLMKYTGWGLFVVGLLIVLYTMYGWWRDTVRESLAGHHTRVVSLHLRYGMILFIASEVMFFVAWFWAFFDASLFTGEATGGVWPPEGIVTFDPWHLPLLNTIILLTSGTTVTWAHHALLHNDRQGLKWGLTLTVILGVIFTICQVYEYGHAAFDFSGNIYGATFYMATGFHGFHVIVGTIFLLVCLIRAAAGQFTPQKHFGFEAAAWYWHFVDVVWLFLFAAIYVWGS
>UP000008148_2632
M-TDTAHAH-----------------------------------------------------EH----GHHDAGQTK-IFGFWIYLMSDCILFSILFATYAVLVNGT---AGG---PTGK-DIFELPFVLVETFLLLFSSITYGMAAIAMHKDNKSQVVSWLALTFLFGAGFIGMEIYEFHHEGMGPDRSGFLSAFFALVGTHGLHVTSGLIWMAVLMVQIARRGLTSTNRTRIMCLSLFWHFLDVVWICVFTVVYLMGA
>UP000008186_387
-TTKHETYYVPAQSAWPIVGAIGLFLIAFGAGQFVTQGGGYILFAGIAVILFMLVGWFRTVIQESMTGLYSHQMDRSFRQGMSWFIFSEVMFFAAFFGALFYARMFAVPNFEAVWPG---EAMPWNGLPLINTIVLLTSSVTLHFAHISLEKGKRSAITLWLGLTILLGIGFLALQVAEYRHMGLTLTSGIYGNTFFLLTGFHGMHVTLGTIFLLVLFFRVLKGHFSADKHFAFQAGSWYWHFVDVVWLCLFIFVYVL--
>UP000008207_651
M---DTALRSLPPSEAP------------------KS--------------------WRRLTDD-WAGDRQAFAGASWRKAIWIFLLSDTFVFGCFLIGYMTVRMSTTE----PWP-NSSQASLPLILIAIMTFVLISSSGTMAMAVAFGYRRARRKTALLMIVTALLGATFVGMQAFEWTKEGVRPTAAQFGSAFFMITGFHGTHVTIGVIILLIVARKVWRGDFDTGRRENVEIAGLYWHFVDLVWVFIFALFYLW--
>UP000008207_95
MHAKHHDYHLVNPSPWPLIGSLSALMTTSGAVFWMKSIGPYLFFAGVIGVLYTMLSWWRDVVHEANTGDHTRVVQLHHRYGMMMFIASEVMFFVAWFWAYFDAALYAAEFTGGTWPPKGVEAFDPWHLPLLNTLILLTSGTTITWAHHALLNNDRKGLKYGLWLTIILGVLFSCVQGYEYAHAHFGFSGSIYSATFFMATGFHGAHVIIGTIFLSVCLYRAYLGHFTPRQHLGFEFAAWYWHFVDVVWLFLFSAIYVWGS
>UP000008210_5148
M-TQDAHGH-----------------------------------------------------DH----AHHDTSANT-VYGFWIYLMSDCIIFAGLFAAFAVLRGEL---AGG---PSAK-ELFELNYVLVETFILLFSSITYGMAMISLQNRSLSRVQVWLGVTFLLGAAFMAMEINEFHHEGAGPGRSAFLSSFFTLVGTHGLHVASGMLWMIVLMWQLSKKGITPTLSKRLMCLSLFWHFLDVVWIGVFTVVYLMGH
>UP000008210_5855
MRANAPYYFVPGPSRHPITASFGLLMTGAGAAGWVNGWAPYLCGLGLLWFLFVLKSWFGDAISESEGGMYGKNIDLSFRWSMGWFIFSEVMFFAAFFGALFYARTIAMPDFAAVWPPAGVQTMGPWPIPTINTALLLMSGLTLTWAHHALLAGKRSQLIQGLSLTILLGAVFMCFQVYEYMHLNLKLTSGIYGSTFFLLTGFHGFHVTMGAIMLAVVLVRVLKGHFTPDHHFAFEGAAWYWHFVDVVWLFLYVVVYWL--
>UP000008229_1536
MAASHAAHH--------------------------HG--P----------------------PEA---HRSSRVDPQ-MLGMLLFIISEIMVFGAFFTAYFFIRVVD----GNPWPAEGTE--LPKLIAGVNTAILLSSSITLHWALEAVKRGNRGAFKAGMATTFLLGATFLFVQINEYVNIGFAPYDSAQASVFYGLTGLHGAHVALGLMILLMVTVRAFRGHFSAEEHRGVEIPGIYWHFVDVMWVVVYSTVYLL--
>UP000008320_1072
M-GKLHDYHLVNPSPWPLLFSLTILITALGAVGTIHGISKIVLAFGMSSVSIVLYKWWKDVVTEARDNCHTEIVKKGIRLAMAALILSETMFFFGFFWSFFKAWLFPVYSKLLSWPPSGITKLDPWSIPLLNTVILLLSGCTLTWSHYSLINDDNKNTVKMLGMTLLLGITFSVFQAIEYLHIGFSFRETIYSSNFYMMTGFHGVHVIVGTLFLTICWLRAKRNQLSPENHIGFECAAWYWHFVDVIWLLLFFFLYWISS
>UP000008392_3516
MQGSAPYYFVPGPSRWPVLGGLALLATMAGAAAWVNSWGPELCAIGILSFLVVLYKWFGDSIRESEGGMYSARIDTSYRWSMSWFIFSEVMFFAAFFGALFYARSIAMPDFAAHWGPAGTSTMGPFPIPTINTALLLASGVTLTISHHALRAGHRGKTAFWLFVTIALGATFMGFQAAEYIEFNLKLTSGVYGSTFFLLTGFHGFHVTIGAIMLSVVLFRVLKGHFTPEHHFAFEGAAWYWHFVDVVWLGLYVVVYWL--
>UP000008490_1050
MTQTHEQYYVPAQSKWPIIATIALLVTFFGLGTWFNDSGPLIFFIGALLIAYMMFGWFGAVVKESRAGLYSAQMDRSFRWGMSWFIFSEVMFFLAFFGALFYVRYWVGPGFEYSWPPKLYGTISAWGLPLVNTILLVSSSFTLTWAHHALRKNNRQQLKIGLAVTVLLGAAFLILQAEEYIHLGLTLGSGIYGATFFMLTGFHGAHVTMGAIILTVMLIRILRGHFSAEHHFGFEAASWYWHFVDVVWIGLFVFVYVI--
>UP000008840_935
MPTDANVYFVPAQSKWPFVGSIAMMVTMVGVASWLNDWGRWTFYIGIAMLVLTLFWWFSDVVRESQAGNYNHQVDGSFRMGMIWFIFSEVMFFGAFFGALFYTRNLGLSGYSAGWPPAAIQTIPAWGLPLINTLILLTSGVTLTIAHHALKAGNRRQLLIWLGLTVVLGLGFLTLQAEEYIHLNLTLGSGIYGSTFFMLTGFHGAHVLLGTIMLIVMWLRSAKGHFTRDNHFGFEAAAWYWHFVDVVWLMLFMFVYVL--
>UP000008850_1790
MHAKNHDYHLVDLSPWPFVGSVSAFIMAVGGIMWMHGGVPWLFAAGLVGVLYTMFAWWSDVVREANTGYHTPVVQLHHRYGMILFIASEVMFFVAWFWAYFEAAFYPDEFTGGVWPPQGVEVFDPWHLPLFNTLVLLLSGTTVTWAHHALLENDREGLKWGLILTVLLGALFSTVQVLEYTQAHFSFSGNIYGATFFMATGFHGFHVFIGTIFLLVCLIRAYAGQFTPKQHLGFEFAAWYWHFVDVVWLFLFASIYVWGS
>UP000008922_1235
M-TQ-------------------------------------------------------TALEQA---SHAYKLRTA-RIGLWLFILSDSFVFAGLLVTRFYLL--------G---P----ELEQL-VGVIVTSVLLISSFFMNRAEVQISRGNRKGFITSTAITMALGIAFLGVVGVEWQIAPFGPADGAQGAVFYMMTGMHAFHVLTGVIFLGIILRNGLRGHYSPERHWAVEAAANYWHFVDVVWIFYYPALYLIGT
>UP000008944_1058
M---HNTTT-----------------------------------------------------ID----SRSHEGNLN-KLGFWIFLTAEFALFGTLFATLLTLQGGD---YAG---KMTT-DLFELPLVLIMTFALLISSYTCGIAIYYMRKEQQGKMMFWMILTLLLGAVFVVFEIYEFAHEGVNPTIGSYWSSFFILLGTHGCHVTLGIFWIICLLIQIGMRGLDSYNAPKLFIVSLYWHFLDVVWIFIFTAVYMIGM
>UP000009023_6134
MHQKNHDYHIIAPSPWPILASLGAFLMAFGGVGYMRYAHPWLFFIGLAVVFYVMYGWWSDTVKEAHEGAHTRVVSLHLRYGMIMFIASEVMFFVAWFWAYFDASLFPHEYTGGVWPPKGIEVLDPWHLPIYNTVILLLSGTTVTWAHHALLHNDRKGLIQGLTLTVLLGVLFSSVQAYEYAHAPFEFRNSIYGATFFMATGFHGFHVLVGTIFLLVCLIRALRGDFTPKQHFGFEAAAWYWHFVDVVWLFLFFCIYVWGG
>UP000009073_329
M-VESVHAG-----------------------------------------------------EH----EHHDSGSNS-VFGFWIYLMSDCILFATLFATYAVLSGSF---AGG---PTGK-DIFELPYVLTETFCLLISSFTYGMAMLAMNRGEQSSVMKWLAVTFFFGAAFIGMEINEFSHEGYGPDRSAFLSGFFALIGTHGLHVFSGLVWMIVLMIQVAQNGLTTTNQTRLMCLSLFWHFLDIVWICVFTVVYLMGV
>UP000009081_3079
MHAKNHDYHIINPSPWPLLGAFSGFLMAFGAVFWMKGIGPYVFGAGTLGVLYTMLSWWRDVTHEANSGDHTRVVQLHHRYGMIMFIASEVMFFVAWFWAYFEAALYTADFTGGMWPPKGIEAFDPWHLPLLNTLILLTSGTTVTWAHHALLHGDRKGLKYGLWLTIILGVLFTACQAYEYAHAHFGFSGSIYSATFFMATGFHGAHVIIGTIFLAVCLLRTYQGDFTPKQHLGFEFAAWYWHFVDVVWLFLFAAIYVWGA
>UP000009134_3012
-GAKNHDYHILPPDVWPFVGAMSALTMTSGGVLYMHKGGTAVMLLGLLGVIVTFFSWFGKIIKEAHAGDHTPVVQLHQRYGMILFIASEVMFFVGWFWAFFDFSLFPSTTVGGQWPPKAIEVMDPFDLPLLNTLILLCSGTTLTWAHHALIHGDREGLKKGLWATIILGVIFSMIQAYEYAHAPFAFGTNTYGSAFYMATGFHGFHVIVGTIFLIVCLIRAYKGHFTPRQHFGFEAAAWYWHFVDVVWLFLFVAIYVWGG
>UP000009181_152
MAEKKHDYHLVDPSPWPIFCSFASLIVCFGAVYYFTTKNLWLTFVGLAVLFYGVFMWFREVVIEAHKGDHTPVVQISHRYGMVLFIASEVMFFVAWFWAYFDASLFPDQAIGGVWPPKDIQTLDPWHIPLINTLILLLSGTTVTWAHHAMLENDRKSLVQGLVLTVILGAIFTMFQAYEYMVASFTMSSGIYGSTFYMATGFHGFHVLIGTIFLAVCLFRAKRGHYTPDHHFGFEAAAWYWHFVDVVWLFLFASIYIWGS
>UP000009242_1982
-GTKHHDYHILPPDIVPLATTIGAFTFTSGMVLFMHDGGHFVPWLGMALLLASMFAWFSKIVKEAHAGDHTPVVQLHQRYGMILFIASEVMFFVGWFWAFFDFSLFPSTVVAGQWPPKAIEVMDPFDLPLLNTLILLCSGTTVTWAHHALIHGDREGLKKGLWATVLLGLLFTSIQAYEYIHAPFPFGQNTYGSAFYMATGFHGFHVIVGTIMLIVCLIRAYKGDFTPRQHFGFEAAAWYWHFVDVVWLFLFVAVYIWGG
>UP000009286_1329
MTGKPHPYHMVRPSIWPMAGSFAAGLLAAMVVLFMHKPGLVGVGLGLLSVAAVMFFWWKDIIFEAKEKAHTPIAEIGLRYGMSLFIASEVMFFVAFFWAFFAAALFPTEAIGFVWPPATIEVIMPFGLPLLMTMILLLSGCTVTWAHHAILDGHNDQAVKALGLTVLLGVIFLCFQVYEYHHAAFGFKDTVYASAFYMATGFHGFHVFVGTVFLFVCWLRAKKGHFDQKHHFGFEAAAWYWHFVDVVWLFLFVAIYWWGN
>UP000009319_3164
MHQKHHDYHIIDPSPWPLLASIGAFVITFGGVGFMRYAHPWLFFIGLAIILYVMFGWWSDTVKEAHEGAHTRVVSLHLRYGMIMFIASEVMFFVAWFWAYFDASLFPNEFTGGQWPPKGIEVLDPWHLPIYNTVILLLSGTTVTWAHHALLHNDRRGLIQGLTLTVLLGILFSSVQAFEYAHAPFAFKNSIYGATFFMATGFHGFHVLIGTIFLLVCLLRAIRGDFTPKQHFGFEAAAWYWHFVDVVWLFLFFCIYVWGG
>UP000009381_683
-HEKNHDYHILTPSIWPLFGGLSALTMLVGAVFAAHHLSPWLFIIGFIMTLYTMFAWWSECVFDSEAGDHTPVVVIGLRYGVIMFIMSEVMFFVAWFWSFFKNAMYPMGAVDGVWPPVGIETFDPWHLPLINTLILLCSGCFATWAHHALAHNDRKGLVWGLVGAIVLGAIFTVFQVYEYGHAAFSFRDNVYGANFFMATGFHGFHVVVGTIFLAVCLLRALKGHFTQERHVGFEAAAWYWHFVDVVWLFLFAAVYIWGG
>UP000010382_1427
M---------------------------------------------------------GSTVDEAEATHHGAHADHR-IFGVVMFLVAESMIFFGLFSAFLIYRSVT-----PVWPPEGTPELERL-LPSINTAILIASSFVMHRGQSAIKKNDVAGLQLWLGITAIMGAIFLAGQLYEYFHLEFGLTTNVFASSFYVLTGFHGLHVTVGLLLILAVMWRSLKGHYSSESFFGVEAAELYWHFVDVVWIILFTLVYLL--
>UP000011001_446
M-TDNAAHA-----------------------------------------------------EH----GHHDAGETK-VFGFWIYLMSDCILFASLFATYAVLVNGT---AGG---PSGK-DIFDLKFVLVETFLLLFSSITYGMAMIGMNKGKVGSVNTWLFLTFLFGLGFVAMEIYEFHHEGFGPDHSAFLSSFFALVGTHGLHVSAGLVWIIIMMIQVSKRGLTSTNKTRLMCLSLFWHFLDVVWICVFTVVYLLGV
>UP000011864_5542
-------------------------------------------------------------------------------------------------------------AFEAIWPG---EAMPWTGLPLINTFILLTSSVTCHFAHVALEQNNRGKLKLMLGLTVLLGAIFMVMQVEEYIHMNLTLQSGIYGNTFFLLTGFHGFHVSLGAIILFIMLLRIMKGHFTPDNHFAFMAASWYWHFVDVVWVILFAVVYIF--
>UP000015480_804
-HAKNHDYHILHPSIWPFFGAVSAFFMLVGGVAWMKGSGPWLFLIGLVGVLFTMFGWWADVVREGETGDHTPVVRIGLQYGIILFIMSEVMFFVAWFWAFFKNALYPMGLKDGVWPPEGIVTLDPWHLPLMNTLILLLSGVAVTWAHHALVHNDRKTTINGLAIAVVLGLCFTALQALEYSHATFGLADTVYGGVFYMATGFHGFHVIIGTIFLFVCMIRLMRGQMTQTNHVGFEAAAWYWHFVDVVWLFLFFAIYIWGR
>UP000017805_1129
MEEKTWPAS-----------------------------------------------------PE----KQTLEAKNK-FLGFWFFLGGETVLFASLFATYLALKDKVP-GTEH---ALAK-DLFELPLVFAATMLLLTSSLTSVYAMYHMKNFNFKKMQLWMWITVALGAAFLGLEIYEFNHEHHTFTSSAFGSAFYTLVGFHGGHVAFGLLWITTLLIRNSRRGLSLYNAPKFYVASLYWHFIDVVWVFIFTVVYLMGM
>UP000018542_418
MHGKQHDYHLLDPSPWPLLASLATFVLAVGGIVWMRSQGPWVFAVGAAALIAVAYLWWRDVVIEAHRGDHTPVVQLHLRYGIILFIASEVMFFVAWFWAYFDFSLFPSGVFGGQWPPVPVATFDPWTLPFINTLILLTSGVTVTWAHHALLKDDRRGLVLGLFLTVLLGVIFTAMQAYEYTHAAFSFAGHAYGAAFFMATGFHGAHVIIGTIFLLVCLLRAMKGHFTPKQHFGFEAAAWYWHFVDVVWLFLFVAIYVWGA
>UP000018548_1798
MHQTAPYYFVPAPSRHPVSCSVGLLVVLASAAAWVNGWAPWTALVGLLWVLWVLRGWFGDSIAESEGGLYGKRIDVSYRWGMSWFIFSEVMFFAAFFGALFYARTLAMPDFTAVWPPAGVETMGPWPIPTLNTALLLTSGVTLTISHHALRANHRASAIFWLFATVVLGFVFLGFQAYEYHHLNLKLTSGVYGSTFFLLTGFHGFHVMMGAIMLSVMLVRLMKGHFTPEHHFGFEGAAWYWHFVDVVWLGLYVVVYWL--
>UP000018838_2020
-MGDHGTYYVPKPSHWPLVGSIGLTTTLVGAGSWLHAYGPYIFFLGLFILFFMMFGWFGQVIYENEKGLYDLQVDRSFRWGMCWFIFSEVCFFGAFFGALFFSRYWSVPDFKATWPNQIFEGMGAWGLAAINTLILLSSGVTVTWAHWALKLNKRRQLDIGLICTIALGILFLFLQGHEYYEMNLTLDAGIYGTTFFMLTGFHGLHVTIGTIILIVILLRSLRGHFTPERHFAFEAAAWYWHFVDVVWLFLFIFVYWL--
>UP000018851_5974
-GHKNHDYHILPPSITPLMGSMSALVMAVGAIMWMHKGGGWIFFAGLAGVLFTMYTWWSDVVREAHAGDHTPVVQLHLRYGMILFIASEVMFFVGWFWAWFDFSLFPAAFADGTWPPKGIEVIDPFGFPLLNTLILLCSGTTVTWAHHALLHGDRDGFKKGLWLTIILGVIFSCIQAYEYAHAPFPFSGINYGAAFFMATGFHGFHVLVGTIFLTVCLIRAYKGHFTPRQHFGFEAAAWYWHFVDVVWLFLFVSVYVWGG
>UP000018922_357
MSHSDHPFHLLNPSPWPLTASIGAFIMALGAVQWFHDQK-GWMLAGLAIVAVTAFLWWRDVVREARDHAHTPAVRHGLRLGMALFIASEVMFFAGFFWAFFNGALGVNP---SQWPPAGIEPLHTWSLPFINTLILLSSGATLTWAHHGVSKGHQRQSVLGLAVTVALGILFLSLQMVEYGEATFKFTEGVYPSVFYMATGFHGFHVLVGVCFLIVCTLRAQTGHFTPGQHVGFEAAAWYWHFVDVVWLFLFVWVYWWGN
>UP000019028_3523
M-TKDTAHA-----------------------------------------------------EH----GHHDAGANK-VFGFWIYLMSDCILFATLFATYAVLSNSV---AGG---PTGK-EIFELPFVLVETFFLLFSSITYGMAILAMYRGDKSRVNVWLGLTFLFGLGFICMELYEFHHEGYGPDRSAFLSGFFTLVGTHGLHVTSGLIWIVVMMVQVSRRGLTPVNQTRLQCLSLFWHFLDVVWICVFTVVYLMGA
>UP000019031_812
-ATPHEHYYVPAQSKWPIIATLALLVTMFGLGTWFNDNGPLIFFVGGLLVAYMMAGWFGAVVKEARAGMYSAQMDRSFRWGMVWFIFSEVMFFMAFFGVLLYVRVWTGPNFQFQWPPKLFGVIDPWHLPLINTILLVSSSVTITFAHHALKKAHRGALKGWLAVTVLLGCSFLILQAEEYVHLGLTLGSGIYGATFFMLTGFHGAHVTIGTIILFVMLMRILRGHFDAEHQFGFEAASWYWHFVDVVWVGLFTFVYVL--
>UP000019095_1309
MVKEAPYYYVPADSAHPVRTSVTMLLILVGAVTWINHYGQYLFLFGLLALFINLYQWFGDAIRESESGMNSKRIDLSYRWGMGWFIFSEVMFFAAFFGSLWYAREVTTPGFTGQWPPAGIETIGPFWLPTINTLLLLTSGLTLTLSHHALRANHRKSTIFWLFVTVVLGFTFVFFQAEEYIHLNLRFDSGIYGSLFFMLTGFHGFHVILGATMLTVILIRLLRGHFTADHHFGFEGAAWYWHFVDVVWLGLYLFVYWF--
>UP000019151_1995
M-VDHPPIQ--------------------------H--------------------------------HYTTGLDHR-KVGIWAFIGSECMLFMSLISTYLIYKGRS---LVG---PFPHHPILNIPVTSASTFVLLMSSLAMVLAHDAVVHADDPNSKLWLAATAILGTTFLGFQAFEFTSEGLTIRRNLFGSSFFTLTGFHGGHVTAGVIWLLTLLAIDMKRGLKPKDALNVDLAALYWHFVDVVWIAIFTLVYLI--
>UP000019443_5474
MHQKHHDYHIIDPSPWPIIASLGAFIITFGGVGFMRYAHPWLFFIGLAIILYVMFGWWSDTVKEADEGAHTRVVSLHLRYGMIMFIASEVMFFVAWFWAYFDASLFPNEFTGGQWPPKGIEVLDPWHLPIYNTVILLLSGTTVTWAHHALLHNDRRGLIQGLTLTVLLGILFSTVQAYEYAHAPFAFKNSIYGATFFMATGFHGFHVLVGTIFLLVCLLRAIRGDFTPKQHFGFEAAAWYWHFVDVVWLFLFFCIYVWGG
>UP000019522_23
MTTTHENYYVPAQSKWPIIATAALLTTVFGLGTWFNDNGPLIFFVGALLIAYMMFGWFGAVVREGRAGLYSAQMNRSFRWGMSWFIFSEVMFFLAFFGVLFYIRYWVGPNFEYTWPPKLYGTIGAFGLPLINTILLVTSSFTLTWAHHALRKGNRKHLKLGLGLTVLLGASFLALQIEEYIHLGLTLGSGIYGATFFMLTGFHGAHVTIGAIILSIMLVRSFRGHFTPEQHFGFEAASWYWHFVDVVWIGLFIFVYVL--
>UP000019587_2676
M-TENVAHA-----------------------------------------------------EH----GHHDAGATK-VFGFWIYLMSDCILFATLFATYAVLVNGT---AGG---PSGR-DIFDLNFVLVETFLLLFSSITYGIAMLGMNKGHKNQVNTWLGLTFLFGLGFVAMEIYEFHHEGYGPDRSAFLSSFFALVATHGIHVTAGLVWIIIMMIQVAKRGLNETNRTRLMCLSLFWHFLDVVWICVFTVVYLLGA
>UP000019675_1694
MNMKDSSLP-----------------------------------------------------LE----YSTEENRLK-IFGFWVFLGAEIMLFATLFAVYFVLHNRT---GSG---PNGA-EIFELTPVLLETFLLLASSFTIGLGVHAMRLGNKKAMMTFFIITLILGLGFLVIEIDEFVTEGATITTSAFLSSLMTLLGTHGAHVTFGLFWGVAILIQVAKRGLNPQTANKAFIFSLYWHFLDVVWIFIFSFVYLKGL
>UP000019772_822
--MKDTSKP-----------------------------------------------------LE----YSTHENSNR-IFGFWVFLGAEIALFATLFTVFFVLVNRF---AEG---PSGS-ELFEIGPVLIETFLLLTSSFTIGLAVHAMRHQYKRATLVFFGITLLMGLGFLGIEISEFVTEGATLQTSAFLSSLFVLLGTHGAHVTFGFLWGSAIMIQLMREGINPATANKSFIFSLYWHFLDVVWIFIFSFVYLKGL
>UP000023703_420
M----------------------------------------------------------------PQRAVTLNRPNMVSVGTIVFLSQELMFFAGLFAMYFVSKANSN----GNWPSEPTELNVPFA--LAITVILVSSSFTAQWGVFAAERGDVFGLRKWYALTIVLGAIFLAGQTYEYIHHGTTISSSVYGSVFFITTGFHGAHVLAGVLAFVVVILRTVKSKFTPAQATAAVVVSYYWHFVDVVWIGLWITIYFI--
>UP000023755_638
M---KTSFHILDPSPWPIFTSAASCGVVTSAAFLMRSYSGLSFFSFLFLLLLCLFCWWRDVVSEGVDKAHNPLVRRGLRIGMILLIFSEVMFFFAFFWSLFKAWLDPAYTTRLTWPGEGITVLNPWNIPFLNTMILLLSGATMTWAHYSVLKSDNKSVVRGLLYTMLLGLVFTCLQGYEYYHATFSLSEEIYSSNFYLATGFHGLHVIIGTIFIAVCLFRAKAGQFTPENHLGLEFATWYWHFVDVVWLFLFTILYWLST
>UP000025047_1186
-HEKNHDYHILAPSIWPFISSVGAFAMLFGAVVWMHGSGPWLFLIGLAAVLYTMYGWWADVVGESRVGDHTPVVRIGLRYGFIMFIMSEVMFFVAWFWAFFKNALYPMGMVDGVWPPEGITTFDPWHLPLINTLILLCSGAAATWAHHALVHNNRKDMRNGLLLAICLGVIFTGFQALEYWEAPFTFGGNVYGGVFFMSTGFHGAHVIIGTIFLAVCLIRLQRGDFTPEKHVGFEAAAWYWHFVDVVWLFLFFSIYVWGS
>UP000025241_4631
M-SAHDHDH-----------------------------------------------------DH----EHHDTGGMT-VFGFWLYLMTDCILFASVFATYAVLVGHT---AGG---PSGK-DIFELPYVAVETAILLISSCTYGLAMLAANKGAKGKAIAWLGLTFLCGAAFIGMELNEFHHEGFGPQRSAFLSSFFTLVGMHGMHVTAGLLWMLVLMAQIATRGLTPQTNTRMMCLSLFWHFLDIVWICVFTVVYLMGA
>UP000026398_1577
M-HAHSHEA-----------------------------------------------------HH----GHHDDGSKT-VFGFWVYLMSDLLIFSVLFATFAVLSNAT---AGG---PHGR-DLFDLKFVLVETMLLLISSFTFGVAMLNMYAGKANKVIAWLLITFLFGAGFIAMELYEFQHEGAGPGRSAYLSAFFFLIGTHGLHVTAGLLWIIIMVDMVRRHGLDGVNKRRLACLSLFWHFLDIVWICVFTFVYLMGA
>UP000027985_1801
M-EEKTTGP-----------------------------------------------------LE----YRTNEGQMT-ILGFWIFLGAEVVLFATLFATYAVLFGRT---ADA---PTPA-ELFEPGIVLIMTFLLLTSSFTCGLAIHEMRRGSVKGLTTWMLITLVLGLGFLGFEIYEFIHEGATIQSSAYWSGFFILAGTHGLHVTLGIGWAFALLHQISKRGITNVTSRKFFIISLYWHFLDVIWIFIFTSVYLIGM
>UP000028181_228
MHQKNHDYHIIDPSPWPILASIGAFIITFGGVGYMRYATPWLFFVGLAIILYTMIGWWSDTIKEGDAGAHTRVVSLHLRYGMIMFIASEVMFFVAWFWAFFDASLYANEFLGGQWPPKGVEVLDPWHLPIYNTVILLLSGTCVTWAHHALLHGDRKGLVTGLALTVALGILFSSVQAYEYMHAPFAFSNSIYGATFFMATGFHGFHVLIGTIFLLVCLLRAIAGGFTPTKHFGFEAAAWYWHFVDVVWLFLFFAIYVWGG
>UP000028868_2303
M-AELKTGP-----------------------------------------------------LE----YRTQEGQMG-IMGFWIFLGAEVVLFSTLFATYAVLFGRT---ADA---PLPS-ELFEPGIVLVMTFLLLTSSFTCGLAIHEMRRGSVKGLTIWMAITLALGLGFLGFEIFEFVHEGATIQSSAFWSSFFILAGTHGLHVTLGIGWAILLLIQIKQRGLTNVTSRKFFIISLYWHFLDVIWIFIFTSVYLIGM
>UP000028921_528
-HEKNHDYHILPPSTWPLLSSIAGCVMLVGGVFWMHDVTPFVFLGGLVAVLYCMFGWWSEVVAESHVGDHTNVVRIGLRYGFILFIMSEVMFFVAWFWTFFKEALYPMDFPGSTYVQPDIIPVDAFHLPLINTLILLLSGCAVTWAHHALVHNNRKDLIAGLSIAIVLGMLFTAFQAYEYAHDDWTFGGDLFFSSFFMATGFHGFHVVIGTIFLAVCLFRAMKGHFTQEQHVGFEAAAWYWHFVDVVWLFLFFAVYMWGI
>UP000028926_224
MPEHKHPFHLVDPSPWPLVTSLATFVVTVGAVHFFHGGTKITLIVGLLMLLASAGLWWRDVIRESTKGIYTTTIQTGLRTGMVLFICSEVMFFVAFFWAYFDAAIFPKEATGGVWPPKGVETMDPFHLPYFNTLLLLASGTTVTWAHHALLEGDRKGVLQGLGLTVILGLVFTCVQAMEYSHAAFSLNGGIYPTTFYLATGFHGLHVIIGTIFLGVCWLRAWRNEFTPDAHIGFEAAAWYWHFVDVVWLFLFISIYWWGY
>UP000028936_440
MKEKHHDFHLVDPSPWPIMASLSLFVLACGGVLFMHNIGHIFLPMGGIMVFFTMFVWWRDVVKEGLDKAHTEIVRKGLRIGMALFILSEVMFFIAFFASYFKAELFPVSIKNAAWPPHEIAKIDAWNLPLMNTLILLLSATTVTWAHYALLENNQQDVIKGLLITVLLGITFSFIQAFEYYHAPFKFTDGVFPSNFYMATGFHGAHVIIGTIFLAVCLFRAKRGDFAGNGHLGFEFAAWYWHFVDVVWLFLFVFVYVWS-
>UP000028946_1037
-TSKKHPYHLVEPSPWPFMGALSAFILIIGTVLFVRKYGSYVLWAGVGLLIFTTIGWWRDIIKEAT--EHNEVVRHGFKWGIALFIASEFMFFVAFFWAYFNASLIPTAEIGGVWPPKGLKTIDPFDLPYLNTLILLLSGTTVTWAHHAMLENNTKDSLEKLAITILLGICFLGVQAYEYIHADFAFKGGIYPSTFYMATGFHGFHVFIGVIFLIVCWFRGHLGHFSATDHFGFEAAAWYWHFVDVIWLFLFVSIYWVGS
>UP000029431_2393
MHDKNSGAP-----------------------------------------------------LE----YQSETGRLN-ILGFWIFLGAEIVLFSTLFATFMVLVNRV---ADG---PTPQ-DLFEIKGVLIQTFLLLTSSFTCGIAVHELRRRNVKGLVLWLVITLALGLGFLGFEIKEFVEEGATIGTSAFWSSFFVLAGTHGAHVTLGIGWMILIIFQLLKRGLTPFTSSKVFIVSLYWHFLDVVWIFIFTVVYLARM
>UP000029507_1645
--MKDASKP-----------------------------------------------------LE----YSTHENSNR-IFGFWVFLGAEIALFATLFTVYFVLVNRF---ASG---PNGA-ELFEIGPVLIETFLLLTSSFTIGLAIHAMRHGYKRAVIVFFAITLLMGLGFLGIEISEFVTEGATLQTSAFLSSLFVLLGTHGAHVTFGFLWGTGILIQIWRRGLNPAVANKSFIFSLYWHYLDVVWIFIFSFVYLKGL
>UP000029519_159
--MKDASKP-----------------------------------------------------LE----YSTEENSNK-IFGFWVFLGAEIALFATLFTVYFVMVDRF---ASG---PSGP-DLFEIGPVMIETLLLLTSSFTIGLAVHAMRHGYQKAMMVFFGLTLLMGLGFLGIEIMEFVTEGATLQTSGFLSSLFVLLGTHGAHVSFGFLWGAAILIQLKRQGITPATANKSFIFSLYWHFLDVVWIFIFSFIYLKGL
>UP000029855_1575
MPIKNSSLP-----------------------------------------------------LE----YQSEQGRLN-ILGFWIFLGAEIALFGTLFATYFVMYGGS---NAG---HPPS-EMFELPLVLIMTFLLLTSSFTCGLAIGEMRKGNVKRLMIYSIITLLLGAGFVGFEIYEFAHEGVTLKVGSYWSAFFVLLGTHGLHVTIGLFWIAFILIQIKMRGLTAQAASKVFISSLYWHFLDVVWIFIFTGVYLLGM
>UP000030061_1284
MHAENLPHE-----------------------------------------------------PE----KATLEGRNK-LIGFWLFLGGETVLFGTLFATFLALRGQT---NDG---PTAN-ELFHLPLVAAATFILLVSSLTSVFAIQAMHKGKRNALALWLGITVVLGLGFLGLEIYEFYEKEFGMTTSAFSSAFYTLVGFHGAHVAFGIVWIGLIIGQLFRKGLTVVTAPKVYVSAMYWHFIDVVWVFIFTVVYLLGK
>UP000030061_5470
M-QAHDHDH-----------------------------------------------------DH----GHHDPQELK-ILGFWFFLISDVILFSVLFATFIVLRDNS---AGG---PVLS-ELIKMPGVIAETFILLTSSFTSGLAVLAMNQGKVKQLISWLAVTAVLGASFIVLEVTEFVEEGFSYTTSASSGAFFTLVGTHGLHVSLGLIWMIGLMLQLKKRGITDVTRGKINVISLYWHFLDVVWIFLLSIVYLMGV
>UP000030307_1117
M-TQHDAHA-----------------------------------------------------EH----GHHDAGANK-VFGFWIYLMSDCIIFATLFATYAVMVNNT---AGG---PAGK-DIFELPFVLVETALLLLSSITYGMAVIAMNNQNKGSVIGWLALTFLFGAGFIGMEIYEFHHEGFGPNRSGFLSGFFTLVGTHGLHVTSGLIWMAVLMFQIAKRGLTESNRTRIMCLSLFWHFLDVVWICVFTVVYLMGA
>UP000030310_2690
M-AQHDAHA-----------------------------------------------------EH----GHHDAGANK-IFGFWIYLMSDCIIFATLFATYAVMVNNT---AGG---PAGK-DIFELPFVLAETALLLLSSITYGMAVIGMNNGSKGAVNRWLALTFLFGLGFIAMEIYEFHHEGFGPDRSGFLSGFFTLVGTHGLHVTSGLIWMLVLMFQLAKNGLTETNRTRVMCLSLFWHFLDVVWICVFTIVYLMGV
>UP000030907_1549
-GAKHHDYHLVNPSVWPLIGSVAALVMFFGLVMAMHAIGKWVLGLGFMGVIATFFSWWSDVINEAHAGDHTPVVQLHLRYGMILFIASEVMFFVGWFWAWFDFSLFPVPYAEGMWPPKGIEVIDAFSLPLLNTLILLCSGTTITWAHHSLIHGDREGLKKGLWLTIILGAIFSMIQAYEYAHAPFGFGQSNYSSAFYMATGFHGFHVLVGTIFLIVCLVRTYKGHFTPTQHFGFEAAAWYWHFVDVVWLFLFIIVYVWGG
>UP000030963_4038
--MKDSSLP-----------------------------------------------------LE----YSTEENRLK-IFGFWIFLGAEIVLFATLFTVYFTLHTRT---GSG---PNGA-EIFELTPVLWETFLLLTSSFTIGLGVHAMRIGRKKAMMTFFIITLLLGLGFLAIEIDEFITEGATIQTSAFLSSLMTLLGTHGAHVTFGFFWGLAIIIQVAKRGLNPQTANKAFIFSLYWHFLDVVWIFIFSFVYLKGL
>UP000031138_2379
MSTDANAYYVPSQSRWPFIGSIAMFVTMIGVASWLNDWGKWTFFTGIAMLVATLFMWFGDVIRESIAGHYNRQVDVSFRMGMVWFIFSEVMFFGAFFGALFYTRTFILPGYSAAWPPGGIQTIPAWGLPLINTLILLSSGVTLTIAHHALKAGQRTRLMVFQALTVALGCTFLYFQAEEYMHLNLTLGSGIYGSTFFMLTGFHGAHVLLGTIMLLVMLLRISRGHFSRDNHFAFEAAAWYWHFVDVVWLALFLFVYVL--
>UP000031368_1411
MHQKNHDYHIIDPSPWPILASLGAFIVTFGGVGYMRYAQPWLFYIGLVLILYVMYGWWADTVREAHEGAHTRVVSLHLRYGMIMFIASEVMFFVAWFWAYFDASLFANEYTGGQWPPKGIEVLDPWHLPIYNTVILLLSGTTVTWAHHALLHNDRRGLIQGLTLTVLLGVLFSGVQAYEYMHAPFAFKNSIYGATFFMATGFHGFHVQIGTIFLLVCLLRALRGDFTPKQHFGFEAAAWYWHFVDVVWLFLFFCIYVWGG
>UP000031496_2202
MKQKSWPDH-----------------------------------------------------PE----TATLEGKNK-FIGFWLLLAAETVTFASLFATYLALKDKGP-SGME---FSAA-GLFELPLVFAMTMILLTSSLTSVYAMYHMKNYNFKAMQAWLGITVLLGLTFLGLEIYEFNHLGFGFTNSAFSSAFYTLVGTHGAHVLFGLSWFIALMIRNSKRGLNMYNAPKFYLASLYWHFIDVVWVFIFTVVYLMGV
>UP000031637_2553
MHAE-HAHAHWDTSVWPFVISFGILFMAVAFSFHFHNSA-LSLGLALPMIIAGVAGWTSEAMGKGESLSY---------SAMGWFILAEAMIFMSFFAGYWYTRLHA-----DSWPPAGT-IALPKLMPLVMTFVLVASSLTIHYAEHLLHIGNKAGFRLWYLLTIVLGAVFLGMSAYEWSHQGFTISTNSFSTVFFSVTGLHGSHVVVGLAIFLAGLPSVMRGGDIDEGF--MRTAGLYWHFVDIIWFFVVSQIYYW--
>UP000031643_840
MHAKQHDYHLLNPSPWPLVGSIGGLVLALGALMFFMSPQLWYVLPGLAIVIITMFGWWRDVIKEEAEGHQSPVVQLHLRYGMILFIASEVMFFVAWFWAYFDVALFPDDVTGGQWPPSGLHTFDPWGLPWVNTLILLTSGTTATWAHHAMLHDDRKGLVWGLTCTVVLGLLFTSLQAYEYMHAGFGFSNHIYGATFYMATGFHGFHVIVGTIFLLVCLFRALAGHFTPHKHFGFEAAAWYWHFVDVVWLFLFCSIYIWGA
>UP000031651_2556
MNQKTWPDH-----------------------------------------------------PE----RATHEAKNK-FVGFWIFLAGEIILFATLFGGYLALKNKGP-SGLE---FSTQ-NLYELPLVFVMTMLLLTSSLTSVYAMYHLKNYNFKKMQLWLAITAFLGLGFLALEVYEFSHLGFTYSNSAFSSAFYTLVGTHGFHVAVGLVWITLLIFRNAKRGLNLYNATKYYTFSLYWHFIDVVWVFIFTVVYLMGV
>UP000031652_1162
-MSDPQHYYVPPQSKWPIIATLALLISMYGLGSWINDPGPWILLVGALLIGWMMYGWFGAVVRESRAGLYSAQLDRSFRWGMGWFIFSEVMFFAAFFGMLFYIRYWSGPNFHYQWPPKRYGVINPWQLPLLNTVLLVSSSVTLTLAHHALKRDARRPLKLWLAATLMLGGAFLLFQALEYLHLGLTLGSGIYGATFFLLTGFHGAHVTIGTLILLVMLLRIVRGHFDSQRQFGFEAASWYWHFVDVVWIGLFVFVYVL--
>UP000031843_2619
MRANAPYYFVPGPSRHPITASFGLLLTAGGAAGWVNGWGPYLCGLGLLWFLFVLKSWFGEAINESETGKYGKNIDLSFRWSMGWFIFSEVMFFAAFFGALFYARNIAMPDFAAVWPPAGVQTMGPWPIPTINTALLLMSGVTLTWAHHALLANKRSQLIQGLVLTILLGAVFMCFQVYEYHHLNLKLTSGIYGSTFFLLTGFHGFHVTLGAIMLTVVLVRVLKGQLTPDHHFAFEGAAWYWHFVDVVWLFLYIVVYWL--
>UP000031843_6774
M-TEHDHSH-----------------------------------------------------DH----AHHDTSANT-VFGFWVYLMSDCIIFAGLFAAFAVLRGEV---AGG---PSGK-ELFELNYVLVETFLLLFSSLTSGMAMISLHNGQRARLQFWLGITFLLGVAFIGMEINEFHHEGAGPERSAFLSSFFTLVGTHGLHVASGLLWMAVLMWQISRKGLTATMTKRLACFALFWHFLDIVWIGVFTVVYLMGA
>UP000031982_2665
--MKDHSLP-----------------------------------------------------LE----YSTEENRLK-VLGFWIFLGAEIALFSTLFAVYFTLANRY---GNG---PSAK-EIFELKPVLIETFLLLTSSFTIGLGIHAMRLGLKKAMMTFFMITLVLGLGFLGVEITEFVTEGATMQTSAFLSSLFTLLGTHGAHVTFGLLWGTAILLQVRKHGFTPETANKSFIFSLYWHFLDVVWIFIFSFVYLKGL
>UP000032025_3797
-GAKNHDYHILPPSPWPLASSMSALLMASGAIMWMHSGGGWAFLAGLAAVLFCMGSWWADVVREAHNGDHTPVVQLHFRYGMILFIASEVMFFVGWFWAFFDFALFPTAFVDGTWPPKGLEVIDAFKLPLLNTLILLTSGTTVTWAHHALIHGDRDGVLKGLWLTIVLGLIFSSIQAYEYIHAPFPFKGINYGASFFMATGFHGFHVIVGTIFLIVCLIRAYRGDFTPRQHFGFEAAAWYWHFVDVVWLFLFVTIYVWGG
>UP000032160_2611
MHAKEHDYHLVDPSPWPFVGSIGAFIMMVGGVVYMKPSGPWVFYIGLAMVLYTMVGWWRDVTKEAHQGHHTPVVQLHHRYGMVLFIASEVMFFVAWFWAYFDASLFTGEATGGVWPPVGIETFDPFHLPLMNTLVLLTSGTTVTWAHHALQNGDREGLKWGLICTVVLGVLFSALQAYEYSHAAFGFSGNIYGATFYMATGFHGFHVIIGTIFLAVCLFRAYAGHFTAKHHFGFEAAAWYWHFVDVVWLFLFAAIYVWGA
>UP000032300_498
-GAKNHQYHILPPSIWPLFGSMAALVLAAGGIMWMHNAANLVFYAGVAGILITFFGWWSDVIKEAHAGDHTPVVQLHLRYGMILFIASEVMFFVGWFWAWFDFALFPSTAVGGTWPPKGMEVLNAWQFPLLNTLILLLSGCTVTWAHHGLLHGENDSVKKGLWLTVILGLLFSSLQAYEYMEAPFPFKGSSYGGAFFMATGFHGFHVIVGTIFLIVNLVRVYRGHFTPRQHFGFEAAAWYWHFVDVVWLFLFASIYVWGG
>UP000032303_4178
MTPAHENYYVPEASGWPIVGAIALFLIAMGAGATVGDQGPWILLSGVGLLLIMLVGWFRDVISESMAGLYSRQMDRSFRQGMSWFIFSEVMFFAAFFGALFYARMIAVPDFVAQWPG---SAMGPIGLPLYNTLILLASSITVHIAHTALEQDNRPKLKLFLLLTVLLGSLFIYLQGVEYVHMGLTLDAGIYGNTFFMLTGFHGLHVTLGTIILFIVWLRVLRGHFTPEKHFAFQAGAWYWHFVDVVWLGLFVFVYIL--
>UP000032320_594
--MKDATKP-----------------------------------------------------LE----YGSEENSNK-IFGFWIFLGAEIALFSTLFTVYFVLVNRY---ASG---PNGA-ELFELSGVLVETFLLLTSSFTIGLAIHSMRLGLKKPMMIFFALTLLMGLGFLGIEISEFFTEGATLSTSAFVSSLFVLLGTHGAHVAFGLLWGVSILIQVKRQGFTLATANKSFIFSLYWHFLDVVWIFIFSFVYLKGL
>UP000032414_283
MMGAHGTYYIPKPSHWPLVGSIGLTTTLVGAGSWLHSYGPYIFALGLGILIFMMFGWFGQVIYENQKGVFDLQVDRSFRWGMCWFIFSEVCFFGAFFGALFYARLSSVPNFTASWPNQIFEAMEAWGLAAINTLILLTSGVTITWAHWALKLNNRRQLIVGMICTIALGMLFLTLQSYEYHEMGLTLDAGIYGTTFFMLTGFHGLHVTIGTIMLIVILIRCIKGHFTPERHFAFEGVAWYWHFVDVVWLFLFVFVYWL--
>UP000032430_3415
-MGAQGTYYVPKPSHWPLVGSIGLTTTLVGAASWLHVYGPYIFALGLCILVGMMFGWFGQVIYENGKGIYDLQVDRSFRWGMCWFIFSEVCFFGAFFGALFFTRFWSVPDFKAVWPNQIFEAMGAWGLAALNTLILLTSGVTITWAHWALKLNKRTQLLVGMALTIALGILFLCCQAYEYHELNLTLASGIYGTTFFMLTGFHGLHVTIGTIMLIVILIRCKKGHFTPERHFAFEGVAWYWHFVDVVWLFLFLFVYWL--
>UP000032611_1743
MHHKNHDYHIIDPSPWPLVASIGVFVMAFGGVGYMRYAQPWLFFIGLLVVAYVLFGWWSDTIKEGQEGHHTPVVSLHLRYGMIMFIASEVMFFVAWFWAFFDASLFTGEATGGTWPPTGIEVIDPWHFPLYNTVILLLSGTTLTWAHHALINGDRKGLLQGLTLTVVLGLLFTSVQAYEYFEAPFAFRDSIFGATFFMATGFHGFHVIVGTVFLIVCLIRAARGQFTPERHFGLEAAAWYWHFVDVVWLFLFFSIYIWGG
>UP000032633_3532
M-HHSPEVH-----------------------------------------------------EH----HTQEQESMK-MLGFWIFLVTDVILFGTLFATYVVLVHNT---AGG---PDGK-ELFELPGIVAETFILLTSSFTSGIAVLQMQAKKVNGMIFWLIITALLGLSFIYLEISEFVKEGATISTSAFLSAFFTLVGTHGVHVSVGIGWVIALMIQLKKYGITTVTKRKITNFSLYWHFLDVVWIFLFTVVYLIGV
>UP000032634_4380
M-QK-LVGH-----------------------------------------------------AD----DHDHPPSHS-VFGFWLYLMTDCVIFAALFATFAVLGNQY---AGG---PTAK-DLFDIPGVAVETAALLLSSITYGFAMLGAHRGKRGATLVWLAVTFVLGAAFLAMELREFSHEGAGPQRSAFLSAFFTLVGTHGLHVTAGLLWMIVLAAQIAGRELTERDIRRLTCLSLFWHFLDIVWICVFSFVYLASV
>UP000032721_682
M-TQTAAHD-----------------------------------------------------AH----GHHDTGANK-VFGFWIYLMSDLVLFASLFATYAVLVNGT---AGG---PSGK-DIFELDFVLVETFLLLFSSITYGFAMLNMNKGKAGQVNLWLFITFLFGLGFVSMEVYEFHKEGYGPDRSAFLSSFFALVATHGLHVTFGLIWIITLMVQVSRRGLTDVNRTRLNCLSLFWHFLDVVWICVFTIVYLMGA
>UP000032743_1068
-HAKNHDYHILPASVWPFLTAIAVFVMLFGAVAWMSGTGPWMFAIGLVGTFYVAFAWWADMVREAEQGDHTPVVRIGLQYGFILFVMSEAMLFVSLFWNFIKHAMYPMGITDGVWPPQGIETFDPWHLPFINTLILLLSGVAVTWAHHAWAHGDRRTTINGLAFAVVLGLVFTGLQAYEYSHAAFGLADTAYAAAFYIATGFHGLHVIIGTIFLAVCLLRFQKGQMTKDQHLGFEAAAWYWHFVDVIWLVLFAVIYVWGS
>UP000032803_71
-MGAHGAYYIPKPSHWPLVGSIGLTTTLVGAASWLHHYGPYIFTIGLGILVFMMFGWFGQVIYENEKGLYDLQVDRSFRWGMCWFIFSEVCFFGAFFGALFFTRWWSIPDFQAHWPNQIFKAMEAWGLAAINTLILLTSGVTITWAHWALKLNKRRQLTVGMLFTIALGVLFLTLQSFEYHEMGLTLDAGIYGTTFFMLTGFHGLHVTIGTIMLIVILIRCIRGHFTPERHFGFEAVAWYWHFVDVVWLFLFIFVYWL--
>UP000033187_3633
MHAKNHDYHLLEPSPWPIAASFSALILAVGAIVWMRSQGPWVFGIGAMLVMATAFMWWRDVIKESHHGDHTPVVQLHLRYGMILFIASEVMFFVAWFWAYFDVALFPSGFIGGTWPPQPNSTFDPWGLPFVNTLILLLSGVTVTWAHHAMLENNRKHLIWGLTLTVLLGVLFTFCQAYEYGHAAFNYSGHIYGATFFMATGFHGAHVIIGTVFLFVCLLRAIGGDFTPKKHFGFEAAAWYWHFVDVVWLFLFVSIYVWGA
>UP000033202_1819
-GAKNHEYHILPPDPMPIIGAFSALIMAAGGIMWMHSYGGWIFFLGVACVLFTMYQWWSNVIREAHAGDHTPVVSLHLRYGMILFIASEVMFFVGWFWAWFDFALFPSPVKDGQWPPKGLAVIDPFAFPLLNTMILLCSGTTVTWAHHALIHGDREGLKKGLWLTIILGLLFTSIQAFEYAHAPFPFKGLNYGSSFFMATGFHGFHVIVGTIFLSVCLVRAYRGDFTPRQHFGFEAAAWYWHFVDVVWLFLFISIYVWGG
>UP000033411_3173
MITKNHDYHMVEPSPWPFVMSAAVFVFALGIIFWMHQWTPFVFFIGLVGVLYTMYAWWSDVIKEANNGDHTPVVQMHHRYGMMLFIASEVMVFFGFFWAYFDGFFRFDDATGGHWPPTGIELFDPFHLPLFNTLLLLTSGTTVTWAHHALLENDREGLKWGLILTVALGAVFTVVQGIEYSEAGFSFAGDMYGATFFMATGLHGLHVLIGTIFLAVCLLRAYRGDFTPERHLGFEFAAWYWHFVDVVWLFLFASIYVWGS
>UP000033495_2029
MGEVKHDYHLVNPSPWPLLGSISVVVLALGAVTFMKGGTPWILAIGFAMVIWVMFGWWREVIKEGKIGDHTPVVSIGLRYGMILFIASEVMFFVGWFWGFFEFAIFHTASRFKDWPPVGVQTFDPFHLPLINTLVLLLSGTTVTWAHHALQHDDRSGAKLGLLLTILLGLAFTSLQVIEYSEAGFTFDGTLYGSAFFMATGFHGAHVVIGTIFLAICLIRLMMGGMSPKHHLGFEFAAWYWHFVDVVWLFLFAFVYVTGH
>UP000033514_805
MIEKNHDYHMVEPSPWPFVMSAAVLVMMVGAVFWMHQWTPWVFFMGLAGVLYTFYAWWADVVKEANDGSHTPVVQMHHRYGMILFIASEVMFFVAWFWAYFDGFFRLDDATGGHWPPTGVELFDPFHLPLFNTLILLTSGTTVTWAHHALLENDRQGLRWGLVLTVALGVLFSFVQYLEYTHAGFMFGGDMYGATFFMATGFHGFHVLIGTIFLAVCLIRAERGDFTPERHLGFEFAAWYWHFVDVVWLFLFASIYVWGS
>UP000033519_1977
MLAKNHDYHMVEPSPWPFVMSVSVLIMAMGGIFWMHHWTPFVFFIGLAGVLYTMYAWWSDVVKEANSGFHTPVVQMHHRYGMMLFIASEIMVFFGFFWAYFDGFFRLDDATGGIWPPTGVELFDPFHLPLFNTLLLLTSGTTVTWAHHALLENDRDGLKWGLVLTVLLGAVFTAVQMLEYSEAAFSFSGNMYGATFFMATGLHGFHVFIGTVFLLVCLVRAMRGDFTPERHIGFEFAAWYWHFVDVVWLFLFASIYVWGS
>UP000033580_1054
MIKKNHPYHIVDLSIWPLAVSFSLLLSTLAAAMLIHNISKVALVVGVVCLLYSLFGWWYDVIKEALEKQHTKEVQYSLRIGMILFILSEIVFFACLFCSLFYNKFFPAGVHKGVWPPNGIITPNPWTIPLLNTMILLLSSTTVSCAHYAIIENNQEITVKTLGYTVLLGIFFILMQIFEYIHLPFKFTDGIFASNFYIITGAHGLHVILGVLFLAVCYFRAKKGHFIPNNHLNFEFAVWYWHFVDVVWLFLFIFVYVLS-
>UP000033581_2037
M-ATDSNYYVPEQSKLPIIMAAGLGLVAVGAASWVGGGSAMMFLAGSLVLGLTFYSWFSTVIRENMAGMNSEQLKRSYVWGISWFIFSEVMFFAAFFGALFYVRMLAVPGFEAAWPMAKFALVDPWHLPLYNTIILLTSSITVHFAHTALKKDNRKGFNTWLAITVALGVLFLFFQVEEYIELGLTLESGIYGTTFFLLTGFHGAHVTLGTFMLFIQLLRGLKGHFTHDDAFGFEASSWYWHFVDVVWVGLFIFVYVLGS
>UP000033608_2013
MIAKNHDYHLVNPSPWPFVGSVATFVLALGGIAWMHNWTPWLFFIGLAGVLYTMYAWWSDVIAEANNGDHTPVVQMHHRYGMLLFIASEVMFFVAWFWAYFDGFFRFDDATGGHWPPLGVELFDPFHLPLFNTLILLTSGTTVTWAHHALLNNDRQGLKWGLILTIALGALFSAVQILEYTEAGFSFSGNLYGATFFMATGFHGFHVFIGTIFLLVCLIRAQRGDFTPERHLGFEFAAWYWHFVDVVWLFLFASVYVWGS
>UP000033616_281
MIKKNHPYHIVDLSVWPLAVSFSLLLSAFAAAMLIHNISKITLWGGILCLLYSLFRWWYDIIKEALEKQHTKEVQCSLRIGMIIFILSEIAFFACLFGSFFYNKLFPVGAHKGTWPPAGIITPDPWSIPLLNTMILLLSSTTVSWAHYAIIEDNQEVTVKTLGYTVLLGIFFILMQIFEYTHLPFKFTDGIYASNFYIITGAHGLHVILGVIFLAVCYFRAKKGHFIPNNCLNFEFAVWYWHFVDVIWLFLFIFVYVLS-
>UP000033632_1172
MHAKNHDYHMVEPSPWPFVGSVSAFVMAIGGIAWMQDWTPWVFFIGLAGVLYTMYAWWADVTREANNGDHTPVVQMHHRYGMILFIASEVMLFAAFFWAYFDGFFRGDDFTGGVWPPTGIELFDPWHLPLFNTIILLTSGTTVTWAHHALLENDRNGLRWGLVLTVLLGILFSFVQAIEYMHAPFSFGGNMYGATFFMATGLHGFHVFVGTIFLLVCLIRAERGDFTPQRHLGFEFAAWYWHFVDVVWLFLFATVYVWGA
>UP000033633_2404
MKPSHEHYYVPAASAWPIVGAVALFLIAMGAGATVGGNGPWILMSGVGLLLIMLVGWFRDVIRESMTGLYSSQMDRSFRQGMSWFIFSEVMFFAAFFGALFYARMIAVPEFVAHWPG---QAMGPLGLPLYNTLILLTSSVTVHFAHVALEKGNRPRLTLYLLLTVLLGSLFVYLQGVEYIHMNLTLDAGVYGNTFFMLTGFHGLHVTLGTLILFIVWLRVLKGHFSPEQHFAFQAGAWYWHFVDVVWLGLFVFVYIL--
>UP000033649_1273
MLEKNHDYHMVEPSPWPFVMSVAVFVLMIGIIAWMHDWTPFVFFIGLAGVLYTMYAWWADVVREANNGDHTPVVQMHHRYGMMLFIASEVMLFAAFFWAYFDGFFRFDDATGGHWPPLGVEVFDPFHLPLFNTLILLTSGTTVTWAHHALLENDRQGLRWGLALTVALGALFSVVQYLEYTHAGFSFTGNMYGSTFVMATGLHGFHVLVGTIFLAVCLIRAERGDFTPQRHLGFEFAAWYWHFVDVVWLFLFATIYVWGA
>UP000033664_3402
-SNQYEKYYVPEQSPWPIVGAVALFFIAVGAGLSVMQSGTYWLIAGIAVLVYMLVGWFRNVINESQSGLYSAQMDRSFKQGMSWFIFSEVMFFGAFFGALFYARMLAVPEFSASWPG---QAMGWQGLPLINTIILLVSSVTLQFAHTAIEKDNRKQLTVFLALTVILGAVFLFLQGEEYIHLGLKLDSGIYGNTFFLLTGFHGMHVTLGAIMLTVVLIRVIKGHFSSEKHFAFQAAAWYWHFVDVVWLCLFVFVYVL--
>UP000033676_4265
-HEKNHDYHILPPSVWPLLGALAGFVMLFGAVLFFHDHGPWMLLAGVVGVIYVMFGWWSDVVNEGQTGDHTPVVRIGLRYGFIMFIMSEVMFFAAWFWSFFKHAMYPMGMVDGVWPPAGIETFDPWHLPLINTLILLCSGCAATWAHHALVHNNRQDVKRGLIIAIALGAIFTVFQVYEYSHAAFGFSGNIYGANFFMATGFHGAHVVIGTIFLFVCLLRVMKGHLTPEQHVGFEAAAWYWHFVDVVWLFLFAAVYIWGS
>UP000033680_2691
-GAKSHDYHILPPSIWPFIGSMSALIMASGAIMWMHKFGGYVFFAGLIGVLFTMFSWWSDVIREAHAGDHTPVVQLHLRYGMILFIASEVMFFVGWFWAWFDFSLFPVAVKEGIWPPKGLEVIDAFHLPLLNTLLLLCSGTTITWAHHALIHGDRDGLKKGLWLTIILGSVFSAVQAYEYMHAPFGFKGLNYSAAFFMATGFHGFHVLIGTIFLIVCLVRTYRGDFTPKQHFGFEAAAWYWHFVDVVWLFLFIVVYVWGG
>UP000033684_2521
-MSANATYYIPHKATWPVLATIGLTTLLAGFANYLNGIGSTMMIIGLAIFIVMLTGWFTLQATESESGMYSHQVGISFRMGMMWFIFSEVMFFAVFFGSLWYTRNLSVPSFEAVWPPGKLEPMSAWGLPLLNTLLLLSSGVTCTWAHHGLLAGKREQLIKGLIATVTLGFLFVLCQATEYHEMGLTLGSGIYGSTFFMLTGFHGFHVCVGAIILSVVLFRSLKGHFSPENHFAFEAAAWYWHFVDVVWLGLFIFVYIM--
>UP000033741_1081
-HAKNHDYHILPPSIWPMFGGVAAFVMLLGAVGWMAGSGPYMFLIGLAAVLYVMYAWWADVVAESRVGDHTPVVRIGLRYGFIMFIMSEVMFFAAWFWSFFKHAMYPMGAVDGVWPPVGIETFDPWHLPLINTLILLCSGAAATWAHHALVHNNRQDMKWGLILAVALGGIFTVFQAYEYSHATFGFGGNIYGANFFMATGFHGAHVFIGTIFLLVCLIRLQKGDFTPEKHIGFEAAAWYWHFVDVVWLFLFAAVYVWGG
>UP000033747_1906
-KNSHEHYYVPSQSAWPIVATFALFFMAFGGGLLINYGSPLLLTAGVGLMAYIFYGWFSKVVEESHDGLYSVQMDNSFRLGMAWFIFSEVMFFAAFFGALFYIRTLAMPNFIGEWPATSSGLPDPFHLPLINTVLLMLSSVTLTIAHHALKDNDRVKTIRWMAITLVLGVAFLIVQGIEYYELGLTLESGIYGSTFFMLTGFHGIHVTLGSIILLVILMRLLKGHFSPDKHFGFEASAWYWHFVDVVWLGLFIFVYIV--
>UP000033765_1668
MGDVKHDYHLVNPSPWPLLGSLAVIVLAVGGVTYMKGGTWWLLAIGFAMVIWVMTGWWREVAKEGAIGDHTPVVSIGLRYGMILFIASEVMFFVAWFWGFFEFTIYESAAKFNDWPPAGVETFDPFHLPLINTLVLLLSGTTVTWAHHALQHGDRSGAKLGLLLTVLLGLGFTALQVLEYSHAGFTYDGTLYGSAFFMATGFHGAHVVIGTIFLAICLLRLMMGGMTPTKHLGFEFAAWYWHFVDVVWLFLFAFVYVAEG
>UP000033774_2796
-AQQKHPFHLVDPSPWPLLSSLAAGGLAGGAILYMHGSGPILLIIAFLAVLGCMAGWWMDVVREGHEGHHNTIVKIGLRYGVIFFIISEVMFFVAFFWAFFDMSLFPRL---GQWPPEGIQVFNPFELPLLNTLILLLSGTTVTWAHHALLHNDRKGLVQGLAITVALGFIFTLLQAYEYAHAAFGFRDGIYASTFYLATGFHGFHVLVGTIFLAVCLFRAQKGHFTPEAHVGFEAAAWYWHFVDAVWLFLFVCIYWWGG
>UP000033874_4820
-GAKNHDYHILPPSIWPFFGSMSALVMAFGAIMWMHPGGGWVFLIGVAGVLFTMYSWWANVISEAHAGDHTPVVQLHLRYGMILFIASEVMFFVGWFWSFFDFSLFPSQPIEGMFPSKGIEVMNAFELPLLNTLILLCSGTTVTWAHHALIHGDREGLKKGLTITVILGVLFSSIQAYEYAHAPFPFGGSPYSSAFYMATGFHGFHVLIGTIFLLVNLIRAHKGDFTPRQHFGFEAAAWYWHFVDVVWLFLFVAIYVWGG
>UP000033924_1193
M-TEHDAHA-----------------------------------------------------EH----GHHDARANK-VFGFWIYLMSDCIIFATLFATYGVMVNNT---AGG---PAGK-DIFELPFVLVETALLLLSSITYGFAVINMNKGSKGAVIGWLALTFLFGLGFIGMEIYEFHHEGFGPQRSGFLSAFFTLVGTHGLHVTSGLIWMAVLMYQIARHGLSDTNRTRVLCLSMFWHFLDVVWICVFTIVYLMGA
>UP000033990_1141
-AEKKHDYHLVDPSPWPIFCSFAALILAVGAVYYFTSKNLWLVYVGAAVTLYGMFMWFRDVINEAHNGDHTPVVQIGMRYGMILFIVSEVMFFVAWFWAYFDASLYPDAVGGSVWPPKGIETLDPWHIPLINTLILLLSGTTVTWAHHALLENDRKSLKQGLILTVILGAIFTMFQAYEYVVAPFNLSSGIYGATFYMATGFHGFHVLVGTLFLLVCLFRVNAGHYKPDHHFGFEAAAWYWHFVDVVWLFLFAAVYIWGS
>UP000033997_2895
-GAKNHDYHILPPDPWPIISSFSALAMAAGGIMWMHKGGGWLFFAGLAAVLFSMFCWWRNVIREGRAGDHTPVVQLHFRYGMILFIASEVMFFVGWFWAYFDFALFPDAFVDGQWPPKGMEVINAFELPLLNTLILLLSGTTITWAHHALIHGNRDGVLKGLWVTVVLGLIFSMIQAYEYMHAPFPFKGLNYGAAFFMATGFHGFHVIVGTIFLIVCLMRAYKGDFTPKAHFGFEAAAWYWHFVDVVWLFLFVSIYIWGG
>UP000034029_2555
M-ENTDALP-----------------------------------------------------LE----YSTHQGQMN-IVGFWIFLAAEIALFSTLFATYAVLFGRT---ADS---PAPA-ELFEAGTVLIMTFILLTSSFTCGLAIHNMREGSLKGLMVWLALTLVLGLSFLGFEIYEFVHEGAALGSSAFWSGFFVLTGTHGVHVTLGIGWMIAILIQLKQRGLTAVTTRKVFIVGLYWHFLDVIWIFIFTSVYMIGM
>UP000034166_3661
MEEKTWPAS-----------------------------------------------------PE----KSTLEAKNK-FLGFWLFLGGETVLFATLFATYLALKDKVP-GTDH---ALAK-DLFEMPLVFLMTMILLTSSLTSVYAMYHMKNFDFKKMQLWLGITVLLGFAFLGLEIYEFNHEHHTFTSSAFGSAFYTLVGFHGAHVAFGLAWFITLMVRNSKRGLDLYTAPKFYVASLYWHFIDVVWVFIFTVVYLMGM
>UP000034272_247
M-TKHQEIS-----------------------------------------------------RE----ESYHADNKA-IFGFWAYIMSDCLLFASLFATYAVLQNNT---YGG---PSAG-ELFSMPFVLVETLILLTSSFTFGLTMYAHHHNSKSKVLAWLFVTFLLGVAFLAMEVTEFAKEGNSWQRSGFLSAFFTLVGTHGLHVTAGLLWMGSLIAQVMRYGLDSVTVRKLSCLGLFWHFLDIVWIFIFTVVYLMGA
>UP000034315_3995
MHAAVPYYFVPGPSRWPMLGGASLLLTMIGASAWVNDWGPYVNYLGIAGILLVLYFWFGDAISESEQGLYSERIDHSFRWSMSWFIFSEVMFFAAFFGALFYARSISMPDFAAHWGPAGTTTMTPFWIPTINTALLLLSGVTLTISHHALRAGHRGMTALFLFATILLGAIFMGFQVYEYMHLNLKLTSGIYGATFFMLTGFHGFHVTLGAIMLSVILYRVLKGHFTPEHHFGFEGAAWYWHFVDVVWLGLYVVVYWL--
>UP000034392_307
-GAKNHDYHILQPDIWPFVASMSALTFTTGMVLFMHEAAHIVLGLGIAGLIATFFGWFSKIIQEGRAGDHTPVVQLHMRYGMILFIASEVMFFAGWFWAWFDFALFPTDVIGGIWPPEDIHVMDPFALPLLNTMILLCSGTTLTWAHHSLIHGDREGLKKGLWATILLGILFSAIQAYEYMHAPFGFGGNTYSSAFYMATGFHGFHVIVGTIFLIVCLRRTYVGDFTPKAHFGFEAAAWYWHFVDVVWLFLFIVVYVWGG
>UP000034410_463
MTEQQTAYFIPEPSPWPIIGMVSLLTTLIGAVLAMNSVGKFIVIAGLLLFAYLLFGWFRDVISENLADSYNQQVDRSFRMGMFWFIASEVFFFLAFFGALFYIRNVALPQFDPAWPPGALTPMGAWGIPAINTLLLLSSGATITWAHWGLKQDNQKTLIRGLTATIALGLLFVCFQAYEYFHLNLTLQTGVYGSTFYMLTGFHGFHVTMGAIMLMAILGRSLKGHFSTHNHFAFEAVAWYWHFVDVVWLGLFIFVYWF--
>UP000034491_3076
MHEVKHPYHLVDPSPWPLLTAFAAGLMATGLVMMMHDYTNMVLYAGIASVLICAYAWWRDVVNEAVRHLHTPVVRIGLRYGMVLFIASEVMFFVAFFWAYFTAAFYPSEVIGGVWPPAGVETFDAFDLPFLNTLILLLSGCSVTWAHHAILNSEQKQAVHALMITVALGVIFTALQAFEYSHAAFGFTDDIYSSTFYMATGFHGFHVIVGTIFLFVCLIRTKKGHFTPEAHVGFEAAAWYWHFVDVVWLFLFAAVYWWGG
>UP000034827_3505
--MKDATQP-----------------------------------------------------LE----YGTEENSNK-IFGFWLFLGAEIALFATLFTVYFVLVDRF---ATG---PSGA-EIFEIGPVLIETFLLLTSSFTIGLAVHSMRLGLKKQTMIFMVITLLLGAGFLAVEIMEFFTEGATLSTSAFLSSLFTLLGTHGAHVTFGLLWGTGILLQIKKYGLDHRTANKSFIFSLYWHFLDVVWIFIFSFVYLKGL
>UP000034887_1176
MNTKSPDTP-----------------------------------------------------LE----YQSSIGRLN-IFGFWIFLGAEMALFATIFATFFTLDGHT---GGG---PLPS-ELFDLKNTMIMTMLLLTSSFTCGLAIHEMRRNNVKSMIVWIVITLLFGLGFLFMEINEFIHEGATLGTNAFWSSFYLLTGTHGLHVTIGTFWIILIVLQVIKRGLTPDTAKKVFISSLYWHFLDFVWIFVFTGVYLLGL
>UP000034887_5560
AEEKNFPAS-----------------------------------------------------PE----KATLEGKNK-FTGFWLFLGGETVLFASLFATFLALREST---AGG---ATTQ-ELFEIPLTFLATMLLLTSSLTSVYAMYHMKNFNFGKMQLWLIITVLLGLGFLILEIYEFNHHEFTIKSSALGSAFYTLVGTHGLHVAFGLLWITTLIVRNAKRGLNLYNAPKYYVASLYWHFIDVVWVFIFTVVYLMGM
>UP000034908_1693
MHQKNHDYHIIDPSPWPLLASVGAFIITFGGVGYMRYANPWLFYMGLAIILYTMIGWWTDTIKEGREGHHTRVVSLHLRYGMIMFIASEVMFFVAWFWAFFDASLFTNEATGGQWPPQGIEVLDPWHLPLYNTVILLLSGTCVTWAHHALLHNDRKGLVNGLALTVALGVLFSFVQAYEYAHAPFEFSNSIYGATFFMATGFHGFHVLIGTIFLAVCLLRAIRGGFTPTHHFGFEAAAWYWHFVDVVWLFLFFSIYIWGG
>UP000035081_2622
-MAENQTYYVPEQSKWPIVATVGLGVTLYGAAAIMVNGSWVMFLIGSLIMAYMLFGWFGTVIKESRSGLYSPQMDRSFRWGMSWFIFSEVMFFAAFFGALFYTRMFAVPGFQATWPPDAYGIIGPWGLPLINTILLVTSSFTVTVAHHALKEDNRKKVKLWLSATIALALIFVFVQGYEYAHLNLTLQSGIYGSTFFMLTGFHGAHVILGTLMLTIMLIRIHKGHFTGDYHFGFEASAWYWHFVDVVWLGLFVFVYVL--
>UP000035287_2256
-GAKNHDYHILPTDPWPFITSLSALVMTSGLALYMHDFGTYLLIAGLLGVLISMFSWFSNIIKEARAGDHTPVVQLHQRYGMILFIASEVMFFVGWFWAFFDFSLFPSAVVGGQFPPKAIEVMDPWDLPLLNTLILLCSGTTVTWAHHSLIHGDRDGLKKGLWATILLGLLFSSIQAYEYIHAPFPFGENTYGSAFYMATGFHGFHVIVGTIMLIVCLIRTYKGDFTPKQHFGFEASAWYWHFVDVVWLFLFVSIYIWGS
>UP000035352_442
MHHGTPHYFVPGPSRHPAMAAFGLFFVILGAGQWVNGWGAYALLFGLLWWATILFQWFRDSIRESEGGLYSDRIDVSYRWSMAWFIFSEVMFFGAFFGALFWARTFTLPDFKALWPPAGIQTIGPWPIPTINTALLLTSGVTLTAAHHALRENHRGRAIFFMWFTVLLGIVFLGFQGYEYAHLNLKLSSGIFGSTFFMLTGFHGFHVFVGMLMLLFITLRLMKGHFTPERHFGFEGAAWYWHFVDVVWLGLYVVVYWI--
>UP000036202_1400
MEEKNFPES-----------------------------------------------------PE----KATLEGKNK-FLGFWLFLGGETVLFASLFATYLALKDSN---AGG---ATSQ-DLFELPIVFIATMLLLTSSLTSVYAIYHMKNFQYRKMQVWFIITILLGAGFLALEIYEFNHEEFTFKSSAFGSAFYTLVGFHGGHVAVGLSWFITLLIRNGRRGLSLYNAPKFYVASLYWHFIDVVWVFIFTVVYLMGM
>UP000036352_106
-HVKNHDYHILNPSIWPLLGSVSGFVMLFGAVLWFHDNGPWMFLIGFVGVLYVMFGWWSEVIAESRVGDHTPVVRIGLKYGFILFIMSEVMFFAAWFWSFFKHALYPMDAVDGVWPPVGIETFDPFHLPLINTLILLCSGAAATWAHHALVHNNREDMKWGLIIAIVLGVIFTIFQAYEYSHAAFGFSGNIYGANFFMATGFHGAHVIIGTIFLFVCLLRLLKGHFTPEKHIGFEAAAWYWHFVDVVWLFLFAAVYIWGG
>UP000036353_662
MEQKTWPEL-----------------------------------------------------PE----KATIEGKNK-FLGFWLFLGGETVMFASLFATYIALKDKVP-NPNQ---AHAK-ELFELPLVFTMTMLLLTSSLTSVYAIYHMRNYNFKRMQAWLFITVLLGIGFLVAEIYEFNHEHHTFTSSAFGSAFYTLTGFHGAHVTFGLLWILTLMIRNAKRGLTLYNAPKFYVASLYWHFIDVVWVFIFTVVYLMGK
>UP000036498_4154
MHGKHHDYHLVNPSPWPLVGSMSGFVMTSGAVLWMKSLGPYIFFAGLIGILYTMLSWWRDVAHEANTGDHTRVVQLSHRYGMIMFIASEVMFFVAWFWAYFEAALYTSDFTGGLWPPKGVEAFDPWHLPLLNTLILLTSGTTITWAHHALLNNDRKGMKYGLWLTIALGVLFSFVQAYEYGHAHFGFSGSIYSATFFMATGFHGAHVIIGTIFLAVCLYRLYLGQFTAKQHLGFEFAAWYWHFVDVVWLFLFAAIYVWGS
>UP000037269_1634
MHVDGYKGP-----------------------------------------------------LE----YSTEESRMN-ILGFWIFLGAEFVLFSCLFAMYIILQGST---AGG---PTAK-ELFEFKTMMIQTLLLLTSSFTCGLAIHEMRRGKAKGLAIWLVITLLLGLGFLYMEIEEFLLEGATWGTSAFLSSFFVLVGTHGAHVTLGALWMIGIIIQVLQRGLTPRTTRKAFIIGLYWHFLDVMWVFIFTVVYLTGM
>UP000037693_162
--MKDSSLP-----------------------------------------------------LE----YSTEENRLK-IFGFWIFLGAEIVLFATLFTVYFTLQTRT---GSG---PTGA-EIFELTPVLLETFLLLASSFTIGLGIHAMRLGNKKAMMTFFIITLIFGLGFLGIEIDEFVTEGATITTSAFLSALMTLLGTHGAHVTFGFFWGVAILIQVASRGLNPQTANKAFIFSLYWHFLDVVWIFIFSFVYLKGL
>UP000037693_2500
MNTKTWPDH-----------------------------------------------------PE----QATMEGKNK-VVGFWIFLACEVVLFASLFATYLALKNKGP-AGME---FTTQ-DLFELPLAFAMTMLLLTSSLTSVYAIYHMRNFNFKGMQTWLAITLVLGLGFLALEIYEFNHLGFTFNQSAFATAFYSLVGTHGFHVTLGLVWIATLMLRNAKRGLNLYNAPKFFVAALYWHFIDVVWVFIFTVVYLMGV
>UP000037878_851
-GTKNHDYHILPPDIAPLATTIGALTFTSGMVLFMHDGGKFVPWLGLAILIASMFMWFSKIIKEAHAGDHTPVVQLHQRYGMILFIASEVMFFVGWFWAFFDFSLFPSTAVGGQWPPKAIEVMDPFDLPLLNTLILLCSGTTVTWAHHALIHGDREGLKKGLWATILLGVLFSCIQAYEYVHAPFPFGQNTYGSAFYMATGFHGFHVIVGTIMLIVCLKRAYNGDFTPRQHFGFEAAAWYWHFVDVVWLFLFVAIYIWGG
>UP000037880_209
-GAKNHDYHILPPDIWPFMGAMSALVMTSGGVFYMHKGGTQIMLLGLLGVLLTMFSWWGKVIKEAHAGDHTPVVQLHQRYGMILFIASEVMFFVGWFWAFFDFSLFPSKVIGGVWPPKAIEVINAFDLPLLNTLILLCSGTTLTWAHHALIHGDRKGLKLGLTATILLGLLFTSIQAYEYVHAPFAFGKNTYGSAFFMATGFHGFHVIIGTIFLIVCWIRAERGEFTPRQHFGLEAAAWYWHFVDVVWLFLFVAIYVWGN
>UP000037884_2960
MDGIPQPYHLVNPSPWPLLSSFSAGLLATGLVMKFHGHGWYLLAAGLLAVLACMYGWWRDIVKESVEKAHSPVVKIGLRYGMSLFIASEVMFFSAFFWAFFDASIFHNEANGGVWPPKGTVPFNPFDLPFLMTVILLLSGTTVTWAHHAMVEGKMQEAAKALGITVLLGVIFSGFQVYEYSHAAFGFGANVYSSAFFMATGFHGFHVLIGTIFLAVCYFRTKKGHFTAESHFGFEAAAWYWHFVDVVWLFLFISIYWWGA
>UP000037890_1742
MNTKNHDYHLVDPSPWPLVGSASATIMATGAVMWMKALGPLVFGIGTLGVLYTFLAWWMDVVREAHEGHHTRVVQMHHRYGMLMFIASEVMFFVAWFWAFFDASLFAGEFTGGVWPPTGIQTFDPWHLPLLNTLILLTSGTTVTWAHHALIHNDRAGLKQALWLTVILGVLFTICQVYEYSHASFAFAGHIYGATFFMATGFHGAHVVIGTIFLAICLYRAYLGHFKPDQHLGFEFAAWYWHFVDVVWLFLFAAIYVWAA
>UP000037906_2412
-GTKNHDYHILPPDIWPIVGAFSALTMTSGGVFAMHGGGKIALWLGVFGVALTMFSWWGNVIKEAHAGDHTPVVQLHQRYGMILFIASEVMFFVGWFWAFFDFSLFPNEVVGGKWPPKGIEVMNPFDLPLLNTLILLCSGTTLTWAHHALIHGNREGLKTGLWATIALGLLFSSIQAYEYMHAPFPFGENTYGSAFYMATGFHGFHVIVGTIFLIVCQWRAYAGHFTPRQHFGFEAAAWYWHFVDVVWLFLFVAIYVWGG
>UP000037908_275
MEEKTFPAS-----------------------------------------------------PE----KATLEGKNK-FLGFWLFLGGETVLFASLFATYLALSDSI---VSG---PNQK-ELFDLALVFAATMILLTSSLTSVYAMYHMKNFNFKKMQLWMGITWFLGLSFLILEIYEFNHLGHTITSSAFGSAFYVLVGTHGAHVFFGLLWIGTLLIRNMRRGLDLYNAPKFYVASLYWHFIDVVWLFIFTVVYLMGL
>UP000037930_1043
-GTKNHDYHILPPSIIPFAGSMSALLMAVGAILWMHSPSGIVFYAGVAAVAATFYFWWAQVIKEAHAGDHTPVVQLHLRYGMILFIASEVMFFVGWFWAWFDFSLFPSTVIGGTWPPKGVEVLNAFELPLLNTLILLCSGTTVTWAHHSLINGDRDGLIKGLWLTIILGIVFSCVQAYEYSVAPFPFKDLNYGSAFYMATGFHGFHVLVGTIFLIVCLVRSYKGHFTPKQHFGFEAAAWYWHFVDVVWLFLFLVIYVWGG
>UP000037951_2955
-HAKNHDYHILNPSAWPLLGALGGFVMLFGAVLWMHDSGPWIFLMGLIGVLYVMFGWWADVVAESQIGDHTPVVQIGLRYGVILFIMSEVMFFAAWFWTFFKHAMYPMGAVDGVWPPVGIETFDPWHLPLINTLILLLSGCAATWAHHALAHNNRKDMKHGLIIAVLLGLLFTYFQAYEYSHAAFGFAGNIYGASFFMATGFHGFHVVIGTIFLLVCLIRLMKGHFTQEKHIGFEAAAWYWHFVDVVWLFLFAAIYIWGQ
>UP000037960_1279
MAGKAPYYFVPSLSRHPAMAAVSLLLWGLGMAAWVNKLGPVLVFGGLAMFLFVLYQWFGDAISESEGGMYSRRVDASYRWSMSWFIFSEVMFFAAFFGALFYARGITMPDFRAVWPPQGSTTMGPLWIPTINTALLLTSGLTLTIAHHALVVGNRSKTMFWLAATVILGAVFMGFQAYEYIHLNLKLTSGIYGSTFFMLTGFHGFHVTMGAIMLSVVLYRLWKGHFTKEHHFAFEGAAWYWHFVDVVWLGLYVLVYWM--
>UP000037971_460
-AGKTHDYHILSPSAWPLLMSTAVLIMAAGAIAWMHKWGGPVFFVGLAGVTAMFTRWWMDVVHEANTGDHTPVVQLHHRYGMILFIASEVMFFVAWFWAYFNAALYPSVGINGVWPPSGVEVLDPFVFPLLNTLILLCSGTTVTWSHHALIHGDREAAKQGLWLTIALGFIFSCIQAYEYSHASFSIAGNVYGSTFYMATGFHGFHVIVGTIFLAVCLFRLYRGDFTPRQHFGFEAAAWYWHFVDVVWLFLFIAIYVWGS
>UP000037998_1755
-GAKNHDYHILPPDIWPIVGAFSALTMATGGVLWMHKGGTATFYLGLLGVIVTFFSWWGKVIKEAHAGDHTPVVQLHQRYGMILFIASEVMFFVGWFWAFFDFSLFPSESVAGQWPPKAIEVMDPFDLPLLNTLILLCSGTTLTWAHHALIHGDRDGLKKGLWATIILGLVFSAIQAYEYSAAPFAFGVNTFGSSFYMATGFHGFHVIVGTIFLIVCLIRAYKGHFTPRQHFGFEAAAWYWHFVDVVWLFLFVAIYVWGS
>UP000038011_1965
MHAKNHDYHIIDPSPWPFLGSFGALVMMIGAVGWMQAANPWLFFIGLAIVLYTMFGWWSDTVKEAHEGHHTRVVSIHLRYGMIMFIASEVMFFVAWFWAVFDASIFYDEYTGGQWPPAGMEVLDPLHLPLYNTLLLLLSGTTITWAHHALLHNDRSGLKWGLALTIGLGLVFTGVQAYEYGHAPYAFSDSLYGATFFMATGFHGFHVIVGTIFLIVCLLRAMAGHFTPKQHFGFEAAAWYWHFVDVVWLFLFFVIYIWGS
>UP000039860_990
M-TN-DINH-----------------------------------------------------SD----YHHDNYSKT-LFGFWLYLMTDCIVFSIFFATYAVLHNGT---WDG---PKAA-DIFDLNYALIQTIILLTSSLTCGLSMLALHRFAKSTSIIFLVFTFLFGVAFLGMELFEFHHMGYSWERSAFLSSFFSLVGCHGLHITCGLFWIIAMIFQLVYKGITENTLRRMMCFGMFWHFLDLVWIFIFTFVYLVGV
>UP000042335_1576
MEEKSWPAL-----------------------------------------------------PE----KATLEGKNK-FLGFWLFLGGETVLFASLFATYLALKDKVP-DNTH---ALAK-DLYDLPLTFVATMLLLTSSLTSVYAIYQMKNFAFKKMMLWLGVTVALGLGFLGLEIYEFNHEKHTFTSSAFGSAFYTLVGFHGAHVIFGLVWIITLMVRNAKRGLSLYNAPKFYIASLYWHFIDVVWVFIFTVVYLMGM
>UP000044071_1520
-MGAHGTYYIPKPSHWPLVGSIGLTTTLVGAASWLHSYGPYIFTLGLAILIGMMFGWFGQVIYENQKGVYDLQVDRSFRWGMCWFIFSEVCFFGAFFGALFFTRFWSVPNFAAKWPNQVFEAMGAWGLAAINTLILLTSGVTITWAHWALKLNKRKQLILGMICTIALGILFLTLQSYEYHEMGLTLDAGIYGTTFFMLTGFHGLHVTIGTIMLIVILCRCIRGHFTPERHFAFEGVAWYWHFVDVVWLFLFVFVYWL--
>UP000044377_258
------------------------------------------------------------------------------MFGFWIYLMSDCILFASLFATYAVLVNGT---AGG---PTGK-DIFELPFVLVETFALLFSSITYGMAMIAMNKGNKSQVNVWLGLTFLFGLAFIAMEIYEFHHEGFGPDRSAFLSAFFALVGTHGIHVTSGLIWIIIMMVLVSSRGLTAVNKTRLMCLSLFWHFLDVVWICVFTVVYLMGA
>UP000045063_4611
MHAKHHDYHLVNPSPWPFLGSVGALVTAVGGVCLMQYANPWLFFIGMIIVLYTMFAWWSDTIKEAHEGHHTRVVSLHLRYGMIMFIASEVMFFVAWFWAFFDASLFPGEFTGGVWPPKGLEVLDPFHLPLYNTIILLLSGTTVTWAHHALLHGDRKGLVNGLVLTVGLGMLFTMVQAYEYMHAPFGFRDSIYGATFFMATGFHGFHVIIGTIFLLVCLVRAMRGDFTPKQHFGFEAAAWYWHFVDVVWLFLFSCIYVWAS
>Uram_181584
MSVQAHPFHLVEASPWPLAVSFSLLTTTLSGVMTFHGNGTFLLTLGLISTVATMTLWFKDVSREGFQGHHTFAVQKGLTLGFVLFVVSEVFFFISIFWAFFHSSLAPTVELGAHWPPAGIQALNPWEVPLLNTVILLSSGATVTYAHHSLIQGNRAGVIYGLIATITLAVVFTGFQGFEYYNAPFTFSDGVYGSTFYMATGFHGLHVIIGTIFLTVGLFRVLSYHLTDHHHLGFETAILYWHFVDVVWLFLFISVYWWGS
>Vcar_XP_002951230
MHANRHPFHVMPPSPWPVLAGAGTFVACLGMAAWFHQGGSALLAFGMANLTWTAITWWRDCIIEGDMGMHTEIVRKNLVTGMWIFIVSEALLFVGLLWACLDLGMSPSV---MQWPPVGIEPIGWDKRALVMSAVLAASYYS---ANVAMVAKDPKMVMGALATTIGLGAMFLFDQYIEYNETPFTISDSPYGTTFFVTTGFHGMHVLLGSIYLACVLGMYARTH---KAGVALKSSILYWHFVDIVWIAVYGIIYV-GQ
>Xtro_ENSXETP00000064138
-AHQAHAYHMVDPSPWPLTGAVAALLLTSGLAMWFHFGSLILLTLGLITMILTMIQWWRDIIREGFQGHHTPPVQKGLRYGMILFITSEVFFFIGFFWAFYNSSLAPTYELGECWPPTGITPLNPFEVPLLNTAVLLASGVTVTWAHHSIMHGNRKEAIQSLGLTILLGLYFTALQAMEYYEAPFTIADGVYGSTFFVATGFHGLHVIIGSLFLSVCFIRQIQYHFTSKHHFGFEAAAWYWHFVDVVWLFLYVSIYWWGS
