# Supplementary material for: Reticulate evolution in eukaryotes: Origin and evolution of the nitrate assimilation pathway
Source: PLoS Genet. 2019 Feb 21;15(2):e1007986. doi: 10.1371/journal.pgen.1007986 (PMC6400420; doi:10.1371/journal.pgen.1007986)
Supplement: S3 Supporting information — (ZIP) [file pgen.1007986.s003.zip › S3_supporting_information/S24_fig_alignment.fasta]

>Aano_F0Y6U7
MVGQRFVELAADAAEGDLEIVSFCEEPVAAYDRVKLTSWFETRDVNDLSLVGGEWYEDPHVKVVGDKASAVDAAAKTVRCGDEAVPYDACVLATGSYPFVPPVEGKDLDGVFVYRTVDDLERLVAYQEAVTAAAVVGGGLLGLEAAKAMHDLGMKTHILEYAPILMCRQIDAGGHAALASMVEDLGLEIHCDARTKAFEADGRVAGVSFTNDDLDVGIVVVSAGIRPRDELARDV-VDVHERGGVVVDDELRTSDPAIFAVGEVALHRGSIYGLVAPGYAMAEVAADRVVASAPAFEGADMSTKLKLLGCDVANFGDTAD-TAEALVWDDRVGRVYRKLFFTRDGTYLKGGILVGDAEDYGELLALWKRGEPLADAPALLLAPLSSRGAAVDEDDPGKQICSCNGVSRGDIVDVVEVGCDYAKVKKCTRAGAGCGGCEPDVKKILAAELEKLGATVFTGLCSHFDKSAPELKALLRLDECDTFEDVIAKYGVERGCEACKPAVAGMLASLRNEPILDHAHLQDTNDRSLANMQRGGSYSIVPRIPAGEVTPAGLMALGAVADEYGLYCKITGAQRVDLFGAAKHDLPAIWAKLGAAGFESGHAYGKALRMVKSCVGSSWCRYGVQNSVDFAVTVENRYKGLRAPHKLKSAVSGCTRECAEAQCKDFGMIATEHGYDLYVCGNGGLNPRHAALLATGIDEATVLKYVDRFLMYYVLTANKLERTAPWFESLDARLARLKAVVIDDALGICDELERRMQHVVDTYHDEWAEVVARPDDYAHFKQFANTDETDEMIEFMDVRGQRRPVDW
>Anid_7892
MVAVAFIEKLVKDSRRKYDIVVIGEEPHIAYNRVGLSSYFEHRKIEDLYLNPKEWYGSRSFDYLNTRVTDVFPQHKTVKTSTDIVSYDILVLATGSDAVLPTTPGHDAKGIFVYRTISDLERLMEFAANGQTGVTVGGGLLGLEAAKAMTDLEDSVKLIDRNKWVLARQLDGDAGSLVTKKIRDLGLEVLHEKRVAKIHTDNNVTGILFEDQELDCCCICFAIGIRPRDELGGSTGIQCAKRGGFVIDESLRTSVNDIYAIGECASWENQTFGIIAPGIEMADVLSFNLTKEPKRFNRPDLSTKLKLLGVDVASFGDFFADQVKALTYRDPFGGVYKKYLFTMDGKYLLGGMMIGDTKDYVKLNQMVKSQKPLEVPPSEFILGAQSGGEEADDLDDSTQICSCHNVTKGDVVESVSGTKTIADVKSCTKAGTGCGGCMPLVQSIFNKTMLDMGQEVSNNLCVHIPYSRADLYNVIAIRQLRTFDDVMKSAGKCLGCEICKPAIASILSSLFNPHLMEYHELQETNDRFLANIQRNGTFSVVPRVPGGEITADKLIAIGQVAKKYNLYCKITGGQRIDMFGARKQDLLDIWTELVDAGMESGHAYAKSLRTVKSCVGTTWCRFGVGDSVGMAIRLEQRYKSIRAPHKFKGAVSGCVRECAEAQNKDFGLIATEKGFNIFVGGNGGAKPRHSELLAKDVPPEEVIPILDRYVIFYIRTADKLQRTARWLESLPGGIEYLKDVVLNDKLGIAAEMERQMQELVDSYFCEWTETVRNPKRRKYFQQFANTDETVENVEIVKEREQVRPTYW
>Aory_CADAORAT00006175
MVAISFLEKLVKDSRRKYDIVVIGEEPHVAYNRVGLSSFFEHRNIEDLYLNPKEWYGSRSFDYLNTRVTDIFPDRKTVKTSTDIIAYDLLVLATGSDAVLPTTPGYDANGVFVYRTISDLERLIEFASNGETATTVGGGLLGLEAAKAMTDLEDKVKLIDRNKWVLARQLDGDAGTLVTRKIRELGLDVMHQKRVAKIKTNNNVTGIVFEDEEIDCCCVCFAIGVRPRDELGTTAGIQCASRGGFVINESLQTSIPEIYAIGECASWENQTFGIIAPGIEMADVLAFNLTKEPRSFRRPDLSTKLKLLGVDVASFGDFFADPVKALTYKDPFGGVYKKYLFTMDGKYLLGGMMIGDTKDYIKLNQMVKSQKELEVPPSQFILGAQNGGEEGDDLADDTQVCSCHNVTKGDIVESVSGTKSIGEVKSCTKAGTGCGGCMPLVQSIFNKTMLDMGQEVSNNLCVHIPHSRADLYNIVAIKQLKTFEDIMKAVGRSLGCELCKPAIASILSSLFNGHIMEYHELQETNDRFLANIQRNGTFSVVPRVPGGEITADKLIAIGQVAKKYNLYCKITGGQRIDMFGAKKQDLLDIWTELVNAGMESGHAYAKSLRTIKSCVGTTWCRFGIGDSVGMAIRLEERYKSVRSPHKLKGAVSGCVRECAEAQNKDFGLISTEKGFNIFVGGNGGAKPRHSELLAKDVPPDMVIPIIDRYLIFYIRTADKLQRTARWIENLPGGINYLREVVIDDKLGICAEMEQQMQELVDSYFCEWTETIRNPKRRKYFQQFANTDETVDTVELVKERDQERPTYW
>Bade_5354
MVGMSFVEQLLEDLTREYSVTILGEEKYLAYNRVGLADYFSHQSVNDLYLNDTAWYESHHMVCVNEPVTSIDTKTKKVLTNLHEYSYDLLIMATGSRAVLPSVEESRSHGIFVYRTVDDLQEMIRFSTDGKRAIVVGGGLLGLEAAKSLLDMEKNISIVHRSKWLLSQQLDQTGGEFLCKSVRELGVEVRLSTEIVSLKFDGQLSGVKYKDTEEECDLICYAIGIRPRDELADAAGLKLGSRGGIDVNSSLETSVKDIYAIGECASWNDKTFGLIAPGVQMADVLTWNLTHKSKLFTEPDLSTRLKLMGVDVASFGDYFADDVQALTYQDPFKNIYKKLIFTKDGKYLIGGILVGDVSSYTKFNSLVQSGKVLDKDPHTLVLGTQSGEDDVDDLDDSVQVCSCKNVTKGQLVAKIDGSTSVGELKSATKAATACGGCEGMVKSIFDKEMKAMGKEVSNALCIHFSQSRADLFNLIMVQRLDSFQLIMEKLSKMAGCEICKPTIGSILASLYNKNVMQLNGLQDTNDRYLGNIQRNGTYSIVPRMSAGEVTPEKLVVLGEIGKKYNLYTKITGGQRIDLFGAHKQDLPEIWEQLNAAGFESGHAYGKSLRTVKSCVGSTWCRYGIGDSVGLAVRLEQRYKSLRAPHKFKGAVSGCVRDCAEFHNKDFGICAVQNGFNVYVGGNGGMKPAHAQLLAADVLPDRVIPLLDRYLMLYIRTGERLQRTARWLESLPGGIEYLKDVIVHDKLGICAELEEQMQALVDSYFDEWKVAQETPEIRKKFSQFANTRRKIETMDIVMERGQPRPADW
>Ccin_CC1G_07228
TIFVAFIEKLLNDDKNKYFI------------------------VENLYLNPPSWYAEDRFSYLEEQVLSISPEDHLVHTSKRSFKYDKCVIATGSRADLPPDTAEKTKGVFVYRNIADLDGIISYAEKVKRAVVVGGGLLGLEAAKAVYDMPSHVSIINRSAYPLSRQLDSEAGEMVLHKIEAMGVQVLTRCSPSRQLTDDVFCGFEFPDSVYEADLVIYAIGIRSRDDVARASGIQCHPRFGIIVGDDLRTSAEDVYAIGECASWRENTYGLIGPGIEMADILSFNFTHAPRLMNAPDLSTKLKLMGIDVASFGDFFADPINCLVYKDPFTATYKKYIFTEDGKYLLGGMMVGDVSDFVKLVAIVKKKKQLEVLPSQFIISDKKGEDDGGDLDDDAQVCSCHNVLKGDIVKAVEGTLTIPDLKCKTKVGTGCGGCMPLVTSIFNSEMKKAGRVLNNNLCPHFAMSRTDLFSVIKVKQLRSFSEVMDAVGVNVGCELCKPAVGSILSSLYNEHIMSHHQNQDTNDRFLANMQRNGTFSVVPRMTAGEVTPDGLIAIGQIAKKYNLYTKITGGQRIDLFGAKKEDLPDIWEALGAAGFESGHAYGKSLRTVKSCVGTTWCRYGVGDSVGLAVQLENRYRGVRSPHKFKGGVSGCVRECAEAQGKDFGLIATDKGWNIFVGGNGGANPRHAELFAKDVPPSKVVRIIDRFLAYYIMTADKLQRTARWIENMEGGIQKLQRVILDDELGICKDLDALMDNLVNTYEDEWAAVVKDPAKRKAFKQFVNTHETRPQSEMITERGQPRPADW
>Esil_CBJ31380
MVGHKFIEALKEDPDNKFNVVTFCEENRAAYNRMRLTEYFTNKDPDNLSMSGTEWYQSPGVECVGDKALKIDREAKTVISESREIKYDKAVLATGSYPFVPPTPGVDKKGVFVYRTIDDLENMIQYQKDVKAAAVIGGGLLGLEAAKAMYDLGMETHIIEYAPILMCRQIDDAGHAILGGMIEDLGLKIHCNARVTEFLGDEKVAGLTFSNEDLDVGMVVVSAGIRPRDEIARASGIEVHERGGVIVDDLLKTNDEDIYAIGEVALHGGKIYGLVAPGYEMAEAVANTVVGEEQPFTGADMSTKLKLMGVDVASFGRYSGEDQISMTWNDPFNNAYKKLFFNTAGTKLLGGILVGDASDYTTLLGLQKSDRDLPIAPGVLMAPAAEEGGGVEDMPDDMQVCSCNNVDKGAIFRAVEDGTSVGEVKSCTKAGTGCGGCEPMVKDIFAFAMKSSGKEVSTDVCEHFHYTRQELYDIVRATGVKSFDELLDSHGHGDGCEVCKPLVSSILASVNNDMIFDGMTLQDTNDRALANMQRGGSYSVIPRVPGGELTPEQLICMGQVAKKYNLYTKVTGGQRIDMFGAEKHQLPSIWAELGEAGLESGHAYGKALRTVKSCVGSTWCRYGVQDAVSFAVRLENRYKGLRSPHKLKSGVSGCVRECAEAQGKDFGLVATENGYNLYVCGNGGAVARHADLLATDISEELCIKYIDRFLMFYIATADRLQRTSAWMEKLEGGIEYLKEVVINDKLGIAEKLDAQMQHVVDTYQDEWATVVNDEERRKAFRQFVNSDHTERGIPFIAMRGQSRPMDW
>Fgra_CEF76735
MVGIAFIEKLLKDASKEYTITVVGEEPYLAYNRVGLTTFFEHRKVEELYMNPSEWYLEASLNYINTKATHIDTDNKLIECANESYPYDILVLATGSEAILPRLKGWDSNGVFVYRTIDDLNKLIKFSGDGTNGVVVGGGLLGLEAAKAMLDLECKIDLIERSPWVLSRQVDETAGKMVADQVQQLGVNINLGKGVSSLKTNNNLTGVVFDDSEVDCSTLCFAIGVKPRDDLARAANLEVGQRGGIVVNDDLRTSMPDIYAIGECASWRGMAYGLIGPGVAMAEVVAFNLTHSPQTFKTPDMSTKLKLLGVNVASFGDCFADSVQALTYRDPFSNVYKKYIFTKDGKYLLGGMMIGDVCDYVKLLPMVKSQKELDVSPSELILGAKKGEEDSDDLDDDAQVCSCHNVTKGDIVKVIDGTKDIASIKKCTKAGTGCGGCVPLVTTIFNKTMASMGQEVTNYLCSHFSYSRADLFNIVMVKRLKSMNEVMREVGNDVGCELCKPAVASIMASLWNRHVMTTHGLQDTNDRFLGNIQRDGTYSVVPRVSGGEITPDKLVVIGEVAQKYNLYTKITGGQRIDLFGAQKQDLLDIWGQLVAGGMESGHAYAKSLRTVKSCVGSTWCRFGLSDSVGLAVRLEERYKSIRAPHKIKGGVSGCVRECAEAQSKDFGLIATEKGWNIFVGGNGGANPRHAELLAKDVPPTDVVTILDRYLMFYMRTADKLQRTARWIENLPGGIKYLQEVILEDKLGINASLEAQMEELVDSFFDEWAEAIKTPAIANKFKQFANTSDTTRNMELEDDRGQKRPAFW
>Gpro_158697
MVGLRLCETLVADESESFKITAFSEETNVGYNRMLLTSYFEHRSVEALTMKPERWFQEKGIALVKRRVVSVNRQRKVVVDSAEETSYDTLILATGSSAFVPPIQNVKAKGVFLYRTIEDLDGMIAYAKSCKQAAVMGGGLLGLEAAAALMHLNLRTTVIERNPYALGRQLDAEGASVMMQELDRLGLKVAVSKDTESILMNGAVRGVKFRGDVLECQMIAVSVGIIPRDELSKQCGLEASARGGTVVDNELRTSDPAIFAVGEAVSHRGIVYGLVQPGYEMVQVVASVMAPETKRFEGSDMSTKLKLAGVHVASFGDYFADDVVTAVAKDPFGCSYKKLLFSKDGTRLYGGILVGDATEYTKLHTMARSSAPLKVSPSEILGRKPKADDEDDDLPDEAQVCSCNNVTKKDIVDCVSGKASLGDIRSCTQAGTGCGGCVPAVTSIMNAEIKKMGGVVKNSLCEHFDFSRRELFEIVKITKIRNFRDLLKSHGKGDGCEVCKPAIASILASLHNEHIIPHMSLQDTNDRFLANIQRGGSFSVVPRIAGGEITPEGLIHIGEVAKAFGLYTKITGGQRIDMFGAKKEDLPAIWEKLIAAGFESGHAYGKSLRTVKSCVGSAWCRYGMRDSTRFAIEVENRYKGVRSPHKLKGGVSGCVRECAEAQSKDFGLIATEKGWNVYVGGNGGSNPKHALLLAAEVSEELVIRYLDRFLMYYIATADKLTRTARWIEKLEGGLKHLQDVVIHDKLGIAQELEDQMAHLVSTYKDEWAEVVNNPDLREQFRQFTNTSETQENIKMVQKRGQPEPAPW
>Mcir_Mucci2_73657
MAAVAFMEKVIADTEKEFCIKVFGDEPELAYNRVGLTQYFTHQDPEKQLMKPRSWYQENQIEAIGDLIEEIDTKKKLVRAKSSWVSYDICVIATGSSAAVPPNAPINMDGVFCYRTIEDLENIIEWAARVQKATIIGGGLLGLEAAKAALDLDLKVSIYERADRLMCRQLDRDASQLLESEINKLGITTSIGYCPDQVVGKTRIKGIKMSDSLVPTDMLIYSIGIRPRDQLCAGSDLRLGPRGGIEVDECMATSAPDVYAIGECAAFNGMCYGLVAPCNDMADVVAMNLTTSKAVFKGNDMSTKLKLMGVYVASFGNVFPDKTQPLTYRDPFKSVYKKYIFTQDGKKLLGGIMVGDTNDYVKLLAYTRSGKTLDREPSELILGVQSGEAEAESLPDDTQICSCFNIAKGDIRKAIEEGTTVDQVKAFTKAGTGCGGCVPSVTEIFEAEMKALGKTVTNTVCRDFKYSRAELFTIAKVKGLRSYGDIVAHCAVDLGCEICKPTCASILASLYNENVLGRGALQETNDRYLANIQRGGLYSVVPRIAAGEITPDKLAVIAQVAKQYSLYTKITGAQRIDIFGARKEDLPDIWEIFVDAGMESGQAYGKALRAVKSCVGSTWCRFGQQDSVGCAIRLENRYKGIRSPHKIKGGVSGCIRECSEAQGKDFGLIATEQGFNVYVGGNGGTKPRHADLLISSVSEKNAFKYIDRFLMYYIRTADKLQRTARWIEKLPGGVDYLRKVIIDDHLGICEELDTQMEQLVGAYEDEWTRIVKTPELRKRFQEFVNADSNVPMIEMIEERGQLRPADW
>Ncra_4204NCU04720
MVGIAFIEKLIKDTQRQYEIVVIGEEPHVAYNRVGLTSFFSHREVEQLYLNPLEWYKQSSLTHLSTAALSLSPATKSLTTPSTTLPYDHLILATGSSALLPTTPGHDASGVFVYRNIADLQSLITWSSDGSTGVVVGGGLLGLEAAKALMDLQVRVVVIERNGWVLSRQVDGEAGALVLEGVRGLGVEVLTRKRVKEVECKKRVKGIRFEDEYLACSTICFAIGIKARDELAREAGITCAERGGIVVDDSLQTSAPDVYAIGECASWKGQTFGLIGPGVEMADVLAFNFTHTPRVFKRPDLSTKLKLLGVEVASFGDFFADEVKALTYKDPFLSVYKKYIFTSDGKYLLGGMMIGDTTDYVRLVPLVKTHKELDVPPSQLILGAKKSGDDDDDLPDDTQICSCHNVTKADLVAPLSGETSLGDLKSCTKAGTGCGGCMPLVTSIFNRTMASLGTEVKNNLCPHFEYSRADLYNIISVKRLRTLPDVMREAGADLGCEACKPAIASIFASLWNDHVMAHHGLQDTNDRFMGNIQRNGTFSVVPRVAAGEITPEKLIVIGEVAKEYNLYTKITGGQRIDMFGAKKQDLLKIWKKLVDAGMESGHAYAKSLRTVKSCVGTTWCRYGVGDSVGMAVRLEERYKGLRGPHKIKGGVSGCTRECAEAGNKDFGLIATEKGFNILICGNGGTTPKHSVLLAKDVPPTNVIPIIDRFLMFYIRTADKLQRTARWLEALPGGIDYLKEVILEDRLGICASLEAQMQELVDSYFDEWAEALNNPAMQERFKQFANTDEGQPPMEVEIDRGQERPVMW
>Opar_3131
MVGLSFLEKLLLDSLNEYSILVYGEEPYLAYNRVGLTEYFQHREFKNLLLSPEEFYQLEKWNYIDEKVIDIDRQARTITTNKNRASYDVLVLCTGSTAILPTRKSYREMGCFVYRTIDDLYSMIDYCQGKQRAIVVGGGLLGLEAAKALYDMESDITIVHRSHWLLSQQMDQKGGSLLTSKVKELGITCRTGTTVSELLFDQNLTGVKYDNEIEECSLLCYTIGIKPRDELT-SCGLNAGSRGGFKVNNMLQTSDENIYAIGECASWNNMTFGLIAPGYEMADILAFNLTHQPKEFSEPSMGTRLKLMGVDVASFGDFFADEVRGLVFEDPIDGTYTKLLFTKDGKYMLGGILVGDTSNYTKFSAMIR--KPLPKSPSELLIG-KAGEDDMEKLSDETQICSCHNITKGKLVEAVNG-SSLADLKKCTKAGTACGGCEPTVKVIFETEVKKLGGKVSNNLCVHFDYSRADLFSLIMVKNFRSFRRVMEELGNNSGCEICKPTIGSILSTLYNRHLLEVHGLQDTNDRYLGNIQRNGTFSVVPRMSAGEVTPEKLVSIGQIAKKYGVYTKITGAQRLDLFGVKKSDLPKIWKDLNEAGFESGQAYGKSLRNVKSCVGSTWCRYGIGDSVGLAVRLEERYKGIRSPHKMKGGVSGCVRDCAEFHSKDFGLCAVKDGFNIYVGGNGGMKPAHAQLLATNVRPDEVIPILDRYLMFYITTADRLQRTARWLENLDGGIEYLKDVIIRDKLGICKDLEAQMRQLVAGYYDEWAKAVSEEKDNPIFKQFVNTSENQDTVEIVKERGQPRPAMW
>Pinf_XP_002900554
MVGHRFLDRLRKDTTKRFTVVSIGEEPIQHYNRMLLTEYFEHLSIDKLKLAPPNWYVENGVDLTNTQALALDTKNKKLLCQRFEVPYDRVVIATGASALVPQLPGASLHGVFVYRSIADLNSIIAHAEKKKYALVIGGGLLGLEAAKAVHDLKLSVRIIDRGTRLMSRQLDADGAKVLHNEINKFGIDVLYEKSTQEIIGESGVEAVEFTNRFDNVCMVIFATGIKPRDELAHSSGLELAKRGGILINDYLECSEPYVYGIGECISHRDVTYGLVAPGYEMADTLAKNLTENRIAFPGGDVSTKLKLMGMEVGSFGDYFPEPFEVLTYNNPLENVYKKLFFSVDASKLLGGILVGDTSDFVRLSLMQKDTKPLVDPPNEILLKKRGGGSSVLDLPDEAQVCSCNNVSKGDICQAIEKKTKLGDVKKVCNVGTGCGGCMPMVKDILEAELAAAGAEVDKSLCEHFAYSRQELYQIIQVEQYATFAEVLAKHGRKYGCEICKPTIASILASLQNGHILDRAALQDSNDRFLANLQKSGQFSVVPRVAGGEITPDKLIVLGQVAKRFDLYTKITGGQRVDLFGAQKQDLPEIWRMLVHAGFESGHAYGKSLRTVKSCVGTTWCRYGQQDSVGFAVFLENRYRGIRSPHKLKGGVSGCTRECAEARSKDFGCIATDQGYNVYVGGNGGTNPRHATLLASDVPQELAVKYLDRYIMYYIMTADRLQRTSKWLDALEGGIEQLRRVVMEDSLGICATLEKQMSYLVGTYECEWKKVIESPELLAQFAQFKNTNETQKEVQMKTVRDQRMPTFV
>Ptri_XP_002180792
MVGQKVMENLLKGAEKQLQLSTFCEEPRAAYNRVKLTSYFETRDPSALSMTSTVWYDENGVELLKDKAVSIDTEAQTVTGQSKVLSYDACVLATGSFPFVPPIPGKQRPGVFVYRTIEDLENMLQYAQDVKSAAVIGGGLLGLEAAKAAKDMGLESHIIEFADILMCRQIDQGGHNALVGVIEDMGLKVHCGARTESFVGMSPVSALRFSNEDLPVQMVIVSAGIKPRDELARDAGIAVGERGGVVVDDQMRTSAKGVYAVGEIALYNNFIYGLIAPGYTMADVAAKCLAENLPAFTGADMSTKLKLLGCDVASFGVNQPDDVSEMVWNDPVSRVYRKLILNKAGTKLRGGILVGDAADYDKLHKLVKSEEELTENPAMLLPPISARGGVGVSDDPTAQICSCNDVTRGDIASTIELGATLSAVKKCSNAGTGCGGCEPQVKDILKQELAKLGGTLSNHLCEHFSYSRPELMALVRTSSVDSFEKVLHKHGHGDGCEVCKPTVGSILASLNNGIIIGRDALQDTNDRAMANMQRGGSYSVVPRVPAGELLPDQLIALGVVAKKYDLYTKVTGAQRVDLFGAAKHQLPDIWEELGQAGFESGHAYGKALRTVKSCVGSTWCRYGVQDAVSFAVEIENRYKGIRSPHKLKSGVSGCVRECAEAQSKDFGLIATENGYNLYLGGNGGTNPVHAELFATDIDEKTVIKYLDRYLMYYILTADRLERTAVWQKKLPSGIGHLHEVIIEDSLGICDELDTRMEHLVDTYHDEWAEVVKDPARRAKFKQFVNTDETDSMIEFIDMRGQKRPA--
>Pult_9450
MVGHRFLDKMKRDTRQQYTLVSIGEEPIEHYNRMLLTEYFEHLSIDKLMLASPEWYNENEIAILSTRATSIDVQTKRVICQSLIVSYDHLVIATGASALVPNMQGTSLNGVFVYRTIEDLNSIIAYGEAKKYALVIGGGLLGLEAAKAIHDLQLSVRIVNRGSRLMSRQLDDAGAKVLHNEISKFGIEVLYHKTTKYIHGTTVVEGVDFTDSYDDVFMIVFATGIKPRDDLGRDSGLDVAQRGGILVNDLLETSHKDVYAIGECVSHRDVTYGLVAPGYEMADNLAKNFTDEKVLFTGSDSSTKLKLMGMEVAAFGAYFPEPYEELVYNNPLEKVYKKLIFSADGKKLLGGILVGDASDFPRLTLMMKDKKPLKDAPNEILLGKRNSGGGILDLPDEAQVCSCNNVTKGEMCTAIEQKTKLADVKKVCNVGTGCGGCMPMVKDILEAQLAAAGTAVDKSLCEHFAYSRQELYQIILVEKYETFTEVLNKHGRQHGCEICKPTIASIFASLMNHHVLDRAGLQDTNDRFLANIQKSGQFSIVPRVPGGEITPDKLIVLGQVAKKYNLYSKITGGQRVDLFGAEKYDLPAIWKELVDVGFESGHAYGKSLRTVKSCVGTTWCRFGVQDAVGFAIFLENRYKGVRSPHKLKGGVSGCTRECAEARGKDFGLIATEKGYNVYVCGNGGTTPKHAVLLAPDVPQDLCIKYLDRFLMYYIRTADRLQRTSKWLDSLEGGIDQLRRVVIEDSLGIAATLEKQMEYLLDTYECEWKKVVESPELRAQFTQFKNTSKTQQDTLMVEERGQLFPLDQ
>Rirr_250550
MVALSFIEKLLKDTKHQFRVEVFCEEAQVAYNRVGLTQFFSHREEERMLMQPLSWYSENDVTVINEKATYIDTTTKCVISENLSVSYDTCMLATGSYPFVPPIPGWDKTGVFVYRTINDLNEIINYGKKSKRGAVIGGGLLGLEAAKALMDLGLDVTIVEVAPVLMARQLDATGGEMLKDEIDKLGIKCILGIPPKEITTDGRVSGIRFENDSIELDLVIVAAGIRPRDELAKASGISTHQRGGVFVDDCLQTSDPNVYAIGEVALYGGMIYGLVAPGYDMADVVASNLTGGDKRFLGGDLSCKLKLLGVHVASFGDYTASVAMPLLYNDPFGSVYKKLLFSKDGKYLLGGIMVGDTDDYTKLHALMKSKKVLTVAPGELILGVKSGQAPADDLPDEAQICSCNNVSKGQIRDAVIEERSIGQIKSCTKAGTGCGGCLPAVTEIFETEMKALGHVVTNALCPHFSLTRAELFQVVKIKKLTNFKDIIEKVGKNHGCEICKPAVASILASLWNDHILNHANLQDTNDRYLANIQRGGLYSIIPRVPGGEITPEKLLVIGEVAKKYGLYTKITGGQRIDLFGARKQDLPTIWEELVNAGFESGHAYGKALRTVKSCVGSEWCRYGQGNSVAFAIEIENRYKGIRAPHKIKAAVSGCIRECAEAQGKDFGLIATDNGYNLYVCGNGGAKPKHAVLLAKDISEELAIKYIDRFLMYYIHTADRLTRTARWLEKMEGGIEYLKKIIIDDHLGICAELEEDMARLIYSYECEWAKVVQDPKRREDFTQFINTDETIDGIECISERGQSRPADW
>Rirr_3245
MVGLYFIEKLLKDKDKQFRVEVFCEEPYVAYNRVGLTQYFSHREKDRMLMQPASWYSDNNVIVMNEKATHIDTTAKHVTSANISVNYDSCILATGSYAFVPPVPGSDKLGVFVYRTIDDLEEIIKYSSKSKRGAVIGGGLLGLEAAKALMDLGLEVTIIERNKVLMSRQLDTAGGKMLINEIKKLGIKCIVDNPPKEITADGKVTGIRFDNETIQMDMVIMAAGIRPRDDLAKASGISTHQRGGVFVDDLLRTNNPHVYAIGEVALYGGAVYGLVAPGYDMADVVVNNLIGGGKRFLGGDLSSKLKLLGVHVASFGDCFAETIMHLVYTDPFSSVYKKLIFSIDGKYLLGGILVGDTDDYAKLHALMKSKKPLIAPPGELILGVKSGQAPADDLPDEAQICSCNNVSKGQIRDSVVDERSIGQVKSCTKAGTGCGGCIPAVAEIFQAEMKALGHVVTNALCPHFSLTRAELFQVAKIKKLKTFKDIIEQVGKKNGCEICKPAIASILASLWNDHILDHAGLQDTNDRYLANLQRGGLYSVVPRIAGGEITPEKLVVLGEVGKKYDLYTKITGGQRIDLFGAKKQDLPAIWEELVNAGFESGHAYGKALRTVKSCVGSEWCRYGQQNSVQFAIEIENRYKGIRAPHKIKGAVSGCIRECAEAQGKDFGLIATDNGYNLYVCGNGGSKPKHAVLLAKDVSPDTAVKYIDRFLMYYIHTADRLARTARWLEKMEGGIEYLKRVIVDDYLGICAELEEDMARLIYTYECEWAKVVKDPKRRADFTQFVNTDENVDEIETVSERGQTRPADW
>Smin_036678_t1
PIGHSFIEKMTEMSDAQYQISVLCEEPRPAYNRVMLTQYFEDRDAEKHDQMKLSYVTEKMSVTLYGRAMSIDREAKKVSGAHQSVAYDVLVFATGSFCFVPPVPGMTIEGVFVYRTIEDLESLLAKSKSAKRAVVIGGGLLGLEAAKAVYDLKMESHVLEMAPYLMPTQLNDIGGQVLMKKINDLGVHVHCGVQIKRVVLDGKVTGIELVETILETDLVIVSCGVRPRDELARQCGLEMGARGGVKVDAGLRSSDESIYAIGEVAAIGGMCYGLWAPGVEQAEALTKNLLPGTSAYYDSDLSTKLKLLGVEVASFGRSADKSIKFIDSKDELNGTYRRLCFSADGSKLMGGVLVGDAKDYSKLLQLSKKDDLAGNDPVALAFGANAAANDGTGLTDDDIICTCIGLSKSQVRKAIDIECTIPEIKKACKAGTGCGGCVTPVPKLLAHTLKKLGKAGASGICPHFNYSRKELFDIIKVKELKSFEEVLATVGQGDGCELCKPIVASILSGLWNDHALGRDQIQDTNDRFLANIQKTGTYSVIPRCPGGDITPDTLIAFATTAKKYGLWTKITGAQRLGMYGAKIQDLPDIYKELVDAGMETGQAYGKALRTVKSCVGTSWCRYGQQDSVTMAVTLENRYKGLRAPHKIKMAASGCLRECAEAQGKDVGVIATQAGYNLYVCGNGGAKPVHAKLLATDCSVEQCLQYVDRFLMYYISTAKHLQRTAPWLAELEGGIDYLKKIVIEDSLGIAADLEAMMERNRSNEKCEWKEVAYDTELRKKFKQFANTDATSEQIEYIDMRGQRHPNLY
>Smin_040143_t1
PIGHSFIEKMTEMSDAQYQISVLCEEPRPAYNRVMLTQYFEDRDADKHDQMKLSYVTEKMSVTLYGRAMCIDREAKKVSGADQSVAYDVLVFATGSFCFVPPVPGMTIEGVFVYRTIEDLESLLAKSKSAKRAVVIGGGLLGLEAAKAVYDLKMESHVLEMAPYLMPTQLNDIGGQVLMKKINDLGVHVHCGVQIKRVVLDGKVTGIELVETILETDLVIVSCGVRPRDELARQCGLEMGARGGVKVDAGLRSSDESIYAIGEVAAIGGMCYGLWAPGVEQAEALTKNLLPGTSTYYDSDLSTKLKLLGVEVASFGRSADKSIKFIDSKDELNGTYRRLCFSADGSKLMGGVLVGDAKDYSKLLQLSKKDDLAGNDPVALAFGASAAANDGTGLTDDDIICTCIGLSKSQVRKAIDIECTIPEIKKACKAGTGCGGCVTPVPKLLAHTLKKLGKAGASGICPHFNYSRKELFDIIKVKELKSFEEVLAAVGQGDGCELCKPIVASILSGLWNDHALGRDQIQDTNDRFLANIQKTGTYSVIPRCPGGDITPDTLIAFATTAKKYGLWTKITGAQRLGMYGAKIQDLPDIYKELVDAGMETGQAYGKALRTVKSCVGTSWCRYGQQDSVTMAVTLENRYKGLRAPHKIKMAASGCLRECAEAQGKDVGVIATQAGYNLYVCGNGGAKPVHAKLLATDCSVEQCLQYVDRFLMYYISTAKHLQRTAPWLAELEGGIDYLKKVVIEDSLGIAADLEAMMERNRSNEKCEWKEVAYDTELRKKFKQFANTDETSEQIEYIDMRGQRHPNLY
>Spun_SPPG_07925
MVGLRFCEKLIEDVDRRFELHIFCEEDVVAYNRVNLTSWFTHRAVKTLIIQHPEWYTAQNITIIMSKATHIDTTAKIVTGENMSVPYDHCILATGSEAFMPPIIGKELKGVHVYRTVKDLELIVASAKDKKAGVVIGGGLLGLEAAKACVDLGLKTTVIERNPCLLNRQLDMEGAQLLQNEMSKIGVMCRVNANIRRFVGLDSVTQVIVDDERVDADVVVVAAGIKPRDELAKASGILTHPRGGVLVDDELKTSAEGVWAIGECVVHGGMVYGLVAPGYEMAETVAINLVGPQRTFTGADMSTKLKLLGVHVASFGDYFADICSPLVYRDPFAGIYKRLLFTKDGTKLLGGILVGDTSDYTRFLSFSKSGKVLPSPPGELILGKKADESN-DDLPDDAQVCSCNNVLKKDIADAVKKGCSIADVKTCTKAGTGCGGCLPLVTDIFNAEMKKSGKVVEVFLCEHFKYSRRELFDIVKVRKIRTFKEAMRSCGTGNGCEICKPTFASIFASLWNDHILPHAPLQDTNDRYLANIQRGGSYSVVPRIPGGEITPDKLSVIGAVASKYGLYTKITGGQRIDLFGAPKHLLPSIWEELVKAGFESGHAYGKALRTVKSCVGSTWCRYGIGDSVGLAVRVENRYKGIRSPHKLKGGVSGCIRECAEAQSKDFGLIATDKGYNLYVCGNGGSSPKHAVLLAGDVSEEMVIKYLDRFLMFYITTADRLQRTARWLEKLEGGIDYLRSVVVDDRLGIGEELEMQMQYLVDTYQCEWKTVVEDPVRRAEFAQFVNTPENEVVIDTITERGQRRPANW
>Tmel_XP_002841192
MVAIAFIEKILKDASKQYEIVVIGEESHVAYNRVGLTSFFEHRKVEDLYLNPKEWYESGVLNHINTKVTAIDPISKSITTSAYDVTYDILVLATGSDAVVPSTPGHDSEGVFVYRNIEDLEKLISFSATESTGCVVGGGLLGLEAAKAMMDLERYVKLIDKNPWVLSRQLDQDAGRLVLEKVTELGLDVLSCRKIKTINSNNQTKSVTFEDETMETTCICFAIGIKPRDELADSAGIKTASRGGFIINKDVETTVPGIYAIGECASWENQTFGLIAPGVEMADVLAFNLCEAPKAFRRPDLSTKLKLLGVNVASFGDFFADEVKALSYRDPFQAVYKKYIFTSDGKYLLGGMIIGDTMDYIKLVGMVKSKKALEVPPSQLILGAKTEGEEPDDLDDDTQICSCHNVTKGDISKAVDGSKSLGDVKSCTKAGTGCAGCIPLVQTIFNAEMKAMGAEVSNHLCPHFAYSRADLFNIIRVKEIKTFPEVMRECGKDLGCEVCKPTMGSIFSSLFNQHVMPLHMLQETNDKFLANIQRNGTFSVVPRVPGGEITPDKLIAIGTVAKKYSLYCKITGGQRIDMFGARKQDLVAIWSELVEAGMESGHAYAKSLRTIKSCVGTTWCRFGVGDSVGMAIRLEERYKSIRAPHKIKSGVSGCIRECAEAQNKDFGLIATETGYNIFVAGNGGSKPRHSELLIKDCPVERVIPILDRYLMFYIRTADRLQRTARWIENLPGGIKYLKEVILDDKLGICDQLEKEMQDLVKTYFCEWTEVVKDSERRKQFQQFANTSDASETVEIINERSQSRPTYW
>Toce_16230
MVGQRFMENLLDDAENKCTITTFCEEPRAAYNRVKLTSYFETLDPSSLSMTSTPWYEDNNVELLNDKVVSIDTEKKTVKGQSKEVDYDVAVFATGSYPFVPPIPGKQRPGVFVYRTIEDLESMLAYVKDVTSAAVIGGGLLGLEAAKAVADMNVQSHIIEFAPILMCRQIDQGGHDALVGKIEEMGLEVHCGARTEAFVGESPVSALRFSNDDLPVQMVVVSAGIKPRDELARDTDVAIGERGGIVVDDQLRTSADGVYAIGEIALYNNFIYGLIAPGYDMAGVCSKVVAEDSPAFTGADLSTKLKLLGCDVASFGENQPDDVSSLVWNDPLGGIYRKLIFNKAGTKLRGGILVGDAGDYTKLHALAVKGGELPENPSLLLAPPSARGVVELSTDPATQVCSCNDVTRGDITSVIDLGANLKDVKACSKAGTGCGGCEPDVKAILASELEKMGGALSNHMCEHFAYSRPELMALVRTDSVDSFEKILAKHGHGDGCEICKPAVGSILASIYNGVIITRDQLQDTNDRSMANMQRGGTYSVVPRVPGGEITPEQLIQMGETAKKYNLYSKITGAQRIDFFGAPKHQLPDIWEELGSVGLESGHAYGKALRTVKSCVGSTWCRYGVQDSVGFAIRVENRYKGVRSPHKMKSAVSGCVRECAEAQGKDFGMIATENGYNLYVGGNGGVNPVHAQLLATDIDEDTVIQYLDRYIMYYILTADRLERTAPWQAKLPGGIEHLKEVIIEDSLGICDELDRRMQHLVDTYHDEWAEVVKDPVRRNKFKQFVNTDDTEEMIEFIDQRGQVRPTDW
>Tpse_XP_002287665
MVGQRFMENLIDDVDKKCIISTFCEEPRAAYNRVKLTSYFETRNPSSLSMTSTPWYEENNVELLNDKAVSIDTKEKTVTGASKKVDYDVAVFATGSYPFVPPIPGKQRPGVFVYRTIEDLESMLAYVKAVKSAAVIGGGLLGLEAAKAVADMKVQSHIIEFAPILMCRQIDEGGHNALVGKIEEMGLKVHCGARTESFVGMSPVSALRFSNDDLDVQMIVVSAGIKPRDDLAKDTDIALGERGGIIVDEQLRTNVNGVYAIGEIALYNNFIYGLIAPGYEMAGVCSKIVAVEEPAFTGADLSTKLKLLGCDVASFGENQPDDVSNLVWNDPLGGIYRKLIFNKAGSRLRGGILVGDASDYSKLHALAVKGGELPENPAMLLAPPSARGEVEISSDPSTQVCSCNDVSRGQIADTIELGATLKEVKVCSRAGTGCGGCEPDIKTILKQELEKLGGSLSNSLCEHFAYSRPELMALVRTSSVDSFEKILHKHGKGNGCEICKPTVGSILASTFNGVILGRDALQDTNDRALANMQRGGSYSVVPRVPGGELTPDQLIKMGDVAKKYGLYTKITGGQRVDLFGAAKYQLPDIWEELGSVGLESGHAYGKALRTVKSCVGSDWCRYGQQHSTSFAIEVENRYKGVRSPHKMKSAVSGCIRECAEAQSKDFGMIATEHGYNLYVGGNGGVNPVHAQLLATDIDEATVLKYLDRYIMYYILTADRLERTAPWQAKLPSGIEHLKEVIIEDSLGICAELDSRMQFLVDTYHDEWAEVVKSPELRAKFKQFVNTDKVEEQIEFIEQRGQVRPTNW
>UP000000493_1397
MVGYKFCEKLLNAGGGSFSITVIGEEPRPAYDRVHLSAYFSGTSVDELTMAPASWYADNGIQLTGECVLHIHPEEHCVITHTRRVDYDKLILATGSSAFVPPVPGVEKEGVFVYRTIEDLDAIMSYAQKATRAAVIGGGLLGLEAAKATLDLGLETHVIEFAPRLMPRQLDAAGAGMLKRKMEALGIHIHLHKNTAHFEGESCVKGLAFVDSLLEVDMVVVSAGIRPRDELAKLVGLGVGPRGGIMVNDELQTTNPDIYAIGECALHQGMIYGLAAPGYEMAEVVAHNLAGITKSFRAFDMSTKLKLIGVDVASFGDPFCEPHDTIVVEDKLKGIYKRLNVTTDGRHLLGGILVGEADNYNMLLQMVKNQLILPPNPEELVMPVRQGESTVASLPDDASICSCENITKGRICEAISQNGDMAAIKKCTKAGTGCGGCVPMLSDLLTETLKKQGKTVKKVLCEHFDYSRQEMYHLIKMSGTRTFDEVLEKHGKGCGCETCKPAVASMLASIYNDVIAKQAVIQDTNDRYMANIQRGGTYSVVPRVPGGEITPDQLITLGIVAKKYDLYCKITGGQRVDLFGARVEQLPFIWEELIEVGFESGHAYGKALRTVKSCVGNTWCRFGVQDAVGYAVRIENRYKGIRAPHKLKSAVSGCTRECAEAQSKDFGIIATEKGWNLYLCGNGGIKPQHAVLFASDLDDDTCIKYIDRFLMFYIKTAEPLQRTATWFNKLEGGLDYLREVIINDSLGICSELEQEMEYLIETYHDEWRVAVETPEIRARFTHFVNSEEADPSLAFVEMRGQKRPADW
>UP000000925_552
MVGCKFCARLLEDVDKRFDIVTFCEEPRPAYDRVHLSEYFTGKTAEDLTLQPLKWYEENGITILSDKAVEINRETKTVISEKVEVQYDKLVLATGSEPFVPPVPGIDKQGVFVYRTIEDLEGMMEHAKIATKAAVVGGGLLGLEAAKATQDLGLETHVVEFAPRLMARQVDEAGGEILCNIIEGRDIQVHLSKATTNIAGDDAVTGMEFKDSSLDVDMIVVSAGIRPRDELARQCGLEVGERGGILVNDQLLTSDADIYAIGECALYNNFIYGLVAPGYTMADAVATQLVGGEASFTGADMSTKLKLIGTDVASFGNIEPKAHKNITINDPHSGVYKRLILTEDGKYLIGGILIGDAEAYGNLLQMTLNKMELPEDPMRLVLPASDGSEDPAALPDSATICSCENVSKGMICSSINDGRTMGEIKSVTKAGTGCGGCVPLVTKLLNHQLAELGEEVNTDLCEHFAYTRTELYEIVKVKGITTFDELLGTHGKGHGCELCKPAVASILASVHNDKVIDNAKLQDSNDRFLANIQKNGTYSVVPRVPGGEITADKLIVIGEVAKEYDLYVKITGGQRIDLFGAKVNDLPAIWKKLIDAGFESGHAYGKALRTIKSCVGSTWCRFGVQDSVGLAIRLENRYKGIRAPHKIKSAVSGCTRECAEAQSKDFGVIATEKGYNLYLGGNGGMKPRHADLFATDLDEATITKYIDRFLMYYIKTADKLTRTSVWVESLEGGMDHLREVIVDDKLGLCAELDEQMQHLVDTYHCEWKDAIEDAGKLKLFKHFGNSEAHDPTVKFVRERTQIRPAAE
>UP000001635_3015
MVGYKFCEKLIQDPEKAFKITVFGEEHWPAYDRVHLSDYFTGSTAEDLLLAPSSWYEENHILLRNELIVEINRQEKKVISHLTEVSYDKLILATGSGAMVPPIKGVEKKGVFVYRTLEDLEAIIDYGKNVKKAAVIGGGLLGLEAAKAVRDMGLETHVVEFAPRLMPRQLDEAGASLLKSKLEDLGISIHLNKNTRQIKGNGKLSGLDFTDSELPIEMLVISAGIKPRDELAKTCGLSYAERGGVIVNEYLQTEDKDIFAIGEVASIQNMIYGLVAPGYEMATQVVNQLTKKVKPFLGYDMSTKLKLIGIDVASFGDPFGTPSTPIVYQNKISGEYKRINISLDGKRLLGGILVGEASGYGMLLQMTQNSIPLPPNPEDLILGSRGGKESVGDLPSEAQICSCENVTKGSLCKIIEDGTKLDEIKACTKAGTGCGGCIPMVNDLLKSQLKAMGKQVKNTLCEHFEYSRQELLDLVKIKEIKSYEELLDQLGTGDGCETCKPAVASILASTWNELITKQDTIQDTNDRFLANIQKGGTYSVVPRVPGGEITPDKLMVIAQVAKKYGLYTKITGGQRIDMFGARVDQLPDIWEELIDAGFESGHAYGKSLRTVKSCVGSTWCRYGVQDAVSFAIEVEERYRGLRSPHKLKGAVSGCIRECAEAQSKDFGIIATEKGWNLYVGGNGGSKPQHAKLLINDVDSATCLKYIDRYLMFYIRTADPLTRTSTWLNKLEGGIDYLREVVVNDSLNIGEELEREMAFKIETYACEWKEVVNNPILRAKFQHFVNDDQGDPQIAFNEVRGQKAPINW
>UP000001693_3753
MVGHKFLESLDASGLRDARVTVLCEEPRPAYDRVHLSEFFSGKAAEDLSLVAPGFFERDNVLLLNTRAVAIDRAGKTVTTAAEVLAYDKLVIATGSYPFVPPLPGKDRTDCFVYRTIEDLEGMLECGSRSKSGVVIGGGLLGLECAKALRDMKLQTHVVEFSPHLMALQVDEAGGRTLRAKIEKLGVGVHTQKNTVEIVGETARHRMVFADSQLETDMIVFSAGIRPRDEIARQCGLEVGPRGGIVIDNRCRTSDADIYAIGECALWNGQIFGLVAPGYEMARVAARQLAEAAAEFGGADMSTKLKLMGVDVASIGDAMGKGSRAYQFNDERKQVYKKLVVSECGKHLLGAVLVGDAAEYGTLLQMALNRIELPEAPEFLILPSSDGQARVDALPDSAQICSCNNVSKGQLCAAVAGGSTIGELKACTQAGTACGGCVPLVTQVMKAEMKKQGLAVNNHLCEHFAYSRQELFHIIKVEGIRSFDELLRRHGKGLGCDVCKPVAASILASVWNDFILELAGLQDSNDYFLGNIQKDGTYSVVPRMAGGEVTPDGLIAVGQVAKKYGLYTKITGGQRVDLFGARVDQLPSIWEELIAAGFESGHAYGKSLRTVKSCVGSTWCRYGVADSVGLAIELENRYKGLRAPHKIKFGVSGCTRECAEAQGKDVGVIATEKGWNLYVCGNGGMKPRHAELLASDLSKQELIRYIDRFLMFYIRTADRLQRTSVWRDNLEGGLDYLKQVVLHDKLGLAAELEADMQNVVDTYVCEWKNAVTHPETRKRFRQFVNSDRTDPNVIFIQERGQIRPATP
>UP000001847_1509
MVGHRFCEKLVEGGTDKFEITVLGEEPRRAYDRVHLSEYFANRSAESLYLSSPDWYRTNGIKLLSEPAVTLDTVRRKLVTSLTELEFDELIFATGSSPFIPPLEGLDKEGVFVYRTIEDLEETLEYSKKIKKAAVLGGGLLGLEAAKALVDLGKETHVIEFAPRLMPRQLDDGGAAILKSKIEEIGVEIHLNKQTEKVLGEQKIEGFAFKDGTLDFDLLIVSAGIRPRDELAKEAGIAVGDRGGIIVDDGMGTNVYGIYAIGEVALHRNFIYGLVAPGYEMAETLAFNLCNKPKVYSGSDLSTKLKLIGVEVASFGDALGQEHIPIVFKNPRSGVYKKLVISPDGKYLLGGILVGDAKAYGNLLSFYLNKMELPEEPETLIVGSVSSENLADTLPDEAKICSCNNVSKGDILTAIEKEYDITSLKNCSKAGSGCGGCLPQVNSILKAELKTQGKVVTEHLCEHFKFSRKELYQVIKVKSLKSFPDVLKEVGKGNGCEICKPAVASIIASIWNEPILKHREIQDTNDKYLANIQRGGTYSVVPRIPGGEITPDKLIVIGDVAKKYNLYCKITGGQRIDLLGARIDQLPSIWKDLIDHGFESGHAYGKSMRTVKSCVGSTWCRFGVQDSTSFAIKLEERYKGIRAPHKLKCGVSGCIRECAEARGKDFGIIATERGWNLYIGGNGGVNPKHAILFAEDLDEDTCIKYIDRYMMFYIRTADKLMRTSTWLEQLEGGIEYLKDVVINDRLGINSQLDEEMKHLVNTYHCEWKDVVEDPEKQKKFKHFVNSNETDPNIQFTEERGQIRPVDW
>UP000002534_491
MVGHRFCVELIEGLAGKNRVIVFGGEPRPAYDRVQLSTWFAEESVD-LTLEDEAWYRDNGIELLGDPVIAIDRENRTVSTTSRCQEYDKLVLATGSSAFMPPIPGMEHTGVFAYRTIDDLEAIAAYSRKVSSVAVIGGGLLGLEAAKACVDLGLETKVVEMAPRLMPRQLDDKGAAVLTEAIERLGIEVLTGVATTGIEGEDTVTGLGCRDDVLPVEMVVVSAGIVPNDKLARDCGLEIGQRAGIVVNSAMQTSDPAIYAIGECALFEGMIYGLVAPGYEMARVTAAQFDGEVKEFTGFDMSTKLKLLGLDVASLGNPFDDDNRVVEVHDTVTGIYKRMVIDPSGKKLLGAILVGDAEPYGMLSLYVKGNKDLPEQPQSLIVKGGAGAGLIDQLEDEDIICSCNNVSYGTISHAIEQERTVDAIQKVTKAGTGCGGCLPMVKAVLKHELAKAGIEMDNSVCGHFRYSRQDLLHIVKTKKIRTFEELLEQYGQGAGCAVCKTQVASIFASLWNEYILDHANLQDTNDRFLGNIQRNGTYSVIPRSPGGEITPEQLIVMGEIAKEFNLYTKLTGSQRVALFGVHLEDLPKVWARLGEVGLESGHAYAKGLRMVKSCVGDTWCRMGMGPSVDFAIELENRYKGMRSPHKLKAAVSGCTRECAEAMCKDFGLIATENGWNLYVGGNGGAFPRHADLLATDLDREKAIRYIDRYLMYYVRTADKLERTATWLGNLEGGVEKLKKVIIEDSLGICAELEADMERIVAGQHDEWAVTLSKPEQLERFRHFANTDGK-DPVKLIGVRGQERPENW
>UP000002566_4011
MVGHKFLESLLHAPGHHLQVTVLCEEPRPAYDRVHLSEFFTGKTAEELSLVAPGFFDRDDVVLLNARATAIDITAKTVTASTEVLPYDKLVLASGSSPFVPPVPGRDRKDCFVYRTIEDLEAMAECGQRAKTGVVIGGGLLGLECAKALRDMNLQTHVVEFAGRLMAMQVDDGGGRMLRRKIEDLGVTVHTQKNTSEIVGETATHRLNFADTHLEADMVVFSAGIRPRDELARACGLEVGERGGIVIDSECRTSAPDVYAIGECALWGGKIYGLVAPGYEMARITAKQILDDASEFSGADMSTKLKLMGVDVASLGDAQGVGSRSVQFTDERKQIYKKLVVSEDGKYLLGGVLVGDAAEYGTLLQMMLNRIELPEAPEFLILPQADGNARVDALPDSAQICSCNDVSKGALCQAVCAGTTVGALKDATKAGTSCGGCVPLMTQVMKAEMKKQGLAVNNHICEHFPYSRQELYHLVRVGRIQSFEALLEAHGSGMGCDICKPAVASILASCWNDFVLEHASLQDSNDYFLANIQKDGTYSVVPRMPGGEVTADGLIAVGQVAKKYDLYTKITGGQRVDLFGARLEQLPLIWEELIAAGFESGHAYGKSLRTVKSCVGSTWCRYGVGDSVGFAIALENRYKGLRSPHKIKFGVSGCTRECAEAQGKDVGIIATEKGWNLYVCGNGGMKPRHAELLAADLDQETLIKYVDRFLMFYVRTADRLQRTSTWRDNLEGGLDYLKDVVINDKLGIVAELEAEMQHVVDTYQDEWKTAVTNPDVRKRFRHFVNSEAKDANVVFVEERGQIRPATV
>UP000003087_3029
MVGLRMCEQLVEDLAREYKIVTFCEEPRAAYDRVGLTQFFAHNDAEKLMLARLEWYAENNIDLLADRAVSIDRQNKMIRSQKVEIPYDKVVIATGSYPFVPNVPGIKNRGVFVYRTINDLEQIIDYAKHSKKAAVIGGGLLGLEAAKAALDLGLETHVLEFAPRLMPRQIDDAGSKILVQKIEELGVQVHLNKATDSVLGESSVSGIRFQDEELELDMIIVSAGIRPRDELARECELEVGERGGILVNDKLQTSDPDIYAVGEVALHSGMVYGLVAPGYQMAEVAATHLCNGEAEFSGSDLSTKLKLMGVDVASFGDYEAGISKSLTFEDPFNGVYKKLVFNKEGTKLLGGILIGDASDYGSLSIMAKSSDALPCKPHELIVGAGGGIPGAADMADDAQICSCNNVSKGQICTAIEQNSSVDEIKACTKAGGGCGGCLPLVTDVFKAEMKAAGITVSNRLCEHFDYSRTELFDIIKVKKHKSFSAVIEDCGSGNGCEVCKPAVASILASLWNDHIINHSGLQDTNDRFLANMQRGGLYSIVPRVPGGEITPEKLIVLGEVGKEYGLYTKITGGQRVDLFGAEVHQLPEIWEKLIDAGFESGHAYGKALRTVKSCVGTTWCRYGIGDSVGFAIRLEERYRGIRAPHKLKGGVSGCVRECAEAQSKDFGLIATEHGYNLYICGNGGAKPRHADLFASDLDEETCIKYLDRFLMFYIQTADKLTRTATWLEKLEGGIDYLREVVIEDKLGICDELESMMQSLVDTYHCEWKEVVTNPEKRRLFEQFVNTDEHETSIELIPQRGQTRPVDW
>UP000004358_4856
MVGHRFVENMIEDIAQRYRIVTFCEEPRAAYDRVGLTSFFAHRDAEKLMLARLDWYKQHEVELIGDRANRIDRAAQIVYSDRAAIHYDHLVMATGSYPFVPDLPGVKHHGVFVYRTIEDLERIIEYGKKSKRCAVIGGGLLGLEAAKAAHDLDLETFVIEYNGRVMPRQLDEAGSKMLIEKITSLGLKVLLNKGTKEIRGDGHVQQILFTDTTLDVDMIIISAGIRPRDELAKDSQLELGKRGGVVVNERLQSSDPNIYAIGEIASYAGMIYGLVAPGYDMAEIAAANFCGQERTFNGADMSTKLKLMGCDVASFGQYNLPEARPLVWEDPFKGIYKKLLFTPDGSRLLGGMLVGDASDYGTLLILSKSDAPLPCDPATLIGAGGSGDKSVADMPDSAQICSCNNVTKGRICEAIDEGDNVGDLKMCTKAGTGCGGCMPLVTDLLAAELKAAGKAANTDLCEHFAHTRQELYEIVQLKEIKSFNDLIAQHGRGHGCEICKPAVASILASLWNDQILEHQTLQDSNDRFLANIQRGGSYSVVPRVPGGEITPEKLIVLGEVAKKYKLYTKITGGQRVDLFGAQAYELPEIWEELVNAGFESGHAYGKSVRTVKSCVGSTWCRYGIGDSVGFAIAIEERYRGLRSPHKLKFAVSGCVRECAEAQCKDVGLIATENGYNLYVCGNGGTKPRHADLLIADIDEATAITYIDRFLIYYIRTADKLMRTATWMEKLEGGLEHLKAVVIDDKLGVAEELEKQMQYLVDTYKCEWKEVVNNPEKRKWFRQFANTDEHQLDIELIEQRDQARPADW
>UP000004889_2868
MVGHRFAEKIAEGGTEKFEVTILGEEPRRAYDRVHLSEYFTNRSADSLYLSPSDWYRTNGIRLLSEPAISVDTVSRKVTTSATELPFDELVIATGSSAFVPNFEGVDKQGVFVYRTIEDLEKIMSYAKQVSKVAVLGGGLLGLEAAKAVLDMGKESHVVEFASRLMPRQLDEAASSVLKSKIESLGVRIHLNKETKQALGEFSFQGLEFVDSVLEVEMLIVSAGIRPRDGLAKNSGIEVGQRGGIIVDDELRTNVYGVYAIGEVALHKGMIYGLVAPGYEMAEILAYNLCQKTKSYAGSDLSTKLKLIGVDVASFGDALGQEHLPIAYTNPRTGVYKKLVLSTDGKKLKGGILVGDADAYSNLLTLYLNNVELPSEPESLIVGTPSEEGSFGSLPDDAKICSCNNVSKGDLLDAISGSSDLKGLNECTKAGTGCGGCIPQMNSILKEELRAQGKVVTEHVCEHFKYSRQELFQIAKVKGIRSFEEMIRIHGMGNGCEVCKPAVASIIASIYNEPIQKHREIQDTNDKYLANIQRGGTYSVVPRIPGGEITPDKLIVIGQIAKKYDLYCKITGGQRIDLLGARMEQLPDIWKDLVEEGFESGHAYGKAMRTVKSCVGSTWCRYGVQDSTAFAIHIEERYRGIRAPHKLKSAVSGCIRECAEARGKDFGIIATEKGWNLYVGGNGGVNPKHAILLAADLDEETCVKYIDRFMMFYIRTADKLVRTSAWLEQLEGGIEYLKDVIINDRLGINKDLEEEMNNLVGTYVCEWKDVVDDPEKQKKYKHFVNSEDSDPTVRFIEERGQKRPVDW
>UP000004947_1252
MVGYKFCERLLEDTQKKFQITSFCEEPRPAYDRVHLSSYFDGKTADDLLMAKIEWYEENGITLLGDKATIIDRKAKLVTSSKLTIPYDKLILATGSDAFVPPVPGIDKEGVFVYRTIEDLDQMLEYSKKVDTCAVIGGGLLGLEAAKAAQDMGLKTEVVEFAPRLMPRQLDEEGGEMLKNLIEDLGIKVNCSKATSNIAGEGKVTGMEFADTSLETEMIIVSAGIRPRDEIAREAGLTLGPRGGILVNDQLKTSDEDIYAIGECALYNNMIYGLVAPGYTMADAVAEQLLGRDAEFTGADMSTKLKLLGTDVASFGDIDPQAVKHLKFNNPHSGVYKKIVVSEDGEKLLGGVLVGDAEEYGTLLQIYQNGMKLPEDPMALILPANDDAQTIGDLPDTAQICSCENVTKGDICKAIEGSCSVGELKSCTKAGTGCGGCMPLLTDLFKHQMAESGVEVSNALCDHFDMSRSEMYDLVRKTGIDNYATLLAKHGKGIGCEVCKPTAASIFASVFNRPILEHAPLQDTNDIYLANIQKDGTYSVIPRIPGGEITPDKLIVIGQVAKDFNLYTKITGGQRVDLLGARLNDLPKIWQILVDAGFESGHAYGKSLRTVKSCVGETWCRYGVGDSTSLAIRVEERYRGLRSPHKLKSAVSGCTRECAEAQSKDFGIIATEKGWNLYVCGNGGMKPRHADLLAADLDEETLIKYIDRFLMYYVKTAERLERTSTWMTKLEGGLDFLKDVVINDSLGINEELEAQMQHVVNTYECEWKNTINDEEKMKRFTHFNNSEAQDETVEFVLERDQIRPANE
>UP000005438_2929
MVGYKFCEKLTAAQSGQIELVVFGEETRPAYDRVHLSEYFAGKTAEDLTMAGLDWYAERNIKLLGDPISYIDREQKTVRSHHITESYDYLVLATGSAAFVPPIPGVEKEGVFIYRTIEDLELMTAYAKKAKTGAVIGGGLLGLEAAKAMIDLGVNTHVIEFAPRLMPRQIDEAGSNILKAKLESLGLSIHTSKNTSEILGDQFINGMQFSDTKLDVDMLVISAGIKPRDELAKLAGLETGHRGGIVVNDKLTTADPFIFAIGECALHGGMIYGLVAPGYEMAEVVAANLMGGDKSFTGFDMSTKLKLIGVDVASFGDPFVAEGRSIVLEDSMKGVYKRINISNDGKYLLGGILVGDAEAYNMLLQTSKNKVVLPPNPEDVILGARGGSGGITSLPDDALICSCESVSKGDICKAVDGNETMDAIKKCTKAGTGCGGCVPMVKDLINHTLKSQGKYVRNVICEHFNYSRQELYDLVKVHKLMTFDEVLNKLGTGDGCELCKPPVASILASLWNEMILGNDTAQDSNDRFLANIQKGGTYSVVPRIPGGEITPEKLIVIGEVAKKYNLYTKITGGQRIDLFGAHVSDLPAIWSELIAAGFESGHAYGKALRTVKSCVGSTWCRFGLHDSVSFAIRIEERYRGLRAPHKLKSAVSGCIRECAEAQSKDFGIIATEKGWNLYVCGNGGSKPQHALLLATDLDSETCIKYIDRFLMFYIKTADPLTRTATWLNKMEGGIDYLKNVVVNDSLGIAEQLEAEMQLLVDNYKCEWKEAVENPEIRKRFSHFVNAPEKDPSIQFEPMREQKKAKEW
>UP000010796_2200
MVGYKFCEKLRAATEGDFEITVFGEEPWPAYDRVHLSAYFSGSTADDLMMAPRSWYDENNVDLTNEMIVKIDRDAKKIISHTHDYAYDKLILATGSAAFVPPIDGVDKKGVFVYRTLEDLDAIIDYSKKVKSAAVIGGGLLGLEAAKAVIDMGLDAHVIEFAPRLMPRQLDTAGSATLQAKLEALGIKIHLSKNTKKITGNGKITGMSFADTNLNTEMLIISAGIKPRDELAKDAGLTTAPRGGIVVNEFLQTDDTDIYAIGEAASYQNMVYGLVAPGYEMATQVVNQLVTEVKPFMGFDMSTKLKLIGVDVGSFGDPFGEPSKPIVYENKNSGIYKRINVSMDGKRLLGGILVGDASAYNILLQMTQNNMPLPPEPEDLILGARGGKEAVESLPEEAQVCSCENVTKGAICSLINDGTKVDEIKSCTKAGTGCGGCMPMVNDLLKHQLKSMGKTVKNVICEHFDYSRQELLDIVKVKGIKSYNELLDQFGQGDGCEVCKPAVASILASTWNELITKQDTIQDTNDRYLANIQKGGTYSVVPRIPGGEITPEKLIVLGDVAKRYNLYTKITGGQRIDLFGARVDQLPDIWEELIEAGFESGHAYGKSLRTIKSCVGSTWCRYGVQDSVSFAIEVEERYRGLRSPHKLKGAVSGCIRECAEAQSKDFGIIATEKGWNLYICGNGGSKPQHAQLLINDVDRETCLKYIDRFLMFYIRTAEPLTRTATWLNKLEGGMDYVRDVVVNDSLGIGEELEKEMAFMIDTYACEWKEVVNNPELRAKFKHFVNADEEDPNLKWQEMRGQKIPASW
>UP000037921_2448
MVGHKLLECLLDDASAALHVTVLCEEPRPAYDRVHLSEFFSGKSAEDLSLVKPGFFDRENVLLLNAKAVSIDREAHTVSISTETLSYDKLVLATGSSPFVPPMTGSNREDCFVYRTIEDLEAMQACGARAKSGVVVGGGLLGLECAKALHDMGLAAHVVEFAPRLMAVQVDDGGGRVLRSKIEELGVQVHTARHTLAITGEAGTHRMQFADTHLDTDMIVFSAGIRPRDGIARDCGLELGPRGGIAIDDTCRTSDPDIYAIGECAAWNGMVYGLVAPGYDMARVTAKQLLGEQAGFSGADMSTKLKLMGVDVASIGDAHGKGSRTYQFSDERKQVYKKMVVSECGKQLLGAVMVGDASEYGTLLQMMLNRIELPEAPEFLILPQSDGKAKVDALPAAAQICSCNNVSKGDLCSAVCAGTDIGSLKRATQAGTSCGGCVPLVTQVMKAEMKKQGLAVNNHLCEHFPYSRQELYHIVRVEGVRSFGELLTKHGHGLGCDICKPVVASILASCWNEFVLEHASLQDTNDYYLANIQRDGTYSVVPRMPGGEVTPDGLIAVGEVAKKYGLYTKITGGQRVDLFGARVEQLPFIWEELIAAGFESGHAYGKSLRTVKSCVGSTWCRYGVGDSVGLAVELENRYKGLRTPHKIKFGVSGCTRECAEAQGKDVGIIATEKGWNLYVCGNGGMKPRHAELLASDLDNETLVRYIDRFLMFYVRTADRLQRTSVWRDNLEGGLEYLIDVVVNDHLGVAAELEVEMQHVVDSYEDEWKKAVTDPETRRRFRHFVNSEKADGTVTFVEERGQIRPATP
>Umay_XP_759995
---------------------------------------------------------------------------------------------------------------------------------------------------------------------------------------------------------------------------------------------------------------------------------------------------------------------------------------------------------------------------------------------------------------------------------------MKSSTKCGTGCGGCMPLSTSILNKALKEAGVEVSNHLCGHFAYSRQDLYQIIKFKKLKDFTTVMSTVGKKLGCEVCRPAIGSILSSLYNDWIMQLRQTQDTNDRYLANMQRDGTYSVVPRLAAGEITPAGLKVIGEVAEEYGLYTKITGGQRIDMFGAKKQDLPAIWTKLVDAGFESGHAYGKALRTVKSCVGSTWCRYGVGDSVGLAHELETRYKGIRAPHKFKGGISGCVRECAEAQGKDFGLIATTKGWNVYVGGNGGAKPRHAELIAEDVTRRQAIKILDRFILFYIRSADKLERTARWIEKFPGGLKGLKEVIVDDKLGICEDLEKEMEVLVGTYHCEWTKVVRDPTRHKAFRQFVNTDETQPVSEMMSERDQQRPADW
>Uram_177615
MVGLSFIEKILEDTDKLFDIITFSEESFVAYNRVGLTQYFKHRDVLQQLMQQQAWYQDHNVSVLGDRVISINHQEKTVTSNKKVISYDYCIMSTGSTAAVPTMPGFESSGVFVYRTIDDLDSMISYSKTCRKAAVVGGGLLGLEAAKAAKDLGLEVTVFDRSNRLMSRQLDVDGSRVLQEEIEKLGISVVVSNCPKGILHNGSVTGLTLQDTNVDTNVVIYAIGIRPRSDLASASDIEVAKNGGVITDDYMQTSAPDVFAIGECVSHADITYGLVAPGYEMAEVVARNLTRKLLKFKKADTSTKLKLLGVNVASFGDYFADLSQPLVYRDPFSGIYKKYLFTKDGKKILGGMMVGDTKDYAKLLAMVKSQKRLLIPPSELILGAPTGSVEASDLPDETQICSCNNICKGDIRRVIDKKLNVNQVKGYSKAGSGCGGCLTQVQEIFEAEMKAMGQTVKNSLCVHFEYSRPELWTIVKVQNLKTFSEIAQKVSKYTGCEVCKPAVASILAGLWNDHILSLLPLQDTNDRYLANIQRGGLYSVIPRIAAGEVTPEKLEAIAKVAMEYSLYTKITGAQRIDIMGAKKEDLPNIWEKLVDAGFESGHAYGKSLRAVKSCVGTTWCRYGQQDSVGFAITLENRYKGIRSPHKLKGGVSGCIRECAEAQGKDFGCIATDKGYNLYVGGNGGSKPRHAELLAADIPENLVIKYLDRFLMYYITTADKLTRTARWIEKLEGGIQYLKKVVVDDYLGIGDELEAQMQLLINSYECEWTKVIKNPKARDHFKQFVNSEHAQPVIEMVKERDQVRPASW
>Vbra_1590
PVGHRFLEDVLEDSEKRFQLTSICEEKRHAYNRVQLTSYFKHHDPDQLSLCGSSWFGEHNVAFISCRAVKVNREAHTVETSDRYIAYDKLVLATGSYAFVPALGNLDQKGLFVYRTLDDTEAIVEYIKSVRRAAAIGGGLLGLEAAKALYDMRVETHVMEHNPYLMPRQLDATGGKMLVDMIKRLGIHVELNWRTQDLLLGGSLRGLRLKNWEFECDMLVVCAGIRPRDELGRNCGIELGAQGGIKVDDHMRTSDPDIYAIGEVASHRGMTYGLVAPGWEMSKVLVSNLTNPDAAYTGSDLSTKLKLLGVDVASFGHSDDDKAVSLTQADPFLGHYKKLVFNPTGDFLLGGMLVGDVSDYTRLLSAAKRGHLNGKSPAELMGFGGAGEKKDGGLDDADVVCTCFGITKGDIDSAVDKGSTLEQLKKTTKCGTGCGGCIVTVKKILADALKKMGKDAFSGICSHFPLTRKQLFDVVKIKGLKSYKEIFDHVGKGKGCETCKPAIASILASLWNEHILSRDVLQDTNDRFLANIQRSGTYSVIPRIPGGEITPAGLRVIADVGVKYGLYTKITGGQRIDLFGAAVQDLPQIWEELVDAGFESGHAYAKSLRTVKSCVGSTWCRYGQQDSVGMAILLENRYKGLRSPHKLKGGVSGCVRECAEAQGKDFGLIATDKGYNLYVCGNGGARPAHAKLLASDVDEATAIKYLDRFLMFYIYTADPLQRTAPWLENLEGGLDHLKQVVIDDKLGLAEELEQRMEYVIDTYKCEWKEVVDNPKLRARFSQFANTTDKDQGMSDQSVRGQSYPVPW
>Vbra_16973
PIGQHFLEQMVEDQGKRYQLTAFCEEARHAYDRVKMTSFFEHRDPDKLSLCDKSFFTDNGIELLGEKAVKIDPANKLVN---DKVPYDVLVLATGSFPFVPPSPGLKTPGVFVYRTIEDMQEIIEYSKTAKRTAVIGGGLLGLEAAKAVYDLNVETHILEVAPYLMPTQLDQQGGLILTNIIEGMGISVHLKAKIKEILTAGRFCGVRMAELTIPMDMIVVSCGIRPRDELGRDCGLEIGGRGGVKIDDKCQTSNPDIYAIGEVASHRGMCYGLWAPGVQQADVLVHNLLADEKAYEGSDLSTKLKLLGVDVASLGASADQSMKKLTHLDEVNGVYKKIVVDKAGTKLMGAILVGDAADYGKLLSLAMKGTLGDKKPSELIGGAAAKKAGEDDIEDDDLVCTCNGVTAGMIRLAVEGHHTLEAMKKCNKTGTGCGGCVAIVKGIMAKEMKKLGLSATKSICKHFPFSRKELFDIIKIKALTSFHDVLAVAGTGDGCELCKPAIASILASLWNSHVLGRNTLQDTNDRFLANVQRNGTYSVIPRIPGGEVTPDGLAAIAAVAKEYGLYTKITGGQRIDMFGAQIPDLPDIWQKLVEAGFESGHAYAKALRTVKSCVGNTWCRYGVQDSVSTAVRLENRYKGLRSPHKLKSGVSGCVRECAEAQGKDFGLVATEKGYNVYVCGNGGARPAHAKLLAADADEETAIKYLDRFLMYYIYTADPLQRTAPWLENLEGGIEYLKQVVVHDKLGIAQELEDRMQYVVETYECEWRKVVEDPALRKKFVQFANTQDRQKTMGERPMRGQAIPSPW
