# Supplementary material for: Reticulate evolution in eukaryotes: Origin and evolution of the nitrate assimilation pathway
Source: PLoS Genet. 2019 Feb 21;15(2):e1007986. doi: 10.1371/journal.pgen.1007986 (PMC6400420; doi:10.1371/journal.pgen.1007986)
Supplement: S3 Supporting information — (ZIP) [file pgen.1007986.s003.zip › S3_supporting_information/S20_fig_alignment.fasta]

>Aano_F0YPA5
VTLVGAGPGDPELLTVAALRLISDPELVVADRLVSPEIRSLVQGELRVAGKAPGCAEKAQREIYDWCVEGVNEGRRVIRLKIGDPFVFGRGGEEILEFRELGLEAEVVPGVSSCLAAPLAAGVPVTHRGAAHQLVVSTGYGRDGSSPELPYYDENRTVVLLMAVGRLGKIVANCLAQGFPRDCPALVVEQASSPRQRTVVGDLSDIADLEHDIKAPATVVFGAAAR
>Aker_23782
VVLVGAGPGDPELLTVSAYKVLQEADLVIADVLVSDEIIRICKGKVVRSLKRKGVAHSAQDQLNQWMVDAARDGLYVCRLKGGDPFLFGRATEEIQYVLKHGFSVKVIPGISSSMCSSLASGIPITSRGLTDQICVATGHGRDDSFPSLPEYKSSRSYVFLMAVSRLESMSKALLSKGYPISLSVAIVEKATTEKQRVIKGTLENISAQRHEVESPATIVIGPTVS
>Aker_35160
VTLVGAGPGDPELLTIAAYRVLQEADLVIADVLVSDDIIALCRGKVVRSKKSKGSAHSAQDELNEWMVEGARKGLSVCRLKGGDPFLFGRATEEIQFVLKHNISVKVIPGISSSMCSSLCAGVPITSRGVANQICIATGHGRDNSFPNLPEYKEKCSYVFLMAMSRLEILSKKLMGMGFPSSMAATIIEKATTKHQQIIKGNLESIYVSKRGVKSPATIILGPVIS
>Alim_120677
SILVGAGPGDPALLTMAARRALAEADVVIVDQLVPEPIVALVRGRVVRSRKAKGCANFAQNELHQWMIQFLEQGYDVARLKGGDPFLFGRGGEEVEVVQKHGFTIDVIPGISSAFAAPLAAGLAVTTRGVADQVVVATGHGKYDSVPRQPPFDESRTAVFLMAVSRMESLIDRLQRCSYPASTPVAVVERATLPGQRVVRGTLSDIATRAIAIKSPATIIVGKAAS
>Alim_64489
--LVGAGPGDPALLTVAARRAIAEADLVIADLLVPEDILALVNGRLVLSRKYKGCANKAQDELHEWTLAALQEGLDVVRLKGGDPFLYGRGGEEIAVFRRAGFAVEVIPGISSCLSAPLAAGIPVTTRGVADQLQVATGHGMNDTVPDVAPYYAGRTSVFLMSVSRMEKLMSRLTHLAYPSSTPVAVVEKATTSKQRTVRGTVETIAAEAESVESPAVIIVGRAVD
>Anid_3260
IVLAGSGPGHPDLLTRATYNAIQCADIILADKLVPAPVLELIRTEVHIARKFPGNADQAQEEFLRMGLDALKKGRKVLRLKQGDPYLYGRGGEELEFFRAEGFTPVVLPGITSALSAPLFAEIPATHRGVADQVLVCTGTGRKGAAPEPPTYVPTQTVVFLMALHRLSALINSLTRTLWPKETPCAIIERASCSDQRVIRSTLEHVCQEVEGSRPPGLLVVGASCH
>Aory_CADAORAT00006826
IVLAGSGPGHPDMLTRATYNAIQNADIILADKLVPEPVLKLIRTEVHIARKFPGNADQAQEEFLQMGLDSLRRGRYVLRLKQGDPYLYGRGGEEFEFFRGEGYTPVVLPGITSALSASLFAEIPATHRGVSDQVLICTGTGRKGAAPEPPTYVPTQTVVFLMALHRLSALVESLTRTPWPKDTPCAIIERASCTDQRVIRSTLENVCLEAEGSRPPGLLVVGASCH
>Apar_comp22317_c0_seq1m33159
LTLVGAGPGDPELLTIAGQKALQRADLVVADRLIVQEILDMCGGEVRVANKVAGKSDEAQDELSEWCLEGLQKGQNVVRLKIGDPFLYGRAGEEILFFRQHGYEPRVIPGISSAMAAPLVANVPLTHRAVADHVLIHTGRGHKGALPSIPPFHPLRSTVLLMAVGRLAELSELLLGQGYPGTCRVVFVENATCRGERQVHATVATMHESREQVKAPAVIVIGDCVG
>Apar_comp6538_c0_seq1m2306
IKLVGGGPGDPDLLTIAAYKALQQATLVVADRLTSKEIIALVGAELKIANKSPGCANESQDELNQWCLEGLQQGHRVVRLKNGDPFLFGRGGEEILFFRQHGFDAQVIPGVSSCLSAPLSAGIPVTHRGIANRLVVCTGMARENGYPDVPQYSANQTVVFLMAVGRSDWLIETLIKAGYPKECPAAVIEKATFPEQRTIWGTLENIVERAAGVKAPATMVVGGCVE
>Awhi_Unigene15887_m9905
IKLVGAGPGDPDLLTIKAYKALMEADLVVTDYLVPQDLLDVIKTQIKTAVKQQGRSKQGQIDIMNWCLDGLKENKNVVRLKNGDPFLYGRGREEQEFFLEHGFIASVIPGISSSLAAPVVSNIPVTHRGTADQVLICTGHGKDDTYPLFPPYNPKRTLILLMSVTRIEELVNTLIKQGYPADIGVSIIERASFPDQRLTHASLENIAAKERGVKAPANIVIGSVTE
>Bade_2931
ISLVGAGPGSTDLLTTGAIQAINSADIILADKLVPEPVLNLITTPVHIAKKFPGNAEKAQQELLELGLQGVEQGKHVVRLKQGDPYIFGRGAEEYKFFVSKGYKPEVIAGITSALSAPLLANIPPTHREVADQVLFCTGTGRKGALPNFPEWVPTRTTVFLMALHRIESVVEALSAKGWDVTVPCAVIERSSCPDQRIIRTTLEHVAEEAVGSRPPGLLVVGYACE
>Bnat_54149
VALVGAGPGDPNLLTLAALNLLETADVVICDRLVSNEIRKLVKGELKVAQKYPGCADYAQMEIYRWIAQGLRDGQRVVRLKIGDPFIFGRGGEEVLEIERGRITPTVVPGVSSVFAAPLLGGAPLTHRGFANNVVIGTGYGKNKSTP-------------------------------------------------------------------------------
>Ccin_CC1G_10103
IFLVGSGPGHPSLLTIATHTVLTRADIVLSDKLVPDAVLALIHVEVRIARKFPGNAEAAQNEMMEAAVEAASRGFNVVRLKQGDPVVYGRAGEEVLYFRSHGFEPLVVPGVSSALAGPTFAGIPVTQRGVAESFIVCTGVGRKGKEIRLPGYERGRTLLILMGVARLAQVVQSLTGSAYPLHTPIAIIERASMPDQRVVSSTLRDIVKESSEQRPPGMILVGWSVI
>Ccor_160086
IIIVGAGPGNPDLLTVAGAQALQEAELVVSDRLVSPKVLDLVGGELRIPKKLIGSSDPIQQQLNDWVIEGAKAGKKVVRLKEGDPFVFGRVGEEIEHYKQHGYKPISIPGISSSISCAHSSLIPVTHRGVSDKLM-------------------------------------------------------------------------------------------
>Ccor_25552
VFLIGAGPGDPKLLTIAARSLLESAKVVIADRLIPEPILNLVKGKLKIANKFQGNAHFAQEEIYEWCLQALDDGHDVVRLKGGDPFIFGRGGEEVLRFRKHGYQSTVIPGISSSFSGPLLSNIPLTHRGTANQILITTGRNSDGSLPSIPSYDKNRTLVMLMSVHRLASICQHLSDAGYPNTSPLAIIEKASMPDQKTTSLILQS-AKDTSQIQQPALIVVGNVIN
>Cfra_4047T1
LFLVGSGPGDPDLLTVAAHRHLTTADLVVSDRLIPQEILQLVEGELKIAHKYPGNADAAQIELMNWCLEGVWKGLRVVRLKNGDPFLFGRGGEEVNYFRRFSINPAVVPGISSSLSAPLLAGIPLTHRGVADQLLIATAHGKNDTVPDLPPYAPNRTTVFLMSIGRLRSLTRRLIESGFPKDTPAAIIEKASCLGQRVFESTLEDIAEEKEGVKPPGVVVVGHTVN
>Cfra_4555T1
LFLVGSGPGDPDLLTVAAYRHLTTADLVVSDRLIPQEILCLVKGNLKIARKYPGNADAAQIELMDWCREGVFRGQNVVRLKNGDPFLYGRGGEEVNYFRRFHINPVVVPGISSCLSAPLLAGIPPTHRGIADQLLIATAHGKNDTTPDLPPYAPNRTTIFLMSIGRLHELTEGLITAGFPKDTPAAIVEKASSTGQRVFKSTLENIPDVRERVRPPGVVIVGHTVN
>Cfra_5164T1
IILAGAGPGDPELLTIAAMKALKEAELVVSDRLVHQDILAFTNGAVKVARKTTGRSDPAQDELSEWCLEGLKAGKRVVRLKIGDPFVFGRGGEEVIWYRERGYECKIIPGICSALAGPMEVGIPVTHRGASEQVLICTGRGRNGTYPNIPVYDSTRTIVILMGVGRLTELCAMLVEREFPPDAPVSIVMSATTPEMKSCAGTLSNIDSQEAEVKAPAVITIGSVVR
>Clim_g430
IWLVGAGPGSPGLLTMAAREVLDRADLVLADKLIPKELINTIKCEIKFAQKYPGRADKAQNELHEWGLQALKQGKTVVRLKGGDPFVFGRGGEEIVFFREHGYEAKVIAGVTSAFAAPLAANIPVTHRGIADQVLVLTGRGREGTLPEIPQYHAKRTLVFLMGIERLGDLSQRLIELGFPNKTPAAVVQKATWGDQQEVFGTLEDIHQRDAVIISPAAIIVGGVCN
>Clim_g5610
LSLVGAGPGDPKLISVAAREALDKADLVIADKLVPEALLNTIRCEIRHAQKYAGRADQAQDELHEWIQGGLEKGLRVVRLKGGDPFVFGRGGEEFIHFTTRGFRVEVIPGISSALAAPLSAMIPVTHRGTADQVLIATARDRHGNTPDLPSYIPKRTVVLLMGVASLPNIVKTLLSKGYPASLPIGVIEKATWANQRTIIATLEDIVHHSHAITSPSTIVIGHACM
>Cneo_XP_568193
ILLIGSGPGHPGLLTMAAHTALRTATLILSDKLVPAEILALISTKLHIAKKFPGNAEGAQNEMMELALEGAQRGETVVRLKQGDPFVYGRGGEEVLYFRQHGFESTVIPGISSALAAPLMMGIPVTQRGVAESLVLCTGVGRQGKAVQLPGYVKSRTLVMLMGVARISQIIEVLTGAAYPPHLPIAVIERASSPDQRVILSTLEKIQPKQVDERPPGMMLVGWAAL
>Crev_80257
LVLVGAGVGDPELLTVRAHKELKQADIVLADKLIPEPVLDIIDCEIYTARKFPGAASEAQEDLYRRGLEELAKGRRVVRLKQGDPFVYGRGGEEILFFRKHGYEPDVVPGLTSAINGPGLCGIPVTHRGVADQVLVLSGANRNGDLPVVPPFVATRTLVILMAVKRLERVMELLREQEFPDDLPVAIVERAGCTDQRTVRGTLSTIAGERVGHNAPGLIVAGHAVN
>Esil_CBN77740
CSLVGSGPGDPDLLTVAGLRELQSADLVIADRLVSKEILGLVEGELRVARKYPGCAEQAQREIYRWMREGLSAGKHVVRLKIGDPFIFGRGGEEVLVMRELGVEPKVVPGISSVFSAPLLGGVPVTHRGVATQVTLGTGYGQDYARPDICDYHPQKTAVFLMAIGRLEELCADLVRRSYPTDTPVAIIENASTPRQRVIKGTVDTISKRGLKVKAPATIVVGEVVS
>Fgra_CEF85300
IILAGSGPGHPDLLTQATHKAIKSADLILADKLVPSGVLDLIRTPVQIARKFPGNADRAQEELLEMALAGVQEGKTVLRLKQGDPYVYGRGGEEVAYFRQHGYGDSVLPGVTSALSAPLFAAIPPTQRDIADQILICTGTGKKGKAPSPPEFVPSRTVVFLMALHRINGLIRELTRVLWPRNTPCAVIERASCPDQRVIRTTLEHVAEETEGSRPPGLLVVGRSCE
>Gpro_33065
MMLVGAGPGDPSLLTLAAYGAIMGAEAVVCDGL---EIRRLIHVPFHIASKTCGKQAAVQADLNSISLHHLTLSRRVVRLKGGDPFVFGRGLEEALLYTRGNPSPFVLPGVSSALAGPAAAGIPVTHRGVARDVCVVTAKIEHGTLPVMPGYAAGRTVVVMMGVKEIQAVVRGFVLEPWPVDTPVALVEKATTPNQRVLRGTLGDIADTRSIVTNQSVIVVGGVVE
>Gthe_87531
ITLVGAGPGDPDLLTLGALKAIHAADLVIADRLVSKEILALIKSELKIAQKYPGCAHDAQNEIYRWCAEGLVEGKKIVRLKIGDPFVFGRGGEEVLELRKFGVEAKVIPGISSALAGPLAAGIPVTHRGVANRVVFCTGMGKEESIPDIPAYHPEQTCVFLMAVGRLKALTDDLTKGGYPSTTPVGIIERATTPHERTIRGTIEDIVISEEKIRPPSVIVVGEAVN
>Ihof_5432
IILVGAGPGDPDLLTLAGHRALINADLVVCDRLIPQEMLDICTGEVKVANKVTGKSDEAQTELNNWCLEGLNKGLYVVRLKIGDPFLYGRGGEEVLFYRSHGYHPRIIPGISSALAAPLAANIPLTHRGVCDQVVILTGRGYHGTTVTIPPYQSNCSTIILMGVGRLSAIRDQLILQGYPGNTNVCFVENATCVNERTMRATVETMAMERECVKAPAVIIIGQSVG
>Ihof_8447
ITLVGAGPGDPDLLTMAAHKAIQRATLIVADRLISKEILGIISVEVKIARKTPGCAQGAQDELNLWCLEGLRQRQVVVRLKNGDPFLFGRGGEEVLFYRSHGFNVKVIPGISSCLSAPLLAGIPVTHRGVSNRLVVCTGMAKGETYPDVPLYSSNQTVIFLMAVGRCDWLVKALIQGGFPIGCPAAVVEKASFSEQRTIWGTLANIVEQRAGVKAPATLIVGETVV
>Mbre_XP_001745780
ITLVGAGVGNPDHLTLGALRELQTADLVVADQLLPPTILALAGGRLVVANKTKGRAHEAQEEIYDACLAGLRAGQRVVRLKGGDPFVFGRGAEEVLRFRQHGYEARVLPGISSCIAGPGLAGIPLTLRGVADSFVVTTAHGKNDTDPRWPEFQPYRTFVFLMGVSQLPRLHNILTRYGFPSRLPMAIVERASHPKQRVLRTTLDQVADARQHVTSPAVLILGEVTT
>Mcir_Mucci2_154075
IVLVGSGTGDPELLTLAAHRAIEEADLVLADKIVPAEVVALVKCDLKIARKFPGNADAAQEEFNEMALKAIKQGKKVVRLKQGDPYLFGRGGEEVLFFRKHNIVPRVIPGISSTVAAGLLAGIPLTHRSVASQFLVTTGTGARNSSAPLPTFDKHRTDVFLMAIHRLDALTQDLMHQQYPADIPCAIVERASCKDQRVIWSQLSNIVQESCGSRPPGLLIIVLARG
>Mcir_Mucci2_164544
ITLIGGGPGDPELITVKAKRLLEEADLVISDRLIPSQILDLVQGELRIARKFTGRSDEAQEELMQWCLDGLKKGLHVVRLKIGDPLLFGRGGEEIIWFRERGFEPELVAGISSAFSAPMAAMIPVTFRGVSDQVIITTGRGTKGSMPDLPVYGSTQTLVVLMAVGRASELRSMLLDRQYPQDVPICWIENANCPEERIVFGSVDAMARDEKEIKAPAVLVVGHAIS
>Mver_05860
LILVGAGPGDPELLTRKAARLLAEADLVVADRLIPMEVVDLAQGEVRIAPKKRASSDDIQNQLNEWCLQGLREGKTVVRLKQGDPYIFGRGAEEILYFREHGFDAEVVPGVSSALSAPLAAGVPLTHRGVADQVVITTAQAKGGVLPNFPSYDAKRTVVVLMGVGKAQEISEKMQKLGWPADVPVVIVENAHCSNERTMDATLATLAQAEKKAVPPSVFVIGWAGA
>Mver_09214
IKLIGAGPGDPDLLTMAAYKAITGADIVLADKLVSKEILSLITCQLFIANKDKGCQASGQAELFQRAATALSLGQKVVRLKQGDPFIFGRGGEEYLHFKSLGFEPTIVPGLSSSIAGPLLANIPLTHRGTASQFLVCTGTGSLDTIPDMPTYVHNRTTVFLMAMHRLAALVDDLLLTGYPPNLPVAVVERASAKDQRCIRATLETVVREEAKYRPPGILIVGWACE
>Ncra_550NCU00602
IFLAGSGPGHPDLLTRATYKAIQSADLILADKLVPSGVLDMIRTPVSIARKFPGNADRAQEELLEQALEGVRAGKTVLRLKQGDPFIYGRGGEEVAFFREHGLGDVVLPGITSSLSAPLFAGIPATQRDVSDQVLICTGTGKKGKPPAPPEYVGSRTVVFLMALHRIGGLVKELTRALWPLDTPCAVIERATCPDQRVMRTTLRYVEQEQEGSRPPGLLVVGRACE
>Ngad_9958
ITLVGAGPGDPDLLTLAAIRAMATADLVVADRLIPPEMLKLVTGNLKIAGKRPGCADAAQKEIYQWVRDGMAARQHVVRLKIGDPFLFGRGGEEVLEFRELGVDPEIIPGVSSAFAAPLLAAIPVTHRGVSNQVYVCTGFGKGGDRPYLAPFYANQTAVFLMAVGRLRELTRQLTVAGYPEETPVAIVEQASTPRQRTVVATLDKIAAERVRVTAPAVVVVGEVVR
>Nk52_10066
VFLVGAGPGDPELLTMKAHNLLKSVDVVLTDKLVSKDILELISVEIKSAGKYPGRADKAQTELNEWGLGFVKAGKDVVRLKNGDPFVFGRGGEEILFYREHGIEPEVVPGISSSLAAPLTANIPVTHRGVATQFLVSTGRGRNGLVPDLPMYDSNRTLVLLMGIERIQELSEKLQVYDYPALTPVACVQKACVEDERVVVGTLDNIAEGENQLVSPTTIIVGQVVA
>Nspp_Unigene9669_29545
IALVGAGPGDPELLTRRAHRLLLEADVVIADKLLPHAMLDLVRSKLHVAKKLRGRADEAQDETNDIALQALREGKFVVRLKGGDPFVFGRGGEEIVFFRKHGYEPEVVPGVSSALAAPAAALVPVTHRGAADQVLICTGHDRKGQLPNIPPYSPTRTCVFLMASDRLGDLSTILIEQGFPADCPAAVVEKATWPEQRCLRATLATLVHE-ARVTSPATVIVGASVA
>Nvec_XP_001617771
ITLVGAGVGNPDHLTLGALRELQTADLVVADQLLPPTILALAGGRLVVANKTKGRAHEAQEEIYDACLAGLRAGQRVVRLKGGDPFVFGRGAEEVLRFRQHGYEARVLPGISSCIAGPGLAGIPLTLRGVADSFVVTTAHGKNDTDPRWPEFQPYRTFVFLMGVSQLPRLHNILTRYGFPSRLPMAIVERASHPKQRVLRTTLDQVADARQHVTSPAVLILGEVTT
>Opar_4342
ISLVGSGPGSLSMLTVGALHEIYNADLILADKLVPQQIIDIIKTEVFIARKFPGNAENAQQELLNIGIENLQRGKHIVRLKQGDPYIFGRGGEEYNFFASHGYKPVVMPGLTSALVAPVVATVPTTHRDVSDQVLVCTGTGKKGKLPDLPVFQSNRTVVFLMSLGKMVDILPLLYDRKWPTDLPVCVVERASCPDQRLIRTRLGDLIDKAVESRPPGLLVTGYSCE
>Pbla_Phybl2_11683
IALIGAGPGDPELITVKAKRCLLEADLVVSDRLIPQQVLDLVQGELRIARKTTGRSDEAQEELLEWCLEGLKKNQRVVRLKIGDPLLFGRGGEEILWFRERGYEPVMVPGISSAFSAPMAAMIPVTFRGVSDQVIITTGRGTKGSMPDLPEYGSTRMLVVLMAVGRAVELRQMLLERDYPLTTPICWVENANCPEERVVLGILETMASVDNNIKAPAVLIVGKSVD
>Pbla_Phybl2_178202
IVLVGAGPGDPDLLTMSAHNAIKTADLVLADKIVPAEVVALVKCELKIARKFPGNADAAQEEFNDLALAAMKQGKKVVRLKQGDPFLFGRGGEEVLFFRKHGYIAQLIPGISSSVAAPLLAGIPLTHRSVASQFLVTTGTGMKNSAAALPMFDPHRTDVFLMAIHRLAALTQDLITQKYPTDIPCAIVERASCADQRVVWGVLGNIVQDSVGSRPPGLLIVGHAIN
>Pinf_XP_002896337
MLLVGAGPGDPELLTLKAYRALQQADLVLADRLVPTEVLKIATCEVRVARKRCGKADLAQAELDAWGLEALAQCKRVVRLKNGDPFMYGRGGEEAVIYSEAGFDVEVIPGISSSLSAPGSAGIPATMRDVADQVLVCTGHGKKDRFPDLPEYCDHRTTIFLMAIGRIEGLTKALQERGYPSDMPAAVIHAATTSDACTVRSTLSEIADRRRGIDPPGTLVLGNVVN
>Ptri_XP_002180504
---VGSGPGDPDLLTVAAYKLLTSPDLVVADRLVSPEILALIPGEVKVARKLPGCAELAQEEIYWWCYQGLNQGRHVIRLKIGDPFVFGRGGEEILAFRDFGVEAAVVPGVSSAFSAPLLGGIPVTHRGVAQQVVMCTGYGREGSSPDLIQYHKEQTVVFLMAVGRLRSLCDKLILAGYPRDTPVAIVEKAGCPEQRTVVGNMMTIADEEHKIKPPSVIVVGEVVN
>Pult_9110
MQLVGAGPGDPELLTLKAYRALQEADLVLADRLVPKDILALAKGEVRVARKRCGRADLAQAELDAWGLEGLRQGKHVVRLKNGDPFMFGRGGEEAVIYSEAGFDVEVVPGISSSLSAPMSAGIPATMRDVADQVLVCTGHGKQDRFPNLPEYCAHRTTIFLMAIGRLEGLCNSLQDKGYPSDLPAAIIHAATMVEAKTIRSTLGEIAERRQGINPPGTLVLGNVVN
>Rirr_335035
LILVGAGPGDPSLLTHKATEALSNADLVVSDRLIPSEIFSTVKCEIRLASAKSGKSDESQEEIQNWCLEGLEKDKNVVRLKIGDPFLFGRGGEELSFFKKKGYNVQVIPGISSALSAPMAANVPVTHRGLSDQVLIITGQGTQGKLPQVPKYHDMRTTVVLMAVGKANELSKELLNNDYPSDLPVVFVENGDRPNERIIRATVATLGEEKEHIVAPSTLIIGRAVN
>Rirr_80012
IRLVGAGPGDPKLLTLSAYQAIQEADLILSDKLVSEEVLELIHTEVFIAKKFCANVEAAQAELNRVGLDALNLGKYVVRLKQGDPFLFGRGGEEFLFYQSHGYIPQVIPGVSSCMSAPLLANIPVTHRGVASQFLVCTGTGKKNTIPEIPAYNPIRTTVFLMACHRIRDITKDLMKGNYPSDCPCVVIEKASFMDQREIRGTVSTIADDREGHTPPGTFVVGHACT
>Rory_1536
IALVGAGTGDPGLLTLAAHQAIKEADLVLADKIVPAEIIDLVKCDLKIARKFPGNADAAQAEFNEMALKAIKQGKKVVRLKQGDPYLFGRGGEEVLFFRKHNVIPRVIPGISSSVAAPLLAGIPLTHRSVASQFLVTTGTGAHNSSAPLPTYEKHRTDVFLMAIHRLEALINDLISKNYPADVPCAIIERASCKDQRVIWSTLSNIVNERCGSRPPGLLVVGHAVG
>Rory_7554
ITLVGGGPGDPELITVKAKRILEEADLVVSDRLIPSQILDLVQGELRIARKYAGKSDEAQDELMHWCLEGLEQGKQVVRLKIGDPLIFGRGGEEILWFRERGYEPELVPGISSAFSAPMAAKIPVTFRGVCDQVIVTTGRGTKGSMPDLPLFGSTQTLVVLMAVGRASELQSMLIDRQYPPDVPICWIENSNCPEERVLFSTLDKMAIEENDIKAPAVLIVGHSTS
>Sagg_78473
CRLVGAGPGDPALLTAAARRALQEADVVIADLLVPRETLALVQGRLVLSRKYKGCANKAQDELHEWTLDALRQGLDVVRLKGGDPFLYGRGAEEIEVFRKAGFAVEVVPGISSCLAAPLAAGIAVTTRGVADQLFVATGHGMHDTVPEIAPYAPGRTTVYLMSVSRMDSLMARLRQTGFPEATPVAVVERATTVHQRVLRGTVADIAAKAEAVQSPATIVVGRAAS
>Sarc_SARC_04137
IILAGAGPGDPELLTIAAMKALENAELVVSDRLVHADILAFAKCEVKIALKTTGRSDSGSDELSEWCLEGLGAGKRVVRLKIGDPFVFGRGGEEVLWYRERGFECQIIPGICSALAGPLEVGIPVTHRGASEQVLICTGRGRNGTYPNIPEYDPARTIVILMGVGRLGELSAMLIDKQFPSSTPVNVVQSATTPEMKQCMGTLQDIEDKQAEVKAPAVITIGGVVD
>Sarc_SARC_07205
LFLVGSGPGDPELLTMAAYRHLCTADLVVSDRLIPQEILKLVTGDLKIARKHPGNADAAQVELMDWCMEGILRGQKVVRLKNGDPFLYGRGGEEVNYFRRFHIDPVVIPGISSSLSAPLLAGIPPTHRGVADQVLIATAHGKNDTIPDLPPYARNRTTIFLMSIGRLNTLTKGLMEAGFPTDTPAAIIEKASHSNQRVFKSTLEHIARDLENVKPPGVVVVGHTVN
>Scer_5689
ISLVGSGPGSVSMLTIGALQEIKSADIILADKLVPQAILDLIKTETFIAKKFPGNAERAQQELLAKGLESLDNGLKVVRLKQGDPYIFGRGGEEFNFFKDHGYIPVVLPGISSSLACTVLAQIPATQRDIADQVLICTGTGRKGALPIIPEFVESRTTVFLMALHRANVLITGLLKHGWDGDVPAAIVERGSCPDQRVTRTLLKWVPEEEIGSRPPGVLVVGKAVN
>Spom_1649
IALIGSGPGSPDLLTVAARKAIMKADYVLADKLVPEAVLQLIHTPLFIARKFPGNADKAQDELHQVAFDALSRGDYVVRLKQGDPYIYGRGGEEYLFFTQHGYVPTVIPGISSALMAPISAGIPVTHRGVADQFLVCTGTGQKGSMPKIPSFVPTQTTVFLMALHRLEILVQALIESGWPRVLPVCIAERVSCPDQRFIFSTLEDVVENKYESLPPGLLITGYSCN
>Spun_SPPG_01125
ITLVGAGPGDPGLLTLRALDAIRTADLVVSDQLISDQILALVKRLHLVQKKAAGKSDASQNDANETCLAALSRGLNVVRLKGGDPFLFGRGGEEVAFFREKGYEPKIVPGISSCIAAPESAFIPVTHRGVADQLLVLSGRGEGGAFPEVPPHYEKRTTVVLMAVGRLQELVDRMIEKGYPNDCPAAVVEKGCWRDERVVDGTLQTIVGKDAAVGAPALLVVGDAVS
>Spun_SPPG_01742
LTLVGAGPGSPDLLTLKALTALKTADLVVSDRLVSPAITRLVTCPIQFARKVCGRAREAQDEIYKWTLNAVKEGKNVVRLKGGDPFVFGRGGEEVLFFRKCGVECVVVPGISSSLAAPLYAGIPVTHRGVADQVVIATGRKEDGSAPTYPPYHPQRTSVFLMAMGCIDRLSKTLVDLGYPPECPVAVIEKATCEEQRVVKGTVESIAGSGLGITSHATLVVGGVVE
>Spun_SPPG_06177
LRFVSAGTGDVELLTRAAYNAINSADVVVADPDVSQDILEVVTGQLIVLTPTN-KRSALEAQLEEVALISLKRGNDVVRLVSGDALVFGGAADEVGFFRRNGFEAQIMPGMSSAFAVPSLTGISLTAEGVADNIVLVKSGSH-----AYPTYRSSATVVASVDTAHLQNVAAVLLQNGYPEDLPVAVAQGNS-----TLKATVSTIAARKANFVGLATLIIGRVVQ
>Sros_PTSG_11107
IMLVGAGPGSVNLLTIAAMRAIKEADVVVCDRLVPDAIRRLARGQVVVTTKRHGTADAGQEAIYAACLRALAQGKRVVRLKGGDPFVFGRGAEEVLRFRQHGYEPIVIPGISSCTAAPLLSGVPLTTRGVADRFLVCTAHGQQDSDPRYPMFDPACTFVFLMGVRRVEQLTKRLIFHKFPPSTPACIVQEASMRTQCQLSTTLELLPCKANNISAPATIVIGNAVT
>Tmel_XP_002839282
IQLVGSGPGHPDLLTTASVNAISSADLVLADKLVPQPVLALVRVVVHIARKFPGNADKAQEEFLKLGLEGLQKGLNVIRLKQGDPYIYGRGAEEFEFFESRGYTPTVLPGITSSLSAPLFACIPPTHRGVADQALICTGTGRKGTAPEIPEYVSTRTTVFLMALHRLGEMVRDLEKKGWPMELPCAVIERASCSDQRIVRSTLENVCFEEVGSRPPGLIVVGWACE
>Toce_23396
--------------------------------------------------------GAAQKEIYEWCLEGLREGRHVVRLKIGDPFVFGRGGEEVLEFRDFGVEPAVIPGVSAAFSAPLLGSIPVTHRGVSNQVVMCTGYGRDNTSPDLIQYQKEQTVVFLMAVGRLRTLCDNLHKANFPVDTPVAIVERAGCPDQRTVVGTMESIADEANNVRPPSTIVVGEVVN
>Tpse_XP_002289598
ITLLGSGPGSPDLLTLSAYRILSDSNLVIVDRLVSDEIVELIQGEVRIANKHPGCQESAQREIYEWCVQGLRDGRKVVRLKIGDPFVFGRGGEEVLEFRKFGVEPTVIPGVSAAFSAPLLANIPVTHRGISNQVVMCTGYGRNNTSPELIQYHKEQTVVFLMAVGRLRTLCENLVMAGYPIETPVGIVERAGCPDQRVVVGTMETIADEEYDVKPPSTIVVGEVVN
>UP000000671_7463
VYLVGAGPGDPDLLTRKALRLLEQADVILHDRLVSDGILALARARLIDVGKQQGQQEEIQSEIYTWILRLGRSARTIVRLKSGDPMVFGRGGEELEFLARHGIDAEVVPGLSSALAAPALAGIPVTYRGVAASFSVIAGHRQSLTTLDWSVYQGVDTLIILMGVEYRDIIAHTLIEQGRPASQPVAFLENASTSRERVVESTLELVARRQVEVKAPAVMVIGEVVR
>UP000000798_188
VYLIGAGPGDPELLTLKAYRILRKADVVLYDALVNREILHFADSLKIYVGKRDGKHSLPQEEINELLHRFALSYKIVVRLKGGDPFVFGRGGEELLYLKSRGVEVEIVPGITSAISAPSSAFIPVTHRGIASSFAVVTGHPNR--EIKWEDLVNIDTLVVLMGVKNREKIARELIGAGRNPDEPVAFIEKATTPEQREVFSTLKEVAQNPPEVNPPAVMVVGKVVE
>UP000000939_169
VYLTGAGPGDPELLTVKAINAIKNADIIVYDRLVNKEILNYADVVLKYVGKENKKHTVPQEEINEILFQASQQYENVVRLKGGDPFVFGRGGEEAIYLFERDVKFEIIPGISSSVAVASYAGIPVTHRGITTSFRVVTGHETPNKQIEWQTFLNDETIVFLMGLHNIGLISSKLISLGKDKDYPCAVISKGTTKEQKVVTGTLENIVEKSKGLEAPAIIIVGKVVN
>UP000001118_1777
VYLTGAGPGDVELLTLKAARVIKEADIIIYDRLANPEILKMAGCEFIYVGKEDGKHILPQDQINEVIYQSALRADVVVRLKGGDPFVFGRGGEEGAYLRERGIEFEVIPGITSSISVPAYAGIPVTHRGVSVSFRVVTGHEAPNKQIPWENFRTDDTIVFLMGLHNLQNIAQKLIEIGKPKDFPVAVISKGTTPEQQTVIGTLGNIYEKAKDLPTPALIVVGKVVE
>UP000001366_1633
VYIVGAGPGDPDLLTVKAYKLIQKADVILYDRLINPEILLMAECELVYVGKEDGKHIMEQDKINFLLQDFVKKYKIVLRLKGGDPFVFGRGGEEALFLEEQGIEYEVVPGITSAIAVPAYAGVPVTHRGISSSFAVVTGHGHKGKDINWKSLAGIGTLIFLMGVSNREKIAQNLIEAGRNPDEPVIFIEKGTTKEQKSIESTLKEVAEGKVTVYPPAIFLIGDVVS
>UP000001872_635
VYLVGAGPGDPELLTLKAIKALERSDVVLYDKLVNKDILSYAEAIKICVGKERGFHSIEQDNINDLILEYAHLGYDVTRLKSGDPFVFGRGGEEALFLKNHGVEFEVIPGVTSAVGLPTHAYIPITYRGISSSFAVITGHKENGSHINWDKIVGVDTLVFLMAVSSRQEIAKHLIDAGRDPNEPVAFVENGFSQNEKIIITNLKDLLHNNIEVNTPAVMIVGQVVN
>UP000001916_3082
VYLVGAGPGDPELLTLRAVRVLQEAEVVLYDRLVSPAVLELVLAQLHYVGKERGEQERVQGEILALLLAHARSGRKVVRLKGGDPMVYGRGGEEWAFLAREGIAVELVPGVSSALAVPGMAGIPLTLRGVAGGFAVLSGHAQGGGLPDCTPYAGVDTLVILMGVGERARIAGALIAAGRRPGEPVAFIERGTTPEERVVVSSLGQVAEGKVEVQSPAVWVVGEVVR
>UP000002008_2027
VYLVGAGPGDPELLTLRALRVLGEADVVLYDRLVSAEILAYVQAERIYVGKAKGDQDRVQREILHLLLHYARAGRTVVRLKGGDPMVYGRGAEEWLFLAQHGITVELVPGLSSALALPGMAGIPLTLRGIGRSFAVICGQEQGGAAPEIAPYARIDTLVILMGVERRAELAQALIQAGRDAWEPCAFIENGSTPNERIVLAALEAVAQGRVAVQAPAVWVIGPVVA
>UP000002574_444
VYIVGAGPGDPELLTLKAYRLIKSADVVLYDRLVNPEILLLAECQLIYVGKEEGKHTLEQEKINELLLHYAHTKEVVVRLKGGDPFVFGRGGEEALFLAEHGVEVEVVPGISSATGVPAYAGIPITFRGLSSSFAVITGHEDPKKSVDWESLKGINTLVFLMAVSNRKEIARRLIEVGRDPKEPVAFIERGTTREQRVVITDLYELANYPPEVNPPALMVVGQVIK
>UP000002714_116
VHLTGAGPGDIELLTIKALRVIKEADVIIYDRLANPDILQEAGCEFVYVGKEDGRHIVPQDDINEVIYQNALKHENVVRLKGGDPFVFGRGGEEALYLRDRGISFDVIPGITSAISAPAYAGIPVTHRGVSVSFRVVTGHESPNKQIPWETFKTDDTIVFLMGLHNLPKISKKLMEIGKPKNYPCAVISKGTTKEQSVVVGTLEDIVAKTKDVPTPALIVVGRVVE
>UP000005981_1841
VYLVGAGPGDPELLTLKAVKVISSADVILYDRLVCDEVLSYAECKLVYVGKEDGKHTIPQEEINRLLVYYASSHERVVRLKGGDPFIFGRGGEEALYLKRYGIPYEVVPGVSSLYSVPAYAGIPLTFRGVASSFAVVTGHEATGKSIDWKAFKDIDTLVILMGVKNRQRIAQELVKLGRKPSEPVAFVERGTTPEQRVVVSTLGEVAKDPPEVSPPAIMVVGQVVG
>UP000006378_290
VYLTGAGPGDIDLLTVKALRAVEQADVIIYDRLANPDILLQTGCEFIYVGKEDSHHTLPQEEINEVIYQSALKYKKVVRLKGGDPLVFGRGGEEAIYLRERGIEFEFIPGITSAIAVPEYAGIPVTHRGITVSFRVVTGHESKNKQIPWENYKSDDTIIFLMGLHRLKYICKKLIEIGKPEDYPVAVISKGTTPDEKTVVGTLETIYAKAKDLPTPGLIVVGEVVK
>UP000006431_361
VYLTGAGPGDVELLTVKALRVIREADVIIYDRLANPELLKEAGCEFVYVGKEDGRHIMPQDDINEVIYQNALKHKSVVRLKGGDPFVFGRGGEEALYLLERNVKFEIIPGITSAISAPAYAGIPVTHRGVAVSFRVVTGHESPNKQIPWETFKTDDTIIFLMGLHNLPKISKKLIEIGKAADYPVAVISKGTTKDQSVVVGTLENIVEKAKDVPTPALIVVGKVVE
>UP000007030_2079
VYIVGAGPGDPELLTLKAVRVLQQADVVLYDRLVAPAVLEWATAERVPVGKRYGEQERVQREIYRLMLEHARAGRAVVRLKGGDPFVFGRGGEEWRYLAAHGVTVEVVPGVTSALAVPGLAGIPLTFRGVSRGFVVVTGHGAGGAPFDARRYAGVETLVILMGVRRRAEIARALIAAGRAPAEPVAFVERGSTPEARVVITTLAAVAAHRVAVAPPAVFVVGPVVA
>UP000013026_1258
VYLVGAGPGSADLLTLRAARVLQEAEVVLYDRLVSPEVLALVRAQRIYVGKTKGEQDK-QQQILHLLLSHARAGRKVVRLKGGDPMVFGRGAEEWLHLAQAGLPVELVPGLSSAVALPGLWGIPLTMRGLASGFAVISGQMQEGAVPNLAAYAQVDTLVILMGVERRVELARALLQAGRPPREPAAFIENGTTPSERLLLTDLQAIAQGRVEVQAPAVWIQGSVVG
>UP000034722_2622
VYIVGAGPGDPELLCIKAYKIIERADVIVYDRLVSDAIVQLIKTDKIFVGKKPYNHHHQQNHINKILVEEARNGKIVVRLKGGDPFLFSRGGEEALILKRAGIEFEVIPGISSALAVPIYAGIPLTHRGYSSSVTLITGHEDPTKFINWGKISNIDTIVILMGINRLRKIVNYLLKAGKNSKTPIAIIEHGTTINQREIIGTIGDIIKEDYDVQTPAIIVIGDVVK
>Umay_XP_760144
IYLLGSGPGHPGLLTTLAYKLLTSTDLILSDKLVPASILKLISTPLEIAKKFPGNAEGAQSELIAKALRALEEGKTVVRLKQGDPFVYGRGGEEVLAFRNAGIECTVVPGISSSIAAPAMLGIPVTQRGAADSLVLCTGVGKGGKKVKLPGYDRSRTLIILMGVARLGAVVATLTGAVFPPYTPIAIIERASSSDQRMVASTLDGIVEENSEQRPPGMMVIGWSVL
>Uram_245388
LTLVGSGPGDPSLLTVAAVDAIKNADLVLADKIVPAEVIALVKCDLQIARKFPGNADAAQNEFNQEALKAMAEGKKVVRLKQGDPYLFGRGGEEVLFFREHNYDVKVIPGISSSTAAPLLCGIPLTHRGVASQFLVTTGTGAKNSSAPLPTYDAKRTDVYLMAIHRLEKLTEDLIDQQYPADVPCAILERASCADQRIVYGTLGSICQDSVGSRPPGLMVVGWAIN
>Uram_294559
IYLVGGGPGDPELITVKAQRLLQTADLVVSDRLIPQQVLDLV----------NRKSDSAQDELLEWCLEGLKKGQQVVRLKIGDPLLFGRGGEEVLWFRDHGYEPVLVPGISSAFSAPMVANIPVTHRGTADQVIITTGRGTKGSMPDLPEYHPMRTLVVLMAVGRATDLQQILLNKGYPANTPISWIENANCPEERTIFSTVEQMANDEQNIVAPAVLVVGQSIN
>loki2371
VYIVGAGPGDPELLCIKAYKIIERADVIVYDRLVSDAIVQLIKTDKIFVGKKPYNHHHQQNHINKILVEEARNGKIVVRLKGGDPFLFSRGGEEALILKRAGIEFEVIPGISSALAVPIYAGIPLTHRGYSSSVTLITGHEDPTKFINWGKISNIDTIVILMGINRLRKIVNYLLKAGKNSKTPIAIIEHGTTINQREIIGTIGDIIKEDYDVQTPAIIVIGDVVK
