# Supplementary material for: Reticulate evolution in eukaryotes: Origin and evolution of the nitrate assimilation pathway
Source: PLoS Genet. 2019 Feb 21;15(2):e1007986. doi: 10.1371/journal.pgen.1007986 (PMC6400420; doi:10.1371/journal.pgen.1007986)
Supplement: S3 Supporting information — (ZIP) [file pgen.1007986.s003.zip › S3_supporting_information/S19_fig_alignment.fasta]

>Aalg_2680
LYLIGTGL-TAKDISLKSLEIIQRSKKVYLEKL--KLEIYLECTN-IINESINDEISLLIIGTPLLATTHTDLLREHNVSNIIHNASNVMGCYGLYGIPENWNIHTLCIFMTPNEALNQLMVFICRFGTEAIYFGSIEEMGKPSLII
>Aano_F0Y9H1
LYVVPTPLGEVADLTFRAVAALARADVVACEDLIRRVRHDAGASAPLVDAMLRDVVALVSAGTPAVGALLVREAAARGVVRALPGACAATTALSASGFDTRFAAAPTVLYESPKRSLAALDLVVARELTEELWRGVLGDARGETLVL
>Aano_F0YE89
LYLIGLGLGDEKDITVRGLEAVKACSEVWLEVLVDKLEYYVESECQIIGSCVDADVALLVVGDSLCATTHADIARAMGAKEVILNASAAVGKCGLQGICEEWKVHTLCIFMTVNQCVDNLLAVCARLGQELIVAGTLDELGGPCLVL
>Aano_F0YPA5
VTLVGAGPGDPELLTVAALRLIDPEALVVADRLVSPRSLVAQREIDCVEGVNERRVIRLKIGDPFVGGEEILEFRTLGEAEVVPGVSSCLAAPLAAGVPTTYENRTVVLLMAVGRKIANCLALVVEQASQRTVVGDLSDIKAPTVVF
>Aast_16926
LYVIGLGLGDETDITVRGLRAVQSCDKVYLEILIDKLSFYVETGAVIYANAKEQNIAFLVVGDPFCATTHSDLIREIGAKEVIHNASGAAGACGLQGIPNKWKIHTLCIFMSVNQAVEQLLCVMARLGQQKIVAGTLAELGAPSLVI
>Acal_524866572
FYLIGIGLGDAKDITVKGLEVVKSSKRVYLEILVGELEFYVEQASELMEGADTEDISFLVVGDPLGATTHTDLIREKNIPFVIHNASNAIGCCGLQGIVTDWKIHTLCIFLSASQAAQQLLCVVARVGAQKISTATLKEMGPPSMVI
>Acar_ENSACAP00000003004
LYLVGLGLGDAKDITVKGLEVIKQCSRVYLEILVGELEFYVEQEATILEDAHLCDVAFLVVGDPFGATTHSDLVRKLGIPQVIHNASNAVGCCGLQGIVTTWKIHTLCIYMTVNQAAEQLLCVLARVGGQKIASVTKSAE-------
>Acas_g11520
LYLVGLGLGDEKDITVKGLETVRKCSKVYLEILVGELEFYVESEAALIEPARTEDIGVLVVGDPFGATTHSDLVRQAGVERVVHNASNAAAACGLQGMVDTWKIHTLCIFMTIKQCIEQLLCVLARVGRERIVSGTMTELGGPSFVI
>Acoe_007_00071
LYIIGLGLGDEKDITVKGLEAIKICDKVYIELLNGSLEMYVEERSDIFSEARESNVAFLVVGDPFGATTHTDLVRKEGIEKVIHNASNAVGVCGLQGIPTDWKIHTLCIYMTIPTAIEQLLCVLARLGSQMVVAGSMRELGAPSLVI
>Acoe_010_00582
LYLVATPIGNLEDITFRALRVLKSADVILSEKLIKPLSYHETHREEILKRLQQEIVALISAGTPGIGTELAKLCVKEKIPIPIPGASALVAALSASGLSTVFVSVTQIFYVPPHKQFEETCCVIAREITEEFWRGTLMEAKGETLLI
>Acoe_014_00501
LYVIDLGLGDEKDKTVKGLEAVKQCDKVYIELLNGSLELYVEEKVYILSESRESSVAFLVVGDPFGATTHNDLVQKEGIEKIIHNASNAVGVCGLQGIPTNWKIHTFCIYMTITTAIEQLLCVFARLGSQMVVAGSMRELGAPCLVI
>Acoe_014_00899
VFLVGTGPGDPELLTLKAMRVIESADLLLYDRLVSNLELVTQEEIELLSFAEVATVVRLKGGDPLVGGEEMDFLQQQGIQKVIPGITAASGIAAELGIPTTHFVSTLVVYMGLSTALRKLMAVAVERGTQRMVFAELKDLVSPLIII
>Adea_EPY35438
----------------------------------------VES--EVLNEADTKRVVLLVVGDVFGATTHSDLVREKGIPQCIHNASNAVGCCGLQGLCTTWRLHTLLIYMTIGQAIEQVLAVVARVGSQKIVAGTMNELGEPSLII
>Adea_EPY38306
FTLVGIGLGDADDISLKGLNAVKAADIVYLEFLSKELTAYVES--EVLNEADTKRVVLLVVGDVFGATTHSDLVREKGIPQCIHNASNAVGCCGLQGLCTTWRLHTLLIYMTIGQAIEQVLAVVARVGSQKIVAGTMNELGEPSLII
>Adea_EPY38403
----------------------------------------VES--EVLNEADTKRVVLLVVGDVFGATTHSDLVREKGIPQCIHNASNAVGCCGLQGLCTTWRLHTLLIYMTIGQAIEQVLAVVARVGSQKIVAGTMNELGEPSLII
>Adea_EPY42700
FTLVGIGLGDADDISLKGLNAVKAADIVYLEFLSKELTAYVES--EVLNEADTKRVVLLVVGDVFGATTHSDLVREKGIPQCIHNASNAVGCCGLQGLCTTWRLHTLLIYMTIGQAIEQVLAVVARVGSQKIVAGTMNELGEPSLII
>Adea_EPY42868
LHVVSVPIGNLKDFSYRALEVLREVDYIVTTSLV-PIHYSQSSTQELVELLKGRSMALVTSGTPCVGSDLVQAMQADGVRTAVPGPSALLSALAVSGVTFGMNT-PCVFYEIPRRPVQDIAVYITHELTESLHSDTAERLMGQVIVI
>Aker_23782
VVLVGAGPGDPELLTVSAYKVLQEADLVIADVLVSDIRICAQDQLQMVDAARDLYVCRLKGGDPFLATEEIQYVLKHGSVKVIPGISSSMCSSLASGIPTTHSSRSYVFLMAVSRSMKALLVAIVEKATQRVIKGTLENIESPTIVI
>Aker_28817
LYLIGLGLGDEKDITVKGLEAVQKCSKIYLEILVDKLEFYVESNEKILHSAEKEDTALLVVGDPFCATTHTDMFRQMGIKKVIHNASNAIGCCGLQGICQNWKIHTLCIYMTVAEAANQMICVLARVGQQKIVSGTLEEMGAPSLII
>Aker_31469
VYLVGAGPGSADLISCRGLNLVKSADVIIHDRLISPLKERKQDDIRLVEQAEESVIVRLKGGDPFVGGDEILALDNANVAEIVPGISSATAVPGFAGIPTSH--STLVILMGVRNPISFLIVALIQSGTQAKVLTTLGRAKSPIIVI
>Aker_35160
VTLVGAGPGDPELLTIAAYRVLQEADLVIADVLVSDIALCAQDELEMVEGARKLSVCRLKGGDPFLATEEIQFVLKHNSVKVIPGISSSMCSSLCAGVPTTHEKCSYVFLMAMSRILKKLMATIIEKATQQIIKGNLESIKSPTIIL
>Alai_CCA20050
LYIIGLGLSDENDITLRGLQAVKECQKVFLEVLVDELSLYVEMEAEILKYAKDGNAAFLVVGDPLCATTHTDLIREQNIKQVIHNASGAAASCGLQGIPTNWKIHTLCIFMTVDQAIDQLLCVLARLGQQKIVAGTLKQLGAPSLVI
>Alim_120677
--LVGAGPGDPALLTMAARRALAEADVVIVDQLVPEVALVAQNELQMIQFLEQYDVARLKGGDPFLGGEEVEVVQKHGTIDVIPGISSAFAAPLAAGLATTHESRTAVFLMAVSRSLDRLQVAVVERATQRVVRGTLSDIKSPTIIV
>Alim_138306
LYIIGLGLGDETDITVKGLEAVKSCERVFLEILVDKLEFYVETGSEILEGAEEVDVALLVVGDPFGATTHTDMYRQKGIKQVIHNASNAIGSCGLQGIPQNWKIHTLCIYMTVREALQQLLCVVARVGQQRIVAGTMEELGSPSLVI
>Alim_51245
VVLVGAGPGSADLITVRGAKAIAEADFLVHDRLVSPIAMTPQSEIKLVDLATESTIVRLKGGDPFVGGDEILALREAGVKEVVPGLSSSIAVPACAGIPTTHHVATLVVLMGAKNKINYLVAAVIQSGTEVVVRGTVASLASPILVI
>Alim_64489
--LVGAGPGDPALLTVAARRAIAEADLVIADLLVPELALVAQDELETLAALQELDVVRLKGGDPFLGGEEIAVFRRAGAVEVIPGISSCLSAPLAAGIPTTHAGRTSVFLMSVSRKLSRLTVAVVEKATQRTVRGTVETIESPVIIV
>Amac_01225
LYVVGLGLGDERDITLRGLDAVKSCERIYLEILIDALELYVESESTILDNADKVNVAFLVVGDPFGATTHTDLIRELQIPEVIHNASNAIGCAGLQGMVTTWKVHTLCIFMTVNQAVEQLLAVLARVGTQVVKAGTLQELGEPSLII
>Amac_05414
LYVVGLGLGDERDITLRGLDAVKSCERIYLEILIDALELYVESESTILDNADKVNVAFLVVGDPFGATTHTDLIRELQIPEVIHNASNAIGCAGLQGMVTTWKVHTLCIFMTVNQAVEQLLAVLARVGTQVVKAGTLQELGEPSLII
>Anid_3260
IVLAGSGPGHPDLLTRATYNAIQCADIILADKLVPALELIAQEEFRGLDALKKRKVLRLKQGDPYLGGEELEFFRAEGTPVVLPGITSALSAPLFAEIPTTTPTQTVVFLMALHRALNSLTCAIIERASQRVIRSTLEHVRPPLLVV
>Anid_7319
LYLVGLGLADERDITVRGLEVVKKAERVYLEILVDALEFYVETGSDILANADKVDVAFLVVGDPFGATTHTDLVRELGIEKVIPNASSGIGCTGLQGMVTTWRVHTLVIFMTVAQCAAQMLAVAARVGAQKLVAGTLQELGRPSLVL
>Aory_CADAORAT00006052
LYLVGLGLADETDITVKGLEVVKRAERVYLEILVNELEFYVESGSEILAGADKTDVAFLVVGDPFGATTHTDLVRELGIEKVIPNASSGIGCTGLQGMVTNWKIHTLVIYMTVAQCASQMLAVAARVGAQKLVVGTLKELGAPSLVL
>Aory_CADAORAT00006826
IVLAGSGPGHPDMLTRATYNAIQNADIILADKLVPELKLIAQEEFQGLDSLRRRYVLRLKQGDPYLGGEEFEFFRGEGTPVVLPGITSALSASLFAEIPTTTPTQTVVFLMALHRALESLTCAIIERASQRVIRSTLENVRPPLLVV
>Apar_comp22317_c0_seq1m33159
LTLVGAGPGDPELLTIAGQKALQRADLVVADRLIVQLDMCAQDELECLEGLQKQNVVRLKIGDPFLAGEEILFFRQHGEPRVIPGISSAMAAPLVANVPTTRPLRSTVLLMAVGRELELLLVVFVENATERQVHATVATMKAPVIVI
>Apar_comp64517_c0_seq1m47968
LYVVGLGLGDERDITVKGLEAVKGAKRVYLEILVDDLEFYVEQGAEMLEGADTEDVVLLVVGDPFGATTHSDFVREKNIPQVVHNASNAVGCCGLQGIVTDWKIHTLCIFMTINQAVDQLLCVLARVGQQKIVAGRMGSMGGPSFVI
>Apar_comp6538_c0_seq1m2306
IKLVGGGPGDPDLLTIAAYKALQQATLVVADRLTSKIALVSQDELQCLEGLQQHRVVRLKNGDPFLGGEEILFFRQHGDAQVIPGVSSCLSAPLSAGIPTTMANQTVVFLMAVGRWLETLIAAVIEKATQRTIWGTLENIKAPTMVV
>Aque_15046
LYLVGLGLGEVTDVTVRGLEVIKKASRVYLEILVNQLEFYVEEHAEILNGADTADVAFLVVGDPLGATTHSDLIRERGIPRLIHNASNAIGASGLQGIPTSWKIHTLCIYMTVDIAADQLLCVVARVVPTRVQSGVIAVLRVPQMVN
>Aque_4769
VSLVGAGPGDPDLLSVRAMRLIRGADAIVYDRLVSSLALAPQPDIRLVRLAREKRVLRLKGGDPFIGGEEIATLADERIPQVVPGITAASGCAAYAGIPTTNALQTVVVYMGLVSLITRLIAALVQRGTQRLLIAT-----------
>Atha_10629
LYIIGLGLGDEKDITLRGLEAVKKSQKVYMELLDGSLEFYVEEKADMIDEAIDNDVAFLVVGDPFGATTHSDLVRTLGVKEVVHNASNAVGICGLQGIPTTWKIHTLCIYMSVNTAIEQLLCVFARLGSQTIVAGTMKQLGAPCLVI
>Atha_11552
LYLVGTPIGNLEDITLRAIRVLRSADVILSEKLIKQLSYHEAQREQVLTRLKQEIVALISAGTPGIGTQLAKMCAKENIDIPIPGACAVVAALSASGLETVFVSRTQIFYVPPHKQFEETTCVIAREITEEFWRGSIAEAKGETLLI
>Atha_14213
VYLVGTGPGDPELLTLKAVRVIQSADLLLYDRLVSNLELVTQEEIELLNFAEAATVVRLKGGDPLVGGEEMDFLQQQGIRQVIPGITAASGIAAELGIPTTHFVTTLVVYMGLGTSLQKLMAVAVERGTQRTVFAELKDFVSPLIII
>Atha_30309
VYLVGTGPGDPELLTLKAVRVIQSADLLLYDRLVSNLELVTQEEIELLNFAEAATVVRLKGGDPLVGGEEMDFLQQQGIRQVIPGITAASGIAAELGIPTTHFVTTLVVYMGLGTSLQKLMAVAVERGTQRTAFGILCRF-------
>Awhi_Unigene15887_m9905
IKLVGAGPGDPDLLTIKAYKALMEADLVVTDYLVPQLDVIGQIDINCLDGLKEKNVVRLKNGDPFLGREEQEFFLEHGIASVIPGISSSLAAPVVSNIPTTHPKRTLILLMSVTRELNTLIVSIIERASQRLTHASLENIKAPNIVI
>Awhi_Unigene29430_m17960
LYFIGLGLCDEKDITVRGLEVVKKCERVYLEILVDELEFYVEQDSTILADAEHSDIAFLVVGDPFGATTHSDLWREKNLKKTIHNASNAIGCTGLQGIVQNWKIHTLCIYMTVNQCIDQLLCIVSRLGSQVIRVGTMAEM-------
>Bade_2079
LYLVGLGLSHASDITVRGLEVVKKCKRVYLEILADKLEYYVESGSDILAGADQDDVAFLVVGDVFGATTHTDLVRELGIKETIHNASNAVGACGLQGLVTTWKVHTLLIYMDISTAAQQLLCIVSRLGSQKFYAGTLEELGEPSLVI
>Bade_2931
ISLVGAGPGSTDLLTTGAIQAINSADIILADKLVPELNLIAQQELEGLQGVEQKHVVRLKQGDPYIGAEEYKFFVSKGKPEVIAGITSALSAPLLANIPTTTPTRTTVFLMALHRSVEALSCAVIERSSQRIIRTTLEHVRPPLLVV
>Bbig_2962
LTLVGLGLGAIQDITLRGLEAIKAADRVFLEALSSELEFFVEDQAHIIQEARDKHVVLLVAGDPLSATTHCDLCRHAGVQDVIHNASNAIGRTGLQGIPENWKIHTLCIYMTVNVAIEQIQAFVARLGSAQIVAGTLEQLGAPSLVI
>Bden_Batde5_30589
LYIIGLGLADEKDITVKGLEIVKSCERIYLEILVSELEFYVESEAAIFNNAENVDIAFLVVGDPFGATTHTDLVRERGIKVSIHNASNAIGCCGLQGIVTNWKIHTLCIYMTVNQAVEQLLAVLARIGSQSIVAGTMEELGGPSFVI
>Bdis_1g62230
LYIVGLGLGDERDITVRGLDAVRRCSKVYMELLASALELYVEERSQMLSEATDADVAFLVVGDPFGATTHTDLVRSIGVEKVIHNASNAVGVCGLQGIPTTWKIHTLCIFMTVNTAISQLLCMVARLGSQKIVAGPMKKLGPPCLII
>Bdis_2g44360
VALVGTGPGDSELLTLKAVQAIEAADLVLYDRLVSNLDLVTQEEIELLSFAEAASVVRLKGGDPLVGGEEMDFLQQQGIREVIPGITSASGIAADLGIPTTHFVTTLVVYMGLSTSLPKLMAVAVERGTQRMVLSHGA---------
>Bdis_3g26680
LYLVATPIGNLEDITLRALRVLKCADVILSEKLIKPLSFHEREREPILKRIHEEAVAVISAGTPGIGMELARLCATEKIPIPIPGPSAAMAALSASGLPTVFLSATQIFYVPPHGQFVDAACVIAREITEEFWRGTLGGAKGETVLI
>Bflo_126365
LYLVGLGLGDAKDITVKGLEVVRRAKWVFLEILCGDLEFYVEQESAIFKDAKEEDIAFLVVGDPFGATTHSDLVRELDIPKVIHNASNAVGCCGLQGVVTDWKIHTLCIYMTVKQAAEQFLCVLARIGTQQIAAGTLTQLGGPSLVI
>Bflo_286354
LYLVGLGLGDAKDITVKGLEVVRRAKRVFLEILCGDLEFYVEQESAIFKDAKEEDIAFLVVGDPFGATTHSDLVRELDIPKVIHNASNAVGCCGLQGVVTDWKIHTLCIYMSVKQAAEQFLCVLARIGTQQIAAGTLTQLGGPSLVI
>Bhom_1971
LHLVSTPIGCLSDISDRVLSVLKESDVVLCEFLIREISLNEQARLSVLSQLQQKSVAIASAGTPLLGSLVVKTCVEGKFRTPIPGANAAICALICSGFYSYFEIYASILYESPHRSTNELKVCICRELTESIEHTTIGNVKGETLVV
>Bhom_3644
LYFIGLGLGNEKDITLRGLEAVKSCDKIFLEVLVGELELFVESNDMILKDASTSNVAFLVVGDVFGATTHTDLWRQQNIPQVIHNASNACACCGLQGICTTWRIHTLCIFMTCNQAIDELLAVLARVGQQFICFGTLKDLGAPSLIL
>Bmal_XP_001893629
LYLVGLGLGNVDDITVKGMVTVQKCSRVYLEIMLDKLEFFIELDSDIIDEAFDSDVCLLVVGDPLGATTHASLVNKAGVDEIVHNASSAVGCCGLQGIVENWKIHTLCIYMTCSDAAKQLLVVLARVGWQKIVFCSLEALGPPSLII
>Bnat_142976
------MAG----ITR------------------------VYHKISIVEEARQGNIVYAVPGDPSVSVRNIRRMQIKSLNQVLSGISAAVGYDILPK--YAG--AFIAVFEEENGIAHSLT--SDEYA-DDSLTQAFGNVG-ERILE
>Bnat_39724
LHFIGLGLGDEKDVTVRGLETIRKCAVLYLEVLVGELELYCEDKAAILLEARSKDIGFLVVGSPFAATTHMDLMRNMGIKTVSHNASNAIAACGLQGICEKWKVHSMCIFLTADAAARQMLVMVCRAGQQLIVSGSLGEFGKPTLVV
>Bnat_41308
LYLIGLGLGDPSDITVKGLRVLRRCKYAYLELMCSDMEIFVESRAFILDQARNSSVALMVVGSPLSATTHYDIVQKLGISFIIPNASDAVGVCGLQGIPENWKIHTLCICLTVSSAARQILAVLARVGSMSIVVDTLAALGPPCLII
>Bnat_54149
VALVGAGPGDPNLLTLAALNLLETADVVICDRLVSNRKLVAQMEIRIAQGLRDQRVVRLKIGDPFIGGEEVLEIERLTTPTVVPGVSSVFAAPLLGGAPTTY---------------------------------------------
>Bsal_BS64490
LHLVSVPIGNLKDFSLRSLEVLRQVDYIVCIHLI-DIHY-RPNGNDLIEMLKGRSMALLASGTPCIGGDLVREMLQGGVRTSVPGPSAVISALSVSGAMTGTHA-PCVFYEYPRRHVTDICVSIVHEVTESLHRDTADKLRGQVVVI
>Bsal_BS70875
FTLVGLGLGDVKDITVRGLEAVRAADKVYLEFLCSPLEFYVES--VVLDEARAQKAVLLVVGDVFGATTHSDLMREENIPQVFHNASNAVGCCGLQGLC------------------------------------------------
>Bsal_BS93920
FTLVGLGLGDVKDITVRGLEAVRAADKVYLEFLCSPLEFYVES--VVLDEARAQKAVLLVVGDVFGATTHSDLMREENIPQVFHNASNAVGCCGLQGLCTTWRLHTLLIYMTIHQALEQLKYVVARVGSQQVVAGSLDELGEPSLIV
>Cang_54957
LYVIGLGLGDERDITLRGLDAIKSCTRIHLEILIDDLELYVESESSILLNADKENVAFLVVGDPFGATTHTDLIREQGIPEVIHNASNAIGCCGLQGMVHNWKIHTLCIYMTVNQAVEQMLAIVARVGTQIIKAGTMEELGEPSLII
>Ccin_CC1G_04639
FYVIGLGLCDEKDITVRGLEAVKGASRVYLEILIQDLEFYVETQSEILRDADKEDVAFLVVGDPFGATTHTDIIRALGIQRVIHNASNAVGACGLQGLVTTWRVHTLVIYMSIPTAVSQMLAILSRVGGQRIVAGTLKELGEPSIVI
>Ccin_CC1G_10103
IFLVGSGPGHPSLLTIATHTVL-VADIVLSDKLVPDLALIAQNEMEAVEAASRFNVVRLKQGDPVVAGEEVLYFRSHGEPLVVPGVSSALAGPTFAGIPTTVRGRTLLILMGVARQVQSLTIAIIERASQRVVSSTLRDIRPPMILV
>Ccor_160086
IIIVGAGPGNPDLLTVAGAQALQEAELVVSDRLVSPLDLVIQQQLDVIEGAKAKKVVRLKEGDPFVVGEEIEHYKQHGKPISIPGISSSISCAHSSLIPT-----------------------------------------------
>Ccor_25552
VFLIGAGPGDPKLLTIAARSLLESAKVVIADRLIPELNLVAQEEIECLQALDDHDVVRLKGGDPFIGGEEVLRFRKHGQSTVIPGISSSFSGPLLSNIPTTRKNRTLVMLMSVHRSIQHL-LAIIEKASQK----TTSLIQQPLIVV
>Ccor_49231
LYVIGLGLSDEEDITVKGLKAVKSCERIYLEILVDELELYVESECKILEGADKINVAFLVVGDPFGATTHSDLCRELNIGQCIHNASNAVGACGLQGIVTNWRIHTLCIYMTVNTAVEQLLAIVARIGSQKMVSGTLKQLGAPSLVL
>Ccri_T00000927001
VFLVGTGPGDPGLLTLKAVHLLRTAQVVLYDRLVSDLSFISQRSIEIAYHASLKRVVRLKGGDPAILGDELSYLGEKGIEGVVPGLTAASGAAASLGFPTTHQVSTLVVYMGLREATETLQAVAVQGATQRVVWGRVENLKSPVVII
>Ccri_T00003703001
LYVVSTPIGNVADLTYRAAAILHTASVIAAELLVGPLSCHVRSRIPLLTRLSADSVALVSAGTPCVGAQLVKAAVEAGMPVPVPGACAALAALVASALPLLFKIGTVVVYEAPHRVTDALRVCLAREVTEQFMRSSPAEARGETIVL
>Ccri_T00008650001
LHLIGLGLGDERDVTLRGMDLIRSAGVVYLEILVSPLEAYVEERAEILTNAQSPGAAFLVIGDPFGATTHTDLWRERGLKNVVHNASNAIAVTGLQGLCTTDKLHTLCIYMTVNQAIDQLLAVVARIGQQLIVYASLGTLGPPSLVI
>Cele_B0491_7_1
FYLIGLGLGDVEDITVKGLNIVKNCARVHLEILLDTLEFYVEQESAILNGADKEDVALLVVGDPFGATTHADLVRQQNIPKVIHNASNAVGCCGLQGIVTEWKIHTLCIYQKCSEAARQLLVVLARVGWQKIVYASMKDMGEPSLII
>Cfra_4047T1
LFLVGSGPGDPDLLTVAAHRHLTTADLVVSDRLIPQLQLVAQIELNCLEGVWKLRVVRLKNGDPFLGGEEVNYFRRFSNPAVVPGISSSLSAPLLAGIPTTHPNRTTVFLMSIGRSLRRLIAAIIEKASQRVFESTLEDIKPPVVVV
>Cfra_4555T1
LFLVGSGPGDPDLLTVAAYRHLTTADLVVSDRLIPQLCLVAQIELDCREGVFRQNVVRLKNGDPFLGGEEVNYFRRFHNPVVVPGISSCLSAPLLAGIPTTHPNRTTIFLMSIGRELEGLIAAIVEKASQRVFKSTLENIRPPVVIV
>Cfra_5164T1
IILAGAGPGDPELLTIAAMKALKEAELVVSDRLVHQLAFTAQDELECLEGLKAKRVVRLKIGDPFVGGEEVIWYRERGECKIIPGICSALAGPMEVGIPTTRSTRTIVILMGVGRELAMLVVSIVMSATMKSCAGTLSNIKAPVITI
>Cfra_5559T1
LYLVGLGLGDERDITVRGLEVVKKCKRVYLEILVDDLEFYVEQGADMLEGDVDDDIALLVVGDPFGATTHSDFMRHKGMGGVIHNASNAIGCCGLQGICTSWKIHTLCIYMTVNQCIEQLMCVLSKVGQQILKAGTMRELGEPSFVI
>Chsp_2442
FHLIGLGLADEEDITLKGLRAVQKCSAVYLEILVPALEAWVESEIPILERARHEDIAMLVVGDPFGATTHCDLLRELGVTHVVHNASNAIGCCGLQGIPSTWKVHTLAIYMSIRQAIGQLLAIVSRVGHQQVVTGTLEELGGPSLVL
>Chsp_3869
LYYVATPIGNLEDITLRAVRTLREVDVVATEGLIPKVAHHLASSVPLIELLEGASVAVVSAGTPGIGLALAAECARRSIPVPVPGACAAVAAISVSGFVSGFEMRAVVLYEAPHRDTGDL-VVVAREMTEEFHRGTIASARGEAVVI
>Cint_ENSCINP00000018685
FYLIGLGLGNPEDVTVKGLKAIKSADRVYLEILCGSLEFYVEQNSELLRDAKKQNVVFLVVGDPFGATTHSDLVREQEIPKVIHNASNAVGCCGLQGIVTTWKIHTLCIYMTSNLACQQLLCVLASVGSQKIVAAPLNQLGPVSLII
>Clim_g3543
LYFIGLGLGNEQDITVRGLEIVKSADKVFLEILRGELVLYVEQAATILDPAEGDTVAFLVVGDPYGATTHTDLARERKIKVNIHNASNAVAACGLQGQVTEWKIHTLCIFMTVTEALEQLLVIVARLGQQLIVSGTVSELGKPSLVI
>Clim_g430
IWLVGAGPGSPGLLTMAAREVLDRADLVLADKLIPKINTIAQNELEGLQALKQKTVVRLKGGDPFVGGEEIVFFREHGEAKVIAGVTSAFAAPLAANIPTTRAKRTLVFLMGIERDLQRLIAAVVQKATQQEVFGTLEDIISPAIIV
>Clim_g5610
LSLVGAGPGDPKLISVAAREALDKADLVIADKLVPELNTIAQDELEIQGGLEKLRVVRLKGGDPFVGGEEFIHFTTRGRVEVIPGISSALAAPLSAMIPTTRPKRTVVLLMGVASNIKTLLIGVIEKATQRTIIATLEDITSPTIVI
>Cmer_CMB055C
VYLVGAGPGAYELLTLRACSLLRTADVVLYDDLISEWNLNKQREIEMVHQAKNRSVLRLKCGDPSLLHEEVAALRESQIPVVVPGVSSCTAAPIAAGIFTSHAADTLVLLMVGRNAVARLLVATLQAAAQFLVTGELRTTTSP--IA
>Cmer_CMJ181C
LYFIGLGLGDERDITLRGLETVRSCDRVFLDLLTDGLELYIEENVSLLEPARTGNVAFLVVGDVFGATTHHDLVRQLGVERFIFNASTAVGVCGLQGLVTAWKLHTLFIFMTIADAAQQLLCILARVGQELMAVGTLKEFGPPSLVM
>Cmer_CMT518C
LYVVATPIGNLGDLSFRALAILRQADWIAAEKLISKVAHHWREQVPLLSELQERAVALVCAGTPLVGTQLVREAIQRNIPVSVPGPCAALAALTISALLGYFTIRPVILYEAPHRETHDLAICIARELTEEVYRGLLREARGECLVL
>Cmer_CMV039C
LSFIGAGPGHPDWLTLRAYHLLQQAQLVVYDALVSQLQLVHPTEIQLMNSYHQNHTVRLKGGDVSIFYEEILPIHEACIPEIVPGITTASGVCASLACATSMKLDTLVVYMPLANSLDGYLILLVQWCSQATLLGTISTIGPPLAII
>Cmil_SINCAMP00000020967
LYLVGLGLGDAQDISVKGLQAVRRCSRVYLEMLVGELEFYVEQETDILREAAVADVAFLVVGDPFGATTHSDLVRKAGIQHIIHNASNAVGCCGLQGIVTTWKIHTLCLYMSVMQAAEQLLCVLARVGAQKIAAGTLRQLGDPSLII
>Cneo_XP_568193
ILLIGSGPGHPGLLTMAAHTAL-TATLILSDKLVPALALIAQNEMEALEGAQRETVVRLKQGDPFVGGEEVLYFRQHGESTVIPGISSALAAPLMMGIPTTVKSRTLVMLMGVARQIEVLTIAVIERASQRVILSTLEKIRPPMMLV
>Cneo_XP_571439
FYVIGLGLSDEKDITVKGLEAVKNSARVYLEILVEELEFYVELEADILKDADKVDISFLVVGDPLGATTHSDLLRSRNIPSIIHNASTALGSTGLQGLPTTWRLHTLVIFMLLTESISQLPAILSRVGTQRLISGTLSELGGPSVVI
>Cowc_CAOG_04356
LYFIGLGLGDEKDITVRGLEAVRKCKRVFLEIL-PELELYVESNALILNNAHEDDVAFLVVGDPFGATTHTDMIRQRGIPSVIHNASNAIGCCGLQGICTTWKIHSLCIYMTVNQAVEQLLAALARVGQQRIISGTLEELGAPSLVL
>Cpar_10082Contig52972
LYVVSTPIGNLQDITLRALNVLKQVDAIAAERLIQ-----LRRRQP--RPASRSRTTSTTAGTPGIGAELAAVA-----------ASGLPL---------VFALRPFILYEAPHRSTEALELAQTR--LI------------DCCVL
>Cpar_18688Contig15671
----------------------------------------------------------------------------------------------------THAIETIVIYMGMHNEIAQLAVAVIRWGTQEELVADLGSVGAPIAVI
>Cpar_23194Contig38384
FYLIGLGLGDEKDITVKGLEAVRKCTRVYLEILVGELEYYIESSSEILANADKEDVALLVVGDPFGATTHTDIVRELKIPKAIHNASNAVGCCGLQGIVTTWKIHTLCIFMTVAQAAEQLLALMARVGTQRIV-------GCP----
>Cpar_28081Contig55617
-------------MTLKGKALLEAADCVLTDHLVSPLAMA--QDLWLVEKARQRRVVRLKGGDPFVGAEEMAVLVEAGVPEVVPG--------------------------------------------------------------
>Crei_XP_001692966
----------------------------------------------------------------------MSALDAAAIPELVPGVSSALAAPLFAGVPTSHAFPTLVVLMAGRNQIRRLQV-------------------------
>Crei_XP_001693738
LYVIPTPIGNLQDITLRAADTLRRVHLLLAEKLINEMSCHEKLRLSVLQRLEAEPVGLVSAGMPGIGAVVIAAAVAAGVNVALPGPCAFVTALVGSGLATVFSLGTLIMYAPPHGAVADCVCCVAREISEEYFR-------------
>Crei_XP_001694702
VFLVGTGPGDPGLLTLRAAQLMATADVVLYDRLVSDLQLVRQEEIELLAFAEAALVVRLKGGDPYVGGEEVGYLAAHGIRHCVPGITAAAGICAELGIPTTHEATTLIVYMGLSNKLSQLVAVAVERGTRRVVYGSVAELRTPLIMI
>Crei_XP_001702216
------------------------------------------------------------------ATTHTDLQRERGLTRVVHNASNAVGACGLSGIVTSWKIHTLCIYMSIKTAIEQLLAVIARLQAQQIVAGTLAQLGLPSLVL
>Crev_80093
LYIVGLGLADERDITVKGLEAVRASERVYLEILVEQLEFYVESSSEILRDADRVNVSFLVVGDPFGATTHTDLIREKGIPKTIHNASNAVGATGLQGIVTDWRIHTLCIYMSVNLAAEQLLAIVSRLGSQIIRAGTLAQMGKPSLVL
>Crev_80257
LVLVGAGVGDPELLTVRAHKELKQADIVLADKLIPELDIIAQEDLRGLEELAKRRVVRLKQGDPFVGGEEILFFRKHGEPDVVPGLTSAINGPGLCGIPTSAATRTLVILMAVKRRVELLRVAIVERAGQRTVRGTLSTINAPLIVA
>Csav_ENSCSAVP00000011057
FYLIGLGLGNPEDVTVKGLNAIKSAQRVYLEILCGELEYYVEQNSELLRDAKKSDVAFLVVGDPFGATTHSDLVREQDIPRVIHNASNAVGCCGLQGIVTTWKIHTLCIYMTSNLACSQLLCVLAAVGSQKIVAAPLKELGPTSLII
>Ctel_166705
LYFIGLGLGDAEDITLKGLKIVKNASRVYLEILVGDLELYVEQESEIMEGALSEDIAFLVVGDPFGATTHTDLLRERGIDKVIHNASNAIGCCGLQGIVTSWKIHTLCIYMTVNQAAEQLMCVVARVGSQAIKAGTLEEMGGPSMVI
>Cvar_EFN51184
VWLVGTGPGDPSLLTLKAVRLMQTADVVLYDRLVSELGMVSQEEIELGLFAGQASVLRLKGGDPYVGGEEVQYLEQRGVTRAVPGITAASGISAELGIPTTH-TTTLVVYMGLGTSLAQLQAVAVERGTQRAVYAPLGQLASPLIVI
>Cvar_EFN52147
LFIVGLGLADERDITVKGLDAVKQSERVYLELL-PELEFYVEMEAKILDGAQQKDVSFLVVGDPFGATTHTDLERSQGIPCIIHNASNAVGACGLQGIVTTWRIHTLCILMSINTALKQLLCVVARLGSQRIVAGSMQELGPPSLVI
>Cvar_EFN54442
-YIVSTPIGNLEDVTLRALRVLRTASLVLAEQLIHRESFHERQKEAVLRQLQQAAIALVCAGTPAIGADLVAAAAAANVRIPVPGPSAVLAAVVASGLPTCFKLATLVFYVSPHSAAEDAVCCLARELTEELWRGSLGEARGEVLLI
>Cvar_EFN58639
---------------VRATQLLQQAEVVVFDDLGAAVQYARQAEIAIVQHATARMVVRLKGGCPSVVHSEMAALQAAGVEEVCPGVSSALAAPLAAGFPTSHALDTLVLLMGGSSLVEQLQVAVVREAAQAAWRGTLGSILSPIIIV
>Ddis_XP_643259
LYIIGLGLGDEKDVTIKGFEAIKKSSKIYLELLTSELEFYVESGCEMLKESTENDVSFLVVGDPFGATTHTDLVRELSIPKVIHNASNAIGCCGLQGMVTTTRVHTLCIFMTVNQCIEQLLCILSRVGQQQIISGTMKELGAPSFII
>Dfas_3524
LYVVGLGLGDEKDITIKGLEAVKSSAKVYLELLTSEMEFYVESGCGMLEESKTMDVSFLVVGDPFGATTHTDLIRELNITKIVHNASNAVGCCGLQGMVTTYRVHTLCIFMTVNQCAEQLLCVMARVGQQQVITGTMKELGAPSFII
>Dmel_FBpp0083673
FYLIGLGLGDLKDITVKGLEIVKQCSRVYLEILCSEMQFYVEQGAEILAGAGESDVALLVVGDPFGATTHTDFIREKNIPKVIHNASNAVGCCGLQGIPDTWKIHTLCIFMTVAEAAHQLLCVLARVGQQQIAVGTLLEMGGPSLII
>Dpul_331033
LYLVGLGLGDPKDITVRGLEIVKSADEVYLEILVGELEFYVEQKASFIESARNSNIAFLVVGDPFGATTHTDLVREVGVPQVVHNTSNAVGCCGLQGIPTTWKIHTLCIFMSNQQAAEQLICVVARVGWQKISVCTLNEMGQPSLVI
>Dpur_3044
LYVIGLGLGDEKDVTIKGYEAIKKSNKVYLELLTSELEFYVESGCEMIEESREQDISFLVVGDPFGATTHTDLVREKGVPKVIHNASNAIGCCGLQGMVTSYRVHTLCIFMTVNQCIEQLLGILSRVGQQQIISGTFEELGEPSFII
>Drer_ENSDARP00000022829
LYLVGLGLGDAKDITVKGLEIIRKCSRVYLEILVGDLEYYVEQQAEILKGADVCDVAFLVVGDPFGATTHSDLVRNAGIQRVIHNASNAVGCCGLQGIVTTWKIHTLCIYMTVAQAAEQLLCVLARVGAQTIRSGTLRELGGPSLII
>Drer_ENSDARP00000108734
LYLVGLGLGDAKDITVKGLEIIRKCSRVYLEILVGDLEYYVEQQAEILKGADVCDVAFLVVGDPFGATTHSDLVRNAGIQRVIHNASNAVGCCGLQGIVTTWKIHTLCIYMTVAQAAEQLLCVLARVGAQTIRSGTLRELGGPSLII
>Drer_ENSDARP00000111794
LYLVGLGLGDAKDITVKGLEIIRKCSRVYLEILVGDLEYYVEQQAEILKGADVCDVAFLVVGDPFGATTHSDLVRNAGIQRVIHNASNAVGCCGLQGIVTTWKIHTLCIYMTVAQAAEQLLCVLARVGAQTIRSGTLRELEGPSLII
>Ecun_NP_586449
LYLVGFGLHSYKDITLRGLEAVKGSATVYLEIH--DFELIMEQTD-IVDESCRENVSLLVVGTPLFATTHSDIMREKGVDEVIHNASNVLGCCGLYGIPTRWNIHTLCIFMSVNEAVDQILIFVCRFGSEEIVYGKIGDLGDPSLIV
>Edis_493
LYIIGLGLYDEKDITVRGLEAVKSCDLVFLEILCDALEFYVETEAQILEPAKTKNVALLVVGDVYGATTHSDIFRKMGIEKVIHNASNAVGCSGLQGVCSHWKIHTLVIYMTINQCIEQLLVVMARVACQKIVYGKMKDLGAPCLLI
>Ehis_129_m00136
LYIIGLGLYDEKDITVRGLEAVKSCDLVFLEILCDALEFYVETEAQILEPAKTKNVALLVVGDVYGATTHSDIFRKMGIEKVIHNASNAIGCSGLQGVCSHWKIHTLVIYMTINQCIEQLLVVMARVACQKIVYGKMKDLGAPCLLI
>Ehux_213726
VYLVGVGPGDVELLTVKALRLMRDADLVLYDRLISPLSMVPQEEIRLHLYAHAKSVVRLKGGDPTVGGEELEYLEARGVPQIVPGITAASGIAAALRVPTTHYRQTLVVYMGLSTQFDGLLAVAVQDGTQRVVAAPLGGLASPLVVI
>Ehux_236620
LYLVGLGLNDEHDISLRGLEIVRRCEEVYLEVLVPALELYVESAIPVLERARTAEIALLVVGDPFGATTHCDVLRALGVQRVVHNASNAIGCCGVQGVPTSWKLHSLLIFMTVRQAVGQVLAIVARVGTQVCVHGTLGELGPPSLVL
>Ehux_246613
LYLVGLGLNDEHDISLRGLEIVRRCEEVYLEVLVPALELYVESAIPVLERARTAEIALLVVGDPFGATTHCDVLRALGVQRVVHNASNAIGCCGVQGVPTSWKLHSLLIFMTVRQAVGQVLAIVARVGTQVCVHGTLGELGPPSLVL
>Ehux_55801
VYIVGTPIGNLDDLTLRAARTLREVDVVASEVLAPKLSHHARAASAVVELARGATVAVVSAGTPGIGALLAAECAAAGVPVPVPGACAAIAALSISGFAAGFALRAAVLYESPHRATREL-CLAARELTEETARGTVSELRGETIVL
>Einv_4863
LYIIGLGLYDEKDITVRGLEAIKSCDKIFLEILCDTLEFYVESEAVILEPAKTEKVALLVVGDVFGATTHSDIFRKSGIEKVIHNASNAVGCSGLQGVCTNWRIHTLVIYMTINQCIDQLLVVLARVAAQKIVFGKMKDLGAPCLLI
>Einv_4969
LYIIGLGLYDEKDITVRGLEAIKSCDKIFLEILCDTLEFYVESEAVILEPAKTEKVALLVVGDVFGATTHSDIFRKSGIEKVIHNASNAVGCSGLQGVCTNWRIHTLVIYMTINQCIDQLLVVLARVAAQKIVFGKMKDLGAPCLLI
>Emit_4841
LTLVGLGLNDERDVTIRGLEEIRAADIVYLETLVDSLEFFVEGKAAMLEAATSKRVVCLVV------VGYA--CRVCCFERVVHFC--------LKGIPDGWKIHTLCIFMTVNVAIEQLLAFLARVGAQAIVSGTLEELGGPSLVL
>Emul_000439900
LYVIGLGLSTIEDISIAGLNAIQECDYVFLDIL--HISFCTEQDS-MISLAKGENVAFLVVGDPLCATTHTDLIRKERIPKVIHNSSTAVGCCGLQGIPTCGKIHTLCIFMLCSEAAYQILAILARVGSQAMLVTTMGVLGGPSLII
>Enut_2508
LYIIGLGLYDEKDITVRGLEAVKSCDLVFLEILCDALEFYVETEAQILEPAKTKNVALLVVGDVYGATTHSDIFRKMGIEKVIHNASNAIGCSGLQGVCSHWKIHTLVIYMTINQCIEQLLVVMARVACQKIVYGKMKDLGAPCLLI
>Esil_CBN74644
VYFVSTPIGNLEDITLRAMNILRTADVIAAESLVRRVSHHTKRRVPIVEAARGKSVAVVSAGTPGIGMELAAACAAEGLRVPVPGACAAVAAVSVAGFPSFFEIRTCIMYESPHRDTGGLLVVLARELTEDIFRGTLAEARGETVVL
>Esil_CBN77740
CSLVGSGPGDPDLLTVAGLRELQSADLVIADRLVSKLGLVAQREIRMREGLSAKHVVRLKIGDPFIGGEEVLVMRELGEPKVVPGISSVFSAPLLGGVPTTYPQKTAVFLMAIGRELADLVVAIIENASQRVIKGTVDTIKAPTIVV
>Esil_CBN79828
LYVIGLGLGDEKDITVRGLEAVRGSAKVVLEILVDTLEFYVESEASIYATAKDEDVSFLVVGDPLCATTHTDLIRELGVKEVIHNASGAVASCGLQGIPNNWKIHTLCIFMSVGTALEQLLCVLARLGQQQIVAGTMSELGEPSVII
>Falb_H696_03869T0
LHIIGLGLSDAKDITVRGLETVRKCTKVFLEILCPELEFYVEQGSEILDAAAAEEVAFLVVGDPFGATTHTDMVRERNIPHVIHNASNAIACCGLQGIPTTWRIHTLAIFMTVRQAAEQLLAIMSRVGAQVIVAAPLEKFGGPSLVL
>Fgra_CEF84265
LYLVGLGLSDETDITVKGLEVVKKASRVYLEILVESLEYYVESNSEILRNAQNEDVAFLVVGDPFGATTHTDLVRELEIPRTVPNASSGIGACGLQGMVTTWRIHTLVIYMTVGQCAQQMLAIAARVGGEKFVAGTLEELGPPSLVL
>Fgra_CEF85300
IILAGSGPGHPDLLTQATHKAIKSADLILADKLVPSLDLIAQEELEALAGVQEKTVLRLKQGDPYVGGEEVAYFRQHGGDSVLPGVTSALSAPLFAAIPTTTPSRTVVFLMALHRGLRELTCAVIERASQRVIRTTLEHVRPPLLVV
>Ggal_ENSGALP00000008387
LYLVGLGLGDAKDITVKGLEVVRRCRRVYLEVLVGELEFYVEQEASILKDADVCDVAFLVVGDPFGATTHSDLVRQLGIPQVIHNASNAVGCCGLQGIVTTWKIHTLCIYMSVNQAAEQLLCVLARVGAQKIASGTLYQMGGPSMIV
>Gint_1177
LYMIGLGFM--EDISVRALRAVRSCARVYLDII--EMEVLVEQDESIIADAVQHDVAFLVAGDVFCATTHTNLYKQQKVSVVMHNASTAVSCTGLEGIPTTWYYHTLVMYLLPNQAARQILVICCRVGTQQLESTTLGR-GKPALVL
>Glam_XP_001708065
LYMIGLGFM--EDISVRALRAVRSCTRVYLDVI--EMEVLVEQEEKIIADALQYNVAFLVAGDVFCATTHTNLYKQQKVSVVMHNASTAVSCTGLEGIPTTWYYHTLVMYLLPNQAARQILVVCCRVGTQFIELTTLGR-GKPALVV
>Gnip_3794
LYLVGLGLGSLDDVTVRGAKALDESSYLYLEVQLSNLEYPVESACDMLERAKNSVVSFLVVGDPFGATTHADLFREMGVEKIFHNTSNAVGTTGLQGIPDTWKIHTLAIFMTVNQAVEQILACVARVGCQVIRFGTLEELGRESVII
>Gpro_118574
LYLVGLGLADEKDITVKGLEAVRSSERVYLELLVGELEFYVESAAAILKDADHVNVSFLVVGDPYGATTHTDLVRERGIPQSIHNASNAVGVCGLQGIPTTWKIHTLCIFMTVNQAINQLLGVLARVGSAKIVVGTLGELGAPSLIV
>Gpro_33065
MMLVGAGPGDPSLLTLAAYGAIMGAEAVVCDRLIPA---VVQADLSSLHHLTLRRVVRLKGGDPFVGLEEALLYTRGNDPFVLPGVSSALAGPAAAGIPTTKAGRTVVVMMGVKEAVRGFVVALVEKATQRVLRGTLGDITNQVIVV
>Gsul_2655
IVFVGAGPGEKKWLTWAAVKELRKAQVVLYDHLVDKLKLCLQKDINLEHYYRRKYIIRLKGGDPGILAEEIDHIKSFG--RLVPGISSVFAAPLLAGIPTTHLLETLVFVMATRNEIQRLIAAVIYNAGQQEVFGTLKEWFQPTVVV
>Gsul_2733
LYLIGLGLGDEKDITIKGLEAVKKADLVFLEIL-DELSFYTE-GAEILSLAKTKNVAFLVVGDPFSATTHTDLVRKEGIQEVFHNASNAVGKCGLQGLVTSWKIHTLCIMMTISHAIQQLL--------KII---------------
>Gsul_5142
LYVVSTPIGNLADVSTRCLETLRKVDIIAAEKLIQ-FSLHSVERIPLLECFRQKAVALVCAGTPCIGHIVIEACHHNRIPYPVPGACALTTALSVCGFP-YFEIHVVALYEAPHRLTNDLLILVARELTEELHWSTVTSAKGETLIL
>Gthe_158589
LYLIGLGLSTEQDITVRGLQVVKRCKHVYLEILVESLEFYVESNSEMLLAARTAEVAFLVVGDVYGATTHTDIAREMGIREVIHNASNACGACGLQGLCTSWKIHTLCIFMTVNQALEQLECVLARVGQQCIASGPLEELGPPSLII
>Gthe_49003
LYLIGLGLSNEQDITVCGLQVVKRCKHVYLEILVESLEFYVESNSEMLLAARTAEVAFLVVGDVYGATTHTDIAREMGIREVIHNASNACGACGLQGLCT-----------------------------------------------
>Gthe_67488
LYVVATPIGNLNDMTVRAVNVLKQVDVIASERMI-PISHHRQGSVSIVNMARARSIAIVSAGTPAIGTEVVRACLQEGIREPIPGACAAVAAVSISGMAKGFRVSPMVLYEAPHRATEDL-VIVARELTEEVFAGKLREARGETLVI
>Gthe_87531
ITLVGAGPGDPDLLTLGALKAIHAADLVIADRLVSKLALIAQNEIRCAEGLVEKKIVRLKIGDPFVGGEEVLELRKFGEAKVIPGISSALAGPLAAGIPTTMPEQTCVFLMAVGRALDDLTVGIIERATERTIRGTIEDIRPPVIVV
>Hmag_XP_002154368
LYLIGLGLGDAKDITIKGLEIVQSAHKVFLEIIGGELEFYVEQGAEILDQAKINDVAFLVVGDPFGATTHTDLIRERNISKVIHNASNAVGCCGLQGIVQNWKIHTLCIFLTANEPLNQLLCVLARVGWQKIVFGTMNEVGPPSLII
>Hrob_169662
LFLIGLGLGNADDITVKGLKLLQQSSKIYLEILIGNLEVYVEQNAVILDEAEREDVSFLVVGDPFGATTHSDLLRERNIKQIVHNASNAVGCCGLQGIVEDWKIHTLCIFMTVNVAIEQILGVLARIGAQLIKYGSLEELGPKSLVI
>Hsap_ENSP00000359127
LYLIGLGLGDAKDITVKGLEVVRRCSRVYLEVLVGELEFYVEQEANILKDADISDVAFLVVGDPFGATTHSDLVRKLGIPRVIHNASNAVGCCGLQGIVTTWKVHTLCIYMSVNQAAQQLLCVLARVGAQKIAAGTLRQMGEPSLII
>Ihof_2561
LYVVGLGLGDEKDITVKGLEAVKKAERVYLEVLVDELEFYVEQAAEILHNADTVDVVLLVVGDPFGATTHSDFVRELNIPKVVHNASNAIGCCGLQGIVTEWKIHTLCIFMSINLALEQLLCVLARVGQQQVVAGSMGALGAPSLVI
>Ihof_5432
IILVGAGPGDPDLLTLAGHRALINADLVVCDRLIPQLDICAQTELNCLEGLNKLYVVRLKIGDPFLGGEEVLFYRSHGHPRIIPGISSALAAPLAANIPTTRSNCSTIILMGVGRAIDQLIVCFVENATERTMRATVETMKAPVIII
>Ihof_8447
ITLVGAGPGDPDLLTMAAHKAIQRATLIVADRLISKLGIIAQDELLCLEGLRQQVVVRLKNGDPFLGGEEVLFYRSHGNVKVIPGISSCLSAPLLAGIPTTMSNQTVIFLMAVGRWLKALIAAVVEKASQRTIWGTLANIKAPTLIV
>Imul_286
FYMIGLGLGDEKDITVKGLEIIKSCDEIYLEILVEELEFYCEEGIKILELSKIEKIAFLVVGDPFCATTHSDTYRELGIKEVIHNASNAIGSTGMQGIPTKWKIHTLCIYMSCQVAIEQILCVVARVGFQLIKAGTLEEFGGPSLVI
>Imul_4538
LTICPTPIGNLNDFTLNAYDNLLKADIIACEQLLEEISYHEDARLELIKLIKYFHIVLVSAGTPTIGYKIVDKCIKNYALEALPGPNSAILALSKSGFPSEYKIRSSIIFENVNRKTLSIEIFICFEMTEKNYRGEIREIKGETLII
>Isca_XP_002402579
LYLVGLGLGDVKDITLRGLEIVKKCSKVYLEVLAGSLEFYVEQGSEMLQAAKNEDVAFLVVGDPLGATTHSDLMRELGVQRLVHNASTAVGCCGLQGIVTSWKIHTLCIFMTASEAADQLLCILARVGTQQVVCASLRDMGGPSLIV
>Isca_XP_002414410
----------MGDLSLRGWQALELCDIIAAEPFIQPMAAHEAQAAQIIERLEQQRVALVSAGAPAVGARVVRSVREAGFQVPLPGASAVITALMGSGATSAFHWMPVLMFESPHRAARDMELTFARELSEQIHTVPLGQAQGEVLIL
>Kfla_2042
LYLVGTPIGNLEDISFRALRVLSLADVILAEKLIRPISFHEQSREGVLQKLRAKVVAVVSAGMPGIGMELVEACVGAKIPIPIPGPSAVITALVASGLPTLFSMPTQVMFVGPHKACADAACVVAREMTEEFYRGPLGEARGETLLI
>Kfla_2734
VYLVGTGPGDPDLLTVKALRLMQSADLVLYDRLVSALDMVTQDEIELLSFAEAATVLRLKGGDPLVGGEEMDFLEMKGIHQIVPGITAASGISASLGIPTTHFVTTLVVYMGLATALTRLVAVAVERGTQRTVFGELTQLVSPLIMI
>Kfla_5701
LYLIGLGLGDEKDISLRGLEAVKRCENVYLEIL-ESLELYVEQGVSILEQAKTMEVAFLVVGDPFGATTHSDLQRQLGVTKVIHNASNAIGACGLQGIPTTWKIHTLCIYMSVNTAVEQLLAVVARIGTQCIISGTLEELGPPSLVV
>Lbra_1435
LHVVSVPIGNLKDFSLRALEVLRGVDYIITTTLI-PIHYSCSSSRELVELLKGRSMALVTSGTPCIGAELVQEMQQSDIRTAVPGASAVMSALAVSGLTTGVTI-PCVFYEVPRRMVQDIAVYVTHELTESLHAGTAERLKGQVLVI
>Lbra_7670
FTLVGIGLGDASDITMKGMNAVKEADIVFLEFLNNELAIYVES--VVLDNAKVKKVVLLVVGDVFGATTHSDLIREQGIEKVVHNASNAVGCCGLQGLCTTWRLHTLVIYMSIKQAVEQILAVVARVGSQQVVAGTMKDLGAPSLVI
>Lcha_ENSLACP00000007033
LFLVGLGLGNAKDVTVRGLEVIKQSSRVYLEILVGELEFYVEQSAEILKDADVSDVAFLVVGDPFGATTHSDLVRKAGIPSIIHNASNAVGCCGLQGIVTTWKIHTLCIFMSVNQAAVQLLCVLARVGAQKIAAGTLQQMGGPTLII
>Lcom_77976
FYLVGLGLADVKDITVKGLEIVKAASRVYLEILVGDLEFYVEQLAELLSGAKESDVVLLVVGDPFGATTHTDLVRTAGIEGVVHNASNAVGCCGLQGIVTTWKIHTLCIFMTTQQAAEQLIAVVTRVGSQRIAVGTLQDLGEPSLVI
>Lcom_84462
-------------------------------VLCL--EFYVEQLAELLSGAKESDVVLLVVGDPFGATTHTDLVRTAGIEGVVHNASNAVGCCGLQGIVTTWKIHTLCIFMTTQQAAEQLIAVVTRVGSQRIAVGTLQDLGEPSLVI
>Lgig_213693
LYLVGLGLGDAKDITVKGLEVVKSANRVYLEILVGDLEFYVEQDSEILDGADIEDVALLVVGDPLGATTHTDLIREKKIPKVIHNASNAIGCCGLQGIVENWKIHTLCIFMTVNQASKQLLCVVARVGSQQIVTSTLEKMGGPSLVI
>Linf_5214
FTLVGVGLGDASDVTVKGMNAVKEADVVFLEFLSNELAIYVES--AVLDDAKVKKVVLLVVGDVFGATTHSDLIRRQGIEKVVHNASNAVGCCGLQGLCTTWRLHTLVIYMTIRQAVEQILAVLARVGSQQVVAGTMKDLGAPSLVI
>Linf_6381
LHVVSVPIGNLKDFSLRALDVLRGVDYIITTTLI-PIHYSRSTSRELVELLKGRSMALVTSGTPCIGGELVQELQKSGIRTAVPGASALMSALAISGLTTGVTI-PCVFYEVPRRMVQDIAVYVTHELTESLHADTAERLKGQVLVI
>Lmaj_XP_001685147
FTLVGVGLGDASDVTVKGMNAVKEADVVFLEFLSNELAIYVES--AVLDDAKVKKVVLLVVGDVFGATTHSDLIRRQGIEKIVHNASNAVGCCGLQGLCTTWRLHTLVIYMTIRQAIEQILAVLARVGSQQVVAGTMKDLGAPSLVI
>Lmaj_XP_003722729
LHVVSVPIGNLKDFSLRALDVLRGVDYIITTTLI-PIHYSRSTSRELVELLKGRSMALVTSGTPCIGGELVQELQKSGIRTAVPGASALMSALAISGLTTGVTI-PCVFYEVPYRMVQDIAVYVTHELTESLHADTAERLKGQVLVI
>Lpyr_3037
LHVVSIPIGNLKDFTLRSLDVLRGVDYIITTTLI-PIHYSRTATRELVELLKGRSMAFVTSGTPCVGGELVQEMQRSGVRTAVPGASAVMSALAASGLTTGVSV-PCVFYEVPRRLVQDIAVYVMHELTESVHADTAERLKGQVLVV
>Lpyr_3662
FTLVGLGLGDASDITLKGMNAVKEADIVYLEFLSNELSAYVES--VVLDDAKEKKVVLLVVGDVFGATTHSDLIREQGIEKAIHNASNAVGCCGLQGLCTTWRLHTLVIYMTIKQALEQLLAVVARVGSQKIVAGSMKELGEPSLVI
>Lsey_3268
LHVVSIPIGNLKDFTLRALDVLRGVDYIITTTLI-PIHYSRTATRELVELLKGRSMAFVTSGTPCVGGELVQEMQRSGIRTAVPGASAVMGALAVSGLTSGVSV-PCVFYEVPRRLVQDIAVYVTHELTESLHADTAERLKGQVLVV
>Lsey_441
FTLVGLGLGDASDITLKGMSAVKDADIVFLEFLSNELTIYVES--VVLDNAKEKKVVLLVVGDVFGATTHSDLIREQGIERVVHNASNAVGCCGLQGLCTTWRLHTLVIYMTIKQALEQLLAVVARVGSQKIVAGSMKELGEPSLVI
>Mbre_XP_001742170
VYLVGAGPGAADLLTLRAARLLATADVVVSDALIGPLAGVKQTDITLVEQAQQRTVVRLKGGDPLLVAEEMRALDAAGVAEIVPGITSPFAAAAEVGIPTTHALDTVAIVMATRTAIDGLVVCIVRNTTGAIYTGTLDRVLSPVLIV
>Mbre_XP_001745780
ITLVGAGVGNPDHLTLGALRELQTADLVVADQLLPPLALAAQEEIDCLAGLRAQRVVRLKGGDPFVGAEEVLRFRQHGEARVLPGISSCIAGPGLAGIPTTHPYRTFVFLMGVSQRLNILTMAIVERASQRVLRTTLDQVTSPVLIL
>Mbre_XP_001748419
FYLIGLGLSDEKDITARGLEIVKRCDEVFLEILVNDLEFYVEQQCERLLPAKEKDIALLVVGDPFAATTHTDLVRSLGVPQAVHNASNAIGCCGLQGIVTQWKMHTLCIYMTVNQCAKQLLAVVARVGCQRIVFGTLSELGPPSLVV
>Mcir_Mucci2_154075
IVLVGSGTGDPELLTLAAHRAIEEADLVLADKIVPAVALVAQEEFEALKAIKQKKVVRLKQGDPYLGGEEVLFFRKHNVPRVIPGISSTVAAGLLAGIPTTTKHRTDVFLMAIHRALQDLMCAIVERASQRVIWSQLSNIRPPLLII
>Mcir_Mucci2_164544
ITLIGGGPGDPELITVKAKRLLEEADLVISDRLIPSLDLVAQEELQCLDGLKKLHVVRLKIGDPLLGGEEIIWFRERGEPELVAGISSAFSAPMAAMIPTTRSTQTLVVLMAVGRELSMLLICWIENANERIVFGSVDAMKAPVLVV
>Mcir_Mucci2_171142
LYVVGLGLGDEKDITVAGLEAVKGSERIYLEILVGELEYYVESDSTILANADKVDVSFLVVGDPYGATTHTDLVREMNIPKVIHNASNAIGACGLQGIVTTWRVHTLCIYMTVNQAVEQLLAICARIGTQKIVAGTLEELGGPSLVL
>Mdap_1999
LFLVGLGLGTEKDITLRGLEAIQSSSLILLELITSELSQYIESSNNFLHVAKKENVALLVVGDPLFATTHTDLLRRASIAQVIHNASNAVGSTGISGVPTNWKLHTLLIFMSIRVAIEQLFAVIARAGHQLIASGTLTQLGAPALVI
>Mgut_mgv1a008675m
LYLVGTPIGNLEDITLRALRVLKSADVILSEKLIKPLSYHESQREQVLNRLQDEIVALISAGMPGIGSDLAKVCVEKHIPIPVPGPSALVAALSASGLPTVFVSTTQVFFVPPHKQFEEASCVVAREITEEFWRGTIVEAKGETLLI
>Mgut_mgv1a011403m
VFLVGTGPGDPELLTIKAMRVIENADLLLYDRLVSNLDLVTQEEIELLSFAEAANVVRLKGGDPLVGGEEMDFLQQQGIEKVIPGITAASGIAAELGIPTTHFVSTLVVYMGLSTSLSKLMTAAIERGTQRIVFAELKDLVSPLIVI
>Mgut_mgv1a011606m
LYVIGLGLGDEKDITLRGLESIKKCSKVYMELLDGSLEVYVEEKSDMLLEAQVSDVAFLVVGDPFGATTHSDLVRKLGVVKVVHNASNAIGVCGLQGIPTTWKIHTLCIFMTVNTAIEQLLCVLARIGCQVIVAGSMKQLGPPCLVI
>Mlei_ML038035a
LYLIGLGLGDVTDITVKGLETVRKCEKVFLELLSEDLEYYVESQSLILDPAAAQDVAFLVVGDPLGATTHTDIIREKGISRVIHNASNAVASTGLQGICKNWKIHVLCIFMSVNTAVEQILCVIARLGTQVIKSGTLKRIGKPSLCI
>Mmus_ENSMUSP00000043730
LYLIGLGLGDAKDITVKGLEVVRRCSRVYLEVLVGELEFYVEQEANIFKDADVSDVAFLVVGDPFGATTHSDLIRKLGIPQVIHNASNAVGCCGLQGIVTTWKVHTLCIYMSVNQAAQQLLCVLARVGAQKIAAGTLQQMGEPSLVI
>Mmus_ENSMUSP00000102114
LYLIGLGLGDAKDITVKGLEVVRRCSRVYLEVLVGELEFYVEQEANIFKDADVSDVAFLVVGDPFGATTHSDLIRKLGIPQVIHNASNAVGCCGLQPVL--------------------------------------------KLIL
>Mmus_ENSMUSP00000139249
LYLIGLGLGDAKDITVKGLEVVRRCSRVYLEVLVGELEFYVEQEANIFKDADVSDVAFLVVGDPFGATTHSDLIRKLGIPQVIHNASNAVGCCGLQGIVTTWKVHTLCI--------------------------------------
>Mosp_12479
LYLIGLGLGDAKDITVRGLEIVKRAHKVYLEILTRE-ELYIEQKCAMLDEALTHEIAVLVVGDVFCATTHCDLNRQKNVQVSIHNAGTAVGCCGLSGIPTKWRMHTLCIFMTVNQAIQQLLCILARVGCQRIVAGKASDLGGPSLIV
>Mpol_12506
LYLVGTPIGNLEDITLRALRVLKSASMILAERLIKPMSYHEIARRDVLERLRREVVALISAGMPGIGSDIVRACVEVNVDFPIPGPSAVITALVASGLST-----------------------VAREMTEEFWRGSLEEARGETFIV
>Mpol_7351
VFLVGTGPGDPELLTVKALRLMQSADLVLYDRLVSTLDLVTQEEIELLNFAEAATVVRLKGGDPLVGGEEMDFLQDQGIRQVVPGITAASGIAAELGIPTTHYVSTLVIYMGLATGLAKLLAAAIERGTQRTVFATLGNLVSPLIFI
>Mpol_7909
LYIVGLGLGDERDITLRGLDAVQKCEKVYLELLSATLELYVEQMARILDEAQTSDVAFLVVGDPFGATTHSDLVRSMGVKEVIHNASNAVGACGLQGIPTTWKIHTLCIYMSVNTAVEQLLTVLARLGQQLIVAGPLKQLGAPSLII
>Mpus_Micpu161739
------------------------CDVLVYDDLSERLAEAKQPDIALVDKCVAKRVVRLKGGCPSTVHSERAALRKRGCAELVPGVSSALAAPLSAGIPTSHAFDTCVFLMVGKSVVERLAAAVIKNGREEVFRGTLGTMLSPVLVV
>Mpus_Micpu187632
IIVVGLGPGNPAQITLEAWSALTADGALVH-RTAKHLSLPVYPTIKLIDRAVERAIVYAVPGDPCVSVNILRAAPARGVSRLIPGVSAAVQADLLPS--YAC--DILTAYIPAESDVVKKRWSALRAAAAEVRVDALGKLAMRVVTG
>Mpus_Micpu21165
LYLVGTPIGNLEDITLRALRVLRTADVVLAERLVAATSYHERSRRDVMDRLRRGAVALVSAGTPAVGGDLAAACAAEGIRVPIPGPCAPAAAVIAAGLGTAFELGTTVFFVPPHKATEDAVVAPAVHLSEEFWRGTLADARGETLVV
>Mpus_Micpu22456
LYVVGLGLGDEKDITVNGLEAVKRCDKVYLEILVPDLELYVEQGIGMLNEALEMDVAFLVVGDAFAATTHSDLVRGLGCKKHIYNASNAVAGCGLQGIVTTWRIHTLLIFMSCATCARQLMCVVARMGQEVIKSCTLKEMGGPSMVL
>Mpus_Micpu22906
VYLIGTGPGDPGLLTLKAFHLMQTADVVLYDRLVAPLDMVTQDEIALLGFAEVATVVRLKGGDPLVGGEEMEALMARGHASIVPGVTAAAGVGSELGIPTTHDFTTLVVYMGLGTSLGKLIAVAVERGTERRVFSALGELKSPLIII
>Mver_02400
LYVIGLGLSDERDITVKGLDAVKSCERIYLEILVEELEFYVESDSTILDNAQNVNVAFLVVGDPFGATTHTDLVRELNIPQTIHNASNAIGACGLQGMVTTWRVHTLVIFMTVNCCLEQMLAICVRLGTQLMIAGTMAQLGEPSLVI
>Mver_05860
LILVGAGPGDPELLTRKAARLLAEADLVVADRLIPMVDLAIQNQLECLQGLREKTVVRLKQGDPYIGAEEILYFREHGDAEVVPGVSSALSAPLAAGVPTTQAKRTVVVLMGVGKEIEKMQVVIVENAHERTMDATLATLVPPVFVI
>Mver_09214
IKLIGAGPGDPDLLTMAAYKAITGADIVLADKLVSKLSLIGQAELQAATALSLQKVVRLKQGDPFIGGEEYLHFKSLGEPTIVPGLSSSIAGPLLANIPTTTHNRTTVFLMAMHRALDDLLVAVVERASQRCIRATLETVRPPILIV
>Mvib_comp4545_c0_seq1_m2486
LYVIGLGLGDEKDITVKGLEAVRSCERIFLEIL-PELEFYVESGCEIMAGAETENVAFLVVGDPFGATTHTDFVRERNITEVIHNASNAVGCCGLQGIVTSWKIHTLCIYMTINTALEQLLCAVARVGNQTIRAGTMEQLGAP----
>Ncan_3127
LIIVGLGLSDERDITVKGLEEVKNADFVYLEVLVGQLEFFVEQGSEMLDRALSSNVAFLVVGDPFCATTHADLYRRKNVTKVVHNASNAIGSCGLQGIPESWKIHTLCIFMSVQTAIRQLLAFLARIGAQQITSGTLEALGPPSLVI
>Ncra_550NCU00602
IFLAGSGPGHPDLLTRATYKAIQSADLILADKLVPSLDMIAQEELEALEGVRAKTVLRLKQGDPFIGGEEVAFFREHGGDVVLPGITSSLSAPLFAGIPTTTGSRTVVFLMALHRGLKELTCAVIERATQRVMRTTLRYVRPPLLVV
>Ncra_6406NCU07266
LYLVGLGLSDETDITVKGLEVVKKAERVYLEILVDALEYYVESNSEILRDADKVDVAFCVVGDPFGATTHTDLVRELGIQRTVPNASSGIGAAGLQGMVLNWRIHTLVIYMTVGTCAQQMLAICARVGGEKFVSGTLKELGPPSLIL
>Ngad_2678
LFVVGLGLGDEDDITVRGLKAVQRSEVIFLEVLTPELEVFVESEARIYMPAKETDVCFLVVGDPLCATTHTDIIRAEGIREVVHNTSGAVASCGLQGIPEEWKIHTLCIFMTVNVAIGQLLAVLARLGQQMIVSGTLGELGKPSLVI
>Ngad_7772
IYFVSTPLGNLGDITLRALDVLRGVDLIASELLLKPVSHHIQSRVPLIRRAQERSIAVVSAGTPGVGSELAAACWTAGVPVPVPGACAAVAAISVAGFPSIFKARPCILYESPNRRTTEL-VLVARELTEDLYRGTLTEARGETLVL
>Ngad_9958
ITLVGAGPGDPDLLTLAAIRAMATADLVVADRLIPPLKLVAQKEIQVRDGMAAQHVVRLKIGDPFLGGEEVLEFRKLGDPEIIPGVSSAFAAPLLAAIPTTFANQTAVFLMAVGRELRQLTVAIVEQASQRTVVATLDKITAPVVVV
>Ngru_XP_002681610
LYIIATPIGNLNDISERAKFVLSQSNMIACEKLLSPISFVNASEVSILNRLTSSVVSVVSCGSPCIGWILVKNWHELGVPYSVPGPSSIIAALSISGFNSDFELRCVVFFENPNRQTADCVIALCFELTERIQKGKLSTIKGETIII
>Nk52_10066
VFLVGAGPGDPELLTMKAHNLLKSVDVVLTDKLVSKLELIAQTELEGLGFVKAKDVVRLKNGDPFVGGEEILFYREHGEPEVVPGISSSLAAPLTANIPTTRSNRTLVLLMGIERELEKLQVACVQKACERVVVGTLDNIVSPTIIV
>Nk52_3514
LYLIGLGLGDEKDITVRGLELVKSAERVYLEILCGELEFYVESDSSILKDAGLVDVCFLVVGDPYGATTHSDLVRELEIPESVHNASNAIGVCGLQGIVTSWKIHTLCIYMSVNTALEQLLCCMARIGQQTIISGSAQELGKPSLVI
>Nlon_comp14430_c0_seq1_m.20810
LYFIGLGLFDAEDISLRGFQAISQCSRVYLEILVDELEKYVESNAEILRDADKENVAFLVVGDPFCATTHHDLYR-RGIPRKIHNASNAVGATGLQGMVTSW---------------------------------------------
>Nlon_comp23210_c0_seq1_m.58445
ISLIGAGPGDIELITLKGIKAIESADVILYDALANELAYATQEQIYLVQLALDGHVVRLKGGDPFVGFEEIEYVRSFNIPEVISGVTSAIAAPASVGIPTTTLAATVVVLMGMSKQIEIFTVAIVQNGTAKYLVGTIEDISNPVIII
>Nlon_comp33263_c0_seq1_m.64844
---------------------------------------------------------------------------------------AAMGAAAQLGLPTTHPLTTLALYMGRDREIDSLMAALVSNAT----IGDLAAA-APLILV
>Npar_EIJ88061
LTLLGLGL-EPTDISLKGLELAKKADAVYLEIV--TIEVIIEGSDGIIKEALDKDIVLLVVGTPLFATTHTELLRELKIGNVLHNASSAMGCCGFNGIPINWNIHTLCIFMTINEAISQIEIVIERLGQERFAYGTLSELGPPSIII
>Nspp_Unigene18921_53911
VVLVGAGPGDPGLLTLKALRALNEADVILHDRLVSDMGLATQARIKMVEHARARRVVRLKGGDAFIGGEELEYLRAHGVREVVPGITAALACAAYAGIPTTH---------------------------------------------
>Nspp_Unigene18922_53916
------------------------------------------------------------------------------------------------------ALQTLAFYMGVGQLLNRLLFALIENGSQRVLSGTLERLQSPLLIV
>Nspp_Unigene5324_16336
---------------------IRAASRIYLEVLTEALELYVETQAEILRGAETESVAFLVVGDPFGATTHTDLVRQLGVPRTIHNASNAVGSCGLQGVPTTWKIHTLCI--------------------------------------
>Nspp_Unigene9669_29545
IALVGAGPGDPELLTRRAHRLLLEADVVIADKLLPHLDLVAQDETDALQALREKFVVRLKGGDPFVGGEEIVFFRKHGEPEVVPGVSSALAAPAAALVPTTHPTRTCVFLMASDRDLTILIAAVVEKATQRCLRATLATLTSPTVIV
>Ntab_2493
VYLVGTGPGDPELLTLKALRVIQNADLLLYDRLVSNLDLVTQEEIELLSFAEAANVVRLKGGDPLVGGEEMDFLQQQGIQKVIPGITAASGISAELGIPTTHFVCTLVVYMGLSTSLSKLIAVAIERGTQRMVFAELKNLVSPLIII
>Nvec_XP_001617771
ITLVGAGVGNPDHLTLGALRELQTADLVVADQLLPPLALAAQEEIDCLAGLRAQRVVRLKGGDPFVGAEEVLRFRQHGEARVLPGISSCIAGPGLAGIPTTHPYRTFVFLMGVSQRLNILTMAIVERASQRVLRTTLDQVTSPVLIL
>Nvec_XP_001637152
LYLIGLGLGDAKDITVKGLEVVKKAKKVFLEILVNELELYVEQQSIILENAKTEDIAFLVVGDPFGATTHTDLVRQENIPKVFHNASNAIGCCGLQGICTSWKIHSLCIYMSVSTAVQQLLAVLARIGSQQIICGPMKSLGGPSLVI
>Ocar_g9334_t1
LYLIGLGLGDAEDITVKGLKVIQRAERVYLEILVGELEFYVEQES---ADAATEDIAFLVVGDPFGATTHSDLVRQQSVPRVIHNASNAVGCCGLQGFVTTWKIHTLCI--------------------------------------
>Odio_GSOIDT00007068001
FYFIGLGLSNPEDISVRGLRLVQGAKRVYLEILASEIETYVEQESIMLENADKEDVCFLVVGDVFAATTHSDLVREKNVPEVLHNASTAVGCCGLQGFCDSWKIHTLCIYMKTHEAAQQLLCVIARVGAQKMASGTLEELGAPCFIV
>Opar_2252
LYLIGLGLSHATDITVRGLEVVKRCKRVYLEILADELEFYVESGSQILDNAQEDDIAFLVVGDVFGATTHTDLVRELGIKEAIHNASNAVGACGLQGIVTNWKIHTLLIYMSVATCCQQLLCVVSRLGSQSFKAATLQELGEPSVVM
>Opar_4342
ISLVGSGPGSLSMLTVGALHEIYNADLILADKLVPQIDIIAQQELNGIENLQRKHIVRLKQGDPYIGGEEYNFFASHGKPVVMPGLTSALVAPVVATVPTTTSNRTVVFLMSLGKDIPLLYVCVVERASQRLIRTRLGDLRPPLLVT
>Otau_XP_003079489
VQLIGAGPGGADSLTLGAAKALARCDVVVHDDLSSSLALATQKDIALVELGKSKTVVRLKGGCPSTVSEEIKALRDAGVSAMLPGVSSALSAPLSVGIPTGHAFDTCVFLMVGRTLVEALQCCVIRNGMERSWFGSLCDILSPVLIV
>Otau_XP_003082834
VCIVGCGPGDPGLLTLRAFQLMRRADVVLYDRLVSNLNLVTQEEIALSAFAERALILRLKGGDPLVGGEEFEFLREKNVREVVPGITAASGVGSELGIPTTHDFTTLVVYMGLGTRLEKLIAVAVERGTERRVFSSIEHLVSPLIII
>Otau_XP_003082866
LYLVAAPIGNLEDVTIRALRTLRDADAILAENLIAPVSYHEARRRETLRRLASGALALVSAGMPTVGADLARAAAEIGVRVPVPGPSAVLAALAGGGLPTIFSFATLIMFVPPHKGTEDAVCAVCRELTEEFWRGTLDEARGETLLI
>Otri_15614
LIIVPTPIGNLGDLSLRQYEALTQSDIIACEKMIESLSFYQEKRIPLIRAMKLLKVALVSAGTPTIGYKFLRDAKKQGISEALPGPCAATTALSASGFPSYYEIKTTCIYESPNRKTYAVQVYIGIELTERHLRDPVQKVKGETMVL
>Otri_6131
LYMIGLGLSDERDITVKGLDAVKSSSHIFLEILISPLEFFVESGCEMINLAKTETVSFLVVGDPFCATTHSDLYREEGVKEVIHNASSAVGCCGLMGLPSIWKIHTLVIYMRTHQAAAQMLCMLVRVGTQKVVSGTLKQFGEPSFIV
>Pbif_14171
LYLVGLGLADEKDITVKGLEAVKKCKRVYLEILVEELEYYVEQGSEMLKNAKNEDVALLVVGDPFGATTHTDFVREQNIPEVIHNASNAIGACGLQGIVTTWKIHTLCI--------------------------------------
>Pbif_17505
LYLVGLGLADEKDITVKGLEAVKKCKRVYLEILVEELEYYVEQGSEMLKNAKNEDVALLVVGDPFGATTHTDFVREQNIPEVIHNASNAIGACGLQGIVTTWKIHTLCIYMTVNQAVEQLLGIVARIGAQNIVSGTLEELGGPSLVL
>Pbif_20623
LYLVGLGLADEKDITVKGLEAVKKCKRVYLEILVEELEYYVEQGSEMLKNAKNEDVALLVVGDPFGATTHTDFVREQNIPEVIHNASNAIGACGLQGIVTTWKIHTLCIYMTVNQAVEQLLGIVARIGAQNIVSGTLEELGGPSLVL
>Pbif_26883
LYLVGLGLADEKDITVKGLEAVKKCKRVYLEILVEELEYYVEQGSEMLKNAKNEDVALLVVGDPFGATTHTDFVREQNIPEVIHNASNAIGACGLQGIVTTWKIHTLCIYMTVNQAVEQLLGIVARIGAQNIVSGTLEELGGPSLVL
>Pbif_30650
-------------VGKRKGKHLKQQ-----------------EEIDLVGYAKTEVVVRLKGGTPF----------------------------------FAF--SSTTVFMLP---SRTIT--------ID------------VF--
>Pbla_Phybl2_11683
IALIGAGPGDPELITVKAKRCLLEADLVVSDRLIPQLDLVAQEELECLEGLKKQRVVRLKIGDPLLGGEEILWFRERGEPVMVPGISSAFSAPMAAMIPTTRSTRMLVVLMAVGRELQMLLICWVENANERVVLGILETMKAPVLIV
>Pbla_Phybl2_131104
LYIVGLGLSDETDITVKGLQAVKGSERIYLEILVGELEYYVETESAILANADKINVSFLVVGDPYGATTHTDLVREMNIPQVIHNASNAVGACGLQGIVTTWRIHTLCIYMTVNQAVEQLLAICARIGTEQIVAGSLSELGGPSLVL
>Pbla_Phybl2_178202
IVLVGAGPGDPDLLTMSAHNAIKTADLVLADKIVPAVALVAQEEFDALAAMKQKKVVRLKQGDPFLGGEEVLFFRKHGIAQLIPGISSSVAAPLLAGIPTTTPHRTDVFLMAIHRALQDLICAIVERASQRVVWGVLGNIRPPLLIV
>Pbra_5138
LYIIGLGLADEEDISVKGLKAVRACSRVYLEILVGDLEFYVESQSAILENADVEDVAFLVVGDPFAATTHVDFLRERNVVKTIHNASNAIGACGLQGIPRNWKIHTLCIFMTVNEALSQIVCIVARLGAQMIVAGTIDQLGAPCLVI
>Pema_ENSPMAP00000007982
LYLVGLGLGDAKDITVKGLEIVRQCRTVYLEILVGELEFYVEMDTRILQEARDADVALLVVGDPFGATTHSDLVRREGVPRVVHNAS------------------------------------------------------------
>Pesp_731
LHVVATPIGNIKDFSIRALDILKNVDYIACYLLM-PVQIPAQATN-LIGILSAHSMALVSAGSPMFTGILVHAVERAKYRTCVPGPCSIVAALCVSGLDFIYDAGVTVMFDTPERFTKEIAVSIVHEVTEAVHCQEALTLFGEVVCV
>Pesp_828
LHLIGTGLGDETDLTLRGIELIRQSDAVFLEIPAGELQITVEDATLVLSKVKK--VSLLVVGDPFSATTHSDLYRAEGVDTVVHNASNAIGVTGLQGLCTNWVLHTLIIYMSVHEGIAQVDMIVSRLGSQQILHGDIRSMGEPSLVL
>Pfal_Q8IJV5_Q8IJV5
LYIIGLGLGDEKDITIKGKELIEKSDVVYLEILVSET---AEENCKILDEAKNKKVSFLVVGDPLCATTHHDIIRKKNIDEIIHNTSSAIGECGMQGIPENYKIHTLCIFMTINDSIEQLLGIIIQIGTQQIISGTLKDINKPSLII
>Pgem_Unigene3062_Pirum_gemmatam2093
LYFIGLGLSDEKDITVRGLEAVKSCERVYLEILVGELEFYVEQDSSILANADNVDIAFLVVGDPYGATTHSDLFREKNIDKVIHNASNAIGCTGLQGMVDTWKIHTLCIYMSINQCIEQLLCVVARIGAQTIVSGTMEELGEPSFVI
>Phal_13208
VYLVGAGPGDPELLTLKARRLLASASVVVVDDFVGVHTLIKQMDITLVDYCRAHLVVRLKCGDPMVVHSEICALVRANCTEVVPGLSSALAVPAIVNIPTSHSLDTIVILMGSRTVIDTLMVALIHAGAQLVLLGTLDDILSPVIVI
>Phsp_CCW65616
FSMVGLGLGDASDITLKGLETVKRADIVFLEFLSNELSLYVES--EVLEEANRKKVVLLVVGDVFGATTHSDLVREKAIPNVVHNASNAVGCCGLQGLCTTWRLHTLLIYMTIKQAIEQVLAVLARIGSQQVVAGTMKELGAPSLVI
>Pinf_XP_002896337
MLLVGAGPGDPELLTLKAYRALQQADLVLADRLVPTLKIAAQAELAGLEALAQKRVVRLKNGDPFMGGEEAVIYSEAGDVEVIPGISSSLSAPGSAGIPTTHDHRTTIFLMAIGRGLKALQAAVIHAATACTVRSTLSEIDPPTLVL
>Pinf_XP_002901380
LYVVGLGLGDEQDVTLRGLNAIKKSKKVFLEVLVEELGFYVETGAQIFADAKDDDVAFLVVGDPLCATTHSDLIRELDIKEVIHNASGAAGSCGLQGIPREWKIHTLCIFMSVNQAIEQLICVMARLGQQTIIAGTMEELGAPCLAI
>Pinf_XP_002998208
VYLVGAGPGDSELLTLKARRLLASATVVVVDDLVGPYALIKQVDIDLVDKCRAHIVVRLKGGDPMVVHSEIRTLIRAECREVIPGISSALAVPAIANIPTSHTLETIVLLMATRTNIDSLIVALIHSGTQVLLLGTLQDIYSPIIVI
>Pisp_19787
FYVVGLGLSDEYDITLKGLEAVKSCERIYLEILVDELELYVESDSTILKDADKVNVAFLVVGDPFGATTHTDLVRSQNIEKTIHNASNAIGCCGLQGIVTTWKIHTLCIYMTINQCVEQLLGVLARVGCQQIVAGTLEELGKPSFVI
>Pmar_XP_002768966
LTFIGLGLGDPKDISLKGLEALREADYVYLEILQKDLRAYVEGGCEMLQRATENNVCFCVVGDALCATTHTDLFRARNIESVVHNASNAIACCGLH---------------------------------------------------
>Pmar_XP_002769764
LTFIGLGLGDPKDITLKGLEALREADYVYLEILQKDLRAYVEGGCEMLGRATENNVCFCVVGDALCATTHTDLFRAKGIESVVHNASNAIACCGLHGICDSWKIHTLCIFMSVQTALEQLMVVVARVDCQSIVFGRAEDVGGPSLVV
>Pmar_XP_002772571
LTFIGLGLGDPKDITLKGLEALREADYVYLEILQKDLRAYVEGGCEMLQRATENNVCFCVVGDALCATTHTDLFRARNIESVVHNASNAIACCGLH---------------------------------------------------
>Pmar_XP_002774748
---------------------------------------YVEGGCEMLQRATENNVCFCVVGDALCATTHTDLFRARNIESVVHNASNAIACCGLHGICDSWKIHTLCIFMSVQTALEQLMVVVARVGCQSIVFGRAEDVGGPSLVI
>Pmar_XP_002787448
LTFIGLGLGDPKDITLKGLEALREADYVYLEILQKDLRAYVEGGCEMLGRATENNVCFCVVGDALCATTHTDLFRAKGIESVVHNASNAIACCGLHGICDSWKIHTLCIFMSVQTALEQLMVVVARVGCQSIVFGRAEDVGGPSLVV
>Ppal_EFA83547_1
LYVIGLGLGDEKDITIKGLEAIKSSDKVYLELLTSDMKYYVESGCEMLEESRTMSVSFLVVGDPFGATTHTDLVRERSIPQVIHNASNAIGCCGLQGMVTTSRIHTLVIFMTINQCIEQLLCVLARVGQQQITSGTMEELGAPSFVI
>Ppat_XP_001753735
LYLVATPIGNLEDMTFRAVRVLKSAEVILAERLITPMSYHEFARRDIIQRLKLGILALISAGMPGIGTELVKACVESNVRHPVPGASAVITALVASGLPTVFSAATQIFYVSPHKKTDDCVCVVAREMTEEFWRGTLQQARGETLVI
>Ppat_XP_001762953
VYLIGTGPGDPDLLTVKALKLMQSAELVLYDRLVSTLDMVTQEEIELLSFAESATVLRLKGGDPLVGGEEMDFLQEQGIHQVVPGITAASGISAELGIPTTHYVSTLVIYMGLATGLAKLMAVAVERGTQRVVFAHLADLESPLIIV
>Ppat_XP_001782781
LYVVGLGLGDEKDITLRGLEAVRKCDKVYLELLDATLEIYVEQGAGILEEARTLNVAFLVVGDPFGATTHSDLLRTLGIDEVVHNASNAVGACGLQGIPTTWKIHTLCIYMSINTAIEQLLCVLARLGTQKIVAGSMKELGPPSVVI
>Ppat_XP_001786971
LYGVGVGPGDPELITVKAYRMIRECPVVAYPRKYAHVEYVLEREWKVEACWAEKDVAFVTEGDPNLFIHLARLMRELHVPSSIPGISSVLGAAAALDIHA-----------------------------------------------
>Ppat_XP_001787048
VFLVGAGPGHAKLITVKGLECLQKADVVVYDRLAGPLHSLKQEEIQLVDLALQKTVVRLKGGDPTIVGEEAELLRRNGIPEIVPGITAAIGVPAYAGIPTTHKVGTLVFMMGVAKYIEQLMVALIRWGTQAVLAGTLADIQPPVIVV
>Ptet_A0BGB9_A0BGB9
FYIIGLGLGDHLDITVKGLEAVKTCKEIYLEILINLLQFYCETGIRILEVSADQNYAFLVVGDPFCATTHTDLFRKLGIKEVIHNASNAIGCTGLQGVPTKWKIHTLVIFMSTQVAVEQIICFVARVGFQKIVSGFLHEFGLPSFVI
>Ptet_A0CT60_A0CT60
LTICPIPIGNMSDWSSRQNLALFGVDVIACQFFLSPIGCTDDKKIDLIAMMKMLNVALVVSGTPAIGYKFVNKCIERNVQEVLPGASAISVALSTCGFPALVLYQTIVLFESPNRQTLKIEVWVGFDLTEKKIRGRCREIKGETIII
>Ptet_A0DIL0_A0DIL0
LTICPTPIGNLQDWTPRQDKALFEADVIACEFLLTPISCHEEKRIDIIAMLKMLNITLVCAGTPAIGYQLVNKCIERNVKDVIPGASAISVALSTCGFPTLFFFRTLVLFESPSRQTLTIELWIGFELTEKKIRGKCREVKGETIII
>Ptet_A0EH83_A0EH83
FFIIGLGLGDHRDITVKGFEAVKTCKEIYLEILINLLQFYCETGIQILEVSKDQNYAFLVVGDPFCATTHTDLFRKLGIKEVIHNASNAIGCTGLQGVPTKWKIHTLVIFMSTQIAVEQIICFVARVGFQKIVSGFLHEFGPPSFVI
>Ptri_XP_002178049
LYMVGLGLGDEDDITVKGLKIVKSADFVFLEILVDSLELYVETQAELILPSVKKNVAFLVVGDPVCATTHTDLWRQRNIERIVHNASGAAGACGLQGIPEKWKIHTLCIFMSVNTASEQLLCILARMGQQCIRAGTLEELGEPSLII
>Ptri_XP_002180504
---VGSGPGDPDLLTVAAYKLLDPDALVVADRLVSPLALIAQEEIWCYQGLNQRHVIRLKIGDPFVGGEEILAFRDFGEAAVVPGVSSAFSAPLLGGIPTTYKEQTVVFLMAVGRSLDKLIVAIVEKAGQRTVVGNMMTIKPPVIVV
>Pult_3337
VYLIGAGPGDVGLLTVKAQKLLSAATVAVVDDLVSDYRLLKQTDIALVQKCQDHIVVRVKGGDPMVVHSEIRALCQASCPEVVPGISSALAAPSVVNIPTSHFLDTILMLMATRTTIAKLVVALIHSGTQVSLLGTLANIYSPIVVI
>Pult_8670
LYVVGLGLGDEQDITLRGLNAVKKSKKVFLEVLIESLSFYVETGAQILEDAKDHDVSFLVVGDPLCATTHSDLIRELDIKEVIHNASGAAGSCGLQGIPREWKIHTLCIFMTVNQAVEQLICVMARLGQQTIIAGTMEELGAPCLVI
>Pult_9110
MQLVGAGPGDPELLTLKAYRALQEADLVLADRLVPKLALAAQAELAGLEGLRQKHVVRLKNGDPFMGGEEAVIYSEAGDVEVVPGISSSLSAPMSAGIPTTHAHRTTIFLMAIGRGLNSLQAAIIHAATAKTIRSTLGEINPPTLVL
>Pyez_24683_g6087
IYLVATPIGNMADITARALSILDTVDVVAAELLRGRLSYHTHARTPLLSLAQGASVAVVSAGTPGVGSELVAAAVRACVPVPVPGACAAVAALIASGLDTVFRLSTLVLYEAPHRASAAIAVAVARELTEEFRLFAGAGAKGEVLVL
>Pyez_9426_g2263
LYFIGLGLGDEKDITLRGLEAVKRCSHVYLELLVDALELYVEERAEMLDQAAPDAVAFLVVGDPYGATTHTDLWRERGIPEVIHNASNAVAACGLQGLCTTWKIHTLCIFMSVAQAATQLLCVLARVGQQVVVYGQLADLGPPSLVV
>Rall_4799
LFIIGLGLADEKDISVKGLEAIKSCSKVYLELLVSELEFYVESFSEIILSAKTENVAFLVVGDPFGATTHTDFVRKDGINKIIHNASNVVGVCGLQGIPTSWKIHTLCIFMTVWQALEQILVIISKAGSQCIKFASINEFGGPSLII
>Rfil_3713245_4s1r1
LYFVGLGLGDKEDITVKGLAAVKRCKRVFLEILTSELEFYVEQHSEILKNAKTVDTAFLVVGDPFCATTHTDLLREQGIPKIIHNASNAVACCGLQGIPTKWKIHTLCIYALIFN--------------------------------
>Rfil_3774742_4s1f1
------------------MDT------------IEQQHFDREKEIDFLHLIQSKNVVLISAGTPLIGYKLVQHAVNKGIAEALPGPCSIINALVLSGLKNLFQYATFICFESPNRDTDVIKVAVAREMTEEVTRGNAEEVKGEVVVI
>Rirr_247874
LFIIGLGLSDEKDITIKGLEAIKSCERIYLEILVSELELYVESQSDILLNADKINVAFLVVGDPFGATTHADLIRELLIPQTIHNASNAVGACGLQGIPTNWRIHTLCIYMTINQAIMQLLAIIARLGSEQIIAGTLNQLGPPSLII
>Rirr_335035
LILVGAGPGDPSLLTHKATEALSNADLVVSDRLIPSFSTVSQEEINCLEGLEKKNVVRLKIGDPFLGGEELSFFKKKGNVQVIPGISSALSAPMAANVPTTQDMRTTVVLMAVGKELKELLVVFVENGDERIIRATVATLVAPTLII
>Rirr_80012
IRLVGAGPGDPKLLTLSAYQAIQEADLILSDKLVSELELIAQAELRGLDALNLKYVVRLKQGDPFLGGEEFLFYQSHGIPQVIPGVSSCMSAPLLANIPTTTPIRTTVFLMACHRDIKDLMCVVIEKASQREIRGTVSTI-PPTFVV
>Rory_1536
IALVGAGTGDPGLLTLAAHQAIKEADLVLADKIVPAIDLVAQAEFEALKAIKQKKVVRLKQGDPYLGGEEVLFFRKHNIPRVIPGISSSVAAPLLAGIPTTTKHRTDVFLMAIHRALNDLICAIIERASQRVIWSTLSNIRPPLLVV
>Rory_3234
LYVIGLGLSDETDITVKGLEAVKKSERIYLEILIGELEYYVESDSSILANADQIDVSFLVVGDPYGATTHTDLVRELNIPKVIHNASNAVGACGLQGIVTTWRIHTLCIYMTVNQAVEQLLAICARIGTQKIVAGTLQELGGPSLVL
>Rory_7554
ITLVGGGPGDPELITVKAKRILEEADLVVSDRLIPSLDLVAQDELHCLEGLEQKQVVRLKIGDPLIGGEEILWFRERGEPELVPGISSAFSAPMAAKIPTTRSTQTLVVLMAVGRELSMLIICWIENSNERVLFSTLDKMKAPVLIV
>Sagg_55144
LYIVGLGLGDEKDITVKGLEAVRSCKHIFLEILVNPLEFYVESRSEILLAAKEENVALLIVGDPFCATTHTDMFRELGIKQIIHNASNAIGSCGLQGIPQNWKIHTLCIYMTIKEACEQLLCVVARVGMQVIVSGTMQQMGGPSMVI
>Sagg_68181
VVLVGAGPGAADLVTARGLRLVREADVVVHDRLVAPLAEARQTDIDLVALAQEALIVRLKGGDPFVGGDEAIALAKVGVAQVVPGVSSALAVPAEVGIPTSHHLATLVVLMGAKNRIAHLVLVAIVSGTERIIRSDITDAVSPVLIV
>Sagg_78473
CRLVGAGPGDPALLTAAARRALQEADVVIADLLVPRLALVAQDELETLDALRQLDVVRLKGGDPFLGAEEIEVFRKAGAVEVVPGISSCLAAPLAAGIATTHPGRTTVYLMSVSRSLARLRVAVVERATQRVLRGTVADIQSPTIVV
>Sarc_SARC_03433
----------------------------------------VEQGAEMLAGPNDDDIAILVVGDPFGATTHSDLMREKGMGEVIHNVSNAVGCCGLQGICTEWKIHTLCIYMTVNQCIEQLMCVLARVGQQTLKAGTMRELGGPSFVI
>Sarc_SARC_04137
IILAGAGPGDPELLTIAAMKALENAELVVSDRLVHALAFAGSDELECLEGLGAKRVVRLKIGDPFVGGEEVLWYRERGECQIIPGICSALAGPLEVGIPTTRPARTIVILMGVGRELAMLIVNVVQSATMKQCMGTLQDIKAPVITI
>Sarc_SARC_07205
LFLVGSGPGDPELLTMAAYRHLCTADLVVSDRLIPQLKLVAQVELDCMEGILRQKVVRLKNGDPFLGGEEVNYFRRFHDPVVIPGISSSLSAPLLAGIPTTHRNRTTIFLMSIGRTLKGLMAAIIEKASQRVFKSTLEHIKPPVVVV
>Sbic_01g022060
LYLVATPIGNLEDITLRALRVLKCANVILSEKLIKPLSFHEREREPILRRLHEEAVALISAGTPGIGMELARLCATEKIPIPIPGPSAAIAALSASGLPSVFISATQIFYVPPHGQFVDAACVIAREITEEFWRGTLGEAKGETVLI
>Sbic_01g035110
LYIVGLGLGDERDITVRGLDAVRSCSKIYMELLAAALELYVEERVQVLSEAADTDVAFLVVGDPFGATTHTDLVRKMGVEKVIHNASNAIGVCGLQGIPTEWKIHTLCIFMTVNTAISQLFCIVARLGSQKIVAGPMEKLGPPCLII
>Sbic_03g028760
VALVGTGPGDPELLTLKAVRAIEAADLVLYDRLVSNLDLVTQEEIELLSFAEAANVVRLKGGDPLVGGEEMDFLQQQGIKEVIPGITSASGIAAELGIPTTHHVTTLVVYMGLSTSLPKLMAVAVERGTQRTVFSLLKDLVSPLIII
>Scer_5403
LYLIGLGLSYKSDITVRGLEAIKKCSRVYLEILASELEYYVETGSQILNNADKEDVAFLVVGDPFGATTHTDLVRREAIPEIIHNASNAVGACGLQGMVTNWKIHTLVIYMSIAQCCEQLLAVISRLGSQSFKSGTISELGEPSLVI
>Scer_5689
ISLVGSGPGSVSMLTIGALQEIKSADIILADKLVPQLDLIAQQELAGLESLDNLKVVRLKQGDPYIGGEEFNFFKDHGIPVVLPGISSSLACTVLAQIPTTTESRTTVFLMALHRVLTGLLAAIVERGSQRVTRTLLKWVRPPVLVV
>Scil_85097
FYLVGLGLADAKDITVKGLEIVKNAEKVYLEILVGELEYYVEQLADLLSGAVESDVVLLVVGDPFGATTHTDLVRQAGIEGVVHNASNAVGCCGLQGIVSNWKIHTLCIFMTTQQAAEQLIAVVTRVGSQRIAAGTLQQLGDPSLVV
>Scul_EPY20937
FTMIGLGLGDAQDITLKGLAAVKDADIVFLEFLSNALSIYVES--DILKDVAEKKVVLLVVGDVFGATTHSDLIREMKVPHCIHNASNAVGCCGLQGLCTTWRLHTLLIFMTIKQALEQVLAVLARIGSQQVVAGTMAQLGEPSLII
>Scul_EPY23976
FTMIGLGLGDAQDITLKGLAAVKDADIVFLEFLSNALSIYVES--DILKDVAEKKVVLLVVGDVFGATTHSDLIREMKVPHCIHNASNAVGCCGLQGLCTTWRLHTLLIFMTIKQALEQVLAVLARIGSQQVVAGTMAQLGEPSLII
>Scul_EPY29603
FTMIGLGLGDAQDITLKGLAAVKDADIVFLEFLSNALSIYVES--DILKDVAEKKVVLLVVGDVFGATTHSDLIREMKVPHCIHNASNAVGCCGLQGLCTTWRLHTLLIFMTIKQALEQVLAVLARIGSQQVVAGTMAQLGEPSLII
>Scul_EPY33275
FTMIGLGLGDAQDITLKGLAAVKDADIVFLEFLSNALSIYVES--DILKDVAEKKVVLLVVGDVFGATTHSDLIREMKVPHCIHNASNAVGCCGLQGLCTTWRLHTLLIFMTIKQALEQVLAVLARIGSQQVVAGTMAQLGEPSLII
>Scul_EPY35701
FTMIGLGLGDAQDITLKGLAAVKDADIVFLEFLSNALSIYVES--DILKDVAEKKVVLLVVGDVFGATTHSDLIREMKVPHCIHNASNAVGCCGLQGLCTTWRLHTLLIFMTIKQALEQVLAVLARIGSQQVVAGTMAQLGEPSLII
>Scul_EPY37065
FTMIGLGLGDAQDITLKGLAAVKDADIVFLEFLSNALSIYVES--DILKDVAEKKVVLLVVGDVFGATTHSDLIREMKVPHCIHNASNAVGCCGLQGLCTTWRLHTLLIFMTIKQALEQVLAVLARIGSQQVVAGTMAQLGEPSLII
>Sdes_comp18928_c1_seq1m9398
LYLIGLGLCDEKDISVRGLEAVKSAKSVYLEILCGELEFYVESHSLILSDAKDDNVCFLVVGDPYGATTHTDLLRQLGIQKTIHNASNAIGICGLQGIVTDWKIHTLCIFMTVNVALQQLLCIVARLGHQKIVSGTCQQLGEPSLVI
>Sdes_comp18928_c1_seq3m9400
---------------------------------CGELEFYVESHSLILSDAKDDNVCFLVVGDPYGATTHTDLLRQLGIQKTIHNASNAIGICGLQGIVTDWKIHTLCIFMTVNVALQQLLCIVARLGHQKIVSGTCQQLGEPSLVI
>Sdes_comp18928_c1_seq4m9402
LYLIGLGLCDEKDISVRGLEAVKSAKSVYLEILCGELEFYVESHSLILSDAKDDNVCFLVVGDPYGATTHTDLLRQLGIQKVF--------ILG---------------------------CF------------------------
>Skow_XP_002737563
LFLVGLGLGDAKDITVKGLEIVKKAKTVYLEILVGDLEYYVEQHSDMLKEAKSEDIVFLVVGDPFG-------------------------------------------YMTVSQAASQLLCVVARVGAQNIMAGTLKQMGAPSLVI
>Sman_CCD82345
LYLVGLGLGSFSDLTMKGYDVLKKCDYVYLDIF--EGLIDVEQSS-IIDRAKNHDVAFLVVGDPLGATTHSDIIREKNISQIIHNASTAVGCCGLQGIPDFGKIHTLCIFMSCCEAVHQIVVILSRLGCQKIVVSTISDIGDPCMII
>Smar_012475
LYFIGLGLGDMEDITVKGLKIIKSVKRAYLEILDAQLEFYVETQSEILKDAETEDIAFLVIGDSFGATTHTDLIRQKQIPKVIHNASNAVGCCGLQGIVTTWKIHTLCIFMSTSEAASQLVCVLARVGSQRIVVTTLKDMGPPSLVI
>Smin_008542_t1
SSNLPMGYGDEGDISVKGLKAVQRSAYVYLEILLDELAAYVESGCEMLDRAKDNEVSFLVVGDPLCATTHTDLWRQKDIPQVLHNASNAVASCGLQGIPLDWKIHTLCIFMTVSQALDQLCCFLARLGRQVIRAGPMKKIGGPSLVI
>Smin_008542_t2
SSNLPMGYGDEGDISVKGLKAVQRSAYVYLEILLDELAAYVESGCEMLDRAKDNEVSFLVVGDPLCATTHTDLWRQKDIPQVLHNASNAVASCGLQGIPLDWKIHTLCIFMTVSQALDQLCCFLARLGRQVIRAGPMKKIGGPSLVI
>Smin_015591_t1
------------------------------------M---QQDDIGLVALAKEKAVCRLKGGDPSIVGEEMEEL-SSGVPEVVPAVTACLAASADARVPTTNQFTTFALYMGLNVGVQKMMMALVDRASMQVVVGTVETLDLP----
>Smin_031902_t1
LYVVSTPIGNLGDISLRALRVLREADALFAELLVLPLPCHEEQAGQILRRLCDQSVALVSAGTPLIGFAVLRTVHSEGFRHCVPGACALVAALSVAGLPCGFSLSTLVLYEAPHRNTEMLQLAICRELTETILRGTVGDVKGEVILI
>Smin_031902_t2
LYVVSTPIGNLGDISLRALRVLREADALFAELLVLPLPCHEEQAGQILRRLCDQSVALVSAGTPLIGFAVLRTVHSEGFRHCVPGACALVAALSVAGLPCGFSLSTLVLYEAPHRNTEMLQLAICRELTETILRGTVGDVKGEVILI
>Smoe_XP_002973080
LSMVGLGLGDERDITIRGMDAVRGADRVYLELLSASLEFYVEQAAEIVEAARSEKVAFLVVGDPFGATTHSDLVRRSGVEEVIHNASNAIGVCGLQGIPTTWKIHTLCIYMSINTAVEQLLAVLARLGTQKIVAGTLKQLGAPCLVI
>Smoe_XP_002976442
VFLVGTGPGDPELLTLKAVRLMRTADLVLYDRLVSTLDMVTQDEIELLNFAEAATVLRLKGGDPLVGGEEMDFLQEQGIATVVPGITAASGIAAGLGIPTTHYVSTLVIYMGLATALERFIAAAIERGTQRTVFAELANLVSPLIFI
>Smoe_XP_002976788
LSMVGLGLGDERDITIRGMDAVRGADRVYLELLSTSLEFYVEQAAEIVEAARSEKVAFLVVGDPFGATTHSDLVRRSGVEEVIHNASNAIGVCGLQGIPTTWKIHTLCIYMSINTAVEQLLAVLARLGTQKIVAGTLKQLGTPCLVI
>Smoe_XP_002977699
LYLVATPIGNLEDITMRALRVLRSVDLILAEKLIKPMSYHEQTRQEILERLANEALALVSAGMPGIGAELVRACIEENYKIPVPGPSAALTALIASGLPTVFVASTQIFFVPPNKSIAECACVVARELTEEFWRGTLGKARGETLLI
>Smoe_XP_002979574
LYLVATPIGNLEDITMRALRVLRSVDLILAEKLIKPMSYHEQTRQEILERLANEALALVSAGMPGIGAELVRACIEENYKIPVPGPSAALTALIASGLPTVFVASTQIFFVPPNKSIAECACVVARELTEEFWRGTLGKARGETLLI
>Smoe_XP_002979833
VFLVGTGPGDPELLTVKAVRLMRTADLVLYDRLVSTLDMVTQDEIELLNFAEAATVLRLKGGDPLVGGEEMDFLQEQGIATVVPGITAASGIAAGLGIPTTHYVSTLVIYMGLATALERFIAAAIERGTQRTVFAELANLVSPLIFI
>Spar_SPRG_18083T0
LYVIGLGLGDETDITVRGLNAIKTCDKVFLEILIDKLTYYVESGAVIYEQAKDKNIAFLVVGDPFCATTHTDLIREIGAREVIHNASGAAGACGLQGIPTGWKVHTLC---------------------------------------
>Spom_1649
IALIGSGPGSPDLLTVAARKAIMKADYVLADKLVPELQLIAQDELQAFDALSRDYVVRLKQGDPYIGGEEYLFFTQHGVPTVIPGISSALMAPISAGIPTTTPTQTTVFLMALHRILQALIVCIAERVSQRFIFSTLEDVLPPLLIT
>Spom_2103
FYLIGLGLFDEKDITLRGLETVKKCQRIYLEILVQELELYVESSSEILKDADNCDVAMLVVGDPMGATTHADLVRELKIPRMIHNASNAIGACGLQGLVENYHIHTLVIYMSASLAAQQMLCVVGRMGSQVIFAGTLQELGPPSVVL
>Spun_SPPG_01125
ITLVGAGPGDPGLLTLRALDAIRTADLVVSDQLISDLALVSQNDAECLAALSRLNVVRLKGGDPFLGGEEVAFFREKGEPKIVPGISSCIAAPESAFIPTSREKRTTVVLMAVGRELDRMIAAVVEKGCERVVDGTLQTIGAPLLVV
>Spun_SPPG_01742
LTLVGAGPGSPDLLTLKALTALKTADLVVSDRLVSPTRLVAQDEIKTLNAVKEKNVVRLKGGDPFVGGEEVLFFRKCGECVVVPGISSSLAAPLYAGIPTTRPQRTSVFLMAMGCRLKTLVVAVIEKATQRVVKGTVESITSHTLVV
>Spun_SPPG_02939
LYIIGLGLSDEKDITVKGLEAVKSCSRIYLEILVGELEFYVETESAILQDADKVNVAFLVVGDPFGATTHTDLVRERGIPVPIHNASNAVGCCGLSGIVTTWKIHTLCIYMSIPTAITQLLAVLARLGSQQIVAGTLEELGPPSLVI
>Spun_SPPG_06177
LRFVSAGTGDVELLTRAAYNAINSADVVVADPDVSQLEVVLEE---ALISLKRNDVVRLVSGDALVAADEVGFFRRNGFEQIMPGMSSAFAVPSLTGISTTHDLAALAFYTGHGRAINGHFAALESKTVQAVFVADMEHGTAPLILA
>Spur_NP_001229591
LFLIGLGLGDVKDVTVKGLEAIKNAKRVYLEILVGDLEYYVEQGSEIFEGARTEDIAFLVVGDPFGATTHTDLVRQEGIEKVIHNASNAIGCCGLQGIVTTWKIHTLCIFLTVPQAASQLLCIVARVGSQRIVSGTLRELGDPSLVI
>Spur_NP_001229622
LFLIGLGLGDVKDVTVKGLEAIKNAKRVYLEILVGDLEYYVEQGSEIFEGARTEDIAFLVVGDPFGATTHTDLVRQEGIEKVIHNASNAIGCCGLQGIVTTWKIHTLCIFLTVPQAASQLLCIVARVGSQQIVSGTLRELGDPSLVI
>Sros_PTSG_04917
VYLVGAGPGAADLLTLRGRDVIARADVVVHDALIGDLKHCTQEEIELVAKCQALTVARVKGGDPLIAADEMRALHKAGCAELVPGVSSVFAGPAAAHVLTTHALDTVVFIMAGATVIEKLQVAVIKHATQRIWTGTLDTILSPVVVI
>Sros_PTSG_11107
IMLVGAGPGSVNLLTIAAMRAIKEADVVVCDRLVPDRRLAGQEAIACLRALAQKRVVRLKGGDPFVGAEEVLRFRQHGEP-VIPGISSCTAAPLLSGVPTTHMFCTFVFLMGVRRQLKRLIACIVQEASQCQLSTTLELLSAPTIVI
>Sros_PTSG_12498
FYLVGLGLQNEKDITVRGLEIVKKCTRVYLEILVDQLEFYVEQQCDLLTPAKEEDIALLVVGDPFAATTHTDLVRQLEVPGVVHNASNAIGCCGLQGIVTNWKIHTLCIYMSVNQCAEQLMAVVARVGCQVVVCGTLVEVGEPSTIT
>Ssal_EST47436
LYFIGTGLTD--SLSLRALKIIKSCDTIFLDILFEELELEIETEEKILDPARDRNVALLVVGDAMCATTHSDLYRKQGIQKVIPNASNSIAASGVEGVPDNIKIHSLMIYMLSNLCAKQIVAVLMRVGTKYLCAPTMAMLGEPSVLV
>Tbru_AAZ11055
FTLIGLGLGDANDITVNGLKAVHDADVVYLEFLSSELSAYVES--DVLRDAESKKVAFLVVGDVFGATTHSDLVREQKIERAIHNASNAVGCCGLQGLCTTWRLHTLVIYMKISEAIDQILAVMARVGSQQVVAGPMQALGTPSLVI
>Tbru_EAN77132
LHVVSVPIGNLKDFSIRALDVLRQVDYIVTTTLI-EIHYSRTTTKELVELLLGRRMALVCSGTPCVGGELVREMQAEGVRAAVPGSCALTCALAVAGVTTGVTA-PCVFYEVPRRSVQDIAVVLTHELTESIHADVAEKLKGQVLII
>Tcas_TC014546
FFIVGLGLGDCKDITVKGLEIVKKCERVYLEVLCGELEFYVEQGADILEGADKSDIALLVVGDPFGATTHTDLVRQKDIGEVVHNASNAVGCCGLQGIPTTWKVHTLCIFMSVAEAAQQLAC------------------LN-----
>Tcru_10360
LHIVSVPIGNLKDFSIRALDVLKQVDYIVTTTLI-EIHYSRTASKDLVELLRGRSMALVCSGTPCVGSELVREMQSEGVRSAVPGPCALACALAVSGVTFGMNT-PCLFYEIPRRLVQDIAVVVAHELTESLHADTAVKLKGQVLII
>Tcru_3163
FILVGLGLGDASDITLKGLKAVHEADVVYLEFLSSELAVYVES--EVLQEASDKKVVLLVVGDVFGATTHFDLVREQGIPRSIHNASNAVGCCGLQGLCTTWRLHTLVIYMRINEAIEQILSILARVGSQQVVAGAMRELGDPSLII
>Tequ_721
LSIVGLGLGDVEDVTLKGFNAVKEADVVFLELVANQLEFYIEEQNKILEEAKTKKVAILVGGDPFSATTHSELYKEQGIDKVIHNASNAVASCGLQGIPENWKIHTLCIFMTVNVAIDQILAIISRLGTGKIISGTLQSLGVPSLII
>Tgon_XP_002367324
LIIVGLGLSDEKDITIKGLEEVKNADFVYLEVLVGPLEFFVEQGSEMLERALSSNVAFLVVGDPFCATTHADLYRKKNVTRVVHNASNAIGSCGLQGIPESWKIHTLCIFMSVEAAVRQLLAFLARIGAQQITSGTLEELGPPSLVI
>Tmel_XP_002839282
IQLVGSGPGHPDLLTTASVNAISSADLVLADKLVPQLALVAQEEFKGLEGLQKLNVIRLKQGDPYIGAEEFEFFESRGTPTVLPGITSSLSAPLFACIPTTTSTRTTVFLMALHREMRDLECAVIERASQRIVRSTLENVRPPLIVV
>Tmel_XP_002840026
LYLIGLGLSNEKDITIAGLEIVKKASRVYLEILIGDLEFYVESSSTILSGADTDDVAILVVGDPFGATTHTDLLRALGIPRTIHNASNAIGACGLQGMVTTWRVHTLLIYMSVAECAQQMLAIVSRLGSQQFISGTLTELGAPSLVL
>Toce_1745
VHLVGTGL-NPSLLPLKTLRLLCEADVVLYDNLSADMEVVKQADIAIRETAEERTIVRLKGGDPFLARTEIETLREGRIPTYTPAVSSCVAGPHLAGIPTSTNVDSLVLMIGRDKSLESLACAVIQNAGQRVWRSTLRRIVSPVCVV
>Toce_23128
LFIIGLGLYDEKDVTVRGLELIKSSDRVFLEVLIGELEFYVECRAEIYLPAKDGDVSFLVVGDPVCATTHSDIMREAGVKELVHNASGAVGSCGLQGIPDNWKIHTLCIFMSVNESSEQLICVLARLGQQCIIAGTLNELGSPCMII
>Toce_23396
----------------------------------------AQKEIECLEGLRERHVVRLKIGDPFVGGEEVLEFRDFGEPAVIPGVSAAFSAPLLGSIPTTYKEQTVVFLMAVGRTLDNLHVAIVERAGQRTVVGTMESIRPPTIVV
>Tpse_XP_002286756
LYIIGLGLHDEKDVTVRGLELIKSSSHVFLEVLIGELEFYVECHADIYMPAKEGNVSFLVVGDPVCATTHSDIMREEGIAELVHNASGAVGCCGLQGIPDNWKIHTLCIFMPVDVASEQLICVLARLGQQCIMAGTLEELGAPCMII
>Tpse_XP_002289598
ITLLGSGPGSPDLLTLSAYRILDPSNLVIVDRLVSDVELIAQREIECVQGLRDRKVVRLKIGDPFVGGEEVLEFRKFGEPTVIPGVSAAFSAPLLANIPTTYKEQTVVFLMAVGRTLENLVVGIVERAGQRVVVGTMETIKPPTIVV
>Tpse_XP_002293639
VHIIGTGL-TPSLLPLSTLKILSRADVVLYDSLSYKCQVVKQSEIELLRVAQKKTIIRLKGGDPFLTRTEIDNLRSNGIPTYTPGISSCIAGPHLGGIPTSTGLDVLVLMIGRDKGLRLL-------AGQRVWRSTLESIVSPVFVV
>Tthe_XP_001013692
FYIIGLGLGDEKDISVKGLEIVKKCDEVYLEILVQELELYCEEGITILELSKTEKVAFLVVGDPFCATTHSDVQRQLGIKEIVHNASNAIGCTGMQGIPTKWKIHTLCIFMSCKTAVEQLLCVVARVGFQLIRSGQMSDFGPPSFVI
>Tthe_XP_976860
LTICPTPIGNLGDISIRQYQALLNADVIACEMLLEEISYHEENRIALLKIMRYLNITLVSAGTPTIGYRIVNKCIENHIHEALPGPNSAITALSKSGYPAEYKMLTSVCFENVTRKTLSIEIFLSFEMTEKYYRGEVRELKGETMVI
>Ttra_AMSG_05578
--MIGLGLGDAKDITVKGLEAVRTCARVYLEVLASELEFYVESGADTIEPAKEENIGFLVVGDPFGATTHTDLVRAAGVTSVIHNASNAAGACGLQGVVTTWKVHTLCIFMTVNQCLSQFLVVLARVGQQVIAAGSIAELGPPSLVV
>UP000000223_2874
VWLVGGGPGDPDLLTLKALHFMQNADVVLYDNLLPKLERVPQSAIAMIRHAKAQRVLRLKGGDPFIGGEEIESLVEAGVARVVPGITAASGCASYAGIPTTHDMQTVVIYMGISTELAGLMVAIVERGTQRVLTGTLSTISSPLVIV
>UP000000230_3742
VVLVGAGPGDAGLLTLKGLQQIQQADIVVYDRLVSDMNLVPQEEIQLLREALKKRVVRLKGGDPFIGGEELETLCNAGVPSVVPGITAASGCSAYSGIPTTHNLQTLVFYMGLNQTIEKLLVALVENGTQRVVSGVLTQLESPLIVV
>UP000000233_2218
VYLVGAGPGDPDLLTFRALRLMQQADVVLYDRLVAPIDLCPQEQIQLVTLAKQKRVLRLKGGDPFIGGEEIEELAAHGVPQVVPGITAASGCAAYAGIPTTHELQTLVFYMGLVGVIQQLIAALVQQGTQRVFTATLGTLQAPLLIV
>UP000000233_3410
VALVGAGPGDPGLLTLRAWSLLQQADAVVYDRLVSDMDLLPQPEIQLADLAKQKRVVRLKGGDPFIGAEELEFLLQRGIDQVVPGITAAAGCSAYAGIPTTHSLQTLVFYMGLASEIRNLIAALIGNGTQQVVRCTLRQLTPPLTVI
>UP000000238_1150
LYIVATPIGNLDDMTPRAIAILKSVDLIAAEKLVDPTSLHEEAKTELLSELAVKSIALISAGTPLIGFPLVRATREAGFITPVPGACALVAALSASGMPSEFELRTMVFYESPHRAMEDLEVVIARELTETIKAGCVQDIRGEVVLV
>UP000000272_616
LYLCPTPIGNLEDITLRVLRVLKEVDYIAAEKLIKPTSYRRAKKGDIITDLLAKSVALVSAGTPGIGEDLVKKAVEAGIRVPLPGPSAVICAVAASGLSTEFELRTIVIYEAPHRKASDIRITVAREMTEEFFRGSIEEARGEVLVL
>UP000000323_1379
VSIVGAGPGDPELLTIKAAKRLGCADVIVHDRLIGELNYCQQEDIRLVDKAREKFVVRLKGGDPFVGAEEALFLASAGVPEVIPGVSSSLAGPAAALIPTTHALDTLVFLMAVENRISNLISALVRWATQQVIFAPLQEITPPVLVV
>UP000000365_382
LTFIGLGLFDEYDVSVRGLDAIKSADTVFLEVLAPELEFYVEIHAK-LDAAEFGNAVFLTAGDSMVATTHSDLRRDRNIPTIIHGASTAVGLSGLQGVPYKWVIHTLVIYMKISEAVDLLEYVIARAGSPTVHAGNAEEMGSPILIV
>UP000000377_2516
VALVGGGPGDPDLITVRGRRLLAEADVVVADRLGPRLDELAQEAINLIEHAKAKSVVRLKGGDPFVGMEEAHALAEAGIPTVVPGVTSAISVPAVAGIPTSHALGTLVLLMAVEKSIATLIVAVVQEGTQRRVDATLATVRPPVVVI
>UP000000383_1119
VYLVGGGPGDPDLLTFRALRLMQQCDVCVYDKLVSPMELVPQEEIELARLALEKRVLRLKGGDPFIGGEEIETLMQRGVPQVVPGITAANGVSSYAGIPTTHAMQTVVIYMGLVGKIEQLIAAVVQQGTQRVVVATLKDLKAPLTII
>UP000000391_1330
LNFIGLGLYDEKDISVKGLETIKNADKVYLEHLTDKMEFYVEQHPD-IDEAKEKNIVFLTGGDSMVATTHVDLRRDKGIKSVIHGASSAVGLTGLQSIPYTITIHTLVIYMSINKGLEILQAVVARAGSPVIKADYISSLGSPILAI
>UP000000391_298
VFLVGSGPGDPELLTLKADRLIKSADVMVCDQLPGKLESISQNEIQLVNKAREKTVVRLKGGDPYIGGEEAEELIKEGINEVVPGITSAIAVPAYAGIPTTHSLGTIVILMGVKRQNQQLIVAIIENGTQRVTVGSIESIKPPITVI
>UP000000430_711
VYLVGAGPGDPELLTLKALRLMQQADVVIYDRLVSALELCPQEGIALVKYAQAKRVCRLKGGDPFIGGEEIQELFAAGIPQVVPGITAASGCSAYAGIPTTHELQTLVLYMGLVGHIQQLIVALVSKGTQKVVVGTLSNIHAPLTII
>UP000000440_2293
VYLVGAGPGDAGLLTVRAKNLLEWADVVLYDALISPLNLISQPEIRLIELAQRAVIVRLKGGDPFVGGEECLALIEAGITEVVPGITSGVAAPAYAHIPTTHALDTIVIYMGLHHEIPQLLLAFIESGTQRVVVTTLERAQTPLIVI
>UP000000440_998
LWVVGTPIGNLEDMSARALRILKEVDLIAAERLITPLSLHTQQRVPLLQRLEAQQIALVSAGLPGVGYELIAACIAGGIPTPIPGANAALTALMAAGLPMEFALRTMLLYEAPHRQTAELCVVLARELTEEFWRGTLGTARGETLVL
>UP000000459_2255
LTFIGLGLFDEKDISLKGLEAIQRADMVFAEVLTTELELYVEQDPG-LDQAADKDVVFLTGGDTMVSTTHVDLRRDAGITRLIHGASSAIGLSGLQGIPYSVTIHTLMIYMTVNQALALLMAVISRAGSPIVKAGYAHLLGAPILVI
>UP000000459_2312
VYLVGSGPGDPELLTLKARRLIDSADVVVYDQLPGKLDSIKQDEINIIKKAREKNVVRLKGGDPYMGGEEAQELIEAGIGEIVPGITSAIAVPAYAGIPTTHTLGTIVVFMGVKMRNSELIVALIERGTQRVTIGVLENIKAPITVI
>UP000000466_285
VYLVGAGPGAPDLLTIRALQLMQRADVVLYDRLVSELDKVPQQEIQLLDLAQQKRVLRLKGGDPFIGGEEIALLAQHQIPEVVPGITAASGCSAYAGIPTTHEYQTLVFYMSLQGTIDGLIAALVERGTQRVHRGTLKTLQAPLLII
>UP000000467_1790
LYLCATPLGNLEDITLRALRVLAEVDLIAAEKLIAPTSYHEREKLPLLSELSRKSVALVSAGTPAIGSLLVRRALEEGHRTVVPGASAVISALVVSGMPAYFELWTGVFYEAPHRETTDFVVAVVRELTEEVYRGSFAEARGETLVV
>UP000000493_1398
VTLVGAGPGDPELISLKGMKAIQAADVVLYDALVSVLSYAVQQDLQIVDCALTGHAVRLKGGDSFVGYEEISFAQQFGIEAVIPGISSSIAVPALAGIPTTTKAATLVILMGMQHQISELTVAIIQNGSEKIGIGTVETITNPIIII
>UP000000493_606
LYLVPTPIGNLEDITLRAINMLKNVDVVLAEHLISPQSYHEHQTVQIIQRILKETMALVSAGTPAVGFLLVRECLKNGIDECLPGPTAFIPALVNSGLPTEFELRTMIFYESPHRKSEQFAASVSRELTEETIRGTLTEIKGEVIIV
>UP000000501_2416
VYLVGAGPGNPDLLTFRAMRLMQQADVVVYDRLVSPLDMVEQESIQLVRLAQEKRVLRLKGGDPFIGGEEIETLASHHIPQVVPGITAASGVAAYAGIPTTHYLQTIVIYMGLLGVLQQLIAAIVQQGTQKIITGKLQTLTPPLIII
>UP000000501_292
LYVVATPIGNLSDIGLRALDILAKVDVVAAEHLITKISLHETAVTDILTLLNSKSVALVTAGTPGIGAILVKHVREQGYPIPVPGANAAICALSAAGIMNYFALCTLVFYEAPHRECADMMLTIARELTETIHTGTLEEMKGEVLLL
>UP000000536_873
LYFIGLGLYDEKDITLKGLETARRCDKVFAELLTTEIELIVELNFRILPEAKDKDVAFLTAGDPMVATTHSDLRRKAGVKYVIHAPSSAVAITGLQGVAENWVIHTLLIYMTANEAMEILLVVLARAGSPTLRAGYVRELGRQVLIV
>UP000000546_1070
VYIVGAGPGDPELLTFKALRLMQQADIVYYDALVSPLDLCAQLGIELVNSAKERRVVRLKGGDPFIGGEEIESLRAHNIPQVVPGITAANAAASYAGIPTTFNFETVVFYMGLHSRLEGLIIAIVSNASQQVLTGTLASIPTPLLIM
>UP000000547_612
LYIVATPIGNLSDISQRAIDILTQVDVIACEKLIKKMSLHERQRQDVASMLQEKTIALVSAGTPLIGFHLVRHCRSLGLQSPIPGACAAIAALSVAGLPTEFALRTMVFYDAPRRDTQDIVIVIARELTETIHSDTAENLKGEVLII
>UP000000547_813
VALVGSGPGDAELLTIRAMRFIEQAEIAIYDRLVSDLALLPQDKIELVHEARLKRVLRLKGGDPFIGGEEAEYMLQHGVSHICPGITAASGCTTYAGIPTTHSLQTVVFYMGINTKIEKLVAALIRKGTQKTYRGTIGNLTPPLIVI
>UP000000554_696
VYLVGSGPGDPELLTVKATRLLEAADVVLHDKLPGPLSSIPQSETALVELAEDNDVVRLKGGDPFVGGEEMLYLAEHGVDEVVPGVTSPVAAPAAADIPTTHALGTIVVLMGVGKEYAALRVALVEKGTQQVATGTLATISPPITVI
>UP000000555_2465
LYLCPTPIGNLEDITLRVLRVLSEVDLIAAEKLIKSVSYHKVTMGPLIEKLKSKSIALVTAGTPSIGEELVRLCIQEGIKVPLPGPTAAITALIASGLDAEFRIRTTILYESPHRETKELKVVVARELTEEFIRGTVEEVKGEVIVI
>UP000000556_1429
VYLVGAGPGDPDLLTFRALRLMQQADVVLYDRLVAPIDMCPQDQIRLVDLARQKRVLRLKGGDPFIGGEEIEELAEHGIPQVVPGITAASGCSAYGGIPTTHDLQTLVFYMGLVGTIAELIAALVQQGTQRVFTGTLADLHAPLVIV
>UP000000557_1836
VYLVGAGPGDPGLLTVRGKTLIEHCDAIVYDALVSPLALITQDEIELIALVERASVVRLKGGDPFIGGEEVAALRAAGVAEVVPGITAGIAAPAYAGIPTTHELETLVIYMGVLQSIERLLVALIRWGTQEVLTGTLATIEPPVIVV
>UP000000579_1473
LYIVATPIGNLQDITQRALETFAQVDLIAAELLIKPFALHEQEKAHLVEKLKQSNIALISAGTPLIGFHLVRQCREAGIRVPLPGACAAITALCASGIASEFNIRTLIFYESTHRDTEDMQIVLAREMTETITGNTIKNLKGEVLIV
>UP000000590_1139
LVMAGLGLYDERDVTLKTLDFAKKVDKIYAEILTTEIETLVEYETKL-DEAKDKDIMFLTAGDPMVATTHVDIAEKKGIEVIINAPSSAIGITGLQGIVENYVIHTLCIFMTANEGLDALLVAVARAGSPGLYYGKIKDLKSPCVII
>UP000000590_784
VILVGAGPGDEGLITLKGVEAIKNADVIVYDDLIGELKYAKQEEIELIDKAKEKNVVRLKGGDSFVGGEEVLALKKEGIEEMIPGITSSISVPEIFGIPTTHELDTIVILMGITTKHKELLVAILMDGTQRMVKGNLSNICPPIIIV
>UP000000593_2716
VSLVGAGPGDPDLLTLKALRVIQQADLILFDRLVSKCQLFPQDEIDLVTKAQQLNICRLKGGDAFVGGEEMLRLIQEGIEELVPGITAAAGCTSYAGIPTTHSLHTLVFYMGLSKLIEELIAALIENGCQRVVRGKLNQLKSPLIVI
>UP000000595_1047
LTFIGLGLFDEYDISLKGLEAVKEADLVYAECLTNEMELYVEQHPD-LDNARDKKVAFLTGGDTMVSTTHVDLRRKLGIERLIHGASSAVGLTGLQGIPYSVTIHTLVIFMSVNIALKLLLAVIARAGSPVVKAGYAEDLGKPILVV
>UP000000595_2958
VYLVGSGPGDPELLTLKARRLIDSAEVIIYDQLPGKLSSMTQSEIDLVRKAKEKMVVRLKGGDPYVGGEEAEVLVAEGIEEVVPGITSAIAVPAYAGIPTTHTLGTIVIFMGVKMRNEELIVAVIERGTQRVTVGTLENIKAPITVV
>UP000000607_935
VSLVGAGPGDAGLLTLKGLQEIQQADVVLYDALVSALDLVAQQETQLADLALQKRVVRLKGGDPFVGGEELEVLAQQGIPSVVPGITAAIGATAYAGIPTTHTLQTLVIYMGTLKTIQSLQVAVISQGTQHTQIGTLKNLPTPLIVV
>UP000000625_1280
VVLVGAGPGDAGLLTLKGLQQIQQADVVVYDRLVSDMNLVPQEEIQLLREAQKKRVVRLKGGDPFIGGEELETLCNAGIPSVVPGITAASGCSAYSGIPTTHNLQTLVFYMGLNQTIQKLIVAIVENGTQRVIDGTLTQLNSPLIII
>UP000000637_1252
IVLAATPIGNVGDASARLIELLGTSDIVAAERLVETISYHEVAKTGLLDHVRAKTILMVSAGMPAVGFRLVEGAVAAGLTTAVPGPSAVLTALALSGLPTEFDLRTMVFFEAPHRVMRALHVAVCRELTEEVIRGTLRELRGEAVVV
>UP000000657_5292
VALVGGGPGRADLITVRGLRLLRIADVVVVDRLAPRLAETTQDEITIVDRGRRLGVVRLKGGDPFVGGEEALACAAAGLPEIVPGVTSAVAVPALAGIPTSHALGTVVVLMGVAAGIRELVAAVIHAGGEVVLTGALSDIGSPVIVV
>UP000000663_67
LTFIGLGLYDQKDISVKGLEAIREADVVYAERLATEMQLYVEQHPDTLSDAVDKKVVFLTGGDAMVATTHVDLRRKMGIERLIHGASSAVGLTGLQGIAYDITIHTLLIYMTVNRGIELLLCVIARAGSPCVRAGRIEELGGPIMVM
>UP000000671_7463
VYLVGAGPGDPDLLTRKALRLLEQADVILHDRLVSDLALAIQSEITILRLGRSRTIVRLKSGDPMVGGEELEFLARHGIDEVVPGLSSALAAPALAGIPTAHVYDTLIILMGVEYIIHTLIVAFLENASERVVESTLELVKAPVMVI
>UP000000671_7575
LYVVATPIGNLEDITYRAVRLLGEADLIACEKLIHPISYHEAERTELTARLLAETIALVSAGMPLVGYRLVHAAIEAGVSQPIPGPSASLTALAASGLPTGFSLATLIFYEAPHRETEAIEVVVAREITEEFLRGTAAEIKGETLLI
>UP000000674_1086
LFFVGLGLYDERDISVKGLEIVRCADAVYAERLTSELELYIEGEP--LEHARDRNVALLVGGDPMISTTHLDLRREMGIDRVIHGSNSAVGITGLQGVPHVIAVHTLLIFMCINEAAALLIAVIARAGSMCVRAGTLLELGPPVMVI
>UP000000674_1090
VYLVGAGPGDPELITVKGLRLLREADVVLHDRLLNEL--RSQEEIELIEKAREKIVVRLKGGDPYLGGEEALALREAGIPEVVPGVTSAIAAPALAGIPTTHALGTLVVLMGVGRENSMLLAALIERGSQRCVRGTLGDIKSPVLVV
>UP000000683_363
VYLVGAGPGDPDLLTFRALRLMQKADVVVYDRLVSPLELVPQDDIQMVDEAKKNRVVRLKGGDPFIGGEEIQTLIQHGIEQVVPGITAANGASSYAGIPTTHSLQTIVFYMGLTGIIEKLIIALIQSATQVVVTGTLSDIKPPLIIV
>UP000000686_1693
VYLVGAGPGDPDLLTFRALRLMQQADVVLYDRLVAPVELCPQEQIQLIDLAKAKRVLRLKGGDPFIGGEEIEQLAAHGIPQVVPGITAASGCSAYAGIPTTHELQTLVFYMGLVGTIQQLVAALIQQGTQRVFTGTLANLHAPLVIV
>UP000000718_1473
VYLVGAGPGDAGLITLKGIRAIQLADCIVYDFHINPLTYATQDEIALVQKAKEKTVCRLKGGDPFVGGEEVEILYEEGIEEIIPGVSSVIAVPAYAGIPTTNIFETMIFLMCVRNIINKLISAIIRWGTQKIVTGTISEILPPILVI
>UP000000719_1352
LYICGTPLGNLEDISFRAIKTLKEVDLVAAEKLISPTSYHEEKKSELINKLEEQKIALVSAGMPGIGLILIQKVIDRGFKIPVPGPTAAVSALVVSGFDTEFDIRTIIIYESPHRKTRDLHIALIRELTEEKMYGTPSELKGEVIVI
>UP000000737_1191
LYVVGTPIGNLGDLTFRAVQTLKTVDLIAAEKLIQPISYYQHRRIPVLEKLHQKAIAIVTAGIPGIGYELVKACIEAEIAIPIPGVSACLTALSVSGLETEFDLHTIILYESPHRQTQDLAIVFGRELTEEFWRGSLEEAKGETLVV
>UP000000737_1461
---MGAGLGNVDYLTVRSHQLLTQAEVIIYDALVDDLQLIPQSEIQLVEYCQQKQVVRLKGGDPFITTHEIQALIAANCTEVVPGISSVLAAPLLAGIPTTHSVDTLVILMGSRNEIHQLQIAIIHEGGQKVWIGTLSDILSPVIVV
>UP000000740_1568
VYLVGSGPGDPDLLTVRAAKLIELADVVLHDKLPGPLGRIPQEYTRLVELAREKSVVRLKGGDPFVGGEEAEHLAEAGIPEIVPGVTSAIAGPAVAGIPTTHALGTIVVLMGVGKAYAELRVALIERATMRVATGTLDTIEPPITVI
>UP000000742_2366
VYIVGAGPGNPKLITIYGRECIEKADVIIYDRLISHLTYAIQQQIELVQYALQKTVVRLKGGDPFMGGEEAEHLRAHGIPEIVPGVTAGVAAPAYAGIPTAHALDTLVFYMGMANYIEQLQVAVIEWATQRTVVGTLQTISSPIIVV
>UP000000756_2477
VTLVGAGPGDAGLLTLNGLQQLQQADVVVYDRLVSQLAHVPQQAIQLLEQARLKQVVRLKGGDPFIGGEELETLAEAGIPSVVPGITAASGCAAYSGIPTTHALQTLVFYMGLAHRIDELQVALVEQGTQRVVRGKLQQLESPLIII
>UP000000756_3928
VVLVGAGPGDPGLLTLHALRQMQQADVVVYDRLVSDMALVPQEGIQLLDEAKKQRVVRLKGGDPFIGGEELETLVGSGIGQVVPGITAASGCAAYAGIPTTHLLQTLVFYMGLSSTIEQLLVALIERGTQRVIRGTLAQLESPLIMV
>UP000000757_2368
VALVGGGPGDPELITVRGRRLLARADVVVADRLAPQLAELAQEAIALIERARAKFVVRLKGGDPFVGYEEVLACSEAGIPTVVPGVTSAIAVPALAGVPTSHALGTIVLLMAVERQFKVLLVLVVQHGTQRTLHATLADARPPIIVI
>UP000000758_1301
VYLVGAGPGDPRLLTLRADELIQKADVVLYDRLVTKMSRVHQDSTHMLEQAKKKTVVRLKGGDPIIGGEEAEYLKENGIKEIVPGVTSGIGSATYAGIPTAHAMDTIVIMMGVTRTISELIVAVIENGTERMITGKLHNIRPPVIII
>UP000000788_776
LYIIGTPIGNLGDLSPRAKSILQKVSLIACEQLIKNISFHTQSRLPLLKCLKEQNIGLISAGLPGIGEELVKAAKEAGYSICIPGPCAITTALVSSGLPSEFSIRTTVIYESPKKKLEQLYVQVARELTEEHIGPTLGEVKGETIVL
>UP000000798_188
VYLIGAGPGDPELLTLKAYRILRKADVVLYDALVNRLHFAPQEEIELHRFALSKIVVRLKGGDPFVGGEELLYLKSRGVEEIVPGITSAISAPSSAFIPTTHDLDTLVVLMGVKNKIRELIVAFIEKATQREVFSTLKEVNPPVMVV
>UP000000805_1236
LILAGLGLYDENDMTLKTLKFAKKAEKIYAEVLTTEIEVLVEYNGKL-EEAKDKDIMFLTAGDPMVATTHVDLAEKKGIELIINAPSSAVGITGLQGIVENYVIHTLCIFMTANEGLKVLLAVVARAGSPKLVYGKIKDLGEPCIII
>UP000000805_945
VILVGAGPGDPELITIKGLKAIKEADVVVYDDLISKLNYAKQEEIKLVEKAKEKLVVRLKGGDPFVGGEEILELKKHNIPEVIPGITSAIAVPEVAGIPTTHKLDTIVILMGITNNLKELLVAIIMEGTQRVIKGTLGDIRPPVIVV
>UP000000810_506
LYFIGLGLYDEKDITLKGLEIARKCDYVFAELMTNEIELIVELNFRILPLAKDHDVAFLTAGDPLVATTHAELRRKFGVEYVIHAPSSAIAITGLHGISENWVIHTLLIYMTANEGMKLLLVVLARAGSPVIRAGYVRDMGSPVLIV
>UP000000812_2175
LHIVATPIGNLGDLSPRAQHILRTVTMICAEQLIEPLALHEDTLAEIITRLISASLALVSAGTPLIGFLLVRAARAAGIRTPVPGPSALIAALSVSGLPSEFHLRTLIFYEASHRECTDLAAVVARELTETVLDGTLATLKGEVIIV
>UP000000930_1566
VYIVGAGVGDPDLLTFKALRLMQQADIVLYDALVSNLELCTQDEIQLVDYAKQHRVLRLKGGDPFVGGEEMLACQAAHIPQVVSGITAALAASSYAGIPTTCGLETLVFYMGLHAKIDSLIIAIISNASQQVLTGTLTDIIAPIIIV
>UP000000935_3478
VYIVGAGPGDPDLLTIKAAKCLEKADVILYDRLVNPLQYASQEDIDLVFYARKNTVVRLKGGDPFIGGEEAEVLVQHRIPEIVPGITAGIAAPAYAGIPTTHHLDTLAIYMGVKNYIRQLLVALIEQGTQRTVTGTLGTISNPMIVI
>UP000000939_169
VYLTGAGPGDPELLTVKAINAIKNADIIVYDRLVNKLNYAPQEEIELFQASQQENVVRLKGGDPFVGGEEAIYLFERDVKEIIPGISSSVAVASYAGIPTTHTFETIVFLMGLHNLISKLICAVISKGTQKVVTGTLENIEAPIIIV
>UP000000948_1200
VWLVGAGPGNPDLLTLAALRLMQDADVILYDNLVGPLNYVPQEDIYLVRRAQAQRVLRLKGGDPFIGGEELETLVEAGVPRIVPGISAANGCAAYAGIPTTHTIQTVVIYMGLTMQLAQLVVAVVEKGTQRVCEGTLATLQSPLVII
>UP000000998_1496
VALVGAGPGDPELLTLKAWRLIQSAEVVLYDRLVSPMALIPQDQIQLVDLAREYRVVRLKGGDPFIGGEEIETLASAGVRQVVPGITAASGCAAYAGIPTTHDFQTLVFYMGLVGIIRELMVALVSRGTQEVITGTLETIQAPLVII
>UP000000998_2386
LSIVATPIGNLADLSDRARQVLAAADLVAAERLLSPLALHERDRVGILSALAEQQVALISAGTPLIGYILVREARKAGFPSPIPGPCALVAALSAAGLPTAFELATLVFYESPHRDLQDLVCVLGRELTETFYSGTVKEVRGEVVMV
>UP000001013_1485
LYFIGLGLYDEKDITLKGLEIAKRCDKVYAELMTTEIEVIVEMNFKILPEAKEKEVAFLTAGDPMVATTHAELRRRMGVEYVIHAPSSAVAITGLHGVAENWVVHTLLIYMTANEAMELLLVVLGRAGSPTIRAGYVKDMGKQVLIV
>UP000001018_1403
VYIVGAGPGDPELITIKALNILKSADVVLYDRLVPELT---QEKIHLVEKAREKTVVRLKGGDPTIGEEECIYVVENGIEEIIPGVTSAIAVPETAKIPTTTPKGTLVILMGIHVELGILLVAVIEKGTQRVFLGKLEELKAPIIVI
>UP000001026_879
LYIVGTPIGNLSDLSSRAINILKNVSLIACEKIFTNISFNSLKKIPIINDLNSKSVALVSAGMPSIGEDLVKNVRSNGSNICIPGPCAALTALVSSGLPSEFEIKTTIIYESPHRKLNELKIQVSRELTEEHIGNDINNVIGETIVI
>UP000001037_1054
LFIAGFGTS----VTLRLLDVLREADKVYIDIALDDVALALEEKQVIIEEAREKNIVVLVPGDPMLATTHVTLRERRGVSELIHGVSQAVSYTGLQGLVEGFYTHTLIL-MSINEAIPILLLVVARAGTAKCRAGKAEE-PPPSLIV
>UP000001037_1636
VWIVGAGPGDPELITVKGLRLIREADVIVYDRLVHPLREATQDEIKLVEKALEKMVVRLKGGDPYVGEEECAYVIEHGVEEVVPGVSSAVAVPAYAGIPTTMRIDTIVVLMGVSREIRSMLAAVIERGTQRVVVGTLADIQPPVLVV
>UP000001059_1295
VYLVGSGPGDPELLTIKARKLIDSAEVIVYDQLPGELQSMTQTEIDIVKKAEEKNVVRLKGGDPYMGGEEAEKLVQAGIDEVVPGITSAIAVPAYAGIPTTHNLGTLVIFMGVKRQNNALKVAIIEKGTQRITTGNLENIKAPITVV
>UP000001059_1379
LYFVGLGLFDEKDVSVKGLEVIKNANKVYVERLADEMEMYVEQDPW-LEEAKEIDIAFLTGGDTMVSTTHVDIRREKGIERLIHGSSSAIGLTGLQGIPYSITIHTAVIYMTVNQGIDLLLAVIANAGSPIVKADFAENLGSPIVAI
>UP000001106_427
IILAGLGLYDEKDTTLKTVEFAKKADKIYAEILTTEIETLVELETKL-NESKDKDIMFLTAGDPMVATTHIDIAEKKGIEIILNAPSSAIGITGLQGIVENYVIHTLCIFMTANEGLEVLLVVVARAGSPKMVYGKIGDLGAPCIIF
>UP000001106_846
VFLVGAGPGDEGLITVKGLDLIKKADIIIYDDLVGKLKYSKQEEINLVEKAKDKIVVRLKGGDSFIGGEEVLELKKHNIDEMVPGITSSIAVPEVSDIPTTHELNTIVILMGITNNHMELLVAIIMNGTQKIIKGNLGNIAPPIIVV
>UP000001115_511
LYLVGTPIGHRGDLSPRAQQLLAAVDRVACELLIQKISFHQQQRIPLLQALADEAVALISAGLPGIGEELVAAARAAGRTICIPGPCAATTALVSSGLPSEFAIRTSVLYEAPHRQLKELIVQVARELTEQHVGPTLAAAQGETVVL
>UP000001118_1777
VYLTGAGPGDVELLTLKAARVIKEADIIIYDRLANPLKMAPQDQIEIYQSALRDVVVRLKGGDPFVGGEEGAYLRERGIEEVIPGITSSISVPAYAGIPTTHNFDTIVFLMGLHNNIQKLIVAVISKGTQQTVIGTLGNIPTPLIVV
>UP000001171_2358
LYIVPTPIGNLGDITERAVKTLAEVAAIAAEKLIQDFALHETQRVDVIERLLQDSLALVSAGTPLIGYVLVHRCRERGLKIALPGACAVTVALSAAGLPTEFALRTVVVYESPHRHTTDMNIVLARELTETYLNGTAAELRGEVLLI
>UP000001173_1668
IILVGAGPGDAGLLTLRGLQALQQADIVLYDYLVSPLEMIAQEETRLIEWAQQKKVVRLKGGDPFIGGEELQAAKQASIPQVVPGITAASGAAAYAGIPTTHTLQTLVIYMGVMNKIEALIVAIIAHATQQILNGRLDQLETPLLII
>UP000001176_323
VWLVGAGPGDPDLLTLRALHLMQNADSVLYDQLLPPMDRVPQDDIALIRRARAERVLRLKGGDPFIGGEEIEALMAAGIPQVVPGITAASGCAAYAGIPTTHSMQTIAIYMGVTADLTMLVAAVVERGTQRVLTGTLADLGSPLVLV
>UP000001191_3644
VYLVGAGPGDVAYLTVKAYNLLAAAQVLVYDALVDALQCVTQTEIKLVKYCQQKQVVRLKSGDPLICTSEIEALKASGCDELIPGISSALAAPLFAGIPTTHALETLVILMGGQHEIHQLVIAIIRWAGQKIWTAQLGNILSPVIVV
>UP000001191_3650
VYLVGAGPGDPGLLTLKAKGLLECADVVIYDALVSPLAMIFQEETQLIDKAQDAIVVRLKGGDPFIGGEEMEELVNAGISEVVPGITSGIAAAAYAGIPTTHAIETIVIYMGIHNYIEQLSIALVRWGTQEELIGTLKTIGAPIAVI
>UP000001191_5241
LYVVGTPIGNLEDITFRAVRILQTVDIIAAEKLVKPVSYHRTSRIPLLEHLINKAIALVSAGMPGIGYELVKACIEAGISVPIPGASAAITALSASGLPTEFSLRTLIFYESPHRDTQDLAIVLGRELTEEFWRGTIAEAQGETLVV
>UP000001195_247
IKIVGLGPGAKEALTIGCIEELKNCKNIF--RTEKHVDLTVYFNINIINKYKQGELVYAVPGHPLVSVFNLMKLKKENIDKVIPAVSESLAIDPIEG--YAI--DYLTVYIP-YDETEILRWDLIEDAIDDSLIEELGDVNINVVVF
>UP000001201_887
VYITGAGPGDPELLTVKAFKIIQNADVILYDRLINELNYRPQQEIQLYDYALQDVVVRLKGGDPFVGGEECLFLAERGIEEVIPGVTSAISVPAYTGIPTTHSMETIVFLMGLHNKIDKLIVAVIHAGTQLVIVGEIDNIPTPLIVI
>UP000001203_1732
LYIVGTPIGNLEDITFRAVRILKSVNLIAAEKLITPISYHRTARQTLLNYLEEKSIALVTAGMPGIGYDLISASIIANIPIPIPGPTAAITTLSVSGLPTEFALRTIILYEAPHRKTTDLQLTVGREITEEFWRGSLEDAKGETLII
>UP000001203_183
VYLVGSGIGNINYLTLRGYHLLSQAQVLIYDALVDQLNLVQQSQISLLNYCLQKQVVRLKSGDPLIVNEEIKALEEANCTELVPGISSALAAPLLTGIPTTHALDTLVILMGTRNKIENLIIAIIRNSGEKVWIGTLKTILSPIIII
>UP000001225_1567
VALVGAGPGDPGLLTVAAWSLLLQADALVYDRLVSQLDLLPQEEIELLRLARHMRVARLKGGDPFIGGEEIDFLLTHGVDQLVPGVTAASGCTAYAGIPTTHTMCTLVFYMGLGSEIRELIAMLVANGTQRMLRGTLRNLGTPLTVV
>UP000001225_754
VVLVGAGPGDPGLLTLKALRALNEADVILYDRLVSPLALATQARIALVEHARARRVVRLKGGDAFIGGEELEYLRAHGVREVVPGITAALACAAYAGIPTTHGLQTLAFYMGVGQTLARLIFALIENGSQRVVSGRLADLRAPLLIV
>UP000001225_834
LYVVATPIGNLGDLGLRAWQALARADVIAAESLISPMAAHEAAAAQICQRLAQQRVALVSAGAPAVGARVVRAVRAAGYAIPVPGPSAVIAALMGSGVTSAFSWAPVVLFESPHRACADLLLTIARELTEQIATLPLSQAQGEVLIV
>UP000001231_1548
VYLVGAGPGDAELLTIKALKVLQTADVVLHDALVSELEQVTQDETRLVQYAQQLSVVRLKGGDPFIGGEELEVLVSAGINEVVPGITAASGCASYAGIPTTHSLQTVAIYMGLLRTLSNLIIAIIENGTQRVVIGTLRQLVSPLILI
>UP000001258_3899
LYLVATPIGNLEDVTFRAIRTLKEADQIAAEKLIAKVSYHKETMGKLIDDLIERTIALVSAGMPAIGYELVVSAIKEGIAIPIPGANAAVTALIASGLPTIFETATLIFYESPHRDTDDMLVSICRELTEEFLRGTLEEAKGECLIV
>UP000001332_1033
VYLVGSGPGDAAYLTVQAREILAQAEVLVYDALVDGIELVPQSEIRLVKHCQQKLVVRLKNGDPFIAQSEIGALKQADCEEIVPGLSSALVAPLMAGIPTTHSLDTLVFLMGGRTEIRRLRIAIIRYAGQQIWDGTLNTILSPVIVV
>UP000001332_3187
LYLVGTPIGNLEDMTFRAVRILQSVDVIAAERLIRPVSYYQKSRISMVRRLQQQAIALVTAGMPGIGYELVKVCVEEGIPVPIPGPTAAIAALVVSGLPSEFELRTLVFYEAPHRQTDDIAVVLAREITEEMWRGTLAEAAGETLVV
>UP000001366_1633
VYIVGAGPGDPDLLTVKAYKLIQKADVILYDRLINPLLMAEQDKIFLQDFVKKKIVLRLKGGDPFVGGEEALFLEEQGIEEVVPGITSAIAVPAYAGVPTTHSLGTLIFLMGVSNKIQNLIVIFIEKGTQKSIESTLKEVYPPIFLI
>UP000001369_900
LYVIATPIGNLKDITLRALEVLNSVDVIAAEKLIGKVSYHEEERAELIEIL-KKDVALVSAGTPCIGYRIVKKAREKGIEIPIPGPFAAAVALSASGLPSVFYYFTFILYESPKRKTKTLEVVVAKELTESFFIGKPEDIKGEVILV
>UP000001384_609
VYIVGAGPGDPDLITVKGLKCIEKADVILYDRLVNKLSYAKQETITLIKYAKKKVVTRLKGGDPFVGGEEAEALAKQGVPEIVPGISAGIAAPAYAGIPTTHNLETLAVYMGVSNYIEQLMAAIIERGTQRTVVGTLGTIQNPMIVI
>UP000001399_261
VYIVGAGPGDPDLLTFRALRLMQRADVVLYDRLLPHLNLVPQEQIALIDFARQKRVLRLKGGDPFMGGEEVEVLVAAGIQQVVPGVTAATGCAAYAGIPTTHALQTVVIFMGLGKSLKEFVVAIVDNGTQRVVTGTVETIQGPIIIL
>UP000001399_3383
LYLVSTPIGNLSDISIRALSVLASADRVYCEKLMGKEAYHGEADREILDALREKAVALISAGTPLIGYKLVRDAVAEGIRYPVPGASAILSALVASGLPTGFTMGTLVFYETPSRAAAAIEVAVARELTETIAKGTARELQGEVLLI
>UP000001400_148
LTFVGLGLYNTEDLTIRGKREIEEADIVFGERLVNELGALVE--NKLLKEAKSKNVVLIVAGDPMIATTHVALRMERGIKKIVHNSSTAAGMLGLQGLPQNYFIHTLIIPMTANEAMKILLIAVARAGASLARAGYLGDMGSPTLVL
>UP000001405_897
IFFVGSGVFNISYLTLRGYYLLSNAEVVIYDTLIDSLELVHQKYINLVNHCLLKKIVRLKGGDPSLLTEEVYALTQANCKEIIPGISSALAAPVLAGIPTTHTLNTLIILMGIKNKIDKLIVAIVHNCGQITITGTLKTILSPIIII
>UP000001416_158
VYLVGAGPGDPDLLTFRAMRLMQQADVVIYDRLVSPLDMVPQTSIELVKLAQEKHVLRLKGGDPFIGGEEIETLSQHHIPQVVPGITAASGVASYAGIPTTHALQTIVVYMGLLGELRQLIAAIVQQGTQRVLTGTLETLKPPLIIV
>UP000001417_4024
VYIVGAGPGDPDLITVKGLKCIEKADVILYDRLVNKLSYAKQETITLIKYAKKKVVTRLKGGDPFVGGEEAEALAKQGVPEIIPGISAGIAAPAYAGIPTTHSLETLAVYMGVSNYIEQLMAAIIEQGTQRTVVGTLGTIQNPMIVI
>UP000001420_77
VYLVGAGPGDPDLLTVRAHRLLSQCDVLVYDALVPDLKLVSQLKTALLELVKKKCVVRLKGGDPFVGGEEAAYLHKNGIGEVVPAITSGIAASAYFGIPTTHALNTLVIYMGVHNYIKELLSAVIQQATQRCLRTSLDSLISPIIII
>UP000001432_1320
LYIVATPIGNLGDITQRALDAFAQVDLIAAELLIKPFALHEQQKAALVEKLQQLNIALISAGTPLIGFHLVRHCRQAGVKVPLPGACAAITALCASGIASEFEVRTLIFYESTHRDTEDMQVVMAREITETIHGDTLANLKGEVLVV
>UP000001444_4593
VSLVGGGPGDPDLITVRGRRLLAEADVVIADRLGPRLAELAQEAINLIEHAKQKSVVRLKGGDPYVGMEELHALAEAGIPTVVPGISSSISVPSAAGIPTSHALGTLVILMGVDKRIETLVVALVQEGTQRRVDATLATVRPPVIVI
>UP000001488_738
LYFIGLGLYDERDITLKGLKTARKCDKIFAELLTTEIELIVELNFKILPEAKEKDVAFLTAGDPMVATTHSDLRRKAGVEYVIHAPSSAVAVTGLQGVAENWVIHTLLIYMTANEAMEILLVVLARAGSPTIRAGYVKDMGRQVLIV
>UP000001510_466
VYLLGAGIGQSSFLTLQARAILATAEVLLYDALVDSFSLVEQNQIRLVNYCQEKRVIRLKSGDPGVVYPEMLALKRAGCDELITGISSALAAPLLAGIPTSHALDTLVLLMAGQSQIEKLCIAIIRQAGQQIWRGTLENILSPIMVI
>UP000001510_4693
VYLVGAGPGDPGLLTLKAKVLLENADVVLYDALVSPLAMIVQEEIALIDKARTAVVVRLKGGDPFVGGEEMLDLIAAGISEIVPGITSGIAVPAYAGIPTTHAIETIVVYMGVHNYIGELTIALIRWGTQQQLIGTFTTIESPIAVI
>UP000001510_5433
LYVVGTPIGNLDDLTFRSLATLKKVTLIAAEKLILPISYHRLSRLDLLNILSQQDIALVTAGMPGIGYELIKACIEAQIEVPIPGVTAVITALAVSGLPTEFSLRTMVFYEAPHKKTEDLRIVLGRELTEEIWRGTVAEAKGETIVV
>UP000001511_2702
VYLIGAGPGDPGLMTLKGKGLLECADVVIYDALVSPLAMILQEETHLIEKAQDAVVVRLKGGDPFIGGEEMAELVQAGIIEVVPGITAGIAAAAYAGIPTTHAIETIVIYMGIHNYIEQLSIGLVRWGTQEELIGKLGTITAPIAVI
>UP000001511_330
LYIVGTPIGNLEDMTFRAVRILKAVDIIAAEKLVTRMSYHSSSRIPVLEYLQFKAIALVSAGMPGIGYELVKACVDAGITVPIPGASALITALSAAGLPTDFSLRTLVFYESPHRDTQDFAIIIARELTEEFWRGTIADAQGETLLV
>UP000001549_272
VWLVGAGPGDPGLLTVRGRELLGAADVVVTDRLVSTLGYVTQEGIALVERALARRVVRLKGGDPFLGGEEAEACRLAGVRTVVPGVPSAFAAPAYAGIPTSHALMTIVVLMGVARDVAALIVAVIERATQRVVRGTLDTIRSPVVVI
>UP000001556_61
LYLCATPIGNLEDITLRVLRILKEADCIAAEKLIHPVSYHSEGKEELLDRLQQENIALVSAGMPGIGADLVRLALEYGIEVPLPGASAGIAALVASGLPTEFALRTLIFYESPHRDTKDMVGVVARELTEEFKRGMLSELRGECLLV
>UP000001572_59
VYLVGAGPGDEELITVKGLRCIQEADVILYDRLANPLKNKTQEEIELVLQAHKKTVTRLKGGDPYVGGEEALALRKARIPEVVPGITSAIAVPNYGGIPTTHALGTLVFLMGVGNEINQLRIALVHQGTQRTVTGTLESITSPVIVI
>UP000001601_1580
LTVVGAGPGDVELFTLKGIRALESADVVLYDALVNPLEYAQQEQIDIIARAKSGHVVRLKGGDPFIGAEEMQVAAAAGLEAVVPGISSSLAVPAYQNIPTTTLAATVVILMGMSKEIALFRVAIIQDGTERIGVGTVDTITNPIIVI
>UP000001625_1453
LYVVATPIGNLSDITLRALETLGAADTIAAEHLIGRLALHERGAAEVISLLQQQSVALVTAGTPAVGAVLVGLVREAGFRIPVPGASAAVTALSASGLSAYFGLYTLVFYEAPHRECEDLHIVFAREITESIHRCKLADARGEVLLV
>UP000001625_2152
VYLVGAGPGDPDLLTFRALRLMQKADVVVYDNLVSKVEMARQEEIELVRLAKEKRVLRLKGGDPFIGGEEIETLAAEGIPQVVPGITAASGVASYAGIPTTHALQTVVVYMGLHGTLSELIIAIVQQGTQRVITGTLATLQAPLIIV
>UP000001635_517
VTLVGAGPGDPELITLKGILALNKADVVLYDALIDTLNHAPQEETRCVYYAKKGHVVRLKGGDPFVGAEEMDYIQEFGIKDVVPGISSTVAVPAAAGIPTTTLAATVVLLMGTRKEIRIYEIAIIERGTEKIVAGTIGNIGAPIIII
>UP000001651_628
LYLVPTPIGNLGDMTIRAIEILKTVDLIAAEMLIKKISFHTQMRIPLLAKLANETIAQVSAGMPSIGKELVRAAIDAGVPVPLPGANAATTALIASGLPPYFKLATLLFYESPHRKTAAMQAALARELTETFIRGSLSALKGEVIMV
>UP000001683_365
VYLIGAGPGDEGLITVKGLNCVKEANVIVYDRLIPQLRYATQEEIDLIEQAEQKIIARLKGGDPFVGGEEVIALKEHNIPEVVPGITSAVAAPMYAGIPTTHDLGTLCFLMGVGNRIDNLLIALVRWGTQKTLTGTLSNIKSPVIII
>UP000001688_882
VFLLGAGLGTKNYLTVRGWEILQRAEVVIYDALGSQLDLLPQEEIRLVEHGQSKRVVRLKGGDPYISHPEILALQGAGCDEVIPGISSAFAAPLLAGIPTTHALETLVFLMGGRNDIRRLMVAIVRAAGQQVWTGTLQTILSPVIIV
>UP000001726_3262
VWLVGAGPGDVELLTLKALRVIQQADVVVFDRLVSDMALVGQEEIQLVSLAQSHRVVRLKGGDPFIGGEEMIHCQQHNVVHIVPGITAAMGCAAASGISTTHTLQTLVFYMGIANQIQQLIAAVIERGTQRTVAGRLDELEAPLLII
>UP000001806_397
IILVGAGPGDSGLLTLRGLQVLQQADVVLYDYLVSELDLITQNEIKLIFFAQKKKVVRLKGGDPFIGSEEIEAAKDAGIHQVVPGITSAIGIAAYTGIPTTHILYTLVVYMGTLKYIQKLIIAIIVQGTQKVIVGCLGEIATPLLII
>UP000001844_899
VYLVGAGPGDPDLLTFRALRLMQQADVVFYDRLVSPLDLVRQEEIGLVQFAREQRVLRLKGGDPFIGGEEIATLAAEGIPQVVPGITAASGCACYAGIPTTQSLQTIVVYMGLVGILQELIAALVQQGTQRVLTGTLATLHAPLIII
>UP000001868_1541
LYVVATPIGNLRDVTLRALDVLAQADLVLAEKLLTRERCDEARALPALAALEAQRVALVSAGTPLVGFRLVKAAAEAGHPFPIPGASALLAGLSAAGLPTAFEVATLVFFEGGSRASADMAAVVCRELTETIVRGRLSELKGEVVLV
>UP000001870_2164
VYLVGAGPGDPDLLTFRALRLMQKADVVVYDRLVSPLELVPQDDIQMVDEAKKNRVVRLKGGDPFIGGEEIQTLIQHGIEQVVPGITAASGASSYAGIPTTHALQTAVFYMGLTGIIEKMIIALVQSATQQVLTGTLEDIQPPLIIV
>UP000001870_3384
LYIVPTPIGNLDDMSARAIRVLSEVNWIAAERLIGKLSLHEDKRTALCERLKGESVALISAGTPLIGFVLVRKCRELGISSALPGPCAAITALSASGLPTEFALFTTVFYEAPRRDTTDIQIVVAKELTETYASGSAQDVKGEVVMI
>UP000001879_1718
VYLVGSGPGNPDLLTVKATRLLESADVVLHDKLPGPIDQLPQSAIELVELAREKSVVRLKGGDSFVGGEEAEYLADHGVPEVVPAVTSAIAAPAVAGIPTTHALGTIVVLMGVGRDYQALRVALIERGTQQVATGTLESISPPVTVI
>UP000001882_2908
VYLVGAGPGDPELLTRKAERLMKEADIILFDALVGEKRLFPQEEIRLIATASEKTVVRLKGGDPYVGGEEAEALRKAGIEEVVPGITSAIAVPEHAGIPTTHALGTIVILMGVSRENEALLVAIIERGTERVTAGTLGNIRSPIIVV
>UP000001882_922
LTFIGLGLWDENDVSLKGLEAIREADVVYAERLTTEMELYVEQHPDNLKDALDKKVVFLTGGDAMVATTHVDLRRKMGIDAIIHGASSAVGATGLQGIAYNITIHTLLIYMTINRGVELLLGVIARAGSPCVKAAKLDELGAPIMVV
>UP000001901_1413
VYIVGAGPGDPDLLTVKALKVLREADVILYDELIGDRERSKQNEIEMVKLAREKIVVRLKGGDPFVGGEEAEYLAKHGIPEIVPGITSAIAVPAYAGIPTTRALATIVVLMGVSNKIKKLLVAIIERGCQRVVISNLENVKAPVIVI
>UP000001901_991
LIFVGMGLWDERDISCKGLEIARKADEVYVEKLTNEIEFVLEENCW-IERAKERDVVILIPGDPMIATTHSALKERRGVKRVVNAGSNAVGLTGLHGVS--IVIHTLLLPMTIKDAVEILMAVIARAGSPVVKCDRMKNLGEPVMVV
>UP000001903_907
VYLVGSGPGDPDLLTVKAKRLLEESDVVLHDKLPGPIDLLPQSEIELVELAREKTVVRLKGGDSFVGGEEAEYLAAHDVPEVVPAVTSAIAAPAVAGIPTTHALGTIVVLMGVGRDYKALLVALVERGTQQVATGTLETIEPPVTVI
>UP000001916_3082
VYLVGAGPGDPELLTLRAVRVLQEAEVVLYDRLVSPLELVVQGEIALLAHARSRKVVRLKGGDPMVGGEEWAFLAREGIAELVPGVSSALAVPGMAGIPTSHPYDTLVILMGVGERIGALIVAFIERGTERVVVSSLGQVQSPVWVV
>UP000001931_550
LYFIGLGLFSEDDISYKGFKALKSVDCIYAEKLGNDLIKLVE--DNVIKEAMTKDIAFVTAGDSLMATTHTELYENKGIKQIIHGSSSAAGISGLQGVPDNFAIHTLVIYMTVNQALDYLSVIIAQAGSPIVKGGRVSDVGKPCIIV
>UP000001933_536
LYVVATPIGNLEDITFRAIRVLKEVALVAAEKLISPISLYEFRKSRLIDRLRESDVAYVSAGTPGIGFLLIRQALENRIPIPVPGVSAGIAALSVSGIPMMFSLKTLIFFEAPHRAAEDIHIAIARELTEEILRGRLQDLKGETLIV
>UP000001938_614
LYLVATPIGNREDITLRALRVLREVDWVAAEQLISRISYHAAQRIPLLKYLSAQSVALISAGTPAIGEELVRACIQAGIPIPVPGPVAAVAALTASGLPTEFQLRTVVLYEAPHRQTQDLLIVLARELTESFWRGSLAAARGETLLL
>UP000001941_1493
LIFVGLGLYDLDDISLKGLQAIKEADAVFLEVLTTEMRKYVEQKPP-LTAAKNGIAVFLTGGDPMVSTTHADLRREQGIPKIIHGSSSAVGLTGLQGIPAKWTIHTIVIYMSVHEGIELLEFVIARAGSPVVAAGSSERLGPPILVV
>UP000001947_1646
VWLVGAGPGDPDLLTVKALRVIQNADLVLFDNLVSQRALFAQKDLSLVKKAAKLNVVRIKGGDPFVGGEELLTLIKAGVDEVVPGITSASGCTTAAGIPTTHALHTLVFYMGVSRMISNLLVAIIENGCQREVIGQIKDLQSPLIVV
>UP000001955_245
VVLVGAGPGDPGLLTLKGLQQIQQADVVVYDRLVSDMNLVPQDEIQLLREARSKRVVRLKGGDPFIGGEELETLCTENIPSVVPGITAASGCSAYAGIPTTHNLQTLVFYMGLSQTIRQLLVALVENGTQRVVSGTLEQLASPLIIV
>UP000001962_679
LYVVATPIGNRGDISERARRVLAGVAVVAAEQLISRVSLHEDRQVPLLARLQAEDIALISAGTPLVGYRLVSACAWAGVRSPVPGPSAVMAALSVAGLPTEFALRTLVLLESSHRDSRTVAAVVARELTETVLRGPVGALRGEVLLL
>UP000001974_1173
VYLVGAGPGDPELITVKGLKILQRADVVVYDRLISKLNFC-QDEIELVKKAMEKVVVRLKGGDPYVGEEECLYVISKGIEEVIPGITSAIAVPAYAGIPTSTPRGTLVILMGLRKNMNILIVAVIENGTQRVFTGELKDLTSPVIVI
>UP000001977_260
LYVVATPIGNLGDMGLRAWQALARADVIAAETLIAPMAAHEAQAAQICQRLAQQRVALVSAGAPAVGARVVRAVREAGYPVPIPGPSAVITALMGSGVTSAFEWAPVLMFESPHRAMADLLLTVARELTEQIVTFPLAEAQGEVLIL
>UP000001977_963
VVLVGAGPGDPGLLTLKGLRALNEADVILHDRLVSALALATQARIEMVEHARARRVVRLKGGDAFIGGEELEHLRAHGVDEVVPGITAALACAAYAGIPTTHGLQTLAFYMGVGQILARLVFALIENGSQRVVMGRLSQLASPLLIV
>UP000001979_1231
VYLVGSGPGDPELMTLKARRLLDTADVIIFDQLPGELASMTQSEIDIVEKAKEKIVVRLKGGDPYMGGEEAEELVKAGIEEIVPGITSALAATAYAGIPTTHTLGTIVIFMGVKMRNGELMVAMVERGTQRVTIGTVETIKAPLTVI
>UP000001979_1347
LDFVGLGLFDEKDISLKGLEKIHNADKVYVEILTDEMELYVEQHAD-LVDAKDSNVVFLTGGDTMVSTTHVDLRRDMGIKTLIHGASSAIGLSGLQGIPYSVTIHTAVIYMTVNQAMEILLAVIARAGSPVVKADYIEALGGPIVVI
>UP000001981_3844
VYLVGAGPGDPDLLTFRALRLMQKADVVVYDRLVSKLELVPQDEIALADLALKNRVVRLKGGDPFIGGEEIETLVEKGVSQVVPGITAASGAASYAGIPTTHMLQTTVFYMGLTGVIEKLIIALVQSATQKVVAGNLANIKPPLIIV
>UP000001992_775
FYLVGLGLFDAGDISLKGLKCLKSVDKIYAERLSSDIEQIVE--ESKLDEAIDLDVALITGGDPLIATTHSDFLQKKGIDEVIHGSSSSAAISGLQGIPDNFAIHTLVIYMTVNQGLEYLMAVIARVGSVVVKAGKISQLGGPCIVI
>UP000001993_1084
VYIVGAGPGDPELLTFKALRLMQQADIVYYDALVSRLDLCAQQGIQMIDAASSKRVVRLKGGDPFVGGEEIQALRAAGIAQVVPGITAAGAASCYTGIPTTFALETVIFYMGLHSRLKGLMIAIISQASQQVMTGTLADIPTPLLIV
>UP000002007_2889
IILGATPIGNHADASARLIEWLTTADLVAAEKLISPLSYHEASRTALIEQVRAANLLMVSAGMPAVGYRLVETAIAAGVRTAAPGPSAVLTALALSGLPTEFELRTLVFFEAPHRTMAALVAAVARELTEEVLRGTVGELRGEAVVV
>UP000002008_2027
VYLVGAGPGDPELLTLRALRVLGEADVVLYDRLVSALAYVVQREIHLLHYARARTVVRLKGGDPMVGAEEWLFLAQHGITELVPGLSSALALPGMAGIPTCQPYDTLVILMGVERELQALICAFIENGSERIVLAALEAVQAPVWVI
>UP000002011_2046
LTLVGAGPGDSELITLKGIRALQTADVVLYDELANALEFASQDEIGIVRLARKGHVVRLKGGDPFVGHEEMEYAQDHGIPSIVQGITSSTAVPASMGIPTTTLAATVIVLMGLNKEIALYKMAVIQNGTEKSVVGQVWEMGTPIMVM
>UP000002011_5580
LYIVPTPIGNLEDITLRAINVLKSVDVVLAENLISPQSYHEHQTVAVVERIRKETMALVSAGTPAVGFLLVRACIREGLPECLPGPTAFVPALVNSGLPSEFNLRTMIFYESPHRKAQQFAVCVSRELSEENVRGTVTEVKGEVIVV
>UP000002028_1315
LTLVGAGPGDGELITLKGIRALRQADVVLYDDLANDLEFAAQEEIEIVRFAQEGHVVRLKGGDPYVGYEEYDYVRQYGIETVISGVSSSIAVPASQGIPTTTLAATIVVLMGMSKEITLFSMAIVQNGTEQCVIGQVWNMGAPVLVI
>UP000002028_549
LTLVGAGPGDPDLITVKGIKALKQADVVMYDALVHSLDYCMQEDIPIVHYAQQGHVVRLKGGDSFVGFEEIEFARQHGIEQVIPGLSSSYSVPASANIPTTTLAATVVILMGMHKDITVFAVAIIQNGTQQMVVGCVQDIGNPIIVV
>UP000002029_4778
LVLAGAPIGQVGDASPRLRGALEAADVVAAERLAERVSYYEAGRAALLQALQDKTVLIITAGMPGVGYRLTRLAVEAGITTSLPGPSAVTTALAVSGLPSEFALRTMVFFEAPHRAGAAMAAAVCRELTEEVRRGGLGELKGETVVV
>UP000002045_2858
LALVGAGPGDPGLLTLKGLQVIQQADVVLYDHLVSALELVAQEETAIIKLARQKKVVRLKGGDPFIGGEELQVAAEAGIPQVVPGITAAVGASAYAGIPTTHALQTLAIYMGIIKLIQKLIVAVIGCGTQQVLTGTLSELPSPLLVV
>UP000002061_451
VYIVGAGPGDKELITLKALKLIKEADVIVYDDLIDKLKEAKQEEIRLVEKAKEKKVVRLKGGDPFIGGEEILELKKNNIPEVVPGVSSAIAVPEVVGIPTTHKFDTLVILMGITNNIKELMIAIILKGFQRVIKGTLKDIEPPIIVV
>UP000002061_743
LILAGLGLYDEKDMPLKVLEFAKKVDKIYAEALTTEIEVLVEYGSKL-EEAKEKDIMFLTAGDPMVATTHVDLAEKKGVEIIINAPSSAVGITGLQGIVENYVIHTLCIFMTANEALKILLVILARAGSPKLVYGKIKDLGKPSIII
>UP000002146_1747
LTFVGLGLYDLGDISVKGLEYVRNADTVFLERLTDAMEFFVEQTPE-LECAAAGRVAFLTGGDPMVSTTHADLRRAAGIESIIHASSSAVGLSGLQGVPAGWTIHTLVIYMRVPEAIAVLEYVIARAGSPVVAAGAGANLGPPILAV
>UP000002146_961
AYLVGSGPGGLGLMTIRAREVIDSADVILYDQLPGELATLEQDEIAMVERVRAKTVVRLKGGDPFLGGEEVETLREHGIAEVVPGVTSAIAVPEMVGIPTTHVLGTLVILMGVKNAIAALTVAIIERGLQRVTVGTLADIRPPVIVI
>UP000002156_177
LYLCPTPIGNLEDITLRVLKTLKEVDIIAAEKLIKPTSYHKRTKGALIEELKKKSIALVTAGTPAIGEDLVKLCIEEGIKVPLPGPTAAITALVASGLDTEFRIRTIILYEAPHRETRELKIVIARELTEEFIRGTIDEVKGEVLII
>UP000002168_4075
VAIVGAGCGEVELLTLKAARYISKADVIIYDSLVCELTLAKQDEIALVASARGGFVVRLKGGDPNIGCEEALYLAESGIKEFVPGVTAALGCAASAGIPTTRALTSLVFYMGKEQNIKGLLMAFITNGAQDVVYAKLGSMEGPLIIV
>UP000002171_273
LYVVATPIGNLLDMTPRAVEVLQQVELIAAERLIDRVSVHERQRIDIVHQLASASVALISAGTPLIGYVVVKGVREQGYRVPVPGCVAFIAALSAAGLPTEFSLRTLVFYESPHRASKDMQVAIAREITETIRSDGLADLRGEVVLV
>UP000002171_2774
VYLVGGGPGDPELLTFKALRLMQQADVVLYDALVSDLDLCPQEGIELVKHAKAQRVVRLKGGDPFIGGEELQTLKAHDIPQVVPGITAASACSTYAGIPTTQELQTVVFYMGLHTTLAKMITAIVSRGTQKVLTGTLENIPAPLIIV
>UP000002199_1920
LTFVGLGLWDVKDISVKGLEAVREADEVYVEKLSSEMEFFLEENSR-IERAKSKSVVLLVPGDPMVATTHSAIKERKGVKRIIHGASTAVGLTGLHGVS--HVIHTLLLPMTIGHAVENLIAVIARAGSEVVKCDRLENLGKPVMVV
>UP000002221_256
LYLVPTPIGNLEDLTLRALRILREVDLIACEKLITPMSYHEARKAALVARMEAARVALITAGTPGIGFYLVRECLRRRIPVALPGPTAFVPALAASGLPTEFELRTIVLYESPHRRTDDLAAVVARELTEEFARGTLRTLRGEVLVV
>UP000002287_1543
AWLVGAGPGDADLLTLKAVRAIAAADVLLVDDLVNPLRHAPQHEIAMLAHLRARSVARLKGGDPFVGGEELLALGAAGFPEVVNGITAGIAAPAALGIPTTHALMTLVIYMGIRRAIAALGCAAIENATQRHVLATLETVGSPIVVI
>UP000002315_1024
--MVGLGLYDEKDISVKGYNILRKVDKVFAEKLTNELEFFVE--EMIVKEAKSKNVAFLVPGDPLIATTHQSLIEKLDIDEIIHSSSSAAGITGLQGIPEGYTIHTLVIYMTANEGLEYLLVILARIGSPVIKVGRVSEMGKPCLVI
>UP000002377_802
ITVIGLGPGSIGALTEATINILKGNERVF--RTTKHVPLMVYRRIVLLEEAEKGPVVYAVPGHPLVSVYLLQEMREKGTKEIIPAMSQVVGYDPIKG--YVV--DYLTVFIPPDPKIQQLRWDLIEDAIMNKFCEELGDLDINVIVF
>UP000002381_5470
VYLVGAGPGDARLITIKGKECIEKADVVVYDRLASPLRWMKQEQIQLVDYALEKTVVRLKGGDPTIVGEEAELLYRHGIMEIVPGITSAISVPAYAGIPTTHKVGTFIFMMGVAKYIRQLMVALIRWGTQDTLTGTLADIQPPVIVV
>UP000002383_2910
VFLVGAGPGDPDLLTFRALRLMQLADVVVYDNLVSPIELVPQEEIQLVRLAKEKRVLRLKGGDPFIGGEEIDTLMQEGIPQVVPGITAAAGCASFSGIPTTHMLQTVVFYMGLLGIIRELMMALVEQGTQRVIVGTLASMQPPLIIV
>UP000002384_1001
LYVVGTPIGNLEDMTFRAVKILQKVDAIAAEKLITPISYHRFSRSLLISRLKRENIALVTAGMPGIGYDLVKACVQENISIPIPGVTAAITALAVSGLPTEFSLRTLIFYEAPHRQTENLGIVLGRELTEELWRGTLKEAKGETIVI
>UP000002384_1490
VYLVGAGPGDPGLLTLKGKTLIEMADVVIYDALVSALAMILQTETQLIEKAQTAIVVRLKGGDPFIGGEEMEDLIKAGIPEIVPGITSGVAAPAYLGIPTTHAIETIIIYMGVHNQIPQLQIALIRWGTQDHLIGTLSTIEAPIAVI
>UP000002384_4667
VYLMGAGPGNLDYLTLKGYQVLSIADVLIYDDLVDPLQLVPQDIILLVDFCLQKQVVRLKGGDPFIANPEIESLVASNCDEVIPGISSALAAPLLAGIPTSHAIDTIVILMGGRSAINHLQIAIIRDCAQQIWSGTLETILSPVIVI
>UP000002386_1092
VYLVGAGPGDPELITVKGLKCIQQADVILYDRLINELSYAQQETIHLVRYAKKKTVVRLKGGDPFVGGEEAEALAKHGIEEIVPGITSGIAAAAYAGIPTTHSLDTLAIYMGISNYIDQLTVAVIQWGTQRTVTATLSTIENPMIII
>UP000002408_2042
LTFIGLGLYDKTDVSEKGLAMIRSADYVFLERLTNTLEFYVEQHPE-LDCAARGNTVFLCAGDPMVSTTHADLRRERGIPAIIHGSSSAVGLSGLQGVPQNWVIHTLVIYMTVNEGICLLEYVVARAGSSLVRAGTAETLGPPILIV
>UP000002411_1897
LFLVATPIGNLKDITLRALDTLKNVDLIAAEKLIKPMSYHENDKSELIQKLKDKNIALVSAGTPGIGNIIVRKCIEEGIDEVLPGATAVTTALVYSGMDTMFSVETLIMYESPHRNTEILKIAICRELTEQILRFTIEESKGEVLVI
>UP000002411_2166
IKVVGLGPGSPDSLTMGTIDILKNTDKIY--RTEKHVILRVYSNIKLIFKEKQKEIVYGVPGHPLVSVMLLLKLEKQAIDKVIPSVSERLKINVVEG--YAV--DYLTVYIP-KDDIEKLRWDLIEESIDTKLVEELGDVNINVIVF
>UP000002420_1800
LYIVATPIGNLEDMTFRAVRILQEVDLIAAEKLITTTSYYQSLKGEILATLRDKQVALISAGTPCIGYQLVRDALVEGIKAPIPGACAAITALSVAGLPTAFGLGTLVLYEAPHRETTDIAVVVTRELTEECLRGTAREVRGEVILI
>UP000002424_2543
VYLVGAGPGDPDLLTFRALRLMQQADVVLYDRLVAPVELCPQEQIRLVRLAGEKRVLRLKGGDPFIGGEEIEELAAHGIPQVVPGITAASGCAAYAGIPTTHDLQTLVVYMGLVGVIQRLIVALIQQGTQRVIVSTLAELSAPLLIV
>UP000002432_4723
LYLVGTPIGNLEDITFRAIRTMKEVQLIACEKLIVHTSYHELTRSALVMQLEQKSIALVTAGMPGIGFRLITLAIRHRIPVPIPGPSAFLSALVASGLPTLFGIRTVIFYEAPHRETEEIVVVVAREVTEEFLRGTSTEVKGETLLI
>UP000002440_2082
VYLVGGGPGDPDLLTFRALRLMQQADVCVYDKLVSKMALVPQEDIQLVRLAKEKRVLRLKGGDPFIGGEEIETLMENGIPQVVPGITAANGVSSYAGIPTTHALQTVVIYMGLVGEIRQMVIAIVQQGTQRVVEGTLATLRAPLIIV
>UP000002457_1754
LTFVGLGLYDAGDISVKGLEAVRASDAVFLERLTTELVAYVEQHPP-LDAAAAGDVVVLTGGDPMVSTTHMDLRRARGIPGIIHGASTAVGLTGLQGVPQNWVVHTLVIYMRVGEAIDLLEYIVARAGSPVVRAGTADHLGGPVLIV
>UP000002480_189
LYIVSTPIGNFEDITLRAISTLKNSDIILCEKLIHKQIYNDYKDREIISLIKANVVSLISAGTPLIGYKLVRDLRNLNYYEVVPGVSSPITALTLSSLPTSFELATLIFFDTASRNTLLAKICVARELTQETKTGDIDEIKGEVLLI
>UP000002483_1432
LYIVGTPIGNLEDITFRAVRILQNVDLIAAEKLVKPVSYHRTSRIPLLKHLHSKAIALVSAGMPGIGYELVKACVEVAIPVPIPGASAAITALSAAGLPTEFALRTLIFYESPHRETQDLAIVLARELTEEFWRGSIGEAQGETLLV
>UP000002483_5271
VYLVGAGPGDPGLMTVKGKGILECADVVIYDALVSPLAMILQDETQLIEQAQNAVVVRLKGGDPFIGGEEMADLIAAGVPEVVPGITSGIAAPAYAGIPTTHAIETIVIYMGIHNYIEQLKIALVRWGTQEELIGELGTIEAPIAVI
>UP000002487_1535
VYLVGSGPGDPELLTLKARRLIDNAEVIVYDQLPGKLGSMTQSEIELVWKAKEKMVVRLKGGDPYVGGEEAEVLVAEGIEEIVPGITSAIAVPAYAGIPTTHTLGTIVIFMGVKMRNEELMVAVIERGTQRVTVGSLENIKAPITVI
>UP000002487_3053
LTFIGLGLFDEYDISLKGLEAVREADLVYAECLTNEMELYVEQQPD-LDKAKDKNVAFLTGGDTMVSTTHVDLRRKLGIEHLIHGASSAVGLTGLQGIPYSITIHTMIIYMTANHALELLLAVIARAGSPVVKADYAESLGNPILVV
>UP000002511_1986
LYIVATPIGNLEDMSFRAVRILQSVDLIAAEKLIDPLSFFIQQRLPLLQRLQQQAIALVTAGMPTIGYELVCACVAAEIPVPIPGANAALTALSAAGLPTEFALRTIVLYEAPHRQTTDLLVVAARELTEQFWRGTLAEAKGETLVI
>UP000002511_2417
VYLVGAGPGDPGLITLKGKTLLEAADVVVYDALVSPLAMILQEETQLIEKAQTAIVVRLKGGDPFVGGEEMADLVRAGIPEVVPGITSGIAAPAYAGIPTTHAIETIVIYMGLHNLICELQIALIRWGTQQILVGTVTTIQAPIAVI
>UP000002511_978
VYLVGAGPGGIENLTLQGQQLLSQADVVVYDALVDPLHLVSQDQIHLVQACQAKQVVRLKSGDPLIGMAEIQALQAAGCPELVSGISSALAAPLLAGIPTTHALDTLVILMGGHREILHLQVAVIRWAGQQIWRGTLATILSPVIVV
>UP000002514_1925
VWLVGAGPGDAALITVRGLHCIRQAEALVYDRLVSPLSEAPQQQIQLVECAQQLNVVRLKGGDPYVGGEEAEALALAKIPEVVPGISSSIGGLACAGIPTTHTLGTLVILMGMTQSIEQLIAAVVMYASQQVASATLLTLSAPLIVI
>UP000002521_973
AYIIGAGPGDFELLTIKAKRIIENADCIIYDRLISDLKLAIQDEIQLVNKCLDKNVARVKGGDPFVGGEEIEALFKNEIEEVIPGITSSISVPAYAGIPTTHNFGTLIFLMGVKNLINDLIVAIIEKGAQRVTVGNLENITPPITII
>UP000002526_7374
LYLVATPIGNLGDITLRALQTLAGVDVIACERLISQKPYHAEAARPILERLSQGSIALVSAGTPLIGFKLVREVCAAGHAYALPGPSSVLAALSVAALPTEFELATLVMFESGNRDTADLAAAICRELTEEISRATLTELRGEVLVI
>UP000002534_1141
LYLVATPIGNLEDLTFRALRVLKEVDLVAAEKLITATSYFESVKGEILEMLRQKSVALITAGTPAIGFLLVRACRDEDLPTAVPGASAVIAGLSVAGLPTEFTLRTLVFYEAPHRACADLMIAVVRELTEEVFRGTASEARGEVLLV
>UP000002574_1097
VYLVGAGPGELELLTLKAYRLIKSADVVLYDRLVNPLLLAEQEKIELLHYAHTEVVVRLKGGDPFVGGEEALFLAEHGVEEVVPGISSATGVPAYAGIPTTHSLNTLVFLMAVSNEIRRLIVAFIERGTQRVVITDLYELNPPVMVV
>UP000002574_1258
LYVVATPIGNLKDITLRALEVLKEVSFVACEILIEK-SYYESVQVPILKLLEREDVALVTAGTPSIGYKLIKACIDRGIQEVIPGPSAVLTALVGSGLPTVFDLTTFIAFESPNRKSEVMKICVARELTEEFLRGKLAQVKGEVILW
>UP000002574_146
VYIVGAGPGDPELLTLKAYRLIKSADVVLYDRLVNPLLLAEQEKIELLHYAHTEVVVRLKGGDPFVGSEEALFLAQHGVEEVVPGISSATGVPAYAGIPTTHSLNTLVFLMAVSNEIRRLIVAFIERGTQRVVITDLYELNPPVMVV
>UP000002574_444
VYIVGAGPGDPELLTLKAYRLIKSADVVLYDRLVNPLLLAEQEKIELLHYAHTEVVVRLKGGDPFVGGEEALFLAEHGVEEVVPGISSATGVPAYAGIPTTHSLNTLVFLMAVSNEIRRLIVAFIERGTQRVVITDLYELNPPLMVV
>UP000002587_248
VYLVGGGPGDPDLLTFKALRLMQQADVVLYDRLVSNMGLVPQGDIQLVNLAKQRRVCRLKGGDPFIGGEEIETLAENGISQVVPGITAASGCSTYSGIPTTHELQTIVFYMALNGHLEQLIVALVEKGTQKVYTTTLKKLHAPLIII
>UP000002587_57
LYIVATPIGNLDDITFRAIETLKIVDIILAEHLITSRAFHEKRKTPVINELLAKHIALISAGTPLIGYILVSEAKKADINSPIPGSNAMISAISASGIASFFSIEVAIFYESPKRSCQDLQVCFAKELTETINTNTLPKLKGEVILI
>UP000002588_864
LYVVATPLGNLQDMSFRALGVLRAVDTIAAERLIRKLALHEQAAAGLIERLSQENIALITAGTPAVGARAVARVRAAGFPVPVPGPCAAVAALSVAGFGEVFPLAALVFYEAPHRECADLAVLVARELTEEIACFSLGEARGEVLVV
>UP000002588_936
VTLVGAGPGAADLLTVRAVRAIGQADVLLADALVTELALAAQDFIRMARYARRCAVARVKGGDPFLGGEEAEYLEALGIEEVVPGLTSGIAVPAAVGIPTTTALTTLVIYMGLGRNIARLIAAAIASGTQRHVKGTLADLSSPIIVV
>UP000002593_802
VYIVGAGPGDPELITVKGLKLIREADVIVYDRLIPRLEEATQEEIKLYELACQLTVVRLHGGDPYVGEEECMYLRERGVDAVVPGITSAIAGPAYAGIPTTRAIDTLVILMGVGRVISQLLVAIVENATQRVVIGTLKNIAPPVIVI
>UP000002608_648
VWLVGAGPGDVDLLTVKAYRVLRNADAVLYDALVSELALIAQSEIQLVTKAYTKNVVRLKGGDPFIGGEELETIVAAGVDEVVPGITAASGTAAYAGIPTTHSYNTLVIYMGILNLIQGLLVAIVSKATQRVFIGSLDNIVMPLMVI
>UP000002613_1062
VFIVGAGPGDPGLITVKALKALKLADVVLVDELVSELEKETQEEIELVKLAKEKKVVRLKGGDPFVGGEEIEFLAENGIEEVVPGISSSTAVPAYAGIPTTRALSTIVILMGVGTENRKLIVAIIQNGTQKVVVGKLENIKPPVIVI
>UP000002613_783
LTLIGLGLWDEKDITLKGLEEVKRADKVYAEKLTSEMELYLEDESK-VEEAKSKNVVILVAGDPGVATTHSSLLERKGVERVIHNASSAISVTGLHGVSYGIVIHTLLLPMTIGEAVKIMEAVVARIGGCYIKCDHFYSLGKPTIVF
>UP000002620_904
LYVCPTPIGNLEDVTLRVLRVLREVDLVAAEKLIHKVSYHQKKRGKLLQKLKEQKIALVSAGMPGIGAELVRAALEEGIEEVLPGPSAVLTALVASGLDTEFRLRTIVLFEAPHRCTAELQVAVARELTEEVFRGTIRQAKGETIVL
>UP000002676_2657
VVLVGAGPGDPGLLTLKALRALNEADIILYDRLVSELALATQARIAMLAQARARRVVRLKGGDAFIGGEELEYLRAHGVPEVVPGITAALACAAYAGMPTTHGLQTLAFYMGVGQYVARLLFALIENGSQRVVTGTLADLRPPLLVI
>UP000002676_398
LYVIATPIGNLGDLGLRAWQALVRADVIAAETLVSPMAAHEASAAQICERLAQQRVALVSAGAPAVGARIVRAVREAGYAVPVPGPSAVIAALMGSGATSAFQWAPVVMFESPHRATADLRLTVARELTEEIATMPLGEAQGEVLIV
>UP000002677_1589
VYLVGAGPGDPELLTFRALRLMQQADVVLYDRLVSPLDLVPQSGIQLVDLARQRRVCRLKGGDPFIGGEEIETLADQGVPQVVPGITAASGCASYAGIPTTHKLQTLVFYMGLVGVIERLQVALVQQGTQRVVIGTLATIKAPLTII
>UP000002706_1852
VYLVGAGPGDPELITVKGIKLLKEAQVVVYDRLISPLKYVNQEEIELIQKAREKMVVRLKGGDPFVGGEEALALTRAGIPEVVPGVTSAVAVPAYAGIPTTNKIGTIVILMGLSNFIGELLVAVIYRGTQKIVTGTLEDIKHPVIVV
>UP000002706_2550
LYLVPTPLGNLKDITLRALDTLKEVDIIAAEKLIKPLSYHRREAGKILELLAQKQVALVTAGTPGIGEDIVREALKEGYKEALPGASALIVALAASGLTTEFELRTMIFYEAPHRKTEDLAMVVARELTEEYIRGSIAEVKGEVLVV
>UP000002706_289
VYLVGAGPGDPDLITVKGLNLIKKADVIVYDRLVNPLTYALQEEIKLVEKALAKTVVRLKGGDPFVGGEEALELTRHGIPEVVPGITSAIAVPAYAGIPTTNKVDTLVFLMGRKNQIANLLVAVIRLGTQRTVTGCLQDIKHPIIVV
>UP000002713_502
LFIVATPIGNLKDITLRALEVLENVDWVAAEKLLNKISLHELERRNLLALLKTEQGALISAGTPLIGYHLVNLLRQEHIQEPIPGASAMIAALSASGLPTEFGLRTMVFYESPHRESATFVIVVAKEITELFFSGTVEEARGEVFIL
>UP000002714_116
VHLTGAGPGDIELLTIKALRVIKEADVIIYDRLANPLQEAPQDDIEIYQNALKENVVRLKGGDPFVGGEEALYLRDRGISDVIPGITSAISAPAYAGIPTTHTFDTIVFLMGLHNKIKKLMCAVISKGTQSVVVGTLEDIPTPLIVV
>UP000002717_84
VYLVGAGPGDPEYLTLQAQQCLQSAEVLIYDALIDPLDLVPQATIQLVEHCQQRKVIRLKSGDPFVAASELDALERSGCDAVLPGLSTALAAPLLAGIPTTHALETLILLMGSRHTIHELIVALIQWAGQTVLESSLSRMLSPVIVI
>UP000002718_487
VYLVGAGPGDPELLTFRAMRLMQQADVVVYDRLVSPLDMLPQESIDLVRLAKEKRVLRLKGGDPFIGGEEIETLAGHGIPEVVPGITAANGAASYAGIPTTHMLQTIVVYMGLLGVLKQLIAAIVQQGTQRVLAATLETLVPPLVIV
>UP000002730_1256
VYLVGAGPGDVGLLTIKGKKLLEECDTIIYDRLVSSINFVKQEKIEIVEEALKRNVVRLKGGDPFVGGEEIQELIKNEIPEVVPGITSAIAVPEYAGIPTTHILGTLVFLMGIGNFIDTLVIAIIEKGTQRVTKAELITIKAPIMVI
>UP000002730_136
IKIVGLGPGSKESITVGTLEALKSSSRVL--RTKIHMKIDVYKSIEIIKKYEEGTLVYAVPGHPLVSVNNLIELKVKNIEKVLTAVSEALEIDPIEG--YAV--DYLTVYVP-YDSIEKLRWDFIEDAIDNNLVEELGDVNENIVVF
>UP000002742_1834
VFLVGGGPGDPDLLTFRALRLMQQCDVCVYDKLVSPMELVPQEEIVLAKLALQKRVLRLKGGDPFIGGEEIETLMEYGIPQVVPGITAANGVSSYAGIPTTHAMQTVVIYMGLVGQIEQLIVAVVQQGTQKVVTATLADLRAPLTII
>UP000002742_2067
LYVVATPIGNLQDITLRALDTLKAVDAIAAEGLISKIAVHEHQSAELLLQLNADSIALVTAGTPGIGAVVVDLVRKAGVKVPVPGVSAVITALSASGIAQHFALVTLVFYEAPHRDSVDLCITFARELTETIHSCSLAEARGEVLLV
>UP000002743_1207
LYVVATPIGNLQDITLRALETLKTVDLIAAEGLIQKLAVHEHRSAELLERLQAQSVALITAGTPGIGAVVVDILREAGVTVPVPGASAVIAALSASGITEVFALTTLVFYEAPHRESQDMAITIARELTESFHRCPLGEARGEVLLV
>UP000002743_247
VYLVGGGPGDPDLLTFRALRLMQQADVCVYDKLVSPMELVPQEEIELVRLAQDKRVLRLKGGDPFIGGEEIETLMAHGIPQVVPGVTAASGVASYAGIPTTHALQTVVIYMGLAAEIQQLIAAVVQHGTQRVVTESLQNLKSPLIVI
>UP000002745_1765
VCLIGAGPGDAELLTLKALKRLQLAQIVFYDRLVGAMDLIPQTQIVLIEAAKALRVVRLKGGDPFIGGEEVQALRAAGIVEVVPGISSALGCAAAHQIPTTHALQTVVVYMGVGTAIDRLMVAIIENGTEKVVYGQLERLAGPLLVI
>UP000002759_1011
VALVGAGPGDAGLLTLRGLQVIQQADVVLYDQLVSALELVTQEEIRLISLARQKRVVRLKGGDPFIGGEELQQVAQAGISQVVPGVTAAAGATAYAGIPTTHTLQTLAIYMGTVKEIRQLIVAVIGRGTQQVLTGTLRQLPTPLLVI
>UP000002793_21
LYIVATPIGNLGDMSSRAVEVLSGVDLIAAERLIDPMAYHDPRAQQIESTLAQGSVALISAGTPLIGYRLVRDMQSMGYARPVPGPSAVIAALSVCGLPTEFDLATLVFYEAPHRATAAMSVVLAREITETVRRGTLEQLKGEVLVV
>UP000002793_847
VYLIGAGPGDPDLLTFKAVRLLQAADVVLYDRLVSGLDMAPQVQIQLVDLAKQKRVARLKGGDPFIGGEEIELLARHDVPQVVPGITAASGAACYSGIPTTHSFETLVFYMGLVGLIEQLQIALIERATQRVITGTLATMKAPLIMV
>UP000002875_2855
LTLVGAGPGDSELITLKAIKALQGADVVLYDALANDLEYAKQDEIKIVDSALEGHVVRLKGGDPFVGYEELEYAKKFDIAEVIPGVSSSIGVAASVQIPTTHLAATVVILMGMSKEIGIFDIAIIQNGTQKSVFGRICDITNPVIII
>UP000002875_3817
IILVPTPIGNLEDITLRAINVLKSADLILAEFLISPQSHHEHQTLSVIERIKKEKIVLVSAGTPAIGFLLVRECLRNQIEECLPGPTAFVPALVNSGLPCEFALRTMIFYESPFRKTEQFVACVSREITEENVRGTLTDVKGEVIVV
>UP000002930_1379
LYVVATPIGHLDDVSLRALGTLAAADLIACEKLIAPTAYHAAQARPLIAKLRDAAIALVSAGMPLVGFRLVREARETGLPTAVPGPSAVPTALAIAGLPTEFALATLVVFETGPRAASDLSAAVCRELTEEVRRGTLGTLRGEVLVI
>UP000002941_1311
VALVGGGPGEPGLITVRGMELLSRADVVVADRLAPRLDNLPQDGIALVARAEAQRVVRLKGGDPYVGGEEARACRAAGVREVVPGVTSAIAVPAAAGIPTSHVPHTLVLLMGVHHRSAILTAAVVERGYQRVTTTRLRCLRAPVIVL
>UP000002964_949
VYLVGAGPGDPDLLTFRALRLLQQADVVVYDRLVAKLAMVRQEEIALASLAKEHRVLRLKGGDPFIGGEEIDTLAAEGIPQVVPGITAASGCACYGGIPTTHQLQTLVFYMGLVGVIAKLMIALVQQGTQKVYVGTLTDIEPPLVIV
>UP000003081_3967
IKIVGLGPGAKEALTIGTVWELESSENIF--RTEKHVELNVYSNIKLVEKHSQGDLIYAVPGHPLVSVFNLIDEKKNSIEKVIPAVSESLMIDPIEG--YAI--DYLTIYIP-NDEIEVLRWDLVEDAIDNGLVEELGDVDINIIVF
>UP000003118_750
--LVGAGPGDPDLITVAGLKALREADVIVTDRLVPELEIIPQERIELVEQALARVVVRFKGGDPFVGYEEWLACVAAG--SYVPGVSSSIAGAGLAGIPTSHGSLTLVIMMGVFHRIECLISAMVENAGMRVLRSTVGEIRPPVTII
>UP000003240_1380
IHIVGLGPGPFHLITLATLTVLESGAAVL--RTARHVTLAVYQAIQVISRAQAQNVVYAVPGSPLVTVDLIRRQREQGISTVHPGMSTKLDLDPNNG--YLL--HHLTVYVP-APDTARLRWDMVEEAIKKTLCEELGDLTMQVIVF
>UP000003283_3297
VYIVGAGPGDPKLLTIRGLECIQEADVILYDRLVNALTHAIQEEIRLVDQANLRQVLRLKGGDPFVGAEEAAILREAGIPEIVPGITAGIAAPAYAGIPTTHALDTVAFYMSIGNHIKSLIAAVIEWGTQRTITGTLETISNPMILV
>UP000003395_2776
VYLVGGGPGDPELLTLRALRLMQQADVVLYDRLVSDMELVEQENIQLVDLAKEKRVLRLKGGDPFIGGEEIELLAQNNIPQVVPGITAASGCSAYAGIPTTHELQTLVFYMGLVGEIESLIVALIEKGTQRVLIADLQSIHAPLFIV
>UP000003395_3235
VWLVGAGPGDAELLTLKALRAINNADIIFYDYLVSPRALFKQEDLQLVTQAQALNVCRIKGGDPFVGGEELLELRSAGIDEVIPGITSASGCSTYADIPTTHALHTLVFYMGLTREITQLLVAIIENGCQRDIISTLTEFQSPLIIV
>UP000003445_2814
VYLVGAGPGDPKLITVRGLQAIERADVIVYDRLASPLKHRKQEDIRLVDLALQKVVTRLKGGDPSVVGEEAELLADHEVPEIIPGITSAIAVPAYAGIPTTHHLGTLVFLMGVANQIEQLIVALIRWGTQQTLTGTLSDIKSPVIII
>UP000003488_559
VVLVGAGPGDAGLLTLKGLQQIQQADVVVYDRLVSDMNLVPQEEIQLLREAQKKRVVRLKGGDPFIGGEELETLCNAGIPSVVPGITAASGCSAYSGIPTTHNLQTLVFYMGLNQTIQKLIVAIVENGTQRVIDGTLTQLNSPLIII
>UP000003544_369
LFIVATPIGNLADFSARAIEVLKSVDVIAAEYLIQSISLHEQQRSDLCQRLLAESVALISAGTPLIGYRLVTTVRDAGIRTPVPGCCALITALSASGLASEFSLRTLIFYESPRRAAEDAVACLARELTETIETRALVDLRGEVLLI
>UP000003544_403
VFLVGAGPGDPELLTFKALRLMQQADIVFYDRLVSKLALVRQEEINLLEHAKQKRVLRLKGGDPFIGGEEIDTLAENAIPQVVPGITAASGCASYAGIPTTQVLQTVVVYMGLAGQLQKLQAALVQQGTQKVWLSTIAELIAPLLII
>UP000003579_1708
VSLVGAGPGDPDLLTLKALQQMQQADVVLYDQLVSPLELVPQEQTQLVAFALQKKVVRLKGGDPFIGGEELEVLVEHGIEDVVPGITAAAGATSYAGIPTTHTLQTLVIYMGLLKYIQQLLIAIIERGTQKVLVGQLSQLQSPLIVI
>UP000003612_1995
LYVVATPIGNLADITLRALAVLQKADIICAEQLIQKVSVREQQMADIIAHLSDLSVAQVSAGTPAVGAKLAARVHEAGFKVPVVGASAVMGALSVAGVTENFKWFPIVMFETPHRASADMALTLAREITETFLSGTVAEIRGEVLVL
>UP000003639_1020
LYLVPTPIGNLGDMSQRMIDTLAEADFIAAEKLLKPVSYYTETGGQVLNRLLAESCALVTAGTPAIGEELVKLCADNGVEISIPGPCALVTALSVSGLPTEFSLRTMIFYEAPHKATADLRISLCRELTEEVRRTTLDEAKGEVLVV
>UP000003671_1469
ITVVGLGPGRFGLITLESWQVMQQAERLV--RTRIHVAIELYHHIELLHRAAEGDLVYAVPGSPLVTVVLLRELKESGVTDILPGMSTRLGLDPIAG--YLL--DHLTLFVP-----------------------------------
>UP000003704_2192
VYLVGAGPGDPDLLTFRALRLMQQCDVVLYDALLPSLDLVPQEQISLVRLALEKRVLRLKGGDPFVGGEEIQELAAAGIPQVVPGITAANGCAAYAGIPTTHALQTVVIYMGLNSELQALIAAVVEQGTQRVIAATLGTLRGPLTIV
>UP000003730_1973
MYIVPTPIGNLKDMTFRAVEVLKSVDLILAEKLVLPQSHHEHKTVELINKLKSVTMALISAGTPAIGFLLTRACIENNIEDCLPGATAFVPALVNSGLPNEFLLRTIIFYESPHKKTTHFCVSVSREITEETIRGTAKEVKGEVVVV
>UP000003828_226
IVLAATPIGNVGDASARLVELLATADIVAAERLVASISYHEATKTALLEQVRAKTLVMVTAGMPAVGFRLVEGAVAAGLTTAVPGPSAVLTALALSGLPTEFDLRTMVFFEAPHRAMRALHAAVCRELTEEVLRGSLREMRGEAVVV
>UP000003835_4752
LYVVGTPIGNLEDMTFRAIRILQTVDTIAAEKLIKPISYHRQQRLPLLNQLTTKTIALVTAGMPSIGYELVQGAIEAGITIPIPGATAGITALSASGLPTEFVLRTLIFYESPYRQTQDFVIVLARELTEQFWRGTIEEAKGETLIL
>UP000003891_3530
VYLVGAGPGDARLITIKGKECIEKADAIVYDRLASPLKWAKQEEIQLVDLALEKVVVRLKGGDPTIVGEEAELLRQNGISEIVPGITSAISVPAYAGIPTTHKVGTLIFMMGVAKYIRQLIVALVRWGTQDTLTGTLADIQPPVIVV
>UP000003919_1089
LTLVGAGPGDPELLTLKAIKALQEADVVLYDALANELDYASQDQIEIVEYAFNGHVVRLKGGDPFVGKEEQEYVESLGIESVIPGISSSVAVPASIGIPTTTLAATVIILMGLGKEISIYKVAVIQDGTQKEVVGTIDSISAPIIVI
>UP000003922_1053
LYIVGTPIGNLEDITFRAIRILKSVNLIAAEKLITPVSYHRTARHTLLNYLEEQTIALVTAGMPGIGYDLIYTCIIANIPIPIPGATAAITALSVSGLPTEFQLRTIIIYEAPHRKTRNFKITVARELTEEFWRGTLDNAKGETLII
>UP000003947_3215
LYVVATPIGNLQDVSFRALNVLAAADAILAETLITPVAYHNDAVREMVHRIREQALALVSAGTPLVGYKLVQAAIEEGLPTPIPGPSAVLTALVASGLPTEFEIGTLMLFEGPHREMADAAAVVARELTETIRRGTLPDLKGEVVLI
>UP000003959_4727
LYVVGTPIGNLQDMTFRAVEILQSVDLIAAEKLIKPVSYHHDQRLPLLNRLGQNTIALVTAGMPGIGYKLVKAVIEEGISVPIPGATAGITALSAAGLPTEFSLRTLILYEGPHRNTRDLAIVLARELTEEFWRGTIGEAKGETLVI
>UP000003959_5820
IYIVGAGPGDVNYLTVRGQQLLTQAQVLVYDALVDSLQLVPQARIQLVDQCRQKQVVRLKSGDPFISSSEIQALIAAECQEVIPGISSALAAPLLAGIPTTHALDTLAILMGGRHEIQQLQIALIRNGGQQVWLGTLSTILSPVIVV
>UP000004095_6329
LTLVGAGPGDPELITLKAIRALANADVVLYDALANPLEYASQDQIQIVEEAFQGHVVRLKGGDPFVGHEELAFAQSFDMDEVVPGISSSLAVPALKQIPTTTLAATVIILMGMRKEIAIFSVAIIQNGSEKTGFGEVHNIGAPVIVI
>UP000004105_466
LYTVATPIGNLADITLRALAVLRRADLVCAERLIQRISVRERQMADIVSALSDLIVAQVSAGTPAVGARLAEHVREAGFKIPVPGASAVMAALSAAGVSENFAWYPVVMFEAPHRAASDMALTLARELTETFLSGTVAEIRGEVLIL
>UP000004169_504
VTLVGAGPGDPDLLTVKAARLIGSARLVVYDRLVSALALITQSETDLLRLARSRDVVRLKGGDPFVGSEEALFLARNGIAEVVPGISAAAGVSTYAGIPTTHTLTTLVIYMGLQSETAELIAAAIENGTQRRVIATLETLHPPLIVI
>UP000004200_844
VYLVGAGPGDPDLLTFRALRLMQQADVVVYDRLVAALEMTRQEEIRLADLAKDFRVLRLKGGDPFIGGEEIDTLAAEGIPQVIPGITAASGCAAYAGIPTTHALQTVVFYMGLVGIIERLMIALVEQGTQRVHTGTLANIQPPLVIV
>UP000004210_2164
VVLVGAGPGDPGLLTLAGLRALNRADVILHDQLVSPLAMTPQAQIALLQHARARYVVRLKGGDPFVGGEEMQYLRRHGVATIVPGVTAAVACAAYAGISTTHALQTLAVYMGLAQHLERLLFALIENGTQRVLRGELHTLEAPLLII
>UP000004220_3903
VYLVGAGPGDPDLLTFRALRLMQQADVVLYDRLVAPLDMCPQDDLRLVKLAREKRVLRLKGGDPFIGGEEIEELAAEGIPQVVPGITAASGCAAYAGIPTTHDLQTLVFYMGLVGTIEQLIAALVQQGTQRVFTGTLQDLHAPLVIV
>UP000004220_516
VWLIGAGPGDPELLTLKAVRALGEAEVVMIDDLVNPLEHCPQAFIRMLRYARQRCVARLKGGDPCIAGEEAEWLAARGVSEIVNGITAGLAGATACGISTTHALTTLVVYMGVAREIQGLLVAMIENASQRECRSTLQDLRSPILVI
>UP000004263_2488
VYLVGAGPGDPDLLTFKALRLMQQADVVLYDRLVSELKLCPQDGIQLVDYAKKHRVLRLKGGDPFIGGEEIERLSDNGVDQVVPGITAASGCSSYAGIPTTHELQTIVFYMGLMGIIEQLIIALVQQGTQKVIIATLDTMKAPLIIV
>UP000004319_22
VWLVGAGPGDPNLLTLAALRLMQDADTVLYDNLIGPLNYVPQTEINLVRRAKAERVLRLKGGDPFIGGEEMEALMEAGIPRIVPGISAANGCAAYAGIPTTHTIQTVVIYMGLNMFLTQLKAALVERGTQRVFTGTLDTLISPLVII
>UP000004324_1359
VYLVGAGPGDYKLISVKALEYIQQADTIVYDRLADDLSTARQEDIQLVDKAKEKNVVRLKGGDPFVGGEEALTLVENHISEIVPGITSAISVPAYAGIPTTHHIDTLVFLMGVENHISKLIAAVIRWGTQRVLVTTVGNAKPPIFIV
>UP000004324_2993
LYLCATPIGNLEDMTYRAVRILNEVEVIAAEKLIHRISYHKVARGPIIERLITENVAVVSAGLPGIGSDLVELAVQAGIRVPLPGANAALSALVSSGLDTLFSFYTMVFYESPHRQTAELKAVAARELTEEFIRGTIESLRGETLIV
>UP000004324_4148
ITIVGLGPGSFGLITVETLELLKTAEKLL--RTAKHVTMMVYETIHCLRQAALKKVVYAVPGSPLVTVMLIRQLGEQGIARILPGMSTRLAIDPIEG--YLL--DHLTVYVP-NPDVAKLRWDIVEEAIGELLCEELGDLTMQVIVF
>UP000004339_3295
VYLVGAGPGDPDLLTFKALRLMQQADVVLYDRLVAPIELCPQEQIQLVTLAKQKRVVRLKGGDPFIGGEEIEELAAHGIPQVVPGITAASGCAAYAGIPTTHDLQTLVFYMGLVGIIEQLIAALIQQGTQRVFTGTLADLHAPLVIV
>UP000004344_1385
VYLVGAGLGNVAYLTLKAYNLLAIAQVLIYDALVDGLQLVPQAEIHLVKYCQQKQVVRLKSGDPFICNSEMAALTANGCEEVVPGISSALAAPLLAGIPTTHALETLVILMGGQNEVKRLQIAIILWAGQQIWTGTLETILSPVIVI
>UP000004344_3807
LYIVATPIGNLEDMTFRGVRILQTVDLIAAEKLIKPISYHRNSRIPLLKQLGEKAIALVTAGMPGIGYELVKACVAAEISVPIPGANAAITALSAAGLPTEFFLRTLIFYESPHRETQDLAIVLARELTEEFWRGTLAQAQGETLVV
>UP000004344_806
VYLVGAGPGDPGLMTLKGKGLLECADVVIYDALVSPLEMIVQEETQMIEKAQEAVVVRLKGGDPFVGGEEMEELLQAGVDEVVPGITSGIAAPAYAGIPTTHAIETIVIYMGIHNYIQELVIALVRWGTQQELIGELGTIEAPIVVI
>UP000004367_1751
LTLAATPIGDPLDASLRLVAALQQASVIAAEKLIPHVAYHEASLTPLVALMQAERTLLVTAGMPSVGYRLVTACVEADVPTCLPGPSAVLVALALSGLPVEFQVRTMVFFEAPHRATASMAASVCRELTEEVRRGELGELRGETIVV
>UP000004374_2710
VYVVGAGPGDPELLTLKALQLMQQADVVVYDYLVSPMELVPQQDTQLIDLALAKKVCRLKGGDPFIGGEEIQALLPHNIAQVVPGVTAAAGCAAYAGIPTTHSMQTLVIYMGLIKHIQQLIIAIIENGSQRIVTGTLAQLGSPLLVI
>UP000004508_864
VFLIGAGPGDPELITVKGLRSLRAAEVILYDRLVAPLEEAKQHEIALIKYAREKIVARLKGGDPYVGGEEALALREAGISEVIPGITSAIAVPTAAGIPTTHALGTIVVLMGVRARFQQMLAAIIQEGTQRTLVATLESITSPLTII
>UP000004510_404
LYVVATPIGNLGDLGLRAWHALQRADVIAAETLVGPMAAHEAAAAQICERLAQQRVALVSAGAPAVGARVVRAVREAGFAVPVPGPSAVIAALMGSGVTTAFSWAPVVMFESPHRATADLLLTVARELTEEIATITMGEAQGEVLIA
>UP000004510_4937
VVLVGAGPGDPGLLTLKALRALNEADVILYDRLVSDMSLATQARIALVEHAQAKRVVRLKGGDAFIGGEELEYLRAHGVREVVPGITAALACAAYAGIPTTHALQTLAFYMGVGQLLRRLLFALIENGSQRVLSGTLDALRSPLLIV
>UP000004532_1266
LYIVATPIGNLEDMTFRALRILQEVDLIAAEKLIKPISYHRHQRLPLIDKLVTQTIALVTAGMPGIGYELVKASADANIPIPIPGACACIVALSGSGLPTEFALRTIILYESPHRQTADLGVVLARELTEEFWRGTVENAQGETIVI
>UP000004532_3003
VYLVGAGPGDCSLMTVRSHELLAQAEVLIYDALVDVLELIPQQEIRLVKHCQTKLVVRLKSGDPFISTSEIQALRDADCEEVVPGISSALAAPLLAGIPTSHALETLVILMGGGNEIRQLQTAIIRDCGKQIWIGTIADILSPVIVI
>UP000004557_2823
VVLVGAGPGDPGLLTLRALRALNEADVILHDALVSPLELAQDA-IALLEHARARRVVRLKGGDPFVGGEELEFLQHHGIAEVVPGITAAVACAAFAGVPTTHALQTLAFYMGVAQTVRKLIFALVENGSQRTLTGTLDELAAPLLII
>UP000004664_1414
LYVVATPIGNLADISFRAVEILKQVDLIAAEMLISKISLHEDKASALLEKLRELSIALVSAGTPLLGMPLVKMVKDAGVDVPVPGACALIAALSAAGLPVEFERITWVFYESSHRASKDMAIVIARELTETIVKTSLGEAKGEVVIV
>UP000004679_1888
VYLVGAGPGDPELLTFKALRLMQQADVVFYDRLVSKLSLVRQEEIQLLEHAQQKRVLRLKGGDPFIGGEEIDTLADEKIPQVVPGITAASGCASYAGIPTTQSLQTVVVYMGLAGQLKQLLAALVQQGTQKVWVSTISALAAPLVII
>UP000004699_440
VYLIGAGPGDPDLMTFKALRLLQRADVVLYDRLIGDLELAPQDQIQLVDYARAKRVARLKGGDPFIGGEEIEGLMKAGIDEVVPGITAASGAACYGGIPTTHQFETLVFYMGLAGIIRELMMAVIEKATQRVITGTLSTMAAPLLII
>UP000004732_1086
LYIVATPIGNLGDITIRAVETLRGVAAVACEKLIKRIRYDDEAARDLL-ALMQEPVALVSAGTPLIGYRLVRTAREQGIATSLPGPNAAVVAMTLSGLPNAFELATLVFYETAPRASAAIAVAVARELTEECRTGSPQELKGEVLLI
>UP000004756_3134
VVLVGAGPGDPGLITVKGLSCLKACDAVVYDSLSSELAAAKQEEIRLVELGKELYVVRLKGGDPFVGGEEALALAAEGIPEIIPGVTSAVAVPECAGIPTTHQVGTLVFLMGLNSAIEGLLAAVIENGTARTVRGCLGDIHTPIIVA
>UP000004793_1260
LFICPTPIGNLKDITLRVLETLKSVDYIVAENLIKPKSFHNRHVLDIIEDLKKLSIALVSAGTPCIGYELVKRCVEEGIHEVLPGPNAVLPALILSGFPPYFYFYPVIFYESPYRKVSIMNVAVVREISESVVRGTVQEVKGEVIVL
>UP000004931_1519
VYLVGAGPGDPDLLTFKALRLMQSADVVLYDRLVSDVNLTPQQDIQLVTLAKEKRVLRLKGGDPFIGGEEIEMLAEHKIPQIVPGITAASGCSTYAGIPTTHELQTLVFYMGLVGIIEQLVIALVQQGTQRVLTSDLAGMRAPILIV
>UP000005063_146
VVLVGGGPGAMDLITVRGRRALAEADVVVTDRLGPILN--TQSEIRLVEQAQ-RTVVRLKGGDPFLGGEEVLACREAGVAEVVPGVSSALSAPGAAGIPTHHALATLVVLMGVRLDHRDLVVAVIEDATQRVTTAALSEIRAPVIVV
>UP000005093_192
VFLIGAGPGNPELMTLRALRMLREADVVVYDRLVSDLAMHPQDRIQLLEQARAHRVARLKGGDPMIGSEEAAFLMDHGIAEYAPGITAAQGASCSTGVPTTHRLTTLVIYMGVANQIMGLMVLAVGKATERRLVSRLDRVAAPLFII
>UP000005095_127
LTFIGLGLYDETDISIKGLDRIRRSDYVFLEVLTTEMTLFVEGHPT-LELAKESDVAFLTAGDPMVSTTHIDLRRAMGIREIIHGASSAVGLTGLQGLPYKWVIHTLVIYMRIPEAVRMLEYVVARAGSPVVAAGTAAALGGPILVV
>UP000005095_185
VTLVGSGPGSIGLLAPRGREAIEAAEVVLYDQLPGELATLEQDEIAMIARAKEKNVVRLKGGDSFLGGEEMESLRAAGIEAVVPGITSAIAVPEAVGIPTTHLLGTIVVLMGVKNQITALVVAIIERGMQRVTVGTLDDIRPPVIVI
>UP000005167_2486
VYLVGAGPGDPDLLTFRALRLMQQADVVVFDRLVAQLEMTRQEEIKLAKLAKQKRVVRLKGGDPFIGGEEIDTLAAEGVPQVVPGVTAAAGCASYAGIPTTHMLQTVVFYMGLMGVIEQLQIALVQQGTQRVFTGTLANIKPPLIIV
>UP000005223_161
VYLVGAGPGDPELITLKAIRVLEGADVVIYDRLAGELRYATQDEIRLVEEGKKETVVRLKGGDPFVGGEEILALKEAGIPRVIPGVTSAVGVPTSVGLPTTHDYDTLIILMGVGNENEEIMVCVIESGTERIILGTLGDIRPPIIVV
>UP000005223_1780
LYIIGLGLYDENDISIKGLRAIEDCDEVYAEMLSSSIERIIE--ERIIERALELDVALLVAGDPLVATTHTELLDRRGIERVIHSSSSAAGLAGLQGIPSNYNIHSLVIYMTATEGLRYLLAVIARAGSPLVRADKIATLGDPCLVV
>UP000005234_1332
VTLVGAGPGDPGLLTLAALRAMNEADVILHDALVSPLDLAPQTEIRLLEHARARHVVRLKGGDPFIGGEEIEILREHGIARIVPGITAALACAAYAGISSTHSLQTLAIYMGVAVTVQTLLFALIENGSQRSLAGELGQLAAPLLVI
>UP000005244_205
IYILGLGAGSIDIISKKGYELLKKEDIKKI-RTKEHIHLAVYEKIDIIEKAKQDEILYAVPGSPFITTNIIIKKQNENIDQVIPSVSCTIKKDPTKK--YAG--SHLTVFIESEDNLRTLRWDVKEYAIMDNLLEELGDLSFEVVVF
>UP000005263_2465
LHLVATPIGNLKDISFRALSTLAAADAVVAETLISPIAYHARVIRPLLARLEAAKLALVSAGTPLVGFRLVQEALEKGVHTSVPGPSAVLAALVVAGLPTEFELGTLVFFESPRRETADCAAAIARELTESVRRGTLDELKGEVLLV
>UP000005267_549
LYVVATPIGNLADLSPRALYALQKADLIAAEVLIEPMAAHEAQAAALLRHLEQQRVALISAGAPAVGGRIVREVRAAGHARVIPGPSAVIAALMGSGATSAFTWAAIILFESPHRSTTDIAVTVARELTEQIATVPAGQLMGEVLIV
>UP000005267_929
VTLVGAGPGDPGLLTLNALQAIQQADIVFHDALISDMALIPQEQIELISHARKLRVVRLKGGDPFIGGEEMQAVTDQGIARVVPGITAALGASAYAGIPTTHTLQTIVVYMGTVNRIRELTIAVVSHATQKVYIGTLADLAAPLFII
>UP000005316_2729
ITVIGLGAGDLDQLPLGTYRLLKQAGRLV--RTEEHVSLRVYQTIELLEMSVEHPVTYAVPGHPLVTVQLLIEKQAGEIEYIAGGSSTALRIDPIEG--YAS--NNLTIYVPPSSEIAALRWDLIEQAIDEAIIEELGDVSMEVLVF
>UP000005317_71
VYLVGAGPGDPDLLTFKALRLMQQADVMVYDRLVSKLDMAPQDKIDLVELAKQKRVLRLKGGDPFIGGEEIETLAENGIPQVVPGITAAAGCSSYAGIPTTHQLQTVVFYMGLTGVIQKLQAALVEQGTQRIHIGTIATLRAPLTIV
>UP000005336_269
VSLVGAGPGDAGLLTLKGLQRIQQADVVLYDALVSDLELIMQEATRLVDYAKKKRVVRLKGGDPFVGGEELEALKAEGIAEVVPGITAALGATAYAGIPTTHTIQTLVVYMGTIKELTNLIVAVISKGTQQVFSGKLNDLPSPLLVI
>UP000005380_332
VFLVGAGPGDPDLLTIKALRILQTADVIVYDRLVSEINLTPQDQIQLVDLAKQKKVIRLKGGDPYIGAEEQALLREHGVATVIPGISSASGIAASTGIPTTHCLQTLVIYMGLSNIIRQLIMAVIENGTQRVLVTDLAQAQAPLMMI
>UP000005387_912
LYGVGVGPGDPELITVKAFRLLKECPVIAYPRMYALVEYVLDREWKTELIWHARDIAFVTEGDPNLFIHMARLMQKLHVPRSVPGISSVLGAAARLNVPA--EMDAIVFIKVAKVMMDIL-ASVVTKVTELVW----RNIEYLLMVV
>UP000005392_887
LYIVATPIGNLEDMTFRAIRTLKEVDYIFAEKLIKTYRYDKQHQVAIINLLKEKNIALVTAGTPCIGYEVVDEAHKNNIKVAIPGASALTASASIAGISMEFQLRTIVIYESPFRKTKDIEIVIVREITEEVLRGNTSELKGEVLLI
>UP000005435_205
LYLVSTPIGNLEDITLRAIRTLQEVDLIAAEKLIKTVSYYKREKGNLISQLLDKNIALVSAGTPGIGEDLVKLCIENDIETAIPGPVAAVTGLIVSGLPTEFTLRTLIFYEAPHKYTKDLYVVFARELTEEIIRCDLKSAKGEVVIV
>UP000005459_2050
VYLVGAGPGDPDLLTFRALRLMQQADVVVYDRLVAELEMTRQEEIRLADLAKDHRVLRLKGGDPFIGGEEIDTLAAEGVPQVVPGITAAAGCASYTGIPTTHALQTVVFYMGLAGIIDQLIIALIQQGTQRVYSGTLETIQPPLIIV
>UP000005496_2995
LWVVATPLGNPGDLSPRAAEVLSGCDFVLAELLIKELSFHEEKRMHVADRIQAENCALISAGTPLMGYRLVRHCRESGIRVPIPGPCSFVAALTASGLPPLFNWATLVFFERKNRSTDKAYFCLARELTEEFIRGRLDRIRGETVII
>UP000005513_1542
VWLVGAGPGDPDLLTLRALHMMQNADCVLYDQLLSPLDRVPQEEIALVRRARAQRVLRLKGGDPFVGGEEIEALLEAAIPQVVPGITAANGCAAYAGIPTTHSMQTVVIYMGVSAALARLMAAIVERGTQRVITGTLGTLGSPLIFV
>UP000005513_4414
LVLVATPIGNLADISRRAIETLQASDLILCERLIHKRPLHEDRQIPLLHALAAQRIAVISAGTPLMGYRLVRAVVAEGARSAVPGPNAAIMALTLSGLPPSFRLATLIWHEAPHREMATLAAAVARELTEEVRRGTLADLRGETVVV
>UP000005555_1670
VYLVGGGPGDPDLLTFKALRLMQQADIVLYDRLVSPLNLVTQDNIQLVDYALENRVVRLKGGDPFIGGEEIETLAEHGIPQVVPGITAASGCASYAGIPTAHELQTLVFYMGLNGTIEQLKAALIEKGTQQVFIGDLNSLKAPLIIV
>UP000005634_1384
VSLIGAGPGDPDLLTVKALKRIQDAEVVVYDRLVSQMDLVPQEEIQLVDLAKEKRVVRLKGGDPFIGSEEAAELVTAGVEEVVPGITAAQGCASSLNLPTTHSLTTLVIYMGLAAEITKLVAVAISKGTEQKVFGTLTTIPAPLFMI
>UP000005695_703
LYVVATPIGNLEDMTFRAIRVLKDVSLIAAERLIEPTSCFEARKGDLIQRLQREDIALISAGTPAIGSLLVQRCCEAGIVHPVPGASACVAALSMAGLPTEFCFRTMVFYEAPHRNFGDVILVVVRELTEERVGGTAREVRGEVVLL
>UP000005735_3198
VTLVGAGPGDAENLTLKAMRTLQSADVILFDDLVDDLELARQEDIDMVSLASQKHVVRLKSGDPMIAGEELTRLAEEGIPSVVPGITAASAMAAELGISTTHGLTTTVFYMGRRMQIQRLIVKAMANVSSVSWSGSLTKL-GPLIAI
>UP000005741_37
LIFIGLGLFDERDISIKGLETVKSADRVFLERLADALEYYVENNPD-LIAAENGTAAFLTAGDPMVSTTHSDLRRERGIEGIIHGASSAIGLSGLQGVPEGWTIHTLVIYMTVNEGVELISFVIARAGSPVVRAGRGPDLGGPILIV
>UP000005744_2647
VYLVGGGPGDPDLLTFRALRLMQKADVVLYDRLVSPLALVPQEEILLARLAKEKKVLRLKGGDPFIGGEEIETLMTEGVPQVVPGITAALGTAAYAGIPTTHALQTVVVYMGLKALFAEMIAALVQKATQKVIIGTLQTLNLQLIIV
>UP000005766_4155
VYLLGAGPGSIDYLTCRAEALLSRADALVYDALVSSLQRLSQTQIQLVELCQQKQVVRLKAGDPFVAAAEIQALQAANCEEVVPGLSSALVAPLLASIPTTHAIQTIVFLMGGRQAIDRLLIAIIRWAGQQIWQGTLLSILSPVIVI
>UP000005766_968
LYLVGTPIGNLEDITFRALRVLKQADLIAAEKLVSPISYHTQQRIPLVKKLQAAVIALVTAGTPGIGYELVCACVEADITVPIPGPSAVITAITAAGLPCEFALRTAVFYESPHRKTTDLEVVLARELTEEFWRGTIEEAKGETLLL
>UP000005850_793
LYGIGIGPGDPELITVKAFRLMKEADVIAYPRKYALVEYTLKKQWQVAQVWKQKNVVFVTEGDPNLFIHMARLMNQLHVPVSVPGISSVLGAAAQLNIPA--SMDTVIFLKVAKVMMGLL-ASVITKVTETIW----KDVEYLLMVV
>UP000005870_174
VTLVGAGPGDPGLLTLNALRAMNQADVILHDRLVSALAMARQQDIAMLEHARAKRVVRLKGGDPFVGGEELEMLKAHGIAEVVPGITAALACAAYSGIPTTHALQTLAVYMGVASTFDQLIFALVENGAQRVITGTLADLRSPLLIV
>UP000005870_2940
LHVVATPIGNLSDLTPRALETLRTVDAICAEQLLSPLALHEEAIAAIVTRLQQQSLALVCAGTPLVGYRLVRAARAAGIRSPVPGACAAIAALSVAGLPSEFTLRTLVFYESSHRESADLVAAIARELTETVLDGQLAALKGEVVMV
>UP000005877_1144
LTFVGLGLYDERDVSVKGLQTIRDSDLVYAERLATELALYVEVSPG-LGRAKEEKVAFLVGGDPMISTTHLDLRRRMGIERIVHSSSTAVGMTGLQGIPYAIVVHTLLIYMTAGEGAALLLGVVARAGSAVVVADWLRKLGGPILVV
>UP000005877_1235
VWLVGAGPGDPELLTLKARRLLEEADVILFDRLLSSLGWASQEEIALVEKGREKVVVRLKGGDPFVGGEEGLALAAARVPEVVPGVTSAISVPAGAGIPTTHALGTIVVLMGVSRENSALLAALIERGWERVVVGTLGDVQAPILVV
>UP000005939_379
VWLVGAGPGDPDLLTLKAIQCLQNADVILYDHLLSSLKRIPQNEIQLIKHARNKRVLRLKGGDPFIGGEEAEALVEAGIPKIIPGISAANGCATYSGIPTTHSMQTLVIYMGLSTQLQELVAAAIEKGTQKVITGTLENLKSPLVII
>UP000005981_1841
VYLVGAGPGDPELLTLKAVKVISSADVILYDRLVCDLSYAPQEEIRLVYYASSERVVRLKGGDPFIGGEEALYLKRYGIPEVVPGVSSLYSVPAYAGIPTTHAFDTLVILMGVKNRIQELVVAFVERGTQRVVVSTLGEVSPPIMVV
>UP000006011_925
LVLVTTPIGNLGDITPRAWDVLRDADAIACERLITRIACHEQASAAIVKLISDATVALVSAGTPAIGYRVVQAVIEAGLESAAPGVSSVIMALSISGLPTIFTYASLILMESPQRETADARAALSLELTERVWRGTLSELKGEVVVI
>UP000006055_491
LFVVATPIGNLEDITMRALEVLRNVHVIACEILIRRLSFHEARKMQVLDRLEQQNVAIVSAGTPGIGARVVRAALDAGYKVPIPGPSAVAAALSVSGVDCLFTVYTSVFFETPHRQTKIAAISLMRELTEETLTGTAAEIKGEVLVV
>UP000006062_1922
VYLVGAGPGDPDLMTFRALRLMQQADVVVYDRLVASLEMTRQEEIRLADLAKDHRVLRLKGGDPFIGGEEIDTLAAEGVPQVIPGITAASGCAAYAGIPTTHALQTVVFYMGLVGVIERLIIALIQQGTQRVYSSTLATIQPPLVIV
>UP000006138_6196
VALVGGGPGDPELITVRGRRLLSRADVVVVDRLAPRLDELSQDVISLIERAKEKFVVRLKGGDPYLGFEEVLACAEAGVPTMVPGITSAFAVPAVADVPTSHLLGTIVLMMGVERQFKALLVAIIEDGTQRSLRSTLDTVRPPVIVI
>UP000006282_503
LYIVATPIGNLSDISLRALEVLKTVDVIAAEVLINATAYHENNKRQLLEKLSAESIALISAGTPLIGYSLVEGVKQAGFEVPVPGACALIAALSASGLATEFIYGTLVFYESSHRKCDDIFISIARELTETIATGSVADIRGEVVLI
>UP000006304_6079
VALVGGGPGDPDLITVRGRRLLGRADLVVADRLAPPLAELAQDAIALIEGAKAKFVVRLKGGDPYVGFEELEACVEAGIPTVVPGITSPISVPAAAGIPTSHALGTLVLMMAVERQFNALIATVIQEGTQRVLRADLGTVRPPIVVI
>UP000006315_2115
VFLVGAGPGDIKLMTLYGMECIKKADVIAYDRLINKLSYAIQEEIDLIEKAKSKSVTRLKGGDPCVVGEEAEVLAEHGIPEIVPGVTSGIAAPAYAGIPTTHALDTIAFYMGVANQIAKLIVAVIQWGTQHTVTGDLSTISHPIIVV
>UP000006334_2977
VYLVGAGPGDPDLLTFKALRLMQKADVVVYDRLVSKLELVPQQDIVLADLATEKRVVRLKGGDPFIGGEEIETLVSRNVAQVVPGITAATGAASYAGIPTTHALQTIVFYMGITGIISKLIIAMVQSATQKVVTGNLDTIKPPLIII
>UP000006346_268
VYLVGAGPGDPKLITVKGSECIAKADVLVYDRLASRLALAKQDEIQLVDKGLEKIVTRLKGGDPFVGGEEAEALLKAGIQEVVPGITSAISVPAYAGIPTTHHLGTLVFLMGMENLIQKLVVGIIQWGTQRTLVGQLDTITNPIIIV
>UP000006365_1352
LYVVATPIGNLGDLSHRAIETLASVDCIACENLIARISYYEQEKAALVELLQAKNIGLVSAGTPAIGGILVRKARQAGIHVPIAGPCAVTTALSVAGLSPGFRLCTLVFYESPHRDTADMVAQLFRELTEECLEDTLANLKGEVLII
>UP000006378_290
VYLTGAGPGDIDLLTVKALRAVEQADVIIYDRLANPLLQTPQEEIEIYQSALKKKVVRLKGGDPLVGGEEAIYLRERGIEEFIPGITSAIAVPEYAGIPTTHNYDTIIFLMGLHRYIKKLIVAVISKGTEKTVVGTLETIPTPLIVV
>UP000006431_361
VYLTGAGPGDVELLTVKALRVIREADVIIYDRLANPLKEAPQDDIEIYQNALKKSVVRLKGGDPFVGGEEALYLLERNVKEIIPGITSAISAPAYAGIPTTHTFDTIIFLMGLHNKIKKLIVAVISKGTQSVVVGTLENIPTPLIVV
>UP000006468_2999
VWLVGAGPGDPDLLTLRALHMMQNADCVLYDQLLSPLDRVPQEEIALVRRARAQRVLRLKGGDPFVGGEEIEALLHSRIPQVVPGITAANGCAAYAGIPTTHNMQTIVIYMGVAAVLAELAAAIVERGTQRVFTGTLADLGSPLIIV
>UP000006554_1277
ITIVGLGPGDPGMITRAAWEVISTTRMLY--RTAVHVTLPVYERIDLIARARGEPVVYAVPGDPLVTSRHLLRRRAQGVPRVLSGVSALLGVDPLEHLPYAV--DHLTLFVPPEGSIARLLWDLLEEALDAALVEELGDLDAGVFVF
>UP000006556_2387
LYLCATPIGNLEDITLRALRVLREVDLIAAEKLIHPTSYHRRKKGELLDMLESKNVALVTAGLPGIGSELVKAALEKGIRVPLPGPSAGITALVVSGLPSAFELGTLIFYEAPHRETADVLAAAARELTEEVLRGPLSKLQGETLVV
>UP000006565_1981
LYFVGLGLFDEKDISIKGLERIRDSDEIFLERLTNQMELYVENEPK-LEAAKKGDAVFLTGGDPMVSTTHSDLRRREGIEAIIHASSSAVGLSGLQGVPEGWTIHTIVIFMTVNEGIEIIEYIIARAGSPAVIAGDAEKLGDPILIV
>UP000006622_1136
VYLVGSGPGDPELLTIKARRLIDSADVVIYDQLPGEIASLSQTEIQIIKKAKENMVVRLKGGDPYIGGEEAEELVNAGIEETVPGITSAIAVPAYAGIPTTHYLGTIVILMGVKMKNKQLLVAIIERGTQRLTTGNLENIKAPITVV
>UP000006633_1910
VTLVGAGPGDPELLTLKAVRVLQSADVVLYDDLVAPLDVAKQDDIAMVSLAKQKRVVRLKGGDPMVAGEEISAARNAGIPEVVPGISAAQGASSRLAVSTTHALATTVVYMPQRTELGKAMAIAVFSATERQVPATVGTLSGPLILF
>UP000006639_1017
------------------------------------VVFHSSEEQNIINYLLNEDMALVSAGTPLIGYGIVNTAIKAGIKTAIPGPCSAITALTLSGLPTIFSVATLIFFETAKRAVHDFLMAIGRELTEEVRYGNVVEQKGEVLIL
>UP000006663_2257
VYLVGSGPGDPDLMTVKAARLLETADVVLHDKLPGPLERIPQEYTRLVELAREKTVVRLKGGDPFVGGEEMEHLAAADIPEVVPGITSAIAGPGTAGIPTTHALGTLVVLMGVGKDYAALRVALVERATMRVATGTLDTIEPPITVI
>UP000006691_605
VYIVGAGPGDPKLLTIRALECIQIAEVILYDRLVNPLKHAIQDEIRLVEKAQQKQVVRLKGGDPFVGAEEAAILRNENIEEIVPGITAGIAAPAYAGIPTTHSLDTIAFYMSIGNHIKSLIVAVIEWGTQRTITGQLETIVNPMILV
>UP000006735_1197
VSLVGAGPGDPGLLTRHALRALRQAEVVLHDRLVSPLRLARQEQIAMLEHARAHRVVRLKGGDSFVGGEELEFLRAHGIGQVIPGITAAVACAAYAGIPTTHALQTLAFYMGVAGAIQRLLFALVENGSQRVITGTLASLAAPLLIL
>UP000006762_3376
LHFLATPIGNARDITLRALDILASADVLAAEKLVPNYAYHGAQARPLIALMQEKSVAYASAGTPLVGFVLCREALAQGIPTSAPGPSAMIAALTISGLPSAFSFATLGFYESPKRKTGELCAALCRELTEEVRKGSLAELKGEVLLV
>UP000006764_471
VWLVGAGPGDPELITVRALRLLQQADVVVYDRLVAPLAHCPQQEIALVREAQARRVVRLKGGDPFVGGEEMLALRAAGVPSVVPGISAAHGCAAATGMPTTHALRTLVCYMGLSERIQQLIAALICHGTQRAVRCRLDTLASPLLII
>UP000006791_938
LYVVPTPIGHLEDITYRAVRVLREADLIACEQLISPISYHERQRTGLLERLRADTIALVSAGTPLIGGQLLRAAIDAGLPSALPGPCAATTALSAAGLSAVFALVTMVFYEAPHRAFQDALAVVARELTETYVRGTLATLRGEVVLI
>UP000006793_1484
LYVVATPLGNLRDITLRALDILESVDIIAAEKLIKPVPYHEKEKASLIEKLLAQSVALVSAGTPGIGAYLIRLAHEKGLKRPVPGPSAISTALGVSGLNKLFQLRPFLCYEAPHRAMKDALIFVAREMTEEYFWTDLPSLRGETLII
>UP000006803_2089
LYVVGTPIGNLDDITFRALQTLKSVDLIAAEKLIEPISYHQSRRLPLIDRLLGSAIAIVTAGMPGIGTELVQGCINAGIPVPIPGVSACLTALSGSGLPTEFALRTMILYESPHRQTSDLIVVIARELTEEFWRGSLGGARGETIAI
>UP000006803_2386
VYLVGAGLGNVAYLTVKAYQLVKQAEVLVYDALVDQIPLIPQSEIGLVKYCQQKLVVRLKGGDPFIASAEIQALIAAKCEEVVPGISSALAAPLLAGIPTTHSLETLVILMAARNVIHQLRIAIIKNGGQKVIVGTLNDILSPVIVV
>UP000006838_2129
VYLVGAGPGDPDLLTFRALRLMQQADVVFHDRLVSPLALVRQEEIMLVRSAREKRVLRLKGGDPFIGGEEIATLAAENIPQVVPGITAASGCASYAGIPTTQALQTIVVYMGLSGILQELIAALVQQGTQRVLTGTLATLHAPLVII
>UP000006838_2613
LYVVATPIGNLGDFSPRAQEILRKADLIAAEALITAISLHERRRAELIARCRELSVALISAGTPLIGYRVVRQARHAGIELPIPGPCALVAALSVAGLPSEFQLRTLIFYEAPRRETQAMIAVVARELTETVQGGTLSFLRGEVLLV
>UP000006859_2634
LYIVPTPIGNLADITQRALAVLQQVDLIAAELLINRFALHEQQKAELLARLQQMSIALVSAGTPLIGYHLVRRCREAGVRMPLPGPCAAITALSAAGLPSEFDLRTLIFYESTHRDSQDMVVVLARELTESLYGAPVAELKGEVLIV
>UP000006859_3401
VWLVGAGPGDAELLTIKALRAIQQADVVVHDRLVSAMALVPQPQIQLMELAQAQRVVRLKGGDPFIGGEEMDYLQQQGVTHVVPGITAATGCAAAVGLPTTHTLQTLVFYMGLSHRLQKLILAIIERGTQRLLTATLATLQSPLLVV
>UP000006868_1955
VYLVGAGPGDARLITVKGWECIQLGDVIVYDRLASPLGLMKQEEIQLVDLALEKTVVRLKGGDPTIVGEEAGLLRKHGISEIIPGITSAISVPAYAGIPTTHKVGTLIFMMGVAKYIDQLIVALIRWGTQDTLVGTLADIQPPVIVV
>UP000006868_2220
LYGVGVGPGDPELITVKAYRMIQECAVVAYPRRYAHVEYVLEREWKVVACWAQKDVAFVTEGDPNLFIHLARLMKDLHVPVSIPGISSVLGAAAALELPA--AMDTVVFIKVAKVLIDVL-ASVITKVTEMVW----RNAEYLLMVV
>UP000006868_2221
--------------SVTLLQTARSKPILN-----------------------DLNPIYVITGQP--------------------------------SVDA-----------------------------------------------
>UP000006875_2571
VYIVGAGPGDLELLSLKAKRCVEEADCIVYDRLINKLKFAIQDEIKLVREALKKVVTRLKGGDPFVGGEEIQEILKDEIPEVVPGITSSISVPAYSGIPTTHNFGTLVFLMGVKNLIGDLIVGIIEKGSQRVIRGTLSTIKPPIIII
>UP000006876_3005
LYVVATPIGNLGDLGLRAWHALQRADVIAAEALVGPMAAHEAAAAQICERLAQQRVALVSAGAPAVGARIVRAVREAGFGVPVPGPSAVIAALMGSGVTTAFTWAPVVMFESPHRATADLLLTVARELTEEIATFPMGEGQGEVLIA
>UP000006876_4275
VVLVGAGPGDPGLLTLKALRALNEADVILHDRLVSSMSLATQARIRMVEHARARRVVRLKGGDAFIGGEELEYLRAHGVREVVPGITAALACAAYAGIPTTHALQTLAFYMGVGQLLGRLLFALIENGSQRVLSGTLEQLRSPLLIV
>UP000006919_1696
LYVVGTPIGNLGDMTYRAIETLKNVDFICAEKLIKQICYQAAKAGEILARLTGEDAAIVTAGMPCIGEKLVKLCAENGIKEVVPGPSAVISALAISGLNTEFQVETLIFYEAPHKKTRDMLISLCRELTEEVIRTTLSQAKGEVLVI
>UP000007030_2079
VYIVGAGPGDPELLTLKAVRVLQQADVVLYDRLVAPLEWAVQREIRMLEHARARAVVRLKGGDPFVGGEEWRYLAAHGVTEVVPGVTSALAVPGLAGIPTTHRYETLVILMGVRREIRALIVAFVERGSARVVITTLAAVAPPVFVV
>UP000007041_953
LYVCPTPIGNLEDITLRTIRTLEEVDYIAAEKLIKPISLHEAFKSKLIELITSHDIALVSAGMPGIGEKLIKQCIESEVEVTLPGPSAFITALVNSGLDTVFALETLIFYEAPHRKTSELFIVIARELTEQYIRKSLSEDRGEVIIL
>UP000007054_183
LYIVGTPIGNLGDVTMRQLDTLRTVDFIAAEGLIHPVSYHGIRCAEIVERLRAESAAVVTAGMPCIGEELVRLCWEAGVQQVVPGPSAAVSALAISGLPTEFELRTLIFYEAPHRATEDLYIALCRELTEQVLRMTLPEARGEVLVL
>UP000007058_1183
VFLIGAGPGDPDLLTVKALRLIQGAGLVVYDRLVSKMDLIVQDEIELLRLAQSRDVVRLKGGDPFVGSEEALYLARHGIGEVVPGISAAAGCSTYAGIPTTHKLITLAVYMGLQAEIGRLMAAAVESGTQRRVVGTLDTLQAPLLII
>UP000007074_2870
VWLVGAGPGDAELLTLKALRVIRQADVVVFDRLVSPMALLSQKQIHLVELALSNRVVRLKGGDPFIGGEEMVELQRHGVVHVVPGITAASGCAAASGIPTTHGLQTLVFYMGLTLTITQLMLAIIERGTQRVLTGTLSELVSPLLVI
>UP000007077_3030
LYVVATPIGNLDDLSPRATRTLAHVDVVAAERLIQRIALHEKDRAAILAELKARDVALISAGTPLIGYVLVRDARAAGYRSPIPGPCALVVALSAAGLPTVFPLATLVFYESPHRESRDIAMVLGREITETFYSGSVAEVRGEVVMV
>UP000007077_3270
VALVGAGPGDPELLTLKAWRLITSAEVVLYDRLVSPLAMIPQDQIQLVDLARQRKVVRLKGGDPFIGGEEIETLADAGVRQVVPGITAASGCAAYAGIPTTHDFQTLVFYMGLVGIIRQLVVALVSKGTQRVVIGNLCNIQPPLVII
>UP000007127_3214
IYLVGAGPGDPELLTIKAARLLDRADAVIYDRLVSDLELAKQSEITLVHMARKCHIVRLKGGDPYIGGEEAEWLSLHDVPEVVPGITAAAGCMAQLNLPTTHSLTTLAIYMGVKTVIGKLLVMIIENGSQRHFRSTLGNVDPPMIVI
>UP000007275_2140
VTLVGAGPGDPELLTLKALKAIQRATVLLVDDLVSDVAFAPQAFIKMLMAAREEDVVRLKGGDPFIGGEEVEHLREAGIEEVVNGITSGLAAVTSLGVPTTHALLTLVIYMGVSGRIDELLVAVVQNASQRHITTTLGELASPVIVV
>UP000007279_1250
LYGLGVGPGDPELITVKAFRLLQQSPVIAYPRMYAHAEYVLEREWKVEIVWREKDVAFVTEGDPMFFIHMMRVMHDAHVPVTVPGVSSFLGAASRFNLPA--AMDTVVFLKVAKVMIGLL-AAVATKVTEMVW----TDMGYLLMVV
>UP000007347_3004
LYVVATPVGNLEDITFRAVKILKQVDLIAAEKLIGKVSCHETKKAPLIAHLKSLDIALISAGTPSIGYKLVTAVAKEEIKIPIPGCSAAIAGLSVSGLPTLFAIPTLIFYESPKRNLANLQACLAREITEEYIRGKLSEIKGESLFV
>UP000007478_230
IYFIGLGLYDEKDITLKGLEIARKCDLIFAELLAKEIELIVELHFRILSEAKNRDVAFLTAGDPMVATTHADLRRQMGIEYVIHAPSSAVSITGLQGVAENWVIHTLLIYMTANEAMDILLVVLARAGSPTLKAGYVEDMGKQIMVV
>UP000007490_1739
IYFIGLGLYHETDISLKGLIALKQVDHIYAEKLGNKLELVVE--ENIIQKAEVDDVAFLIAGDPLIATTHSEMLQKMGIKNVIHASSSAAGIAGLQGVPENYAIHTLVIYMTANQALEYLLAVVARAGSPVVKADKIKNLGGPCLMI
>UP000007490_2161
VYLVGAGPGDPDLITLKAVKALENADVVVYDRLANELKHAKQPEIELIEQGLKDVVVRLKGGDPFVGGEEMLALFEKGIDEFIPGVTSAIGVPTSAGLPTTHDFDTIIILMGVGLENREIMVCVIEKGTQRIITGTLKNINTPLVVI
>UP000007590_2983
LTLVGAGPGDPDLLTIKGLKALADADVVLFDALANELKYAKQEEIQIVKKALQGHVVRLKGGDPFIGYEEIDYAEAFGVEAVVPGISSFYSVPELQKIPTTTHAATVIILMGMNKEIHAFLVAIIQNGSEKAGYATVETMANPIIVI
>UP000007722_1054
LIMAGLGLYDEKDLTLKTLENAKKADKIYAEILTTEIETLVEYETQL-EESKEKNIMFLTAGDPMVATTHVDIAEKKGIEIIINAPSSAIGITGLQGIVENYVIHTLCIFMTANEGLQVLLVLVARAGSPKLVYGKIKDLGAPSIII
>UP000007722_887
VILVGAGPGDEELITLKGINAIKNAEVIVYDDLVGELKNAKQEEIQIIDKAKEKLVVRLKGGDSFVGGEEVLAIKKEGINEIIPGITSSISVPEIFDIPTTHDLQTIVILMGISNNHKKLLIAILMDGTQRMVKGTLGTIKAPIIVV
>UP000007807_1983
VYLVGAGPGDPELLTIKGRKRLMEADVVLFDRLLDSL--DKQEEIQLIEKAKEKIVVRLKGGDPYLGGEEAIACRDWGIPEVVPGVTSAIAAPELAGIPTTHAMGTLVVLMGVSRENNRLIAAMVEKGGQRLISGTLGDIQSPILVV
>UP000007966_1536
IWLVGAGPGDAELLTLKALRAIQQADVVVYDRLVSAMDLVSQEKIQLVELAQAQRVIRLKGGDPFIGGEEMDYAQQAGIVHVAPGITAATGCAAAVGLPTTHTLQTLVFYMGLSHRLQRLIVAIIERGTQRLLIATLATLQSPLLVV
>UP000007966_996
VALVGAGPGDAGLLTLRGLQVMQQADVVLYDHLVSALDLVPQGEIQLVKLAQEKRVVRLKGGDPFIGGEELQAVAQAGITQVVPGVTAAAGVTAYAGIPTTHTLQTLAIYMGTMKEIQQLIVAVISRGTQQVQIGTLQELPTPLLVI
>UP000008005_182
LYIVSTPIGNFEDITLRAISTLKNSDIILCEKLIHKQIYNDEKDREIISLIKSNIISLISAGTPLIGYKLVRDIRNLNCHDVVPGVSAPVTALTLSALPTHFELATLIFFETAPRNTSVAKICVARELTQEIKTGDMDEIKGEVLLI
>UP000008043_7237
VALVGGGPGDPDLITVRGRRLLAEADVVITDHLGPRLAELAQEAINLIEHAKQKSVVRLKGGDPFVGMEEVQALAEAGIPTVVPGISSSISVPGAAGIPTSHSLGTLVILMGVGTKVETLIVALIQEGTQRRVDATLATAKPPVIVI
>UP000008148_4615
VVLVGAGPGDAGLLTLKGLQQIQQADVVVYDRLVSDMNLVPQEEIQLLREAQKRRVVRLKGGDPFIGGEELETLCHAGIPSVVPGITAASGCSAYSGVPTTHNLQTLVFYMGLNQTIEKLIVALVENGTQRVVSGVLAQLESPLIIV
>UP000008156_830
LTFIGLGLFDEYDISLKGLEAIREADMVYAECLTNEMELYVEQHPD-LSKAKNRNLCFLTGGDTMVSTTHVDLRRKLGIDRLIHGASSAVGLTGLQGIPYSITIHTLVIYMTVNTALELLLAVIARAGSPVIRADYAENLGKPILVI
>UP000008204_1800
LYVVGTPIGNLEDITLRAIRILQSVDVIAAEKLINPLSYHELTRQELISQLQEQTIALVTAGMPGIGYELIKACIEQNIPVPIPGVTAAITALSVSGLPTEFHLRTLIFYESPHRQTTDLVITVGRELTEELWRGTLQEAKGETLIV
>UP000008204_2282
VYLVGAGVGKIAYLTVRGHQLLTQAEVLIYDALVESLTLVDQRTIQLVAYCLQKQVVRLKSGDPLIVNPEIEALQQANCPELVPGVSSALAAPLFAGIPTSHGLDTLVILMAGKTEIAKLQIAIIRHGGQQVWISTLGDILSPIMVI
>UP000008204_2427
VYLVGAGPGDPGLMTLKGKTLLEHADVVVYDALVSPLGMILQDETQLIEKAQTAIVVRLKGGDPFVGGEEMEDLIKANIPEVVPGITAGIAAPAYAGIPTTHAIETIVIYMGLHNNIEQLQIALIRWGTQTELVGTLGTIEAPIAII
>UP000008206_1358
VSLIGAGPGSIAYLTLKGQHLLSQAEVLIYDDLVDPLQLVPQDIILLVDFCSQKQVVRLKGGDPFIANPEIGALIAANCHEVIPGISSALAAPLLAGIPTSHAIDTIVILMGGRFDIQNLQIAIIRHCAQQVWIGTLGDILSPVMVI
>UP000008206_2074
LYVVGTPIGNLEDMTFRAVRILQQVDAIAAEKLVTPISYHRFSRQQLIDRLIADTIALVTAGMPGIGYELVKAALEEGILIPIPGVTAGVTALAVSGLPTEFCLRTLIFYEAPHRQTQDLAIVLARELTEEVWRGTLADAKGETLVL
>UP000008206_3533
VYLVGAGPGDPGLLTLKGKTLIEMADVVIYDALVSPLAMIVQTETNLREKAQTAIVVRLKGGDPFIGGEEMQDLIEAGVPEIVPGITSGIAAPAYVGIPTTHAIETIIIYMGVHNQIPQLIIALIRWGTQQLLIGKLSTIEAPIAVI
>UP000008221_1603
VALVGGGPGDPELITVRGRRLLAEADVVVTDRLGPRLAELTQSEIELVSLARQKFVVRLKGGDPFVGGEELAACMAAGVPEVVPGVTSAIAVPASAGIPTSHSVGTLVILMGVSRQIKELVAAVVENGTQRVTIATVGTIRPPVLVV
>UP000008289_1146
LYVVATPIGNLEDITLRALRVLSEVKLIAAEKLIKPTSYFRLSKLDILEVLGE-DVALVSAGMPGIGYELIKAAHEHGIKVPVPGASAVITAVAVSGLDCLFEAASIVILEAPHRGCLDIKIAVCRELTEEIFRGSISQARGEVLVV
>UP000008291_468
VYLVGAGPGNPDLLTFRALRLMQQADVVVYDRLVSQLDMCPQEEIMLVRLAKEKRTLRLKGGDPFIGGEEIETLVEHGVAQVVPGITAAAGVASYAGIPTTHGIQTIVIYMGLKGMLEALIAAIVQHGTQRVITGTLATLKAPLIIV
>UP000008297_1286
LYIVPTPIGNLEDMTFRAISVLESADYILAEKLITPQSHHEHKMVDLVERIKNETIALISAGTPAIGFLLTRACVENNINDCLPGATAFVPALVNSGLPNEFLLRTLIFYESPHKKTGHFCVSVSRELTEETIRGTAKQVKGEVIVV
>UP000008363_1275
VALVGGGPGDPDLITVRGQKLLQMADVVVADRLAPPLAELKQEAIDLVSHARAKFVVRLKGGDPYVGFEEVQACVQAGIPTVVPGITSPIAVPASAGIPTSHAIGTVVLMMAVERAFQVLLVAMIENGSQRVLRTDLAHARPPIVVI
>UP000008457_2804
LYICGTPIGNLEDITLRALKVLQNVDYIAAEKLIHTISCHEKQRAEIVNLMSEFSVALVTAGMPVTGSVVVEAVHRAGMPSVIPGPTAVSAALALSGFSGEFALRTVVLYEAPHRTTDDLSVAVVREITEQVLRGTIGEMRGEVLVL
>UP000008490_1618
VALVGAGPGDPGLLTLRAWSLLQQADAVVYDRLVSDLALLPQPEIALAELALQKRVVRLKGGDPFIGAEELEYLLERGIDQVVPGITAAAGCSAYAGIPTTHALQTLVFYMGLASEIRNLIAALIGNGTQQVVRCTLKQLTPPLTVI
>UP000008540_2307
VYLVGAGPGDPDLLTFRALRLMQQADVVLYDRLVAPLELCPQEQIQLVTLAQQKRVVRLKGGDPFIGGEEIEELAAHGIPQVVPGITAASGCSAYAGIPTTHDLQTLVFYMGLVGTIEQLIAALVQQGTQRVFTGTLGNLHAPLVIV
>UP000008544_159
LYLCGTPIGNLEDITLRALRVLKEADLIAAEKLIKPTSFHRARKAPLLERLRQASVALVSAGMPGIGAELMAQAVREGFRVPVPGPSAALAALVVSGLRTEFGLRTVVLFEAPTRATADILVVVARELTEEVFRGTVGEARGETLVL
>UP000008632_452
VTLVGAGPGDPGLLTLHALRALEAAEVVLYDRLVGPLALAPQEDIAMLRHARGQRVVRLKGGDPFVGGEELEFLRSHGIPQVVPGITAAAACAAYSGIPTTHSLQTLAVYMGVAAQLQRLLFALVENGSQRVVSGTLAGLGSPLLIL
>UP000008634_1534
LYIVPTPIGNLEDITLRAIRVLKEADLILAEKLISHQSHHEHKTVDIVKRILADTIALISAGTPAIGFLLTRACVEHHIEDCLPGATAFVPALVNSGLPNEFLLRTIIFYESPHKKTGSFVVSVSRELTEETIRGTAEEVKGEVIVV
>UP000008680_2019
VYLIGAGPGDPDLITLKAVKALNKADVVLYDYLANDLKHATQDEIQIIEEAKEENVVRLKGGDPFVGGEELLALAEEGIDEVIPGVTSAIGAPTSMAFPTTHDYDTLIILMGIGNENAEIMACAIESGTERVVFGTLATINTPILVI
>UP000008680_215
FYLVGLGLFDEKDISLKGIETLKKVDKVYAERLSNEIETIVE--ESVLKEAKEIDVALITGGDPLIATTHSDFLERDGTDEVIHGSSSSAAISGLQGIPDNYAIHTLVIYMTINEGLENLMAIIARVGSNVVKAGYIKDLGGPCIVI
>UP000008720_2926
LYLVPTPIGNLADMTYRAVNILNSVDVILAEKLIKPQSFHEHKKVEVIEELKARVMALISAGTPGIGFLLAREALKNDIKESLPGATALIPALIKSGFPNEFNLRTIIFYESPHRKTKQLAASVSRELTEETLTDTLKGLKGEVLVL
>UP000008737_1136
LYVVATPIGNLGDLSLRAWQALARCDVIAAEALVSPMAAHEAAAAQIVARLAAERVALVSAGAPAVGARIVRAVREAGYPIPIPGASAVIAALMASGVTSAFQWAPIVMFESPHRAAKDLLLTIARELTEQVHTLRMDEAQGEVLIV
>UP000008737_2754
VLLVGAGPGDPGLLTLKALRALNEADVILYDRLVDELELATQARIAMLERAQQQLVVRLKGGDAFVGGEELEFLRKHQVPEVVPGITAALACAAYAGIPTTHALQTLAFYMGVSQWLGQLMFAIVENGTQRVLQGTLENMKAPLLLI
>UP000008806_316
ITIVGLGPGDFGLITLDTWDKITNTDKLI--RTAIHVALDVYNSIQLIEEAKNHDVVYAVPGSPLVTVVIIRQKKEADVKNIMPGMSQRLNIDPIDG--YLL--DHLTLYIG-EPDVKTLRWDLIEEAIEKLLCEELGDLSMQVIVF
>UP000008825_1252
LYIVATPIGNLEDITLRALRILKEVDLVAAEKLISPTSYFKDLKGDILDRLREQSVALITAGTPCIGYQLVRDAVAGGISVPIPGACAAVTALSASGLPTAFSLAVLIFYESPKRATQDMLVVVARELTEEFLRGRLSALRGEAILV
>UP000008840_2189
LYVVATPIGNLADLSPRAQEVLRSVAAICAEQLIQPVALHEEALSQLVSRLQAESLALVSAGTPLVGFRLVRAARAAGIKSPIPGACAAIAALSVAGLPSEFALRTMVFYESSHRESADMAAVLARELTETVLDGDLAGLKGEVVMV
>UP000008878_3009
LYIVGTPIGNLEDTTFRAIQTLQKVDLIAAEKLIRPLSYHEQSRIPLIEKLNQKTIALVTAGMPGIGYELVKACVEENISVPIPGVTASITALCASGLPTIFKLETIVLYESPYRQTEDLGIVLARELTEEFWRGTVGEAKGETLVI
>UP000008878_3338
VYLVGAGPGDPGLITLKGKVLLKQADVVIYDALVSALEMIEQTQTQLIEKAKTAVVVRLKGGDPFVGGEEMEDLMQVGIAEVIPGVTSGIAAPAYAGIPTTHAVETIVIYMGVHNNIKKLIIALIQWGTQKELIGTLNNIEAPITVI
>UP000008888_462
VYLIGAGPGDPDLMTFRALRLLQQADVVVYDRLVSALEMAPQESIELANLALSKRVARLKGGDPFIGGEEIETLMQQGIDQVVPGITAAAGCASYAGIPTTHQLQTIVIYMGLVGNIQALIIAIVQQGTQRVLTGTLENMKPPLIIV
>UP000008898_1686
LYLVPTPIGNLEDMTLRAIRILKEVDCILAEKLIAPQSHHEHKTVDIVKRLQTETIALISAGTPAIGFLLTRACVEKNIEECLPGATAFVPALVNSGLPNEFLLRTIIFYESPYKKTGQFAISVSRELTEETLRGTSEELKGEVIVV
>UP000008922_2136
ITILGLGPGAPEMLTLQAWRHLQSIPEIY--RTRAHVAFPVYRTIEVLEEAQRGTVTYAVPGHPFVTVPEIVRRRELHIPRVIEGVSTALEIDPFPR--YAT--GLLTLYLPPEAEIAHLRWDLLEEALVENLQEELGDVAFPVVVF
>UP000008960_2282
VYLIGAGPGDPGLITVKGKEILKKADCVIYDRLIPQLDETKQEQIELAQKALQDIVVRLKGGDPFVGGEEALYLADHGIYEVVPGISSCIAAAELAGIPTTHSMETLVFLMGLSKEITNLLVAVVSSAAQQTCEATLNTISSPVIVV
>UP000009004_2384
VALVGAGPGDPGLLTLRAWSLLQQADAVVYDRLVSDMALLPQPQIQLADLARQKRVVRLKGGDPFIGAEELEFLLERGIDQVVPGITAAAGCSTYAGIPTTHALQTLVFYMGLGSEIRNLIAALIGNGTQQVVRCSLKQLTPPLTVI
>UP000009004_464
VYLVGAGPGDPDLLTFRALRLMQQADVVLYDRLVAPLDMCPQEQIQLVTLARQKRVLRLKGGDPFIGGEEIEELAANGIPQVVPGITAASGCAAYSGIPTTHDLQTLVFYMGLVGVIQQLIAALIQQGTQRVFTGTLADLQAPLVIV
>UP000009010_2251
VTLVGAGPGDAGLLTLRGLQVMQQADVVLYDHLVSELDLVAQEETRLVELAQQKKVVRLKGGDPFIGGEELQAVQAAGIPQVVPGVTAAAGATAYAGIPTTHTLQTLAIYMGTLKEIQQLIVAVIGRGTQQVLTGTLDNLPAPLLVI
>UP000009099_2294
VYLIGAGPGDPDLLTFRALRLLQQADVVVYDRLVSSVNLAPQEAIALSRLAREKRVARLKGGDPFVGGEELDVLARDGVAQVVPGITAASGCSAYSGIPTTHQLETLVFYMGRKGEIRGLKAAIIENGTQRVVTGTLDTLGSPLVVI
>UP000009102_1506
VYLIGAGPGEPDLMTFRALQRLQEADVVIYDRLVAPVDLAPQEQIQLVELAQQKVVARLKGGDPFIGGEEIQQLAAAGIPEVVPGITAASGCASYAGIPTTHHLETLVFYMGLTAEISQLQAALVEHGTQRVLRGTLSTLQSPLLIV
>UP000009144_1482
VYLVGAGPGDPDLLTFKALRLMQQADVVFYDRLVSKLALVRQDEILLLEHAQAKRVLRLKGGDPFIGGEEIATLAEQKIPQVVPGITAASGVACYSGIPTTQALQTVVVYMGLAGILQKLQAALVQQGTQKVWTSTIAELVAPLLII
>UP000009145_276
VYLVGAGPGDPDLLTFKALRLMQQADVVFYDRLVSQLALVRQEEILLLEHAQQKRVLRLKGGDPFIGGEEIATLAAENIPQVVPGVTAASGCASYAGIPTTQSLQTVVVYMGLAGELAQLQAALVQQGTQRVWVSTIADLIAPLLII
>UP000009186_187
VTLVGAGPGDPDLLTIKGANALAEAQVVLYDALANELTLASQDEIQIVDNALTGHVVRLKGGDPFIGSEEIDFVESFGIPAVVPGISSSVAVPAYQGISTTTLAATVVILMGMSKQINLFQVAIIQNGTEKIGVGTIDTISSPIIVI
>UP000009231_1111
VYLVGAGPGDPELITVKAINALKKANVVVYDRLANELKYAKQEEIQLVDEGKKDVVVRLKGGDPFVGGEEMLALLEEGIPEFIPGVTSAIGVPTSVGLPTTHNFDTIVILMGIGMENREIMVCVIESGTQRVITGTLEDIKTPLVVV
>UP000009231_116
LYFIGLGLYDEKDVSIKGAEALKEADAIYAERLTSSLEMLVE--ENILKEAETKNVAFLSAGDTLIATTHSDLLEKMGIETVIHSSSSAAGIIGLQGIPENYAIHTLVIYMTANQGLEYLMAVIARAGAPVVRADKIKNLGGPCLII
>UP000009282_3023
VYLVGAGPGDPDLLTFRALRLMQKADVVVYDRLVSPLELVPQEDIELAKEALANRVVRLKGGDPFVGGEEIETLIKHGVDQVVPGITAATGAASYAGIPTTHALHTLVFYMGLTGIIQKLIIALVQAATQEVVTGTLENIKPPLIIV
>UP000009283_3203
VYLVGAGPGDLELITVKGLRLIREADVILYDRLVNPLKEATQDMIHLVKFANQKTVVRLKGGDPFIGGEEAEVLVQKHIPEIVPGITAGSAVPAYAGIPTAVKYDTLCIYMGVKNLIAQLIAALIRWGTQETAVGTLGNLRNPLLII
>UP000009309_2496
LTLVGAGPGDGELITVKGIRALQQADVVLYDDLVNDLDFATQEQIQIVQLAQEGHVVRLKGGDSYIGYEELQYAREYNIPEVVPGMSSCIAVPASQHIPTTTLAATVVVLMGMHKKITMYNMAVIQNGTERCVVGQVWEMGAPVIII
>UP000009361_1834
VVLVGAGPGDPGLLTIKGLQQIQQADIVVYDRLVSDMNLVPQEEIQLLREAQRKRVVRLKGGDPFIGGEELETLCEAGIPSVVPGITAASGCSAYAGIPTTHNLQTLVFYMGLNQAIEKLIVALVENGTQRVVTGELTGLESPLIIV
>UP000009381_953
LHILATPIGTANDITIRALNILRDADILVAEKLINNLSYHGEAQRPIIALLTEKAVAYASAGTPLIGFSLAKIAIQNNIRHAAPGASAVLTALCLAGLPTGFKIATLVYYESPKRSTRDISISVCREMTEEVIRGNVDEVKGEVIVM
>UP000009383_848
VYLVGGGPGDPDLLTFKALRLMQQADVILYDRLVSDMELVPQGDIQLVDLAKQRRVCRLKGGDPFIGGEEIETLAENGIPQVVPGITAASGCSTYSGIPTTHELQTIVFYMALVGYLEQLIVALVEKGTHQVYVTTLAELHAPLIII
>UP000010101_160
LYIVATPIGNLEDMTFRAVRILQAVDMIAAERLVKPVSYHSNSRIPLLEHLQYKAIALVSAGMPGIGYELIKACIDNGITVPIPGASAVITALSAAGLPTDFSLRTLVFYESPHRDTADLGLVIARELTEEFWRGTIAEGQGETLLV
>UP000010101_1730
VYLVGAGPGDVEYLTVKAYRLLASAQVLVYDALVDSLDCVSQNEIDLVKHCLEKQVIRLKSGDPLICILEITALKNAGCEEIIPGISSALAAPLLAGIPTTHALETLVILMGGKNEIHQLIIAIIRWAGQEVWTGELGNILSPVIVI
>UP000010320_973
VALVGAGPGDPSLLTLKALQLMQQADVVLYDRLVSSLDLVEQARTKLIEFAQQKKVVRLKGGDPFIGGEELEELLDAGISQVVPGITAASGCSAYAGIPTTHALHTLVVYMGLLQKITQLLVALISHGTQHVILGTLEELQGPLIII
>UP000010367_3422
VYLVGAGPGDAAYLTVRSRQLLAEAEAVVYDALIDELQLAQQADIRLVAQCQQKRVVRLKSGDPFICTEEIQALKAARCPEVIPGISSALAGPLLAGIPTTHTLPTLVILMGTRQEIRQLLIAIIRACGQFVWTGTFADILSPVIVI
>UP000010367_404
LYIVGTPIGNLEDMTFRAVRILQEVDAIAAEKLIKPISYHRQQRIPLVNRLVEAAIALVTAGMPGIGYELVKACLENGIGVPIPGPSACITAISAAGLPAEFGLRAMVLYESPHRKTRDLELVLGRELTEEFWRGTIAEAKGETLVI
>UP000010378_3966
VYLVGAGPGDPGLMTLKGKGILECADVVIYDALVSPLAMILQDETQLIEKAREAIVVRLKGGDPFIGGEEMADLVAAGIPEVVPGITSGIAAPAYAGIPTTHAIETIVIYMGIHNYIEELTIALVRWGTQEELIGELGNIEAPIAVI
>UP000010378_4156
VYLVGAGLGDVAYLTVKAHNLLAVAEVLVYDALVDELEYVPQTEIQLVQHCQAKQVVRLKSGDPFICTSEIAALKANSCDEVIPGISSALAAPLLAEIPTTHALETLVILMGGKNEIHQLMIAIIRWAGQQIWSGQLGNILSPVIVI
>UP000010378_545
LYIVGTPIGNLEDITFRAVRILQNVDLIAAEKLVKPISYHQSSRIPLLEHLHSKAIALVSAGMPGIGYELVQACIEAKISVPIPGASAAITALSAAGLPTEFTLRTIIFYESPHRDTQDLAIVLARELTEEFWRGSIGDAQGETLVI
>UP000010379_2186
LYLVPTPIGNLADITTRALGILQTVDLIAAERLISRISFHTQQRIPLIELLQAQSIALVSAGMPGIGYELVVACIDAQIPIPLPGPNAALTALVASGLPSEFAWRTIIFYESPHRETTALIIVIARELTEEFWRGTLGDAKGETIIL
>UP000010379_2215
VYLVGAGPGDPGLLTVRGKTLLECADVVLYDALISPFNLINQAEIQLIDQAQEAIVVRLKGGDPFIGGEELIALTQAKVPEVVPGVTSGIAVPAKLNIPTTHAVDTIVIYMGLHNQIQALLMALIQAGTEKIIITTLGAEKKPLIVI
>UP000010380_5846
VYLVGAGVGDVDYLTVKAYRLLAEAEVLIYDALVDELKLVPQSEIQLVKYCQQKLVIRLKSGDPFICMQEIQALQAAGCDEVIPGISSVTAAPLLAGIPTSHALDTLVILMGGQHEIDQLIVAIIRKAGQQVWIGELSTILSPVIVI
>UP000010381_1245
LYVVGTPIGNLEDITFRAVRILQTVDLIAAEKLVKPLSYHRNSRIPILEHLSHKAIALVSAGMPGIGYELIKACIDADINVPIPGASAAITALSAAGLPTEFTLRTLIFYESPHRATQDLAIVLARELTEEFWRGTIADAQGETLVV
>UP000010381_3069
VYLVGAGPGDPGLMTLKGKGLLECADVVIYDALVSPLAMILQDETQLIDKAQYAIVVRLKGGDPFIGGEEMADLVKVGIPEVVPGITSGIAAPAYAGIPTTHAIETIVIYMGVHNHIEELAIALVRWGTQEELIGQLGTIDAPIAII
>UP000010382_1904
VYLVGAGPGDPGLMTLKGKQLLEHADVVIYDALVSPLAMILQSETRLIEKARTAVVVRLKGGDPFVGGEEMEDLVKAGVPEVVPGVTSGIAAPAYAGIPTTHAIETIVIYMGIHNNIPELIIALVRWGTQEELVGTLATIEAPIAVI
>UP000010382_2767
VYLVGAGLGRIDYLTLRAQQLLSRAEVLIYDALVDPLQLVPQKEIQLVDYCLQKQVIRLKSGDPLIANPEMEALQVAGCNELVPGISSALGAPLLAGIATSHAIDTLVILMGGRSEIQKLQIAIIRNGGQQVWIGTLADILSPVIVI
>UP000010382_3956
VYLVGAGPGDPGLLTLKGKVLLEHADVVIYDALVSPLAIVLQQETQLIEKAQNAVVVRLKGGDPFIGGEEIEDLVKAGVPEVIPGVTSGIAAPAYEGIPTTHAIETIVIYMGIHNKIAQLAVALIRWGTRETLVGTLGTIAAPIAVI
>UP000010383_2964
LYVVGTPIGNLEDMTFRAVRILQTVTVIAAEKLIKPLSYHSRSRTPLVSRLGQESVALVTAGMPGIGYELVKACAEAGLAVPIPGPSAVVTALSAAGLPTEFQLRTLVFYESPHRQTDDFEIVLARELTEEFWRGTVSEAQGETLIV
>UP000010384_1034
LYVVGTPIGNLEDISFRAVRILQSVDAIAAEKLIKPLSYHRNSRIPIIDRLQTKAIALVTAGMPGIGYELVQACVEAEITVPIPGASAVITALSAAGLPTEFFLRTIILYEAPHRQTQDLAIVLARELTEEFWRGQIEGAQGETLVV
>UP000010384_2592
VYLVGAGPGSIDYLTVRALQLLSQAEVLIYDALVDPLELVPQAEIRLVEYCQTQQIVRLKSGDPFIAAAEIEALVTAGCPEVIPGISSALAAPTLAGIPTTHGLGTLVFLMGGQQEIKQLVIAIVRWAGQQVWTATLETVLSPAIVV
>UP000010389_1596
VYLVGAGPGDPGLFTLKGKTLLEMADVVVYDALVSDLLMIKQDETRLIEKAQEAIVVRLKGGDPFVGGEEMADLQDANIPEVVPGITSGIAAPAYAGIPTTHAIETLVIYMGIHNQILELLIVLIRWGTQEELLGTLANISAPIAII
>UP000010389_2733
VFFVGSGLGSLEYLTVWGRSLLSSADVVMYDALGSQLDLVPQDEIRLVEYGQLKQVVRLKGGDPYISHPEVLALKEAGCEEVVPGISSVLAAPLLAGIPTTHALDTLVFLMGGRKEIQRLQIAVVRAAGQQIWAGTLSTILSPVIIV
>UP000010390_3069
VYLVGAGPGDPGLMTLKGKSLLGCADVVIYDALVSPLEMILQETTQLIDQAQDAIVVRLKGGDPFIGGEEMAELIQAGIAEVVPGITSGIAAPAYAGIPTTHAIETIVIYMGIHNYIEQLSIALVRWGTQEELIGQLGTISAPIAVI
>UP000010390_3437
LYVVGTPIGNLEDITLRAVRILQTVDLIAAERLIKPVSYHRNSRIPLLAHLTNKAIALVSAGMPGIGYELVLACIGAGIPVPIPGASAAITALSASGLPTEFFLRTLIFYESPHRDSQDLAIVLARELTEEFWRGTIAEAQGETLVL
>UP000010471_1646
VYLVGAGPGNIEYLTIRAQQLLEQAEVLIYDALVDELTLVSQSEIQMVEQCRQKQVVRLKSGDPFIATSEILSLQEANCPEVVPGISSALAAPLLAGIPTSHALETVVILMGTRHEIKQLQIAVIRDCGQQVWVGTLKDILSPVIVI
>UP000010471_371
LYVVGTPIGNLEDMTFRAVRILQTVDLIAAEKLVKPVSYHRTERLSLLTKLAEKAIALVTAGMPGIGYELVKACIEAEIPVPIPGATAGITALSAAGLPTEFLLRTLIVYESPHRATPDLAIVIARELTEEFWRGTIEEARGETLVI
>UP000010472_1140
VYLVGAGLGNIDYLTIRGQQLLAQADVVVYDALVDTLQLVPQSEISLVKQCQLKQVVRLKSGDPFISTSEIQALIAAGCEEVVPGISSALAAPLLAGIPTTHALETLVILMGGRNEIQHLEIAIIRWAGQQVWTSTLENILSPVIVI
>UP000010472_219
LYVVGTPIGNLEDMTFRAVRILQTVDLIAAEKLVKPISYHQQQRIPLIEKLNESAIALVTAGMPGIGYYLVKACIEAGVSVPLPGATAVITGLSAAGLPTEFSLRTIIFYEAPHRQTQDLAIVLARELTEEFWRGNISDAQGETILV
>UP000010473_1937
VYLVGAGVGELAYLTLRGKQLLTEAEVLIYDALVDSLTLVPQAQIQLVAYCLQKQVVRLKSGDPFIVREEIEALVAAECAEVVPGISSVLAAPTFAGIPTSHALDTLVILMGTRYEITKLLVAIICNCSQKIFQGTLTDILSPVIVI
>UP000010473_3440
VYLVGAGPGDPGLMTIKGKTLLENAEVVIYDALVSPLAMILQAETQLITKAQEAVVVRLKGGDPFVGGEEMADLIQAGIPEVVPGITAGIAAPAYAGIPTTHAIETIVIYMGVHNNIVELLIALIRWGTQEELIGTLETIEAPIAVI
>UP000010474_1383
VYLIGAGPGDPGLMTLKGKGLLECADVVIYDALVSPLAMILQEETHLIEKAQDAIVVRLKGGDPFIGGEEMAELLEAGIDEVVPGITAGIAAAAYAGIPTTHAIETIVIYMGIHNYIEQLSIGLVRWGTQEELIGQLGTISAPIAVI
>UP000010474_2677
LYIVGTPIGNLEDITFRAVRILQTVDLIAAEKLVKPMSYHQNSRIPLLEHLTNKAIALVSAGMPGIGYELVKACIDAGITVPIPGASAAITALSAAGLPTEFYLRTLIFYESPHRDSQDLAIVIARELTEEFWRGTIADAQGETLLV
>UP000010474_5186
VYLVGAGPGDLAYLTVKAYRLLASAQVLVYDALVDALDCVPQTEINLVKHCQEKQVIRLKSGDPFICISEIEALKSAGCEEVIPGISSALAAPLLAGIPTTHALETLVILMGGKNEIYQLLIAIIRWAGQEICIGELGNILSPVIVI
>UP000010475_3685
LYVVGTPIGNLEDMTFRAVRILQTVDLIAAEKLVKPMSYHRHSRVPLIELLVDKAIALVSAGMPGIGYELVIACIEAGIRVPIPGASAAITALSASGLPTEFSLRTLIFYESPHRETQDLGIVLARELTEEFWRGTIAEAQGETLLV
>UP000010476_143
LYVVGTPIGNLEDITFRAVRILQSVDLIAAEKLIAPLSYHRHSRVPLVQKLSEKAIALVTAGMPGIGYELVKACIAANISVPIPGASAVITALCAAGLPTEFALRTMIFYESPHRQTQDFAIVLARELTEEFWRGSIADAQGETLVV
>UP000010476_4497
VYLVGAGPGDPGLMTLKGKGLLECADVVIYDALVSPLMMIIQDEIQLIEKAQDAIVVRLKGGDPFVGGEEMADLIQAGIPEVVPGITSGIAAPAYAGIPTTHAIETIVIYMGIHNHIEQLHIALVRWGTQEELIGTIETISAPIAVI
>UP000010478_2900
LYIVGTPIGNLEDMTFRAIRILQTADFIAAEKLIKPISYHQHQRLPLLDKLHLKDIALVTAGMPGIGYELVKACADASINIPIPGPTACIVGITASGLPTEFTLRTIILYESPHRQTQDLAIVLARELTEEFWRGSIESAQGETLVI
>UP000010478_4076
VYLVGAGPGDCNLMTVRSHKLLSQAEVLIYDALIDILELIQQQEIRLVEHCKLKQVIRLKSGDPFISSSEIQALITAGCDEVIPGISSALAAPLLAGIPTSHALETLVILMGGRNDIWQLQIAIIRDCGQQIWLGTLSNILSPAIVI
>UP000010480_2995
LYLVATPIGNLEDITFRAIKVLQSVDIIAAEKLISPISYHHQSRVQLLTKLEDLSIALVTAGTPAIGYHLVSACIKHQINIPIPGAIAAINGLIASGLSSEFDLRTIIFYEAPHRKTKDFSITLARELTEDFWRGTIKDAKGETIIV
>UP000010480_860
VFFIGAGIGDADHLTVKAHRLISQADVIIYDALIDNLQLVPQETIQLAQYAPVKTIIRLKGGDPGIINPEIETLQAINTDELIPGISSSIAAPLLANIFTTHVLDTLVILMGSKNIIDKLQIAIIKQAGQQIWKGTLGNILSPIIVI
>UP000010481_130
IYLIGAGLGNAQYLTQQAQQYLKKADVLIYDALVDEINLVPQSEIRLIEFAQTQYVIRLKNGDPFIAREEIEALKTIGCEEIISGLSSAITAPLLAGIPTTHVLDTLVILMGGRNMIEQLIIAIIRKAGQTVWVGTLETILSPVMVV
>UP000010481_3352
LYLVGTPIGNLEDMTFRAINTLKTVDLIAAEKLIVPISYHRKQREPIIERLQQKTIALVTAGMPCIGYDLVRACVEAKISVPIPGVTAAITALAVSGLPTEFLLRTIILYESPHKQTQDLGVMLGRELTEDFHYATLEEAKGETLVI
>UP000010483_2774
VYLVGAGPGDPGLLTVKGKSLLELADVVIYDALVSPLDIIPQHQTDLIKKAREAIVVRLKGGDPFVGGEEMEDLVKAGIPEVVPGITSGIAAPAYAGIPTTHAIETIVIYMGIHNQIPQLIIALIRWGTQEELYGNLENIEAPIAVI
>UP000010809_2028
VFLVGAGPGDPDLLTFRALRLMQLADVVVHDNLVSPLELVPQEDIRLVKLAKEKRVLRLKGGDPFIGGEEIDTLMQEGIPQVVPGITAAAGCASFAGIPTTHMLQTVVFYMGLLGIIRELKAALVEQGTQRVLVGTLDTLQPPLIIV
>UP000010824_556
LTFIGLGLFDKTDVSEKGLSRIRNADRVYLERLATELEYYVEQDPA-LEEATTKDVVFLCAGDPMVSTTHADLRRSRGIPAIIHAASSAVGLSGLQGLPQNWVIHTLVIYMTVPEAVALLEYVIARAGSPVVRAGPGELVGPPILIV
>UP000010843_3575
VYLVGSGPGDPDLLTVKAKRLLEECDVVLHDKLPGPIDRLPQSEIELVELARKKSVVRLKGGDSFVGGEEAEYLAAHGVPEVVPAVTSAIAAPAVAGIPTTHALGTIVVLMGVGRDYKALLVALVERGTQQVATGTLETIEPPVTVI
>UP000010866_937
VYLVGSGPGDPELLTLKARRLIDSADVVIYDQLPGELSSISQDRIEIVEKAKEKMIVRLKGGDPYVGGEEGQELVKAGIGEIVPGITSAISAPAYAGIPTTHTLGTIVILMGVKMRNNELMIALIERGTQRVTVGTLENIKTPITII
>UP000011058_2621
LTLIGAGPGDPDLITMKAVKVLQTADVIMYDALVAELDYCTQEEIPIVHYAQHGHVVRLKGGDPYVGYEELQYAQQHGISEVIPGISSSYAVPAAAGVPTTTLAATVVILMGIHQKIALFTIAIIQNGTQRVVAGYVHEISNPVIVV
>UP000011058_4292
LTLVGAGPGDGELITLKGIRALEQADVVLYDDLANDLAYAPQEAISIVRLALEGHVVRLKGGDSYVGFEEADYARQHGIPTVVPGVSSCIAVPASQGIPTTTLAATVVILMGLRKEIALYCMAVVQNGTEQCLVGEVWAMGVPVLVI
>UP000011124_1002
ITVVGLGPGRFGLITLESMEAMTSGRSLL--RTAVHVALKLYHAIELAARARAEEIVYAVPGSPFVTVIFLRDLAKEGLESILPGMSGSLGIDPVEG--YIL--DHLTLFIP-----------------------------------
>UP000011728_4395
LYLVPTPIGNLKDITLRALETLREVDIVAAEKLIKTISYHEQDKSNIIDLLFEKSVAVVSAGTPGIGSVIVSKCIEENIDEVLPGATAITTALVYSGLDTRFELETLIFYEAPHRDTSFLFIAVCRELTEEIYRGTLEEARGEVLVL
>UP000011757_1310
LYIVATPIGNLDDLSTRAVKTLAMVDLIAAERLLHPMALHERDQHSILAELGARSVALISAGTPLIGFILVREARVQGFQSPIPGACALVAALSASGLPTIFSLSTLVLYESPHRNTADVILVLGRELTETFYCGTAEQVRGEVVMI
>UP000011757_268
VYLVGAGPGDPELLTFKALRLMQQADVVFYDNLVSPLDLCPQDDIALVKHAKLRRVVRLKGGDPFIGGEELEELKAHGIPQVVPGITAASACSTYAGIPTTQELQTVVFYMGLHTQIAGLMIAIVSRGTQKVLIGTLADIPAPLIIV
>UP000011864_1737
VYLVGAGPGDPDLLTFRALRLMQKADVVVYDRLVSPLELVPQDEIELAKEALANRVVRLKGGDPFIGGEELETLIKHGVSQVVPGVTAASGAASYAGIPTTHGLQTIVFYMGLTGIIEQLVVAMVQSATQKVVTGTLENIRPPLIIV
>UP000011866_1451
AFLVGAGPGDPDLLTFRALRLIQSADVVFYDRLVNPMEFLPQDGIQLVQEAKKKRVLRLKGGDPFIGGEEIEELAAAGVPQVVPGITAASGCSAYAGIPTTHELQTLVIYMGLAGHIQQLIIALVEKGTQKVHVATLETMQAPLTIV
>UP000012076_1134
LIFIGLGLSGVDGMTVAALNALKNCDRIFGESVVEKLEAIVEEGH--IDSAKECSTAFITAGDTMLATTHVDLRQYEGIPRIFNGISTAVTMFGLQGIPENYHIHTLIIYMTAKEALEWLIMCISHAGAQKIVAGYPKDLGAPSLVL
>UP000012082_4546
VYLVGAGPGDPDLLTFRALRLMQQADVVLYDRLVAPLELCPQDEIRLVELAQQKRVLRLKGGDPFIGGEEIDELAANGISQVVPGITAASGCAAYAGIPTTHDLQTLVFYMGLVGVIEQLVAALIQQGTQRVFTGTLANLHAPLVIV
>UP000012672_1320
LVFVGLGLSGVDGMTVKALNALKECDKIYAENLTESLAFIVEEGH--IEDAKTMRVAFVTAGDTMLATTHVDLRQMEGIPRVFNGISSACTCLGLQGLPENYHIHTMIIYMTAKDAIEWLLLCVSHAGAEKVVAGYPRDLGAPTLVL
>UP000013026_1258
VYLVGAGPGSADLLTLRAARVLQEAEVVLYDRLVSPLALV-QQQIHLLSHARARKVVRLKGGDPMVGAEEWLHLAQAGLPELVPGLSSAVALPGLWGIPTSQAYDTLVILMGVERELRALLAAFIENGTERLLLTDLQAIQAPVWIQ
>UP000013117_1435
VYLVGAGPGDPELLTLKALRLMQQADVVIYDRLVSELNLCPQEGIALVKYASEKRVCRLKGGDPFIGGEEIQELFAAGISQVVPGITAASGCSAYAGIPTTHELQTLVLYMGLMGTIQKLIVALISKGTQKVVVGTLADIHAPLTII
>UP000013121_921
VYLVGAGPGDPELLTLKALRLMQQADVVIYDRLVSPLELCPQDGIALVKYATEKRVCRLKGGDPFIGGEEIQELFAANIMQVVPGITAASGCSAYAGIPTTHELQTLVLYMGLVGKIENLIVALISKGTQKVVVGTLADIQAPLTII
>UP000013140_1100
MYVVATPLGNLHDITLRALAVLGAVDVVAAERLLRRLAVHEQAAAGLIELIADKQVALITAGTPAVGARLVARVRAAGYPVPLPGPCAAVAALSVSGFGEVFALEALVFYEAPHRESADMEVLIAREMTEQIVRMSLADTRGEVLVV
>UP000013307_110
VYLIGAGPGDPELLTLKALRLIREADVALIDDLIGDKEVRTQDEIELYRYASEKKVARIKGGDPFVGGEEAEFLAERGIRKVVPGISSAIAAPPLAGIPNTRALATIVILMGVSNRNRKLIVAIIENATQRVVEGKLKNIKAPIIII
>UP000013307_805
LIFIGTGLWDAEDISLKGLRYARSSDEVYLEKPIDDLSLILEENSY-VEKAKERDIVILVPGDPMVATTHTALREKRGVKVIIHSSSSAVGITGLHGISYEKVIHTLLLPMKIDKAIS-LLGVIARAGSMVVKCDKLKNLGDPILIT
>UP000013520_1228
LYLCATPIGNLEDITLRALKVLREVDLVAAEKLIHATSYHRQSKGKIVEQLARQNVALVSAGTPGVGEELVKEALERGIRTPIPGSSALLAALTVSGLPLEFELRTIVLYESPHRKTGELAVCVARELTEDVQRGTLKQMRGEVLVI
>UP000013523_3574
INIVGLGPGSLESLTMGAIQIIKQNSNIF--RTIKHVKLKVYSSIELLKQHELGNIVYAVPGHPLVSVNILLKLKDRKIQNILPAVSEALEIDPIEG--YAI--DYLTIYIP-YDNIDILRWDLIEEAIENMIVEELGDVNVNVIIF
>UP000013858_1015
LYLVPTPIGNLEDMSFRCINILKEATIIASEKLITPISFHYKERIPFIERLEAEMIAQVSAGMPSIGHELVEACIEAGIKIALPGPTAGITALIASGLSPYFKLPTQIFYESPHRTTKHFSAVICRELTEEYLRGTLAELKGECILI
>UP000014066_1384
FYLIGLGLFDINDMSIKALNALKEVDVIYAEKLSTEIEKIVE--ESPILEAKNKDVALITGGDPLIATTHSDFLQRKGIDRVIHGSSSSAAISGLQGIPDNFAIHTLVIYMSINQGLEYLMAVIARVGSGIVKAGKISELGSPCIVI
>UP000014070_1500
IIFVGLGMSKPEDMSVKALETLRSSDKIFAEKLSSELEFIVEEHD--IEEAKCGKVSFVTAGDPMSATTHVDIRRKENIPKLVHGVSTACAAFGLQGIPEGFNIHTLIIYMTANIAMQWLLFCGARIGSQKLVAGSPNSIGSPCLVM
>UP000014417_1918
LVLAATPIGDDADASPALLRALGEADVIVAERLLHDISCFERERIPLLGDLRQKRLVLITAGMPVVGYRLVNAAIEEEIRTAVPGPSAVLTALALSGLPSEFELRTLIFFEAVHRDFADMRAAVCRELTEEVKRGNLEELRGETIVV
>UP000015423_312
VALVGGGPGDPDLITVRGRRLLAEADVVIADRLGPRLAELAQEAINLIEHARQKSVVRLKGGDPFVGMEEVQALAEAGIPTVVPGISSSISVPGAAGIPTSHALGTLVILMGVDKKIETLVVALVQEGTQRRVDATLATVRPPVIVV
>UP000015502_859
IYFIGLGLYDEKDITLKGLEIARKCDLVFAELLTDKIEQIVELNFRILSEAKTKDVAFLTAGDPMVATTHADLRRQMGVEYVIHAPSSAVAITGLQGVAENWTIHTLLIYMTANEAMEILLVVLARAGSPTLKAGYVKDMGKQVLIV
>UP000015559_1846
LYVVATPIGNLQDITLRALEILRSADAIAAERLIGKIAVHEYQSATLIEMLQSKSVALVSAGTPAVGAYLVAKVREAGLRVPIPGANAAITAFSAAGIIAYFALHTLVFYESPHRASADLRVTIARELTETIHTCTLEEAKGEVLLV
>UP000015559_84
VYLVGGGPGNPDLLTFRALQLMQQADVVVYDNLVSPLELVRQENIELVKLAQEKRVVRLKGGDPFVGGEEIETLAAHGIPQVVPGITAATGVSSYAGIPTTHGIQTIVIYMGLMGTLEELVAAIVQQGTQKVVTGTLATLKPP----
>UP000015562_1937
VYLVGGGPGDPDLLTFRALRLMQQADVVVYDRLVAKLNMTRQEEIQLAYLAKQHRVLRLKGGDPFIGGEEIDTLAEQGVPQVVPGITAASGCASYAGIPTTHQLQTVVFYMGLKGVIRELQAALVQQGTQRVFTSTLAELKPPLIIV
>UP000016160_201
LYIVPTPIGNLEDMTFRAIRVLKEADLILAEKLISHQSHHEHKTVELIQKLKGTVIALISAGTPAIGFLLTRACVEHGIEDCLPGATAFVPALVNSGLPNEFLLRTIIFYESPHKKTTHFCVSVSRELTEETIRGTAKEVKGEVVVV
>UP000016160_446
LTVVGAGPGDPDLISLKAVKAIESADVILYDALINVLKYAQQGQIEIVQRAKSGHVVRLKGGDPFVGAEEIEYAKSKKLKDVIPGMSSALAVPTNQGIPTTTLAATVVILMGMSKEIELFSVAIIQNGTENIGIGTIQSITSPIIVI
>UP000016497_3715
VILVGAGPGNPGLLTLHALRALNRADVILYDRLVSDMELATQNRIQMIEHARAQTVVRLKGGDGFIGGEELEYLAEHGIAEVVPGITAAIACAAYSGIPTTHPLQTVAVYMGLQQGFHELVCALIENGSQRTLLSTLQNIASPILVI
>UP000016497_595
LYVVATPIGNMGDLSLRGWQALELCDIIAAEPFIQPMAAHEAQAAQIIERLEQQRVALVSAGAPAVGARVVRSVREAGFQIPLPGASAVITALMGSGATSAFHWMPVLMFESPHRAARDMELTFARELSEQIHTVPLGQAQGEVLIL
>UP000017590_1406
IKVVGLGPGSIESLTIGAVNALKDVNKVY--RTEKHVGLRVYRSIELILKEKSHQIIYAVPGHPLVSVKLLLKLKQNSVDDMIPSVSEKLNIDVIEG--YAV--DYLTIYIP-KDDVEKLRWDLIEEAIDVELTEELGDVNINVIVF
>UP000017667_420
VYLVGAGPGDPELLTLKALRLMQQADVVIYDRLVSALELCPQDGIALVEYAQKRRVCRLKGGDPFIGGEEIQELVEANVTQVVPGITAASGCSAYAGIPTTHELQTLVLYMGLVGRIEQLIVALISKGTQKVVVGTLADIVAPLTII
>UP000017834_3153
VVLVGAGPGDAGLLTLKGLQQIQQADVVVYDRLVSDMNLVPQEEIQLLREAQSKRVVRLKGGDPFIGGEELETLCHAGIPSVVPGITAASGCSAYSGIPTTHNLQTLVFYMGLNQAIEQLIVALVENGTQRVVSGTLSQLKSPLIIV
>UP000017867_1698
LYLVGLGLYNEKDISINGLEAIKSADVVYAERLGDKLELAVE--EDLLKQAETKDVAFLTAGDPLMATTHTEILEKKGIPQVIHASSSAAGLAGLQGIPENYAIHTLVIYMTANEGLQYLLTVIARAGSPLVCANSVGVLGGPCMII
>UP000017867_189
VYLVGAGPGDPDLITLKAIKALQKADVVVYDRLANELKYATQDEIQLVEQGKKDNVVRLKGGDPFVGGEEMMVLLEEGIPEVIPGVTSAIGVPTSCGLPTTHNYDTLVILMGVGHENQKIMVCVIEKGTERIVLGTLENIKPPLVII
>UP000017904_561
VYLVGAGPGANDLISLRALNILGKCDTVVYDRLASE--YKKQNEIEIVQKALEKTVVRLKGGDPFIGGEEVIALQEHNIPEVIPGITSAISVPELAGIPTTHALGTLVFLMGVGNKINRLMVAFIENGSERITKTILKNAKPPIIVM
>UP000017924_411
LYLVGTPIGNLSDLSERAKKVLSEVDFIAAEAMIKPCSYYKKQKGEIAERLAAESCALVTAGMPAIGEDIVRLCAERGIPSVIPGPCAAVSALAVSGLFTEFEVRTLIFYEAPHRKTDELFIALCRELTEEVIRTTLSGAKGEVLII
>UP000017925_1293
VFLVGAGPGDPLLLTERGKQCLQEADVVVYDALVSALNLTKQSETLLVQLAQQKKVVRLKGGDPFVGGEEAQVLQAHGIPVIVPGVSSCYSVPAYAGIPTTHALGTLVFLMSLGNQIKSLITAVVEHGTQRVVTAPLKNIQTPMTVV
>UP000017935_5450
VYLVGAGPGDPDLLTFRALRLMQQADVVVYDRLVAKIDMVRQEQIALARLAKQHRVLRLKGGDPFIGGEEIDTLAAEGVPQVVPGITAANGCACYGGIPTTHQLQTLVFYMGLVGIISNLIIALVQQGTQKVYAGTLRSIAPPLVIV
>UP000017936_1494
LYVVGTPIGNLEDITYRAVRILSEVDFICAEKLIKPLSYHASHVSEIISRLQSESCAVVTAGMPCIGEDLVRMCRDLDIPEAVPGPTAMATAAAVCGIPAEFSVHTLIFYEAPHKSTEDMLISICRELTEEVMRTTLSQARGEVLVV
>UP000017951_8
LYIVATPIGNLEDITLRALNILKNVDLIAAEKLISPISYHEETKSDLIEKLNNENIALVSAGTPGIGEEVIKKAIEEKIEIPIPGACAFVNALIASGLNTLFEIKTIIIYEAPHKNTTDLKIILARELTEEFIRSNINELKGEILII
>UP000017964_614
LYIVPTPIGNLEDITIRALNILKEVDVIFAEQLINRISSHEDQNGEEIDYLKEKNIAVVSRGTPVIGYILVKNAIEHGYNVCLPGPTAVIPALVMSGLSGYFYLYPIAFYEAPHRKTNNIYVAIVREISEEVIRGTVENLKGEVIVV
>UP000017966_1598
VYLIGAGPGDPELFTLKGKRCLEKADVIVGDYLADKLRFATQQDIRLAEKGKEKIVARLKGGDPFVGGEEIEVLRAAGVDEEVPGVTSAIAAPAYAGIPTTHKLDTLVFLMGVGRHIEELIAAFVRWGTQETYTTTLGEA-PPVFIV
>UP000017970_1306
VIIAGAGCGSYDLITVRALNAIKSAQVLVYDDLIDELEYAPQQEIELLAKAEEKLVVRLKGGDPYVGAEEVLYLKEKGIEEEIPGISSAIAIPAMAGIPTTHNSGTCVYLMGLTHEIDTLMAAVISGGFYRAVYGTLRDIESPVIVT
>UP000017990_3293
LYVVPTPVGNLEDMTFRAIKVLKEVDLILAEILIKAQSHHEHKTVEVVNRIKAETVALISAGTPGIGFLVVRECVRNGIEECLPGATAFVPALVASGLPNEFALRTMVFYESPHRKTTQFAVTVSREISEETVRGSLAELRGEVIVL
>UP000018011_1185
LYLVPTPIGNLGDISVRCREILAQADFIAAEKLLKPVSYYKASSGGILDRIQAEVCALVSAGSPAIGEDLVRQCAEADIPSAVPGPCAVITALSISGLPTEFALRTMVFYEAPHKATEDMSVSLCRELTEEVIRTTLGEAKGEVLVL
>UP000018021_1846
LYLVPTPIGNLGDISLRCRETLESADFIAAEKLIKSVSYYKATKGDIVDRILAETCALVSAGSPAIGEDLVKQCAEAGIICAIPGPCAAITALSISGQSTEFALRTMIFYEAPHKSTADMSVSLCRELTEEVVRTTLGEAKGEVLIV
>UP000018032_781
LYLCATPIGNLEDITLRVLRTLQEVDVIAAEKLIKPTSYHKVDKAALVEQLANKNIALVTAGTPAIGEELVKQAYAAGIPTSLPGACACVTALTLSGLSTEFSLRTVIIYEAPHHATQELFLTICRELTESAMQFTLSEAKGEVLVI
>UP000018063_1918
LYVVPTPVGNLEDMTFRAIRILKEVDLILAEVLIKALSHHEHQTVEIVERIKGEQVALISAGTPGIGFLIVRECVRNGIEQCLPGATAFVPALVASGLPDEFQLRTMVFYESPYRKTTQFAVAVCREISEESVRGTLAEVKGEVIVL
>UP000018090_854
LYLVATPIGNLGDLSLRAAETLEQVDFIAAEKLLKPVSYYTGTRGELIARLLGESCALVTAGTPAIGEELVAQCAAQEIPVPIPGPCAFVNALAVSGLPTEFSLRTMLFHEAPHKATRDLAIALCRELTEEVRRTTLGQAKGEVLVV
>UP000018114_776
VWLAGAGPGDASLLTLKVKKWMDEADVIIYDALISALSLIRQEEIQLLREAKAKNVLRLKGGDPFVGAEEVECLAAEGIPEIIPGVTSALAVPAYAGIPTTHALGTLIFLMGITAEIRGLIAAVLEKGTQRRLVSTLARLQTPIILV
>UP000018135_1883
LYLCATPIGNLEDITFRTLETLKAVDLIAAEKLIKKTSYHRVEKARLVKLLEDKNIALITAGTPGIGEELVRQCHENGIQTSLPGACALINGLIISGQPTEFQLRTIILYEAPHRKTEELYMTVCRELTETVFVSEMEEVKGEVLII
>UP000018136_1223
VYIVGAGCGDYDLITLRGIECLKKCDTVVYDSLVDNLEYTKQSTINLVEKAKSKTVVRLKGGDPFVGGEEVLALQENNIPSVVPGVTSAIAVPELAGIPTTHEYGTLVFLMGIKKQIQGLVAAVVSNGASQTVRGTLENIVPPIIVV
>UP000018148_208
LYIIATPIGNLEDITLRAIRILKEVDLIAAEKLISPISYHEEIRTELIKELKTKNIGLVSAGTPGIGEEIIKKCIEESIKVPIPGACAMINALITSGISTLFEIKTIILYEAPHKNTNDLSVVLARELTEEYIRGTVKELKGEILII
>UP000018181_452
VYLVGAGSGNPALLTQKGQQCLQLADLVVYDALASVLNHVPQVEIQLVDAAKQKQVVRLKGGDPFVGGEEAQALSAANVPVIVPGVSASYGVPAYAGIPTTHELGTLVFLMGLANHITALMVAVIQEGTQRTVTGTLSTIQAPTIVV
>UP000018199_1949
LTVVPTPVGNLEDMTFRAIRVLKEADLVLAEILIQKQSHHEHKTVELAARIKAENIALVSAGTPAIGFMLVRECVRQGVEECLPGATAFVPALVASGLPNEFELRTIIFYESPYRKTMQFVVSVSREISEETVRGTLEEVKGEVIVL
>UP000018313_1348
LYIVATPIGNLDDITLRAINTLKQVDIIIAEKLITPISYHEEEKTDILNKIEENNIALISAGTPVIGEFIVKEALERNIEVPIPGACAIITALMSAGVNTYFQINTIILYEAPHKNTKDLEVVLARELTEEFIRGTIEEVKGEVIII
>UP000018333_1171
LYLCATPIGNLEDMTFRAVRILKEVDLIAAEKLIKPTSYHKIEKGHLVERLQGEDIAVITAGMPGIGEELVKMCQEAGITTAVPGACACVTALTISGLGTEFELRTMVIYEAPHRRTKTLQISICRELTETVFATTIEDAKGEVMVI
>UP000018340_1749
VYLVGAGCGDYDLITLRGLELIKKCDVLIYDSLIDKLEYATQKTISLIEKAREKTVVRLKGGDPFVGGEEIIALKEGDIPDIVPGISSAIAVPELAGIPTTHAYGTLVFLMGLKNKIHSLIIAIISNGANQTVRATLKNIKPPVIAV
>UP000018350_703
VYLIGAGPGDPELITVKGKEILKKADCVIYDRLIPQLDETKQEQIELAEKALQDIVVRLKGGDPFVGGEEAIYLANQEIHEVIPGISSCIAAAELAGIPTTHSMETLVFLMGLTKEITNLLVVVISNAAQKTCTATLNTISSPVIVV
>UP000018377_2126
LYIIGTPIGNLEDITMRQLRLLEEVDFIAAEKLIHPLSYHGQNIAQIVSRLLAESCGVVTAGMPCIGEPLVQLCYEQGVPEVVPGPSAVIAALAVSGQHTEFSLRTMVFYEAPHKRTGDMLISLCRELTEEVRRTTLAEARGEVLVV
>UP000018385_1617
LYLVATPIGNLADMTYRAVKVLSEVSFVAAERLISPVSYHKAARGPIVERLAAESCALVTAGTPGIGEDLVRLCGAAGIPVPLPGACAGIAALTVSGLPTEFAVRTVILHEAPHRTTSDLRIALCRELTEEVLRLTLDGARGEVLVL
>UP000018411_343
LYVVGTPIGNLSDFSPRAAECLRNCDFIAAEKLIKPISYFRRERGEILTRILGESCALVTAGMPAIGQDLVDICIASGVNVSVPGPTAFATAVALSGLPSEFSIRTMVFYEAPHKRTKDLYIAIIKELTENVERTTLKKAKGEVLVI
>UP000018418_286
VYLVGAGPGDPELLTLKALRLMQQADVVIYDRLVSPLDLCPQDGIALVEYAQQKRVCRLKGGDPFIGGEEIQELFAAGVPQVVPGITAASGCSAYAGIPTTHELQTLVLYMGLVGKIQQLIVALISKGTQKVVVGTLADIQAPLTII
>UP000018419_787
VYLVGAGPGDPELLTLKALRLMQQADVVIYDRLVSGLELCPQEGIALVKYAQQKRVCRLKGGDPFIGGEEIEELFAAGIAQVVPGITAASGCSAYAGIPTTHELQTLVLYMGLVGKIERLIVALVSKGTQKVVIGTLADIQAPLTII
>UP000018922_3080
VYLVGAGPGDPDLLTVKALRLLGEAEVVVFDRLVSPMALIVQDEIDLVSLGKSRTVVRLKGGDPFVGSEEAEVLSKAGIAEVVPGISSASGCATYAGIPTPHKLCTLAIYMGLSNLIDELTAAAIQNGTQRRVLGTLATLKAPLIIV
>UP000019023_1056
LYVVATPIGNLKDITYRAIETLNSVDVIFAEILIKDTSYNYQKKIPALNIASQKTIALITAGTPTIGYRIVKAFIEHGYKEPIPGASAFVCALQASGLATLFKYATIIIYESPNRKTENIKIVLARELTEEFIRGPVDDVIGEVILI
>UP000019024_654
VSLVGSGPGDPELLTVKAKRLLEDADIVLHDKLPGPIETLPQSEIELVELAREKDVVRLKGGDSFVGGEEAEYLAAHEVPEVVPGVTSAIAAPAVAGVPTTHALGTIVVLMGVGRDYTALLVALIERGTQQVATGTLETISPPVTVI
>UP000019031_2558
VYLVGAGPGDPDLLTFRALRLMQQADVVLYDRLVAPLDLCPQDQIQLVALAKEKRVVRLKGGDPFIGGEEIEELASHGIPQVVPGITAASGCAAYAGIPTTHDLQTLVFYMGLIGIIEQLIAALIQQGTQRVFTGTLANLHAPLVIV
>UP000019095_3329
VTLVGAGPGDPGLLTLNALQAIQQADIVFHDALISDMTLIPQEQIELISHAKKQRVVRLKGGDPFIGGEEMQAITAHGIPRVIPGITAALGASAYAGIPTTHTLQTIVVYMGTVNRIRELTVAVVSHATQKVHAGTLADLAAPLFII
>UP000019325_1302
VYLVGAGPGNVAYLTVKAYSLLAKAEVLIYDALVDELQCVPQTEIQIVQHCLQKQVVRLKSGDPFICTAEIQALQEFGCEEVVPGISSALAAPLMAGIPTTHALETLVILMGGRHQIQQLVIAIIRWAGQQIWTAQLDNILSPVIVI
>UP000019325_31
LYIVGTPIGNLEDITFRAVRILQTVNLIAAEKLIKPISYHSHSRIPLLEYMANQAIALVSAGMPGIGYELVKACVEAGVTVPIPGASAAITALSAAGLPTEFLIRTLIFYESPHRESQDFAIVLARELTEEFWRGTIAEAQGETLVL
>UP000019522_2858
VWLVGAGPGDPELLTLKAVRAMGEAQVVLIDDLVNPLEHCPQAFIRMLRYARQKCVVRLKGGDPCIGGEEAEWLAQRGIEEMVNGITAGLAGATQCGISTTHALTTLVVYMGVSSQVSGLTVAMIENASQRECRSTLAAMKSPILVI
>UP000019522_750
VYLVGAGPGDPDLLTFRALRLMQQADVVLYDRLVAPLDLCPQEQIQLVTLARQKRVLRLKGGDPFIGGEEIEELAAHGIPQVVPGITAASGCAAYAGIPTTHELQTLVFYMGLVGVIEQLIVALIQQGTQRVFTGTLGNLQAPLIIV
>UP000019675_2555
VYLVGAGPGDPKLITVYGLECIQKADVIAYDRLVNPLEFAIQDEITLVEKAQEKVVTRLKGGDPFVGAEEAEILKNNGIAEVVPGITAGIAAPAYAGIPTTHALDTVAFYMSVGNYIKKLIVAVIEWGTQRTITGPLHNIHNPMIVV
>UP000019772_1178
VYLVGAGPGDAKLITIKGMECIKKADVLVYDRLASPLKWMKQEEIQLVDLALQKTVVRLKGGDPTIVGEEAELLRKNGISEIVPGITSAISVPAYAGIPTTHKVGTLVFLMGVAKYIDNLIVALVRWGTQETLTGTLADIGSPVIVV
>UP000019772_1707
LYGVGVGPGDPELITVKAFRLMKECPVIAYPRMYALVEYILDREWRVAQCWHERDIAFVTEGDPNLFIHMARLVQELYVPVSVPGISSVLGAAARLGLPA--AMDAVVFIKVAKVLIDLL-ASVVMKVTELIW----QNVEYLLMAV
>UP000019805_1706
VLLVGAGPGDPGLLTLRGLRALNEADVILADRLVSPLALATQARIAMVSHARQRCVVRLKGGDPMVGGEELQHLKRHGIAEVVPGITAALACGAYAGIPTTHAARTRVYYMGVERELARLLCALVENGSQRTLHATLGSLRSPLVIV
>UP000019805_242
LYVVATPIGNLEDLSLRAWEALRRCDAIAAEALIAPLAAHEREAAEVIRRLAQERIALVSAGAPAVGARVVREVQAAGYRVPLPGPSAVIAALMASGATRAFRWVPVVMFETPHRAAADLALTVARELSEEIRTLSAGEAQGEVLVV
>UP000023772_3195
LILVPTPIGNLQDITLRAVEVLKTADIILAEKLIDKLAHHEHKTTGIVSKIEQNTVALISAGTPAIGFLLVRACVEKNVKECLPGATALIPALAVSGLPTEFILRTIVLYESPYRKAGQFSACVCRELSEEVKRGTVTELKGEVIVV
>UP000025222_3293
LYVVATPIGNLADLTPRAQDVLRSVAAICAEQLIQPVALHEEALAQIVARLQAESLALVSAGTPLVGYRLVRAAREAGIRSPVPGACAAIAALSVAGLPSEFGLRTLVFYESSHRESADMVAVLARELTETVLDGTLASLKGEVVMV
>UP000026398_2924
VVLVGAGPGDPGLLTLKALRALNEADVILHDRLVSPLALATQARIAMVEHARARRVVRLKGGDAFIGGEELEHLRAHGVDEVVPGITAALACAAYAGIPTTHGLQTLAFYMGVGQTLARLIFALVENGSQRVVTGPLSQLASPLLIV
>UP000026398_4380
LYVVATPIGNLGDLGLRAWQALARADVIAAETLIAPMAAHEAQAAEICQRLAQQRVALVSAGAPAVGARVVRAVREAGHLVPIPGPSAVIAALMGSGVTTAFDWAPVLMFESPHRATADLLLTVARELTEEIVTFPLAEAQGEVLIL
>UP000027395_2864
LYIVGTPIGNLEDITLRAIKILQSVDWIAAEKLIKPLSYHQQRRIPLVESLSQHTIALVTAGMPGIGYELIKACIEANIAIPIPGVSASITALSAAGLPTEFALRTLILYEAPHRETEDLAIVIARELTEQFWRGTLENAKGETLVI
>UP000027395_3033
VYLMGAGLGEIAYLTLQAQQLLSQAEVIIYDALVDNLTLVLQTEIQLVKYCQEKQVIRLKGGDPFITTSEIQDLIESECKEVIPGLSSALAAPTLAHIPTTHIVETLVILMGGRNEIHQLLIAIIQSGGQKVWVGRLNDILSPVIVV
>UP000027982_1189
VYIVGAGPGDPELITLRGLRALQRADVVLYDRLVHPLKHARQRSIDLVSHARARTVVRLKGGDPFVGGEEILALNEAGIEEVIPGVSSAIAGPAAANIPTAHAAPTAVFLMGVERTIERLVVAVVSKATQVVAMGTLNNIVSPVIVV
>UP000027982_2315
VSLVGAGPGDAGLITVKGLRALKAANVVLYDRLVGCLEEASQDHIGLVHFGKTSRVVRLKGGDPFVGGEEALALKEAGIDEIIPGVSSAIAGPASAHIPTTHAAPTAIFLMGIERYISKLLVAIVSNASQTLIVGTLDTIAPPVIVV
>UP000027983_3878
LYLCATPIGNLEDMTYRAVRVLSEVSVIAAEKLIHRVSYHKVTRGPIIERLLAEDVAVVSAGLPGIGSDLVQLAIEAGIQVPLPGANAALSALVSSGLDTIFSFYTMVFYESPHRQTTELSAVAARELTEEFIRGSLETLRGETLIV
>UP000028183_535
LFIIATPIGNLEDITLRALDTLKKVNLILCEKLINKFQFDSDNKIECLTLIEQQSIALVSAGTPILGYKLVNKAMERGIKESLPGACSLINALVLSGFKSLFEYTTLIFFESPRRDTETASVCVAREMTEEITRGDFTSLRGEVVLI
>UP000028481_1256
VYLVGAGPGDPQLLTLKGKRILEQAEVVIYDYLANPLSFCPQEEIKLVKKAKEKKVVRLKGGDPFLGGEELEELVKEGIPEVVPGVTSAIAVPAYAGIPTTHALGTLVFLMGVKNYIENLIVALIQWGTQKVVTGCLENIKPPIIVV
>UP000028931_3676
VYLVGAGPGDPDLLTFRALRLMQQADVVLYDRLVAPIELCPQDQIQLVTLARQKRVLRLKGGDPFIGGEEIEELAEQGIPQVVPGITAASGCSAYAGIPTTHDLQTLVFYMGLVGTIAELIAALVQQGTQRVFTGTLADLHAPLVIV
>UP000029487_1185
ISIVGAGPGDPELITVKAMRRIQTADVILYDRLVNELNYAPQESIRLIMHAAANRVVRLKGGDPFVGGEELLAAADAGIPEVIPGITSAVGAAASAGIPTTSILDTLAVYMGMSQEIEQLIVALIEKGTERTVTGTLANISNPMIII
>UP000029487_5156
VYLVGAGPGDAKLITVKGLECIRKADVLVYDRLASPLKQMKQEEIQLVDLALEKTVVRLKGGDPTIVGEEAELLRRNGIYEIVPGITSAISVPAYAGIPTTHKVGTLIFLMGVAKYISQLIVALVRWGTQDTLTGTLADIKPPVIVV
>UP000029493_2890
VYLVGAGPGDPDLLTFRALRLMQQADVVLYDRLVAPIDMCPQDQIRLVDLAQQKRVLRLKGGDPFIGGEEIEELAEHGISQVVPGITAASGCSSYAGIPTTHDLQTLVFYMGLVGTIAELIAALVQQGTQRVFTGTLANLHAPLVIV
>UP000029499_3503
VYLVGAGPGDPDLLTFRALRLMQQADVVLYDRLVAPLDLCPQDQIQLVALAKQKRVLRLKGGDPFIGGEEIEELAAHGIPQVVPGITAASGCAAYAGIPTTHDLQTLVFYMGLIGIIEELIAALIQQGTQRVFTGTLADLHAPLVIV
>UP000029507_2859
VYLVGAGPGDARLITIKGMDCIKKADVLVYDRLASPLKWMKQEEIQLVDLALQKTVVRLKGGDPTIVGEEAELLRRNGIPEIVPGITSAISVPAYAGIPTTHKVGTLVFLMGVAKYIDNLIVALIRWGTQETLTGTLADIQPPVIVV
>UP000029507_3375
ISIVGAGPGDPELITVKAMRRIQDADIVLYDRLVSDLEYATQREIQLIHHACLRNVVRLKGGDPLVGGEEVLAAAEAGVPEVVPGITSAVGAAAAAGIPTTSRLDTIAIYMGVGQRIAELLAALIENGTQRTVTGTLENIGNPMIII
>UP000029519_5112
VYLVGAGPGDAKLITVKGLECIRKSDVLVYDRLASPLKCMKQEEIQLVDLALQKTVVRLKGGDPTIVGEEAELLRKNGIYEIVPGITSAISVPAYAGIPTTHKVGTLVFLMGVAKYIAQLIVALVRWGTQETLTGTLADIQPPVIVV
>UP000029986_1486
VLLVGAGPGDASLITVKGLIAIREAQVIVHDRLVNLIAQAPQENIQLIDHALMKNVVRLKGGDPYVGGEEAESLALCGIPEIIPGISSAIGGLACAGIPTTHLLGTLIVLMGMTREIQLLIAAAVMYASQQIAKGTLTTLHAPLLVI
>UP000030061_277
VFLVGAGPGDAKLITVKGWESIGRADAVVYDRLASPLKQMKQEEIQLVDLALEKVVVRLKGGDPTIVGEEADLLRKNGVPEIVPGVTSAISVPAYAGIPTTHKVGTLIFMMGVSKYIEQLIVALIRWGTQDTITGTLEDIQPPVIVV
>UP000030310_1564
IILVGAGPGDAGLLTLRALQVMQQADVVLYDHLVSDLDLVAQEETRLVQLASKKRVVRLKGGDPFIGGEELQAAQEAGIPQVVPGVTAASGATAYAGIPTTHSLQTLAIYMGTVKEIQQLIVAVIGRGTQQVLTGTLAELPTPLLVI
>UP000030341_2936
VLVVGAGPGDPELLTIKALQAMQTADVIVYDYLVSDMALVPQDEIQLVELANEKKVCRLKGGDPFIGGEEVQALAKHNIAQIVPGITAAAGCSAYAGIPTTHSLQTLAVYMGVIKHIAKLLVAIIENGTQRVVTGELNYLKSPLLII
>UP000030624_1125
LTFVGLGLCDERDITLKGLEAVRNADRVYVERLTSELETFLEEESK-IDEARERVVVVLVPGDPMIATTHSSVVEKKGVERIIHNASSAIGVTGLHGVSYNTVIHTLLLPMTIEYAVELLEAVVARVGSSLAVCDKFYRLGKPSIVV
>UP000030624_36
VYIVGSGPGDPELLTLKALRLIREADVILYDELIGEKEKRKQDEIELVKYGKEDRVVRLKGGDPFVGGEEIEVLAEHGIEEVVPGITSAIAVPAYAGIPTTKALATIVILMGVSNENEKLLVAIIENGTQRIVRGRLSSIKAPVIVI
>UP000030963_2275
VYIVGAGPGDPKLITVYGLECIQKADIIAYDRLVNPLDFAIQDEIALVEKAQQKIVTRLKGGDPFVGAEEAEILKNHGIAEIVPGITAGIAAPAYAGIPTTHALDTVAFYMSVGNYIRKLIVAVIEWGTQRTITGQLDEIHNPMIVV
>UP000031368_246
LYLVATPIGNLGDITLRALETLAGADVLACEVLIQRFAYHADEAGPLLQALEARSVALVSAGTPLVGYRLAQSAIEAGYRVPIPGASAPLAALVGSGLPNAFEFATLLFFESPHRATAAAAASVCRELTEEFRRGTLAELKGEVLVV
>UP000031466_1521
VTLVGAGPGDPDLMTLKGVKALAEANVVLYDALANELEYATQDQIQIVDNALTGNVVRLKGGDPFVGSEEIEYVESFGIPFVVPGISSVIAVPAYQGISTTTLAATVVILMGMSKQIALFQIAIIQNGTEKVGVGTINTIGSPIIII
>UP000031501_3
VALVGGGPGDPDLITVRGRRLLAEADVVIADRLGPRLAELAQEAINLIEHAKQKSVVRLKGGDPFVGMEEVRALAEAGIPTVVPGISSSISVPGAAGIPTSHSLGTLVILMGVDKKIETLVVALVQEGTQRRVDATLATVRPPVIVI
>UP000031521_4376
LYFVATPIGNARDITLRALDILASADVLAAERLLPNIAYHGARIRPIMALLAEKSVAYASAGTPLVGFALGREALEAGVATTAPGPSAMIAALTVSGLPSAFAFATLGFYESPKRRTNELCAALCRELTEEVRRGTLRELKGEVLLV
>UP000031523_5570
LVLAGTPIGEVSDAPPRLAAELRAADVIAAERLVQGVSYHESARTPLVEALAGARVLLVTAGMPSVGYRLVAACVERDIRTAVPGPSAVLTALALSGLPVEFEARTLVYFESPHRDARDMAAAVCRELTEEVRRGGLGELRGETVVV
>UP000031563_2356
VYLVGAGPGDPKLLTVYGLECIQISDVIVYDRLVNPLDHAIQEEIELVNKSLEKTVTRLKGGDPCVAGEEAEVLAEHGIEEIVPGVTAGIAAPAYAGIPTTHALDTIAFYMGVGNHIKQLIVAVVEWGTQRTITGKLDTIQNPLVLV
>UP000031563_2361
LYGLGVGPGDPELITVKAFRVIQESPVIAYPRKYAHTEYILEREWAVEKVWKEKNVAFVTEGDPLLFIHMMKLMRELHVDKTVPGISSFNGSASRLGIAA--AMDAVVFIKVAKVLMAVL-ASVVTKVTEVIW-----NMEYLLMVV
>UP000031563_2664
VYLVGAGPGDPDLITVKALKCIQQADVILYDRLVNKLKEANQTTIQLIKFAKQKTVTRLKGGDPLVGAEEAAVLAERGIPEIIPGITSGIAAPAYGGIPTTHSLDTLIIYMGMAHDIEALIAAVIHAGTQRTVTGTLHTMANPIIVV
>UP000031563_804
VWLVGAGPGDPDLITVKGLKAIQEADVILYDRLVSELNYAQQETIYLVKHAKKKKVTRLKGGDPFVGGEEAAFLAEHGVAEIVPGITSGIAAPAYAGIPTTHALDTLAVYMGMKNYIEKLLAALIHWGTQRTVTGTLATITNPMIII
>UP000031623_3036
LYVVATPIGNLQDLSPRAQAVLREVTLIVAEHLINPQSLHEHQMTPLLQRLQTNNLALISAGTPLIGRYLLEMAHTQAITVPIPGPSALVSALSVAGFPAEFHLRTLVFYEAPHRDCQDMKAAVIKELTETVYRSTLADIKGEVIVV
>UP000031623_594
VYLVGGGPGDPDLLTLRALRLMQQADVVLYDRLVSELDLVPQEDIQLIQLAKEKRVLRLKGGDPFLGGEEIETLMEEGIPQVVPGITAAIGASAYAGIPTTHVLQTVVIYMGMRTIVNELIAALVQKATQQVLVGTLATLKLAIIII
>UP000031625_1612
VYLVGAGPGDPGLITLKGKALLEQADVVVYDTLVSPLAMILQQETRLIEKAYTAVVVRLKGGDPFIGGEEMEDLIQGGVPEVVPGITAGVAAPAYGGIPTTHAIDTIVIYMGIHNQIERLQIALIRWGTQTELIGTLGTIGAPIALI
>UP000031625_313
LYVVGTPIGNLEDMTLRAIRILKSVNLIAAEKLVNPISYHRLSRQDLISYLQRKTIALVTAGMPGIGYELIKACIDKNIAIPISGANAAIIALAVSGLPTEFFLRTLIFYESPHRQTTDLGITVARELTEELWRGILGEAKGETLII
>UP000031631_2467
VYLVGGGPGDPDLLTFRALRLMQQADVVVYDRLVAKLEMVRQEEIELAKLAKEKRVVRLKGGDPFIGGEEIDTLAEQGVPQVIPGITAASGCATYSGIPTTHQLQTIVFYMGLMGVIEKLVIALVQQGTQRVFTGTLENIKPPLIIV
>UP000031636_755
LTVVGAGPGDADLITLKAIKAIASADVILFDALTNELQYAQQSQIDIVERALRGHVVRLKGGDPFIGAEELEYAKDYAIEAVVPGISSCAAVPAYQGIPTTTLAATVVILMGMSKEIQIFSVAIIQNGTHNVGIGIISNISNPIIII
>UP000031637_929
VYLVGAGPGDPELLTLKAARLIGEADVLVYDNLVSKLKLAPQEEIELVRLAKTKRVVRLKGGDPYIGGEEVETLQADGVHEVVPGITAAAGVASYAGIPTTHGLQTVVIYMGLSGHLAKLMAAIVQHGTQRTITGTLTTLRAPLIIV
>UP000031651_957
VYLVGAGPGHVKLITVRGLECIQEADVIVYDRLANSLEHARQEEIDLVEKASLLTVTRLKGGDPAVVAEEAAVLKHAGISEIVPGVTAGIAAPMFAGIPTTHAYDTLVFYMGVQNYIGQLVVALIEWGTQRTVTGTLETITHPIIVV
>UP000031652_5281
VYLVGAGPGDPDLLTFKALRLMQQADVVLYDRLVAPLELCPQDQIQLVDLAKQKRVVRLKGGDPFIGGEEIEELAAHGIPQVVPGITAASGCAAYAGIPTTHDLQTLVFYMGLVGTIEQLIAALVQQGTQRVFTGTLANLHAPLVIV
>UP000031776_307
LYMIGLGLNDEKDISLKGLEAVKECDYVFLERLVSELEFYVENNSQIINKAAASNVAFLVVGDIFSATTHIDLFREKGIQEMIHNASTAVGSVGLEGMPESFVIHTLVIFMSVNHALAQLLVICARLGSQLIKYGSVHELGGPCLII
>UP000031982_166
VQLVGAGPGDPDLITVKGLRAIQEAEVILYDRLISPLDDAQQETIYLVKHAKAKRVVRLKGGDPFVGGEEAAFLAEHGVPEIIPGITSGIAAPAYAGIPTTHALDTLAIYMGVKNYIQRLIAALVHWGTQRTVTGTLATITNPMIVI
>UP000032229_1696
LTVVGAGPGDADLITLKAIKAIKAANVVLYDALINELQYAQQEQIEIVEKAKEGHVVRLKGGDPFIGAEEIDYVTQFGIEYVVPGITSAIAVPAYQGIPTTTLAATVVILMGMHKEIRVFSVAIIQNGTEQVGIGKIATIASPIIVI
>UP000032320_114
VYLVGAGPGDARLITVKGLQCIKKADVVVYDRLANPLKSMKQEEIQLVDLALEKIVTRLKGGDPTIVGEEADLLRKNGIFEIIPGITSAISVPAYAGIPTTHKLGTLIFMMGVAKYIQQLIVALVRWGTQETLIGTLSDIKPPVIVV
>UP000032410_1489
VALVGGGPGDPDLITVRGRRLLAYADVVVADRLAPPLAELAQEAIQLIDGAKAKFVVRLKGGDPYVGYEELEALAAEGIPTVVPGITSAISVPSSAGIPTSHALGTIVLLMAVERLFDVLIVIVVQEGTQREVRATLSTVRPPIVVI
>UP000032479_3070
VTLVGAGPGDPELLTVKALNSILAADVILYDFLVSPVALFSQQTIELLQYAQ-KKVCRLKGGDPFIGGEEALFLEQHNIQAIIPGITAAMGCCSYSGIPTTHALHSLVFYMGLNRQIAQLMIAIISQGTQSQLITSLAQLPSPLIVV
>UP000032633_3683
LYGIGVGPGDPELITVKAFRMLKECPVIAYPRMYALVEYVLEREWKIDLCWQERDIAFVTEGDPNLFIHMARLMQELHVPRSVPGISSVLGAAARLNVPA--EMDAIVFIKVAKVMMDIL-ASVVTKVTELVW----RNVEYLLMVV
>UP000032733_1521
VALVGAGPGDPDLLTVKALRLIQEADVVVYDRLVSEMDLIKQDDIELVNLAKSRRVVRLKGGDPFIGSEEAMYLAEHGICQIVPGITASAGCTAYAGIPTTHGLTTLVIYMGLTNRIRELISAAVQSGTQRSVTAPLSDLKAPLLVI
>UP000032749_1938
VILVGAGPGDPELLTLKALKAIQNADAILYDALISELAMIKQEEIELYKMSLRKNVVRLKGGDPFIGGEELEYLQERNVESVIPGITAAAGCAASCNIPTSHHTQTQVFYMGMNQAIAHLIVAVICQGTQASQLGTLASLLTPLIIL
>UP000032870_2712
VYLVGAGPGDPELLTLKALRLMQQSDVVIYDRLVSDMELCPQEGIALVKYAKAKRVCRLKGGDPFIGGEEIEELFAAGVPQVVPGITAASGCSAYAGIPTTHELQTLVLYMGLVGKIQQLIVALVSKGTQKVLVGTLQDIQAPLTII
>UP000033048_1035
VYLVGSGPGDPELMTLKARRLMDTADVIVYDQLPGKLDTMTQSEIDIVEKAKEKNVLRLKGGDPYMGGEEAEELVKAGIEEVVPGITSALAATAYAGIPTTHTLGTIVIFMGVKMRNNELMVAMVERGTQRVTVGTVGTIKAPLTVI
>UP000033048_1052
LDFVGLGLYDEKDISLKGLEKIRNADKVYVEILTDEMELYVEQHAD-IADAKDMNVVFLTGGDTMVSTTHVDLRRAMGIETLVHGASSAIGLSGLQGVPYTVTIHTAVIYMTVNEALSILLAVVARAGSPVVKADYAEELGGPILII
>UP000033049_2347
LTFIGLGLFDEHDISLKGLEAVRAADLVYAEYLTTEMELYVEQQPD-LEEAKTKNVVFLTGGDTMVSTTHVDLRRKLGIERLVHGASSAVGLTGLQGIPYSVTIHTLVIYMTVNRALDLLLAVIARAGSPVVKADYAEELGKPILVI
>UP000033049_2403
VYLVGSGPGDPELLTLKARRLIDTAEVIIYDQLPGKLSSMTQNKIEIVQKAKEKMVVRLKGGDPYVGGEEAEALVQEGIEEIVPGITSAIAVPAYAGIPTTHALGTIVILMGVKMRNEELMVALIERGTQRVTVGTLASIKAPITVV
>UP000033067_2933
VALVGAGPGDPGLLTLHALRALESAEVVLYDRLVGALALASQEEIAMLAHARARRVVRLKGGDPFVGGEELEFLRAHAIPRVVPGITAAVACAAYAGIPTTHALQTLAVYMGVAGRLERLLFALVENGSQRVVTGTLDDLASPLLIL
>UP000033072_2870
LTFIGLGLFDEYDISLKGLEAVREADLVYAECLTKEMELYVEQQPD-LDEAKDKNVAFLTGGDTMVSTTHVDLRRKLGIERLVHGASSAVGLTGLQGIPYSITIHTLVIYMTVNLALGLLLAVIARAGSPVVKADYAENLGKPILIV
>UP000033072_378
VYLVGSGPGDPELLTLKARRLIDSAEVIIYDQLPGKLDSMTQSEIELVKKAKEKMVVRLKGGDPYVGGEEAEVLVAEGIEEVVPGITSAIAVPAYAGIPTTHTLGTIVIFMGVKMRNEELMVAVIEKGTQRVTVGTLADIKAPITVV
>UP000033115_4306
LYLVPTPIGNLKDITLRALEVLKHVDLIAAEKLIKPISYHEQGKSELIDKLKEKNIALVSAGTPGIGSVIVSKCIEENIDEVLTGATAVTTALVYSGMDTRFELETLIFYEAPHRNTEFLKISICRELTEEILRLNLSEAKGEVLVV
>UP000033121_2542
VYITGAGPGDPQLLTLRARTVIELADVILYDNLVNQLDWSTQETIQMLDHALERQVVRLKGGDPLIGAEEAAFLQENGVSEIIPGVTSSLAAAAYAGIPTTHQLGTIVFYMGVKHQIESLVAAVVENGSQRVITGNLSDITTPLLLV
>UP000033163_4142
LYGVGVGPGDPELITLKACRLLRECPVIAYPKKYAHVEHILASGWRAELCWEQRDVAFVTEGDPNLFIHLARLMQELHVPVSIPGISSVLGAAAALGQPA--ALDTVVFLKVAKVLLDVL-ASVVTKVTETVW----RDAEYLLMVV
>UP000033378_1849
LFIVPTPIGNLEDITLRALRTLKEVDLIAAEQLINPISYYEAERSEIILRLEEKNVALVSAGTPGIGAVVVRQAHEKGITVPLPGASALTTALSGSGITSLFALYPVVVYESPRRALADALAFWARELTEDLQSGTLSDLRGEVVVI
>UP000033439_1913
LYLCATPIGNLEDITLRAIRTLKEADLVAAEKLIHPTSYHRRSKGQLVEQLLAKNIALVTAGLPGVGEELATLAVSRGIRVPIPGASASLAALVVSGLPTEFDLRTIIFYESPHRGTSDLSVCVARELTEEIWRSSLEESRGETLVL
>UP000033449_1759
LYIVPTPIGNLADITQRALDVLASVDLVAAERLINKFALHEQQKAALLARLQQQSVALVSAGTPLIGYHLVTQCREAGVRVPLPGACAVVTALSASGLPSEFALRTLIFYESPHRDSADMRVVLARELTETIHGAPLGELRGEVLLV
>UP000033493_1710
LYLCATPIGNLEDITLRVLQTLREADLVAAERLIHPTSYHRRRQGELLERLTSDIVALVSAGTPGIGEDLVREAVDRGIPVPLPGPSALLAALVVSGLNVEFELRTVVLYEAPHRKTQDLIACAARELTEELLRDTLTGLRGEVLVI
>UP000033495_786
VHIVGAGPGDPELLTLKALRLIQEADIVYYDRLVSDLSLIPQDQIELIRSAQDKRVVRLKGGDPFIGGEELDAVEAAGVTFVVPGISSALGCAASAGIPTTHSLQTVTVYMGVGTAIEKLIVAVIENGTEIRAYGMLDELKGPLLII
>UP000033511_3021
VYVIGAGPGDPELLTLKALQLMQQADVVVYDYLVSDMDLVKQEHTELVDLAKQKKVCRIKGGDPFIGGEEVQVLAENNVKQIVPGITAAAGCSAYAGIPTTHGLQTLAVYMGVIKHIAQLLVAIVENGTQRVVRTQLDQLQSPLLII
>UP000033551_4489
VALVGGGPGDPDLITVRGRRLLAEADVVIADRLGPRLDELAQEAINLIEHAKAKAVVRLKGGDPYVGMEELQALAEHGIPTVVPGISSSISVPSAAGIPTSHALGTLVVLMGVDKLIEALVVAVIQEGTQRRVDATLATVRPPVIVI
>UP000033581_1182
VYLVGGGPGDPDLLTFRALRLMQQADIVLYDRLVSKLNLVTQDNIRLVEYALQHRVLRLKGGDPFIGGEEIEHLAEHGIPQVVPGITAASGCASYAGIPTAHELQTLVFYMGLNGTIHQLMAALIEKGTQRTFVGNLADL-------
>UP000033581_2118
LYVVATPIGNLGDMVPRALQVLQQADWVAAERLIEPIPYHDERQMGLLEKLGAQSVALISAGTPLIGYRLVREARRLGVTVPVPGPCAAVVALSAAGLPSEFALRTLIFYEAPHRATEDMAAVLARELTETIIHGTVAELRGEVLVV
>UP000033607_202
LYVVGTPIGNLGDLTFRAVQILQTVDLIAAEKLIQPISYYQHRRIPVLEKLRQKAIAIVTAGIPGIGYELVKACIEAGIAIPIPGVSACLTALSVSGLATEFELHTMILYESPHRQTQDLAIVLGRELTEEFWRGTVGEAKGETLVV
>UP000033607_2108
VYLVGAGPGDPGLITLKGKGLLQCADVVVYDALVSPLDMIKQDEIQLIEKAKEAIIVRLKGGDPFVGGEEMEDLVKMGIPEVVPGVTSGIAAPAYAGIPTTHAIETLVIYMGVHNHISELIIALIRWGTQEELIGQLDTIEAPIAVI
>UP000033607_4029
VYLVGAGLGDVAYLTVRSHQLLTQAEVIVYDALVDDLQLIPQAEIQLVKYCQQKQVLRLKGGDPFITTGEIQALIAANCAEVVPGISSALAAPLLAGIPTTHTVETLVILMGSRNEIQQLQIAIIREGGQQVWVGTLSDMLSPVIVV
>UP000033642_1056
VSLVGAGPGDPELLTLRAWRRLCEAEVVLHDRLVSELALVPQQDIRLVDWARQKRVVRLKGGDPFIGGEELETLVAEGVQEVVPGITAASGCSAYAGIPTTHALQTLVFYMGLGSYIQGLIVALVEQGTQRVHLSSLANLRPPLIIV
>UP000033664_564
VYVVGAGPGDPELLTLKALQLMQQADVVVYDYLVSDMELVPQERTELVELAQQKKVCRIKGGDPFIGGEEVQVLASHGVSQIVPGITAAAGCSAYAGIPTTHSLQTLAIYMGVIKHISQLLVAIVENGTQRVITGQLAQLQSPLLII
>UP000033681_2075
LYLIPTPIGNLKDITFRAIEVLKTVDLILAEKLINQIAFHEHKNLDVIDKLKSITIALVSAGTPAIGFLLVRACVENDIEECLPGATAFVPAIVNSGFPCEFFLRTIVFYESPHRKTTQFDISVSRELTEETVRGTAGELKGEVIVV
>UP000033765_1588
VHIVGAGPGDPELLTLKALRLIQEADIVYFDRLVSALTLIPQETIELIASAREKRVVRLKGGDPFIGGEELEAVRGAGVATVVPGISSALGCAANAGLPTTHALQTVVVFMGVGTAIEKIIVAVIENGTEIRVFGTLSELKGPLLII
>UP000033900_2499
VALVGAGPGDAGLLTVRGLKALQSADVIVADRLGARLEQLPQDGIELVELARAKNVVRLKGGDPFVGREEQLFCEEHGIPEVVPGVTSAISVPAVAGIPTSHVPHTVVLLMGVNTHSHVLAVAIVEDGYQRVTIGTLGTIRSPVIVI
>UP000033912_236
LFIVATPIGNLKDVTLRALEVLKSVDYIFAEKLIKSLSFHSQKDLQIINLLQQKNLAYVVAGTPGIGGYLVR-QVSGALKIPIPGASALIAALSVAGLPRLFQVYPVVLYESPHRRTHELSCILIKEISEQVVRGELQKVRGEVLVI
>UP000034071_1754
LYVVATPIGNISDISYRAIETLQQVNLICAERLITPISLHEEARIEIAEKLNDLSVALISAGTPLIGFKLVRGLRQKGFRSPIPGASALISALSVAGLATWFALETLVFYESSHRDSKDLSVVIAREITETILSGVSSIVKGEVVMV
>UP000034156_1009
LYVVATPIGNLRDISLRALDVLAAVDVIAAERLIHRITLHERAATEIINMLAAKSVALVTAGTPGIGALLIHHVREQGYRIPIPGANAAVCALSASGIIAYFSLCILIFYEAPHRECMDMIITIVRELTETIYTSDLSNAKGEVLLL
>UP000034156_1321
VYLVGAGPGNSDLLTFRAMRLMQQADVVVYDRLVSPLDMVPQESIHLVRLAKEKRVLRLKGGDPFIGGEEIETLSQHHIPQVVPGITAASGVASYAGIPTTHVLQTIVIYMGLLGVLKQLIAAIVQQGTQRVVIGSLETLVPPLIIV
>UP000034181_683
LYIVATPIGNLQDITLRAIEVFKKVDYIACEFLIAGISFYEEKKTEILNILKNQDVALVSSGTPLIGFRLIRACLQDGINVSVPGPSACISALVSSGLPPLFELATVIIYEAPHRKTKNLSIVIMREMTEQRLTGNIKDMKGEVILL
>UP000034222_3627
LFLCATPIGNLEDITLRALRVLREVDVIAAEKLIHPTSYHEAEKGDILDLLRQKQVALVSAGMPGVGYDLVVRAIAGGIRVPVPGASAVTTALVVSGLPTEFELRTMVFYEAPHRATEAMKMSVVREATEEVLRGDPGSLRGETLVV
>UP000034315_574
VTLVGAGPGDPDLLTLKAVKAIARADVVLIDDLVNPLAHAPQAFIRMLAEARALHVVRLKGGDPYLGGEERAYLRSHGVAEVIPGISSGLAAPSSIGVPTTHALLTLVIYMGVARTIAGLLVAVVQSASQRQLLSTLQRLGSPIIVV
>UP000034328_18
LYVVGTPIGNLEDVTLRALRVLKEADVILCEKLITQAPYNSGVTAGIIGWLEEKSVALVSAGTPGIGTLLVQ-KVREALKESVPGPSALTTALSIAGIPALFEIRTMTFYESPHRKAESLQVIIARELTEEIKSGTPAELRGEVVLV
>UP000034410_295
VYLVGGGPGDPDLLTFRALRLMQQADVVVYDRLVAALEMTRQEEIQLVDLAKQKRVVRLKGGDPFIGGEEIDTLSAEGVPQVVPAITAASGCAAYSGIPTTHQLQTVVFYMGLVGVIKKLIIALIQQGTQRVFTATLDTIQPPLIIV
>UP000034504_266
LYIVASPIGNLADISYRATEVLRSVNWIVSEKLITPKSYRHFKIADLINKLKAASIALVSSGTPLIGYKLVRSAVAAGIKVPIPGPSAVISALSASGLPTLFGYSTLVVYESPNRRLEEIMVCVASEMTESLKVGKASQLRGETVLI
>UP000034509_574
LFIVATPIGNLQDITLRAIEVLKREEYIACERLIRKVSYFEEKRIPIINVLKNKNVALISAGTPGIGFRLIRAVLREGIREAIPGPSALTTALVASGLPTLFNLSTVIIYESPHKKNKSIMITVARELTEEVRTENVSVFKGEVVLF
>UP000034569_341
LYIVATPIGNLEDASLRALRILKEVDAIACEKLIKPLSYHQTQK--VIELIEQKNIAYVSAGTPGIGGKLVE-AVVERFRVPIPGPCAAIAALSISGFPALFNLRTVVFYESPHRKTEEIKLVVCRELTETTYRGNPEKVLGEVIVV
>UP000034626_787
LYIVATPIGNLSDITFRAIEVLKSVDLILCEILIVQVSYHKIEKVDIISELKNKNIALVSAGTPGIGNMLVEAAVKEGIQVPIPGPSAVVTALSASGFPTYFKIMVSVFYESTHRKTEKMKIVVCRELTETIYRGTVSEVLGEVVII
>UP000034674_824
LYTVATPIGNLSDITYRAVEVLKSVDLIVAEVLITPESFHDDSKLDLIRKLLAENLALISAGTPGIGFRLISKAVELGVKIPIPGASAFLTGLQAAGLPTLFKIKTIVFYESPHRKTSQIAISVARELTEEFIAGPVEEVKGEVVMI
>UP000034681_1707
LYVVSTPIGNLGDMTFRAVDVLRQVDVIAAERLITPLSYHRSQRLQLVQRLQAQSIALVSAGSPGIGVELVQACIAAGLGVPIPGSSAVITGLMGSGLPLEFQLRTVVFYESPHRAMTDLELVLARELTEEFWRGTVAEAQGETVMV
>UP000034681_217
VYLVGAGPGDPGLLTLKGKTLLEAADVVVYDALVSELAMISQTAIQLIDQAQDAVVVRLKGGDPFIGGEEMAGLLAAGVPEVVPGITAGVAAAAYAGIPTTHAIETIVVYMGIHNHITQLQIALIRWGTQEELVGTLGTISAPIAVI
>UP000034682_643
LFIVATPIGNLKDVTLRALEVLKSVDYIFAEKLIKSLSFHSQKDLQIINLLQQKNLAYVVAGTPGIGGYLVR-QVSGALKIPIPGASALIAALSVAGLPRLFQVYPVVLYESPHRRTHELSCILIKEISEQVVRGELQKVRGEVLVI
>UP000034722_2622
VYIVGAGPGDPELLCIKAYKIIERADVIVYDRLVSDVQLIQQNHIKLVEEARNKIVVRLKGGDPFLGGEEALILKRAGIEEVIPGISSALAVPIYAGIPTTHKIDTIVILMGINRKINYLLIAIIEHGTQREIIGTIGDIQTPIIVI
>UP000034723_1919
VYIVGAGPGEVELLTLKALRLIREADVILYDELIGEKERKRQEEISLVEYGKTKKVVRLKGGDPFVGGEEIEALAEHGIDEVVPGISSAIAGPAYAGIPTTKALATIVILMGVSTENERLLVAIIERATQRVVRGRLGDIKAPVIVI
>UP000034723_213
LTFVGLGLWDEKDITLRGIEAVRNADVVYAERLTSELEVLLEEESR-VEEAKEKNIVVLVAGDPMIATTHSSIMEARGVEEIVHNASSAIGVTGLHGVSYNVVIHTLLLPMTIGYAVELLEAVVARVGGSVTICDKFYRLGDPSIVF
>UP000034749_524
LYIVATPIGNMTDITLRAIETLKNVDLILCENLIKPMSYHKLAKIDIIELLEEKDLALVSAGTPGIGALLVS-KIKEYFQVPIPGATAIITALSASGLPTLFEIRTVVFYESTHRKTESLVICVARELTEQFKTGTPSEVRGETVIV
>UP000034765_1020
LYIVSTPIGNLKDISLRALDVLKSVDLIVAEKLIKPNSFHSRGKLDIIKLLEEKNVALISAGTPGVGYPLIQEAILKNISSAVPGASAAIAALTLSGFPMLFSFFTIIFFESPHRKTKQIYAAVCREMTEEVIRGKISDLKGEVVVL
>UP000034827_2183
VYLVGAGPGDARLITIKGKECLEKADAVVYDRLASPLKWLKQEEIQLVDLALEKKVVRLKGGDPTIVGEEAELLYRNGIPEIVPGITSSISVPAYAGIPTTHKVGTLIFMMGVAKYIRQLMVALVRWGTQDTITGTLENIQPPVIVV
>UP000034887_1688
VYLVGAGPGDPKLITVYGLECIQKADVIVYDRLISKLGHAIQEQIELVEKAFAKEVVRLKGGDPFVGAEEAEVLRNNGIPEVVPGITSGIAAPAYAGIPTTHALDTIAFYMGIKNYIEKLIVSVIQWGTQVAITGTLATITHPIVLV
>UP000034887_2681
VFIVGAGPGDPKLLTIRGLECIQKADVILYDRLVNALKHAIQDEIRLVEQAYLKQVLRLKGGDPFVGAEEAAILRQADIPEIVPGITAGIAAPAYAGIPTTHALDTVAFYMSIGNHIKSLIVAVIEWGTQRTITGKLSTISNPVILV
>UP000034897_300
LFIVATPIGNLQDITLRAIEVLKREEYIACERLIRKVSYFEEKRIPIINVLKNKNVALISAGTPGIGFRLIRAVLREGIREAIPGPSALTTALVASGLPTLFNLSTVIIYESPHKKNKSIMITVARELTEEVRTENVSVFKGEVVLF
>UP000034982_958
LTIVPTPVGNLEDMTYRAVRVLREADLILAEVLIQRQSHHEHRTAELVERMQAEHMALVSAGTPAIGFLLVRACVAAGVEECLPGATAFVPALVVSGLPTEFALRTVILYESPHRKTDQLSLSVSREISEETIRGRVDEIRGEVIVV
>UP000035036_622
LFVVATPIGNLEDITLRALRVLKEVSLIAAEKLISPVSCHERQRSDLIERLRNESIALISAGTPGIGRFLVARCHEEEISRTVPGPSAVTAALSVAGQQSEFDLRTLVFYEAPHRATEAVAVAVARELTEEFFRGSAGEARGEVLLV
>UP000035704_2178
VYLVGAGPGDEDLITVKGLKCIEKADVILYDRLANELQHKTQEEIQLVAKAKEKIVTRLKGGDPFVGGEEALALYEENIPEVVPGITSAIAVPNYGGIPTTHALGTLVFLMGVGHEIEKLMAALIHRGTQKTVTGTLENIKAPIIII
>UP000036202_3070
VYLVGAGPGDPKLITIHGLECIQKADVILYDRLVSELKHAIQDDIRLVEKAEQKTVTRLKGGDPFIGGEEAEVLAKRDIPEIIPGITSGIAAPAYAGIPTTHALDTIAFYMGVGNHIYKLTVAIIHKGTQRTVVGTLATIKHPMIIV
>UP000037237_882
LVFIGLGLYDEKDLSVRGIEELKDADTIFAELMFSQLEMILEEEDKQFEATKKGKTVLLVQGDPMIATTHVDLMSKQGIKLVIHGASSAVGISGLQGIPEGFVIHTMCIYLTINTALKTLLVVVASAGSPVVKAGYIKDVGAPTLVV
>UP000037393_933
VVLVGAGPGDAGLLTLKGLQQIQQADIVVYDRLVSDMNLVPQEEIQLLREAQKKRVVRLKGGDPFIGGEELETLCNAGIPSVVPGITAASGCSAYAGIPTTHNLQTLVFYMGLNQTIQKLIIALVENGTQRVVDGTLAQLVSPLIIV
>UP000037687_2754
VALVGGGPGDPDLITVRGRRLLAEADVVIADRLGPRLAELAQEAINLIEHARQKSVVRLKGGDPFVGMEEVQALAEAGIPTVVPGISSSISVPGAAGIPTSHSLGTLVILMGVDKKIETLVVALVQEGTQRRVDATLATVKPPVIVI
>UP000037693_2145
LYGLGVGPGDPELITVKAFRVIQESPVIAYPLKYAHVDYILEREWKVELVYKEKDVAFVTEGDPLLFIHMMKLMQEMHVEQTVPGISSFNGSASRLGIAA--AMDAVVFIKVAKVLMEVL-ASVVTKVTEIIW-----DVEYLLMVV
>UP000037693_556
VYLVGAGPGDPKLITVYGLECIQKADVIAYDRLVNPLEFAIQDEISLVEKAQEKIVTRLKGGDPFVGAEEAEILKNHGIAEIVPGITAGIAAPAYAGIPTTHALDTVAFYMSVGNYIKKLIVAVIEWGTQRTITGQLDEIHNPMIVV
>UP000037774_446
LVLAGTPIGDTADAPPRLAAELERADVVAAERLVHQLSYFESARTPLVEALEGARVLLVTAGMPSVGYRLVAACVEKDIKTAVPGPSAVLTALALSGLPVEFEVRTLVYFEAPHRDTAAMAAAVCRELTEEVKRGPLKDLRGETVVV
>UP000037784_187
VYLVGAGPGAADLITLRGLRALQRADVVLYDRLIAPLDEAPQDAIALVERARAQQVVRLKGGDPFVGGEEMLALLEAGVPEVVPGVSSAIAVPALAGIPTAHALPTLVVLMARKNAITALLAAAISAGGEQVVAATLATLPTPLVIV
>UP000037784_2700
LYIVGTPIGNLEDITLRALRILREVQLIAAEKLIHPTSYHRFTKLPILDALAR-DVALVSAGMPGIGAELVQAAVQAGHTSPVPGPSALIAALVASGLPTFFDLHTLIFYEAPHRATADMVIVIARELTEAFWRGTLAEARGETLVV
>UP000037784_34
ITILGLGPGDFSLLTLRAHTLLQETSELW--RTRHHVELPLYETIYVLDLGRREGVVYAVPGHPWVTVRLITQRAEEHIPHIEHGLSAALQVDALDN--YAT--ALLSLYVPPTADVAHLRWDLLEEALAHALREELGDLTMAVLVF
>UP000037848_1255
VYVIGAGPGDPELLTLKALQLMQQADVVVYDYLVSDMELVAQEDTQLVDLAKQKKVCRIKGGDPFIGGEEVQVLAANQVNQIVPGITAAAGCSAYAGIPTTHSLQTLAIYMGVIKHIAQLLVAIIENGTQRVVTGKLGELISPLLII
>UP000037884_4051
VTLVGAGPGDPGLLTLHAARAIGSADIILHDALVPDLALAPQEFTRMATCAKKLRVVRLKGGDPFIAGEEAEFLRSHGVATVIPGITAAMGAAAQLGLPTTHKLTTLALYMGRDRDIGSLIAALIANAC----IAALPHA-APLILV
>UP000037884_449
LYIVATPIGNAGDITLRALDILRGVDAIACEKLIRRLPYHAAKMRPLLDRIAGQSIALVSAGTPLVGFKLVREAKDRGLATHLPGANAAITALVLSGLPSGFLFATLIFYESAQREMADVTVAVARELTEEVRRGPASDLKGEVVVI
>UP000037939_3117
VYLVGAGPGNPDLLTFRALRLMQQADVVLYDNLVSPVDLVPQQDIALVTLAQQKTVVRLKGGDPFIGGEEIEELAQNGVPEVVPGITSAAGASCYAGIPTTHRLETVVVYMGVAQRLEQLIAAVVQQATQRVLIGTLATLKPPLIII
>UP000037969_1435
VYLVGAGPGDPGLITVNGLEAIKKADVIIYDRLANPLKHAKQEKIEIVEKAKEKVVTRLKGGDPFIGGEEAECCVEEGIAEVVPGITSAIAVPAYAGIPTTHKVETLVFLMGVSNHISSLLIALVRWGTQCTIVGTLADIRSPVIVV
>UP000037991_1883
VALVGGGPGDPDLITVRGRRLLAEADVVIADRLGPRLAELAQEAIDLIEHAKQKAVVRLKGGDPFVGMEEVQALAEAGIPTVVPGISSSISVPGAAGIPTSHALGTLVILMGVDKKIETLIVALVQEGTQRRVDATLATVKPPVIVI
>UP000045545_1172
VYLVGAGPGDPGLFTIKGKQVLQEAEVVVYDRLVGELAYANQDEIALVKKAAQKLVVRLKGGDPFVGGEEALYVRENGFDAVIPGITSAIAVPAYAGIPTTHQIGTLVFLMGVENYITQLVVALIRNGTQEVVSGTLEDIQPPIIVV
>Umay_XP_760144
IYLLGSGPGHPGLLTTLAYKLLPSTDLILSDKLVPALKLIAQSELAALRAAEEKTVVRLKQGDPFVGGEEVLAFRNAGECTVVPGISSSIAAPAMLGIPTTVRSRTLIILMGVARAVATLTIAIIERASQRMVASTLDGIRPPMMVI
>Umay_XP_760553
LYVIGLGLADENDITLKGFHAVKSSERIYLEILVTELELYVELEASILEGAATCNVSFLVVGDPLSATTHTDLIRSPPIPKIIHNASTAIGSSGLAGVPTDWRIHTLAIYMLIPQLISQLIAILCRMGSERIVSGTLSELGEPSLVI
>Uram_245388
LTLVGSGPGDPSLLTVAAVDAIKNADLVLADKIVPAIALVAQNEFQALKAMAEKKVVRLKQGDPYLGGEEVLFFREHNDVKVIPGISSSTAAPLLCGIPTTTAKRTDVYLMAIHRKLEDLICAILERASQRIVYGTLGSIRPPLMVV
>Uram_258616
LYVIGLGLSDEKDITVRGLEAVKSCERVYLEILVDSLSYYVESESAILADADKINVAFLVVGDPYGATTHTDLVRELDIPQVIHNASNAIGACGLQGIVTTWRIHTLCIYMTVNQAIEQLLAICARVGQQTLISGTLQQLGGPSLVI
>Uram_294559
IYLVGGGPGDPELITVKAQRLLQTADLVVSDRLIPQLDLVAQDELECLEGLKKQQVVRLKIGDPLLGGEEVLWFRDHGEPVLVPGISSAFSAPMVANIPTTRPMRTLVVLMAVGRDLQILLISWIENANERTIFSTVEQMVAPVLVV
>Vbra_14994
LWYVATPIGNLQDMTVRGVAVLNSTHLTAAEALLTPTLLFWRTRIPIMRSVSSLGVSVVSAGTPGIGGELAAVAEQMGIPSPVPGASALAAALTASGHSSFFEVRRVVLYESPARATRELRLCVCRELSEEHYVMPLKEARGECLVL
>Vbra_2229
VYLVGAGPGDPDLLTFRALRLMQQADVVVYDRLVSKLDLCPQSEIDLTQLALKRRVLRLKGGDPFIGGEELVKLCAHQIPQVVPGITAASGCSAYCGIPTTHNLETLVFYMGMLSKISELIAAVVQQGTQRVLVGTLESLKPPLVIV
>Vbra_8441
VYLVGAGPASADLMTLRAAHLLATATVVVTDDLVERLSFAPQSDIQLVEKAREHAVVRLKGGDPLVVWSEIVSLRDANIPEIVPGVSSVLSAPAAAVLPTSHALDTYVILMAGKTNISFLLVAVIHNAHQRRVVGTIKTILSPIVVI
>Vbra_93
LHVIGLGLGDEKDVTIKGLEKIKAADFVYLEVLVKELEYYVESGCEMLQRAKEHRVAFLVVGDPFCATTHSDLMREMDVRDVVHNASNAVGICGLQGIPESWKMHTLCIFMTVNQAVDEILGFLARLGSQMIAAGTFEELGGPSLVL
>Vcar_XP_002949309
LYVIPTPIGNLRDITLRASDTLRRVNLLLAEKLIHELSCHEKQRLAVMQRLQQEPVGLVSAGMPGIGHIVVAAAVAAGVRVALPGPCAFVTALVGSGLHTAFRLGTLVLYAAPHGAVRDCVCCVAREISEEYFRSTLEGARGECLLI
>Vcar_XP_002950804
CWLVGAGPGPADYLTMKAVRLLQTADVVVYDDLGSQLGLVKQPQIELVAKCV-----------------EMAALQAAGIPELVPGVSSALAAPLFAGFPTSHALRTLVVLMAGRADIGRLRVVVVRAAGQKVWYSRLDSVLSPVVVI
>Vcar_XP_002952696
VFLVGTGPGDPGLLTLRAAQLMASADVVLYDRLVSDLQLVRQEEIELLAFAEAALVVRLKGGDPYVGGEEVQYLTSRGIRHCVPGITAAAGICAELGIPTTHESTTLIVYMGLQTKLQQLLAVAVERGTRRVVYGTVSELRTPLILL
>Vcar_XP_002953211
LYLIGLGLFNEQDITLRGLEAVRRCSRVYLEIL-GELELYVESRAEILDGADAQDVAFCVVGDPFGATTHTDLQRERGIPRVVHNASNAVGACGLSGIVTTWKIHTLCIYMTINTAIQQLLGVIARLQAQQIVAGTLEQLGAPCLVL
>Xtro_ENSXETP00000001225
LYLIGLGLGDEKDVTVKGLEVIRSCARVYLEILVRELEFYVEQEAEILRDAAVSDVALLVVGDPFGATTHSDLIRKAGIQHVIHNASTAVGCCGLQGIVTTWKIHTLCIYMTVNQAVDQLLCALARVGAQKISAGTLQQLGGPSLVI
>Xtro_ENSXETP00000029018
LYLIGLGLGDEKDVTVKGLEVIRSCARVYLEILVRELEFYVEQEAEILRDAAVSDVALLVVGDPFGATTHSDLIRKAGIQHVIHNASTAVGCCGLQGIVTTWKIHTLCIYMTVNQAVDQLLCALARVGAQKISAGTLQQLGGPSLVI
>loki2371
VYIVGAGPGDPELLCIKAYKIIERADVIVYDRLVSDVQLIQQNHIKLVEEARNKIVVRLKGGDPFLGGEEALILKRAGIEEVIPGISSALAVPIYAGIPTTHKIDTIVILMGINRKINYLLIAIIEHGTQREIIGTIGDIQTPIIVI
