# Supplementary material for: Reticulate evolution in eukaryotes: Origin and evolution of the nitrate assimilation pathway
Source: PLoS Genet. 2019 Feb 21;15(2):e1007986. doi: 10.1371/journal.pgen.1007986 (PMC6400420; doi:10.1371/journal.pgen.1007986)
Supplement: S3 Supporting information — (ZIP) [file pgen.1007986.s003.zip › S3_supporting_information/S12_fig_alignment.fasta]

>Aano_F0Y6U7
MVGQRFVELAADKAEGDLEIVSFCEEPVAAYDRVKLTSWFETRDVNDLSLVGGEWYEDPHVKVVGDKASAVDAAAKTVRCGDEAVPYDACVLATGSYPFVPPVEGKDLDGVFVYRTVDDLERLVAYQEAVTAAAVVGGGLLGLEAAKAMHDLGMKTHILEYAPILMCRQIDAGGHAALASMVEDLGLEIHCDARTKAFEDGRVAGVSFTNDDLDVGIVVVSAGIRPRDELARDVVDVHERGGVVVDDELRTSDPAIFAVGEVALHRGSIYGLVAPGYAMAEVAADRVVASAPAFEGADMSTKLKLLGCDVANFGDTAD--TAEALVWDDRVGRVYRKLFFTRDGTYLKGGILVGDAEDYGELLALWKRGEPLADAPALLLAPLSSRGAAVDEDDPGKQICSCNGVSRGDIVDVVAEGCDYAKVKKCTRAGAGCGGCEPDVKKILAAELEKLGATVFTGLCSHFDKSAPELKALLRLDECDTFEDVIAKYGVERGCEACKPAVAGMLASLRNEPILDHAHLQDTNDRSLANMQRGGSYSIVPRIPAGEVTPAGLMALGAVADEYGLYCKITGAQRVDLFGAAKHDLPAIWAKLGAAGFESGHAYGKALRMVKSCVGSSWCRYGVQNSVDFAVTVENRYKGLRAPHKLKSAVSGCTRECAEAQCKDFGMIATEHGYDLYVCGNGGLNPRHAALLATGIDEATVLKYVDRFLMYYVLTANKLERTAPWFESLDARLARLKAVVIDDALGICDELERRMQHVVDTYHDEWAEVVARPDDYAHFKQFANTDETDEMIEFMDVRGQRRPVDW
>Aker_101422
MTAYKFVEKLVKYRCPDFSIKLLCGERFAPYDRVNLTKYVSSLDPDSLLLTEPDFYKNNEVEICNQMVVSIDEKEKTLQTQADSHQYDILVLATGSAPFVPPIPGTDAKGVFVYRTIEDIDSILEYQTKVESASIIGGGLLGLEAAKVCVDAGCANVTVLQKYTLMNSQLDEIGGAELKKKVEEFGCKVICNAQTNKLISKNVVSLEVSQEPVKSDLVIIAAGVRPCDNLGRNLLEIHARGGIVVDDFMRTSKEDIYAIGECTRHDGNFYGLVGPCYEQADVLARLLSSEAKSFKLGDMSTKLKLAGVDVASFGEYSVEDGTKSLVFHDPFGGIYRRLVFNIEGTHLLGGMLLGDASDYNNLVIKAKGGKPLKQSPAVLVTPPSIQGSSIDDIDDSTQVCSCNDVSKGEIVNSVKEGCSMKAVMSCSNAGTGCGACKPMVKDIMNHTMKSLGMKVTNYVCEHFNYSRKDLYHIAKIKKLRYFDEMFTECGNPQGCEICKPTIASIMASLWNEHVLNLAPLQDTNDRFLANIQRGGTYSVVPRIPGGEITPEKLAVIADVAQKHGLYTKITGGQRIDLFGAPKEALPVIWKELVDAGFESGHAYGKSLRTVKSCVGSSWCRYGMRDSVDFAIQVEKRYRGIRSPHKLKGGVSGCKRECAEAQGKDFGLIATENGYNIYLCGNGGTTPKHAQLFASDVPEDMVIKYLDRFLIFYIETADKLQRTARWLEKLEGGMDYLREVIIDDKLGICDELEKQMEYLVNTYRCEWAEVVNNPELQKRFRQGIIPSEKYYGIEFVNVRDQQRPAYW
>Alim_86378
MAGQRLVEKLVENSEEKPEILVFGEESHPAYDRVKLTSYFEHKDPSVLHLQQQDWYDSNQVTLSKDRVQSIDSANRTLSTLKDQIQYDKLILATGNGAQQCNCPPEQHEGLFVYRTIDDLDDMIKFAEAIKSAVVIGGGLLGLEAMRVCSELGVDVRVLDSSPHLMRRQLDGKAGRQLIRTIEAMGYKVHTKARTSRIDNGRVSRLHVGDFTIDADMVIIAAGIRPRDELATTATVKTSEGGIEVDDHMATSDPNIFAVGECACHRGLCYGLVGPCYDMAAVVAYNLVAEPKTFTAGDMSTKLKLMGVDVASFGDYSLDEDALSLAFEDPLAGIYRKLTFTKDGKHLLGGILVGEASDYGTLTMLAKSSKPLKVSGTSLLPPPSATGGSILDMDDDAQVCSCNDVSKGSICASVRDGETVSAIGACTKAGISCGGCKPLIQTLLVDEMGKLGKEVDNSLCEHFRFTRQELFHIIQINEIKTFTELYESHSTARGCELCRPAIASIFASLWNDLVVSHAPLQDTNDRFLGNIQRGGSYSVVPRVPGGEITPEKLIVLGEIAKKYGLYTKITGGQRIDLFGAERHQLPDIWEDLVNAGFESGHAYGKALRTVKSCVGSTWCRFGMRDSVGFAIEVEERYRGIRSPHKLKGAVSGCIRECAEAQSKDFGLIATEQGYNLYVGGNGGSKPRHATLMASGIDEETVIKYLDRFLMFYIRTADKLQRTARWLEALEGGVDYLKSVIIDDKLGICEELEFQMSRLINTYKCEWAEVVRNPERRKEFAQYANQPAKQRGIEFITERGQQRPADW
>Anid_7892
MVAVAFIEKLVKLDRRKYDIVVIGEEPHIAYNRVGLSSYFEHRKIEDLYLNPKEWYGSRSFDYLNTRVTDVFPQHKTVKTSTDIVSYDILVLATGSDAVLPTTPGHDAKGIFVYRTISDLERLMEFAANGQTGVTVGGGLLGLEAAKAMTDLEDSVKLIDRNKWVLARQLDGDAGSLVTKKIRDLGLEVLHEKRVAKIHDNNVTGILFEDQELDCCCICFAIGIRPRDELGGSTIQCAKRGGFVIDESLRTSVNDIYAIGECASWENQTFGIIAPGIEMADVLSFNLTKEPKRFNRPDLSTKLKLLGVDVASFGDFFADRQVKALTYRDPFGGVYKKYLFTMDGKYLLGGMMIGDTKDYVKLNQMVKSQKPLEVPPSEFILGAQSGGEEADDLDDSTQICSCHNVTKGDVVESVKSTKTIADVKSCTKAGTGCGGCMPLVQSIFNKTMLDMGQEVSNNLCVHIPYSRADLYNVIAIRQLRTFDDVMKSAGKCLGCEICKPAIASILSSLFNPHLMDYHELQETNDRFLANIQRNGTFSVVPRVPGGEITADKLIAIGQVAKKYNLYCKITGGQRIDMFGARKQDLLDIWTELVDAGMESGHAYAKSLRTVKSCVGTTWCRFGVGDSVGMAIRLEQRYKSIRAPHKFKGAVSGCVRECAEAQNKDFGLIATEKGFNIFVGGNGGAKPRHSELLAKDVPPEEVIPILDRYVIFYIRTADKLQRTARWLESLPGGIEYLKDVVLNDKLGIAAEMERQMQELVDSYFCEWTETVRNPKRRKYFQQFANTDETVENVEIVKEREQVRPTYW
>Aory_CADAORAT00006175
MVAISFLEKLVKQDRRKYDIVVIGEEPHVAYNRVGLSSFFEHRNIEDLYLNPKEWYGSRSFDYLNTRVTDIFPDRKTVKTSTDIIAYDLLVLATGSDAVLPTTPGYDANGVFVYRTISDLERLIEFASNGETATTVGGGLLGLEAAKAMTDLEDKVKLIDRNKWVLARQLDGDAGTLVTRKIRELGLDVMHQKRVAKIKNNNVTGIVFEDEEIDCCCVCFAIGVRPRDELGTTAIQCASRGGFVINESLQTSIPEIYAIGECASWENQTFGIIAPGIEMADVLAFNLTKEPRSFRRPDLSTKLKLLGVDVASFGDFFADRPVKALTYKDPFGGVYKKYLFTMDGKYLLGGMMIGDTKDYIKLNQMVKSQKELEVPPSQFILGAQNGGEEGDDLADDTQVCSCHNVTKGDIVESVKSTKSIGEVKSCTKAGTGCGGCMPLVQSIFNKTMLDMGQEVSNNLCVHIPHSRADLYNIVAIKQLKTFEDIMKAVGRSLGCELCKPAIASILSSLFNGHIMDYHELQETNDRFLANIQRNGTFSVVPRVPGGEITADKLIAIGQVAKKYNLYCKITGGQRIDMFGAKKQDLLDIWTELVNAGMESGHAYAKSLRTIKSCVGTTWCRFGIGDSVGMAIRLEERYKSVRSPHKLKGAVSGCVRECAEAQNKDFGLISTEKGFNIFVGGNGGAKPRHSELLAKDVPPDMVIPIIDRYLIFYIRTADKLQRTARWIENLPGGINYLREVVIDDKLGICAEMEQQMQELVDSYFCEWTETIRNPKRRKYFQQFANTDETVDTVELVKERDQERPTYW
>Bade_5354
MVGMSFVEQLLERDTREYSVTILGEEKYLAYNRVGLADYFSHQSVNDLYLNDTAWYESHHMVCVNEPVTSIDTKTKKVLTNLHEYSYDLLIMATGSRAVLPSVEESRSHGIFVYRTVDDLQEMIRFSTDGKRAIVVGGGLLGLEAAKSLLDMEKNISIVHRSKWLLSQQLDQTGGEFLCKSVRELGVEVRLSTEIVSLKDGQLSGVKYKDTEEECDLICYAIGIRPRDELADAALKLGSRGGIDVNSSLETSVKDIYAIGECASWNDKTFGLIAPGVQMADVLTWNLTHKSKLFTEPDLSTRLKLMGVDVASFGDYFADIDVQALTYQDPFKNIYKKLIFTKDGKYLIGGILVGDVSSYTKFNSLVQSGKVLDKDPHTLVLGTQSGEDDVDDLDDSVQVCSCKNVTKGQLVAKIRDSTSVGELKSATKAATACGGCEGMVKSIFDKEMKAMGKEVSNALCIHFSQSRADLFNLIMVQRLDSFQLIMEKLSKMAGCEICKPTIGSILASLYNKNVMDLNGLQDTNDRYLGNIQRNGTYSIVPRMSAGEVTPEKLVVLGEIGKKYNLYTKITGGQRIDLFGAHKQDLPEIWEQLNAAGFESGHAYGKSLRTVKSCVGSTWCRYGIGDSVGLAVRLEQRYKSLRAPHKFKGAVSGCVRDCAEFHNKDFGICAVQNGFNVYVGGNGGMKPAHAQLLAADVLPDRVIPLLDRYLMLYIRTGERLQRTARWLESLPGGIEYLKDVIVHDKLGICAELEEQMQALVDSYFDEWKVAQETPEIRKKFSQFANTRRKIETMDIVMERGQPRPADW
>Ccin_CC1G_07228
TIFVAFIEKLLNLDKNKYFI------------------------VENLYLNPPSWYAEDRFSYLEEQVLSISPEDHLVHTSKRSFKYDKCVIATGSRADLPPYISADTKGVFVYRNIADLDGIISYAEKVKRAVVVGGGLLGLEAAKAVYDMPSHVSIINRSAYPLSRQLDSEAGEMVLHKIEAMGVQVLTRCSPSRQLDGSFCGFEFPDSVYEADLVIYAIGIRSRDDVARASIQCHPRFGIIVGDDLRTSAEDVYAIGECASWRENTYGLIGPGIEMADILSFNFTHAPRLMNAPDLSTKLKLMGIDVASFGDFFADKPINCLVYKDPFTATYKKYIFTEDGKYLLGGMMVGDVSDFVKLVAIVKKKKQLEVLPSQFIISDKKGEDDGGDLDDDAQVCSCHNVLKGDIVKAVQETLTIPDLKCKTKVGTGCGGCMPLVTSIFNSEMKKAGRVLNNNLCPHFAMSRTDLFSVIKVKQLRSFSEVMDAVGVNVGCELCKPAVGSILSSLYNEHIMKHHQNQDTNDRFLANMQRNGTFSVVPRMTAGEVTPDGLIAIGQIAKKYNLYTKITGGQRIDLFGAKKEDLPDIWEALGAAGFESGHAYGKSLRTVKSCVGTTWCRYGVGDSVGLAVQLENRYRGVRSPHKFKGGVSGCVRECAEAQGKDFGLIATDKGWNIFVGGNGGANPRHAELFAKDVPPSKVVRIIDRFLAYYIMTADKLQRTARWIENMEGGIQKLQRVILDDELGICKDLDALMDNLVNTYEDEWAAVVKDPAKRKAFKQFVNTHETRPQSEMITERGQPRPADW
>Cfra_4044T1
MVGQRFAEKLRKYDDGNFKLTCIGEESRRHYNRMLLTEYFEHKEAEQLYLAKNEWYTENEVAVLNMQVVKIDTAERKIIDSSPSITYDYVVMATGSYAFVPPVPGSDYIGVYVYRTLQDLDNMLSYIHDVKAAAVFGGGLLGLEAAKALRDEGLEVYIVEMAPWLMCRQLDEPGANLLKDKVEELGIHVHVGAKCGIIGDNRVSGLKFEDSIKPIEMVVFACGIRPRDEVAKSSVAVHHRGGILVDDGLATNIEGIYGIGECVVHRERVYGLVNPGYAMADVLAQRLADKKHAFEGGDMSTKLKLMGVDVASFGNYSPAKKHMPLVYDNPAEGVYRKLIFSSDAQYLLGGVLVGDASDYSKLLLTVQTKKKLKDVPSLYLLGKAASSGSEDDLPDDAQVCSCNNITKGDIKKAIHEETCLKDVKTCTTAGTGCGGCVPMVKDILDFELKKMGTKVDNSLCEHFAFTRRELFDLIRIKEYRTFTAVLKACGTGFGCEICKPTIASILASLYNSHILELFACQDSNDRFLANLQKNGTYSVIPRVPGGEITPERLRVIAEVGKKYGLYTKLTGGQRVDLLGAMAWQLPHIWKELVDAGFESGHAYGKALRTVKSCVGSAWCRYGRGDAVGLAIKLEERYRGIRSPHKLKGGVSGCVRECAEAQSKDFGLIATETGYNVYVGGNGGTTPKHAILFASEISEELVIKYLDRFLMYYIHTADRLERTAKWLAKLEGGIEQLRRVVIDDALGIGETLDKHMALLIDTYVCEWKKVVDDPSKWAYFDQFRNTSEKQTMIAYENTRDQPRPVMI
>Clim_g4940
MSALKCLDRLTENKARLAEITVIGEEIHPCYNRVGLTNYFTHFSNEKMYMVQESWYQERNITLLNSWVRSINRENRTVEDAANTVSYDYLLLATGSISFIPPVKGIDKEGVFAYRGLDDVAKMVDYAVKTKSAIVIGGGLLGLEAAKALKDMNLRTTVIERNPHILARQVDEAAGRLIAEQVGSLGVHVQCRTGIRQMLSPKMSGVQLGDLILDAQMMVFAAGILPRDDLASCGLEEHNRRGFKVNDHMLTSDDRIYAIGECATHRGVNYGLIAPCYRMAETAMQHLCRDVTPYAGSDMSTKLKLLGVHVASVADYFADQEGIAMTFVDPFSRTYKKLIFDLDGHRLLGAILVGDTNDYGKLLQLATKSTKEWESPNELILGVSKEE--GDALADDTQVCSCNNVTKKNICDAIRNKTAIGEVKSCTKAGTSCGGCMPLVNDIFSKELAKAGGKISKAVCTHFKESRAELFSIIQVMNYQSLEEVMKSRGTNEGCEECKPMLASIFASLHNKHILKRAALQDTNDRFLANIQRDATYSVVPRIPGGEITPQQLTVLGEVAKKYGLYTKITGGQRVDLFGAPVHKLPDIWADLVKEGFESGHAYGKSLRTVKSCVGSTWCRYGLRDSVGMAVNVEERYKGLRAPHKLKGAVSGCVRECAEAQSKDFGMIATEKGYNVYVCGNGGSKPRHADLLVADVSEEDAIKYLDRFLMFYVRTADRLQRTARWLESLDGGLDYLKAVVVDDSLGIAEELERQMEAHVGSYKCEWKEVVEDPELIAEFKQFINTDETKPTIEPIDQRGQKRPADW
>Esil_CBJ31380
MVGHKFIEALKEKDDNKFNVVTFCEENRAAYNRMRLTEYFTNKDPDNLSMSGTEWYQSTGVECVGDKALKIDREAKTVISESREIKYDKAVLATGSYPFVPPTPGVDKKGVFVYRTIDDLENMIQYQKDVKAAAVIGGGLLGLEAAKAMYDLGMETHIIEYAPILMCRQIDDAGHAILGGMIEDLGLKIHCNARVTEFLDEKVAGLTFSNEDLDVGMVVVSAGIRPRDEIARASIEVHERGGVIVDDLLKTNDEDIYAIGEVALHGGKIYGLVAPGYEMAEAVANTVVGEEQPFTGADMSTKLKLMGVDVASFGRYSGEEDQISMTWNDPFNNAYKKLFFNTAGTKLLGGILVGDASDYTTLLGLQKSDRDLPIAPGVLMAPAAEEGGGVEDMPDDMQVCSCNNVDKGAIFRAVTEGTSVGEVKSCTKAGTGCGGCEPMVKDIFAFAMKSSGKEVSTDVCEHFHYTRQELYDIVRATGVKSFDELLDSHGHGDGCEVCKPLVSSILASVNNDMIFNGMTLQDTNDRALANMQRGGSYSVIPRVPGGELTPEQLICMGQVAKKYNLYTKVTGGQRIDMFGAEKHQLPSIWAELGEAGLESGHAYGKALRTVKSCVGSTWCRYGVQDAVSFAVRLENRYKGLRSPHKLKSGVSGCVRECAEAQGKDFGLVATENGYNLYVCGNGGAVARHADLLATDISEELCIKYIDRFLMFYIATADRLQRTSAWMEKLEGGIEYLKEVVINDKLGIAEKLDAQMQHVVDTYQDEWATVVNDEERRKAFRQFVNSDHTERGIPFIAMRGQSRPMDW
>Fgra_CEF76735
MVGIAFIEKLLKYDSKEYTITVVGEEPYLAYNRVGLTTFFEHRKVEELYMNPSEWYLEASLNYINTKATHIDTDNKLIECANESYPYDILVLATGSEAILPRLKGWDSNGVFVYRTIDDLNKLIKFSGDGTNGVVVGGGLLGLEAAKAMLDLECKIDLIERSPWVLSRQVDETAGKMVADQVQQLGVNINLGKGVSSLKNNNLTGVVFDDSEVDCSTLCFAIGVKPRDDLARAALEVGQRGGIVVNDDLRTSMPDIYAIGECASWRGMAYGLIGPGVAMAEVVAFNLTHSPQTFKTPDMSTKLKLLGVNVASFGDCFADRSVQALTYRDPFSNVYKKYIFTKDGKYLLGGMMIGDVCDYVKLLPMVKSQKELDVSPSELILGAKKGEEDSDDLDDDAQVCSCHNVTKGDIVKVIKDTKDIASIKKCTKAGTGCGGCVPLVTTIFNKTMASMGQEVTNYLCSHFSYSRADLFNIVMVKRLKSMNEVMREVGNDVGCELCKPAVASIMASLWNRHVMDTHGLQDTNDRFLGNIQRDGTYSVVPRVSGGEITPDKLVVIGEVAQKYNLYTKITGGQRIDLFGAQKQDLLDIWGQLVAGGMESGHAYAKSLRTVKSCVGSTWCRFGLSDSVGLAVRLEERYKSIRAPHKIKGGVSGCVRECAEAQSKDFGLIATEKGWNIFVGGNGGANPRHAELLAKDVPPTDVVTILDRYLMFYMRTADKLQRTARWIENLPGGIKYLQEVILEDKLGINASLEAQMEELVDSFFDEWAEAIKTPAIANKFKQFANTSDTTRNMELEDDRGQKRPAFW
>Gpro_158697
MVGLRLCETLVALDSESFKITAFSEETNVGYNRMLLTSYFEHRSVEALTMKPERWFQEKGIALVKRRVVSVNRQRKVVVDSAEETSYDTLILATGSSAFVPPIQNVKAKGVFLYRTIEDLDGMIAYAKSCKQAAVMGGGLLGLEAAAALMHLNLRTTVIERNPYALGRQLDAEGASVMMQELDRLGLKVAVSKDTESILNGAVRGVKFRGDVLECQMIAVSVGIIPRDELSKQCLETHARGGTVVDNELRTSDPAIFAVGEAVSHRGIVYGLVQPGYEMVQVVASVMAPETKRFEGSDMSTKLKLAGVHVASFGDYFADRDVVTAVAKDPFGCSYKKLLFSKDGTRLYGGILVGDATEYTKLHTMARSSAPLKVSPSEILGRKPKADDEDDDLPDEAQVCSCNNVTKKDIVDCVKSKASLGDIRSCTQAGTGCGGCVPAVTSIMNAEIKKMGGVVKNSLCEHFDFSRRELFEIVKITKIRNFRDLLKSHGKGDGCEVCKPAIASILASLHNEHIISHMSLQDTNDRFLANIQRGGSFSVVPRIAGGEITPEGLIHIGEVAKAFGLYTKITGGQRIDMFGAKKEDLPAIWEKLIAAGFESGHAYGKSLRTVKSCVGSAWCRYGMRDSTRFAIEVENRYKGVRSPHKLKGGVSGCVRECAEAQSKDFGLIATEKGWNVYVGGNGGSNPKHALLLAAEVSEELVIRYLDRFLMYYIATADKLTRTARWIEKLEGGLKHLQDVVIHDKLGIAQELEDQMAHLVSTYKDEWAEVVNNPDLREQFRQFTNTSETQENIKMVQKRGQPEPAPW
>Mcir_Mucci2_73657
MAAVAFMEKVIAYDEKEFCIKVFGDEPELAYNRVGLTQYFTHQDPEKQLMKPRSWYQENQIEAIGDLIEEIDTKKKLVRAKSSWVSYDICVIATGSSAAVPPNAPINMDGVFCYRTIEDLENIIEWAARVQKATIIGGGLLGLEAAKAALDLDLKVSIYERADRLMCRQLDRDASQLLESEINKLGITTSIGYCPDQVVKTRIKGIKMSDSLVPTDMLIYSIGIRPRDQLCAGSLRLGPRGGIEVDECMATSAPDVYAIGECAAFNGMCYGLVAPCNDMADVVAMNLTTSKAVFKGNDMSTKLKLMGVYVASFGNVFPDAKTQPLTYRDPFKSVYKKYIFTQDGKKLLGGIMVGDTNDYVKLLAYTRSGKTLDREPSELILGVQSGEAEAESLPDDTQICSCFNIAKGDIRKAIREGTTVDQVKAFTKAGTGCGGCVPSVTEIFEAEMKALGKTVTNTVCRDFKYSRAELFTIAKVKGLRSYGDIVAHCAVDLGCEICKPTCASILASLYNENVLDRGALQETNDRYLANIQRGGLYSVVPRIAAGEITPDKLAVIAQVAKQYSLYTKITGAQRIDIFGARKEDLPDIWEIFVDAGMESGQAYGKALRAVKSCVGSTWCRFGQQDSVGCAIRLENRYKGIRSPHKIKGGVSGCIRECSEAQGKDFGLIATEQGFNVYVGGNGGTKPRHADLLISSVSEKNAFKYIDRFLMYYIRTADKLQRTARWIEKLPGGVDYLRKVIIDDHLGICEELDTQMEQLVGAYEDEWTRIVKTPELRKRFQEFVNADSNVPMIEMIEERGQLRPADW
>Ncra_4204NCU04720
MVGIAFIEKLIKLDQRQYEIVVIGEEPHVAYNRVGLTSFFSHREVEQLYLNPLEWYKQSSLTHLSTAALSLSPATKSLTTPSTTLPYDHLILATGSSALLPTTPGHDASGVFVYRNIADLQSLITWSSDGSTGVVVGGGLLGLEAAKALMDLQVRVVVIERNGWVLSRQVDGEAGALVLEGVRGLGVEVLTRKRVKEVESKDVKGIRFEDEYLACSTICFAIGIKARDELAREAITCAERGGIVVDDSLQTSAPDVYAIGECASWKGQTFGLIGPGVEMADVLAFNFTHTPRVFKRPDLSTKLKLLGVEVASFGDFFADREVKALTYKDPFLSVYKKYIFTSDGKYLLGGMMIGDTTDYVRLVPLVKTHKELDVPPSQLILGAKKSGDDDDDLPDDTQICSCHNVTKADLVAPLKSETSLGDLKSCTKAGTGCGGCMPLVTSIFNRTMASLGTEVKNNLCPHFEYSRADLYNIISVKRLRTLPDVMREAGADLGCEACKPAIASIFASLWNDHVMSHHGLQDTNDRFMGNIQRNGTFSVVPRVAAGEITPEKLIVIGEVAKEYNLYTKITGGQRIDMFGAKKQDLLKIWKKLVDAGMESGHAYAKSLRTVKSCVGTTWCRYGVGDSVGMAVRLEERYKGLRGPHKIKGGVSGCTRECAEAGNKDFGLIATEKGFNILICGNGGTTPKHSVLLAKDVPPTNVIPIIDRFLMFYIRTADKLQRTARWLEALPGGIDYLKEVILEDRLGICASLEAQMQELVDSYFDEWAEALNNPAMQERFKQFANTDEGQPPMEVEIDRGQERPVMW
>Opar_3131
MVGLSFLEKLLLNDLNEYSILVYGEEPYLAYNRVGLTEYFQHREFKNLLLSPEEFYQLEKWNYIDEKVIDIDRQARTITTNKNRASYDVLVLCTGSTAILPTRKSYREMGCFVYRTIDDLYSMIDYCQGKQRAIVVGGGLLGLEAAKALYDMESDITIVHRSHWLLSQQMDQKGGSLLTSKVKELGITCRTGTTVSELLDQNLTGVKYDNEIEECSLLCYTIGIKPRDELT-SCLNAGSRGGFKVNNMLQTSDENIYAIGECASWNNMTFGLIAPGYEMADILAFNLTHQPKEFSEPSMGTRLKLMGVDVASFGDFFADREVRGLVFEDPIDGTYTKLLFTKDGKYMLGGILVGDTSNYTKFSAMIR--KPLPKSPSELLIG-KAGEDDMEKLSDETQICSCHNITKGKLVEAVKN-SSLADLKKCTKAGTACGGCEPTVKVIFETEVKKLGGKVSNNLCVHFDYSRADLFSLIMVKNFRSFRRVMEELGNNSGCEICKPTIGSILSTLYNRHLLKVHGLQDTNDRYLGNIQRNGTFSVVPRMSAGEVTPEKLVSIGQIAKKYGVYTKITGAQRLDLFGVKKSDLPKIWKDLNEAGFESGQAYGKSLRNVKSCVGSTWCRYGIGDSVGLAVRLEERYKGIRSPHKMKGGVSGCVRDCAEFHSKDFGLCAVKDGFNIYVGGNGGMKPAHAQLLATNVRPDEVIPILDRYLMFYITTADRLQRTARWLENLDGGIEYLKDVIIRDKLGICKDLEAQMRQLVAGYYDEWAKAVSEEKDNPIFKQFVNTSENQDTVEIVKERGQPRPAMW
>Ptri_XP_002180792
MVGQKVMENLLKIGEKQLQLSTFCEEPRAAYNRVKLTSYFETRDPSALSMTSTVWYDENGVELLKDKAVSIDTEAQTVTGQSKVLSYDACVLATGSFPFVPPIPGKQRPGVFVYRTIEDLENMLQYAQDVKSAAVIGGGLLGLEAAKAAKDMGLESHIIEFADILMCRQIDQGGHNALVGVIEDMGLKVHCGARTESFVDGSVSALRFSNEDLPVQMVIVSAGIKPRDELARDAIAVGERGGVVVDDQMRTSAKGVYAVGEIALYNNFIYGLIAPGYTMADVAAKCLAENLPAFTGADMSTKLKLLGCDVASFGVNQPDDDVSEMVWNDPVSRVYRKLILNKAGTKLRGGILVGDAADYDKLHKLAKSEEELTENPAMLLPPISARGGVVSD-DPTAQICSCNDVTRGDIASTIVEGATLSAVKKCSNAGTGCGGCEPQVKDILKQELAKLGGTLSNHLCEHFSYSRPELMALVRTSSVDSFEKVLHKHGHGDGCEVCKPTVGSILASLNNGIIIDRDALQDTNDRAMANMQRGGSYSVVPRVPAGELLPDQLIALGVVAKKYDLYTKVTGAQRVDLFGAAKHQLPDIWEELGQAGFESGHAYGKALRTVKSCVGSTWCRYGVQDAVSFAVEIENRYKGIRSPHKLKSGVSGCVRECAEAQSKDFGLIATENGYNLYLGGNGGTNPVHAELFATDIDEKTVIKYLDRYLMYYILTADRLERTAVWQKKLPSGIGHLHEVIIEDSLGICDELDTRMEHLVDTYHDEWAEVVKDPARRAKFKQFVNTDETDSMIEFIDMRGQKRPA--
>Rirr_250550
MVALSFIEKLLKYDKHQFRVEVFCEEAQVAYNRVGLTQFFSHREEERMLMQPLSWYSENDVTVINEKATYIDTTTKCVISENLSVSYDTCMLATGSYPFVPPIPGWDKTGVFVYRTINDLNEIINYGKKSKRGAVIGGGLLGLEAAKALMDLGLDVTIVEVAPVLMARQLDATGGEMLKDEIDKLGIKCILGIPPKEITDGRVSGIRFENDSIELDLVIVAAGIRPRDELAKASISTHQRGGVFVDDCLQTSDPNVYAIGEVALYGGMIYGLVAPGYDMADVVASNLTGGDKRFLGGDLSCKLKLLGVHVASFGDYTASKVAMPLLYNDPFGSVYKKLLFSKDGKYLLGGIMVGDTDDYTKLHALMKSKKVLTVAPGELILGVKSGQAPADDLPDEAQICSCNNVSKGQIRDAVKIERSIGQIKSCTKAGTGCGGCLPAVTEIFETEMKALGHVVTNALCPHFSLTRAELFQVVKIKKLTNFKDIIEKVGKNHGCEICKPAVASILASLWNDHILNHANLQDTNDRYLANIQRGGLYSIIPRVPGGEITPEKLLVIGEVAKKYGLYTKITGGQRIDLFGARKQDLPTIWEELVNAGFESGHAYGKALRTVKSCVGSEWCRYGQGNSVAFAIEIENRYKGIRAPHKIKAAVSGCIRECAEAQGKDFGLIATDNGYNLYVCGNGGAKPKHAVLLAKDISEELAIKYIDRFLMYYIHTADRLTRTARWLEKMEGGIEYLKKIIIDDHLGICAELEEDMARLIYSYECEWAKVVQDPKRREDFTQFINTDETIDGIECISERGQSRPADW
>Rirr_3245
MVGLYFIEKLLKNDDKQFRVEVFCEEPYVAYNRVGLTQYFSHREKDRMLMQPASWYSDNNVIVMNEKATHIDTTAKHVTSANISVNYDSCILATGSYAFVPPVPGSDKLGVFVYRTIDDLEEIIKYSSKSKRGAVIGGGLLGLEAAKALMDLGLEVTIIERNKVLMSRQLDTAGGKMLINEIKKLGIKCIVDNPPKEITDGKVTGIRFDNETIQMDMVIMAAGIRPRDDLAKASISTHQRGGVFVDDLLRTNNPHVYAIGEVALYGGAVYGLVAPGYDMADVVVNNLIGGGKRFLGGDLSSKLKLLGVHVASFGDCFAKETIMHLVYTDPFSSVYKKLIFSIDGKYLLGGILVGDTDDYAKLHALMKSKKPLIAPPGELILGVKSGQAPADDLPDEAQICSCNNVSKGQIRDSVKVERSIGQVKSCTKAGTGCGGCIPAVAEIFQAEMKALGHVVTNALCPHFSLTRAELFQVAKIKKLKTFKDIIEQVGKKNGCEICKPAIASILASLWNDHILDHAGLQDTNDRYLANLQRGGLYSVVPRIAGGEITPEKLVVLGEVGKKYDLYTKITGGQRIDLFGAKKQDLPAIWEELVNAGFESGHAYGKALRTVKSCVGSEWCRYGQQNSVQFAIEIENRYKGIRAPHKIKGAVSGCIRECAEAQGKDFGLIATDNGYNLYVCGNGGSKPKHAVLLAKDVSPDTAVKYIDRFLMYYIHTADRLARTARWLEKMEGGIEYLKRVIVDDYLGICAELEEDMARLIYTYECEWAKVVKDPKRRADFTQFVNTDENVDEIETVSERGQTRPADW
>Sagg_75322
MVGQRMVEKARAHG--TGPITVIGDEPRHAYDRVRLTSYLEHYQPDQLLLKEATWFEDNNVSVRNDVVTTIDTAGKHVATASLSVPYDDLVLATGSYAWCPPIPGKDNDGVFVYRTICDLDKMTAYIKEVQCAAVIGGGLLGLEACMACRDMGMQVTAIDQGEYFMSRQLDKAGGEILVNKIREMGSEAVLGVMTKQIVTGRVRGLRMSEFEVEAQLVIIATGIRPRDELARSCIEVHAKGGVVVDDHLRTTCHGIYAIGEVALHRDICYGIVAPGYDMAEVVAHNLMAAHKAFEKGDMNTKLKLVGVDVASFGDYQPETTTRTLKYHDPFSGVYRKFVFNRDGTNLLGGMLVGDASDFAQLAMLSKSSKPLKVKPFELLAPPSTRGASVDDMENDAQVCSCNDVSKGTIAAAFAEGDTLEKVGQCTGAGTGCGGCKPLVKQILDAELERAGIEVTNYLCPHFDFSRAELFHIVKVKQLMTFEAVIESHGNASGCATCKAAIASILASLWNEHVMSLFPLQNSNDRFLSNIQRGGTYSVVPRIPGGEVTPDGLMAIASVAKKYKLYTKITGGQRIDLFGAKLEDLPKIWKQLTDAGFESGHAYGKSLRTVKSCVGNTFCRFGMQNTTAMAIRLEERYKGIRSPHKLKGGVSACARDCAEANSKDFALIATENGFNVYVCGNGGTRPRHATLLASDVAEDLVIKYLDRFIMFYISTADKLQRTARWLENLEGGVDYLREVIIDDKLGICGELERQIDFLVDTFECEWTRVVNDPELQKLFRPFANADPETLGMEYVEERDQLRPADW
>Sarc_SARC_08918
MVGQRFCEKLRKYDDKKFKITCVGEESRRHYNRMLLTEYFEHKTAENLYLAADDWYATNEVDVVDVQVESIDHAKKELIDSKPNIKYDYVVLATGSFAFLPPVPGHDYEGVYVYRTLTDLDNMLSYIHDPKAAAVFGGGLLGLEAAKALRDEGLEVCILEINPWLMRRQLDEPGATLLKNKVEELGIRVHVNAKCGIMGNGRVTGIRFEDTVKGIEVVVFACGIRPRDEVAKASVNVHERGGILVDDNLATNVEDVYGIGECVIHQGRVYGLVNPGYAMADVLAHRLTSDVRIFESGDMSTKLKLMGVDVASFGNYMPPKEFMPLVYDNPAEGVYRKLIFTADAKHIVGGMMVGDASDYSKLLLTSQSAKPLKDSPSVYLLGKAASSGAEDDLPDDAQVCSCNDVTKGDIKKAIHEGTCLKDVKTCSSAGTGCGGCVPMVKDILDFEMKKMGATVDNSLCEHFAYTRKEMFDMIRIKEYCTFTAVLKDHGTGFGCEICKPTVASILASLYNSHILDLFTLQDSNDRFLANLQKNGTYSVIPRIPGGEITPEKLVVIGDVGKKYGLYTKLTGGQRIDLLGAMAWQLPHIWKDLVDAGFESGHAYGKALRTVKSCVGSAWCRYGRGDAVGLAIMLEERYRGIRSPHKLKGGVSGCVRECAEAQSKDFGLIATETGYNLYVGGNGGTTPRHAQLFASDISEELVIKYIDRYLMYYIHTADRLERTAKWLTKLEGGVEQLKRVVIDDALGLAETLDAHMALLIDTYVCEWKKVVDNPERWAYFDQFRNTTAKQDMITLESTRDQIRPVML
>Smin_036678_t1
PIGHSFIEKMTESMDAQYQISVLCEEPRPAYNRVMLTQYFEDRDAEKHDQMKLSYVTEKMSVTLYGRAMSIDREAKKVSGAHQSVAYDVLVFATGSFCFVPPVPGMTIEGVFVYRTIEDLESLLAKSKSAKRAVVIGGGLLGLEAAKAVYDLKMESHVLEMAPYLMPTQLNDIGGQVLMKKINDLGVHVHCGVQIKRVVDGKVTGIELVETILETDLVIVSCGVRPRDELARQCLEMGARGGVKVDAGLRSSDESIYAIGEVAAIGGMCYGLWAPGVEQAEALTKNLLPGTSAYYDSDLSTKLKLLGVEVASFGRSADKDSIKFIDSKDELNGTYRRLCFSADGSKLMGGVLVGDAKDYSKLLQLSKKDDLAGNDPVALAFGANAAANDGTGLTDDDIICTCIGLSKSQVRKAIIDECTIPEIKKACKAGTGCGGCVTPVPKLLAHTLKKLGKAGASGICPHFNYSRKELFDIIKVKELKSFEEVLATVGQGDGCELCKPIVASILSGLWNDHALKRDQIQDTNDRFLANIQKTGTYSVIPRCPGGDITPDTLIAFATTAKKYGLWTKITGAQRLGMYGAKIQDLPDIYKELVDAGMETGQAYGKALRTVKSCVGTSWCRYGQQDSVTMAVTLENRYKGLRAPHKIKMAASGCLRECAEAQGKDVGVIATQAGYNLYVCGNGGAKPVHAKLLATDCSVEQCLQYVDRFLMYYISTAKHLQRTAPWLAELEGGIDYLKKIVIEDSLGIAADLEAMMERNRSNEKCEWKEVAYDTELRKKFKQFANTDATSEQIEYIDMRGQRHPNLY
>Smin_040143_t1
PIGHSFIEKMTESMDAQYQISVLCEEPRPAYNRVMLTQYFEDRDADKHDQMKLSYVTEKMSVTLYGRAMCIDREAKKVSGADQSVAYDVLVFATGSFCFVPPVPGMTIEGVFVYRTIEDLESLLAKSKSAKRAVVIGGGLLGLEAAKAVYDLKMESHVLEMAPYLMPTQLNDIGGQVLMKKINDLGVHVHCGVQIKRVVDGKVTGIELVETILETDLVIVSCGVRPRDELARQCLEMGARGGVKVDAGLRSSDESIYAIGEVAAIGGMCYGLWAPGVEQAEALTKNLLPGTSTYYDSDLSTKLKLLGVEVASFGRSADKDSIKFIDSKDELNGTYRRLCFSADGSKLMGGVLVGDAKDYSKLLQLSKKDDLAGNDPVALAFGASAAANDGTGLTDDDIICTCIGLSKSQVRKAIIDECTIPEIKKACKAGTGCGGCVTPVPKLLAHTLKKLGKAGASGICPHFNYSRKELFDIIKVKELKSFEEVLAAVGQGDGCELCKPIVASILSGLWNDHALKRDQIQDTNDRFLANIQKTGTYSVIPRCPGGDITPDTLIAFATTAKKYGLWTKITGAQRLGMYGAKIQDLPDIYKELVDAGMETGQAYGKALRTVKSCVGTSWCRYGQQDSVTMAVTLENRYKGLRAPHKIKMAASGCLRECAEAQGKDVGVIATQAGYNLYVCGNGGAKPVHAKLLATDCSVEQCLQYVDRFLMYYISTAKHLQRTAPWLAELEGGIDYLKKVVIEDSLGIAADLEAMMERNRSNEKCEWKEVAYDTELRKKFKQFANTDETSEQIEYIDMRGQRHPNLY
>Spun_SPPG_07925
MVGLRFCEKLIELDDRRFELHIFCEEDVVAYNRVNLTSWFTHRAVKTLIIQHPEWYTAQNITIIMSKATHIDTTAKIVTGENMSVPYDHCILATGSEAFMPPIIGKELKGVHVYRTVKDLELIVASAKDKKAGVVIGGGLLGLEAAKACVDLGLKTTVIERNPCLLNRQLDMEGAQLLQNEMSKIGVMCRVNANIRRFVLDSVTQVIVDDERVDADVVVVAAGIKPRDELAKASILTHPRGGVLVDDELKTSAEGVWAIGECVVHGGMVYGLVAPGYEMAETVAINLVGPQRTFTGADMSTKLKLLGVHVASFGDYFADPICSPLVYRDPFAGIYKRLLFTKDGTKLLGGILVGDTSDYTRFLSFSKSGKVLPSPPGELILGKKADESN-DDLPDDAQVCSCNNVLKKDIADAVSKGCSIADVKTCTKAGTGCGGCLPLVTDIFNAEMKKSGKVVEVFLCEHFKYSRRELFDIVKVRKIRTFKEAMRSCGTGNGCEICKPTFASIFASLWNDHILVHAPLQDTNDRYLANIQRGGSYSVVPRIPGGEITPDKLSVIGAVASKYGLYTKITGGQRIDLFGAPKHLLPSIWEELVKAGFESGHAYGKALRTVKSCVGSTWCRYGIGDSVGLAVRVENRYKGIRSPHKLKGGVSGCIRECAEAQSKDFGLIATDKGYNLYVCGNGGSSPKHAVLLAGDVSEEMVIKYLDRFLMFYITTADRLQRTARWLEKLEGGIDYLRSVVVDDRLGIGEELEMQMQYLVDTYQCEWKTVVEDPVRRAEFAQFVNTPENEVVIDTITERGQRRPANW
>Tmel_XP_002841192
MVAIAFIEKILKLDSKQYEIVVIGEESHVAYNRVGLTSFFEHRKVEDLYLNPKEWYESGVLNHINTKVTAIDPISKSITTSAYDVTYDILVLATGSDAVVPSTPGHDSEGVFVYRNIEDLEKLISFSATESTGCVVGGGLLGLEAAKAMMDLERYVKLIDKNPWVLSRQLDQDAGRLVLEKVTELGLDVLSCRKIKTINNNQTKSVTFEDETMETTCICFAIGIKPRDELADSAIKTASRGGFIINKDVETTVPGIYAIGECASWENQTFGLIAPGVEMADVLAFNLCEAPKAFRRPDLSTKLKLLGVNVASFGDFFADREVKALSYRDPFQAVYKKYIFTSDGKYLLGGMIIGDTMDYIKLVGMVKSKKALEVPPSQLILGAKTEGEEPDDLDDDTQICSCHNVTKGDISKAVKDSKSLGDVKSCTKAGTGCAGCIPLVQTIFNAEMKAMGAEVSNHLCPHFAYSRADLFNIIRVKEIKTFPEVMRECGKDLGCEVCKPTMGSIFSSLFNQHVMDLHMLQETNDKFLANIQRNGTFSVVPRVPGGEITPDKLIAIGTVAKKYSLYCKITGGQRIDMFGARKQDLVAIWSELVEAGMESGHAYAKSLRTIKSCVGTTWCRFGVGDSVGMAIRLEERYKSIRAPHKIKSGVSGCIRECAEAQNKDFGLIATETGYNIFVAGNGGSKPRHSELLIKDCPVERVIPILDRYLMFYIRTADRLQRTARWIENLPGGIKYLKEVILDDKLGICDQLEKEMQDLVKTYFCEWTEVVKDSERRKQFQQFANTSDASETVEIINERSQSRPTYW
>Toce_16230
MVGQRFMENLLDLDENKCTITTFCEEPRAAYNRVKLTSYFETLDPSSLSMTSTPWYEDNNVELLNDKVVSIDTEKKTVKGQSKEVDYDVAVFATGSYPFVPPIPGKQRPGVFVYRTIEDLESMLAYVKDVTSAAVIGGGLLGLEAAKAVADMNVQSHIIEFAPILMCRQIDQGGHDALVGKIEEMGLEVHCGARTEAFVDGSVSALRFSNDDLPVQMVVVSAGIKPRDELARDTVAIGERGGIVVDDQLRTSADGVYAIGEIALYNNFIYGLIAPGYDMAGVCSKVVAEDSPAFTGADLSTKLKLLGCDVASFGENQPDDDVSSLVWNDPLGGIYRKLIFNKAGTKLRGGILVGDAGDYTKLHALAVKGGELPENPSLLLAPPSARGVVELSTDPATQVCSCNDVTRGDITSVIHDGANLKDVKACSKAGTGCGGCEPDVKAILASELEKMGGALSNHMCEHFAYSRPELMALVRTDSVDSFEKILAKHGHGDGCEICKPAVGSILASIYNGVIIDRDQLQDTNDRSMANMQRGGTYSVVPRVPGGEITPEQLIQMGETAKKYNLYSKITGAQRIDFFGAPKHQLPDIWEELGSVGLESGHAYGKALRTVKSCVGSTWCRYGVQDSVGFAIRVENRYKGVRSPHKMKSAVSGCVRECAEAQGKDFGMIATENGYNLYVGGNGGVNPVHAQLLATDIDEDTVIQYLDRYIMYYILTADRLERTAPWQAKLPGGIEHLKEVIIEDSLGICDELDRRMQHLVDTYHDEWAEVVKDPVRRNKFKQFVNTDDTEEMIEFIDQRGQVRPTDW
>Tpse_XP_002287665
MVGQRFMENLIDLDDKKCIISTFCEEPRAAYNRVKLTSYFETRNPSSLSMTSTPWYEENNVELLNDKAVSIDTKEKTVTGASKKVDYDVAVFATGSYPFVPPIPGKQRPGVFVYRTIEDLESMLAYVKAVKSAAVIGGGLLGLEAAKAVADMKVQSHIIEFAPILMCRQIDEGGHNALVGKIEEMGLKVHCGARTESFVDGTVSALRFSNDDLDVQMIVVSAGIKPRDDLAKDTIALGERGGIIVDEQLRTNVNGVYAIGEIALYNNFIYGLIAPGYEMAGVCSKIVAVEEPAFTGADLSTKLKLLGCDVASFGENQPDDDVSNLVWNDPLGGIYRKLIFNKAGSRLRGGILVGDASDYSKLHALAVKGGELPENPAMLLAPPSARGEVEISSDPSTQVCSCNDVSRGQIADTIKEGATLKEVKVCSRAGTGCGGCEPDIKTILKQELEKLGGSLSNSLCEHFAYSRPELMALVRTSSVDSFEKILHKHGKGNGCEICKPTVGSILASTFNGVILDRDALQDTNDRALANMQRGGSYSVVPRVPGGELTPDQLIKMGDVAKKYGLYTKITGGQRVDLFGAAKYQLPDIWEELGSVGLESGHAYGKALRTVKSCVGSDWCRYGQQHSTSFAIEVENRYKGVRSPHKMKSAVSGCIRECAEAQSKDFGMIATEHGYNLYVGGNGGVNPVHAQLLATDIDEATVLKYLDRYIMYYILTADRLERTAPWQAKLPSGIEHLKEVIIEDSLGICAELDSRMQFLVDTYHDEWAEVVKSPELRAKFKQFVNTDKVEEQIEFIEQRGQVRPTNW
>UP000000493_1397
MVGYKFCEKLLNKAGGSFSITVIGEEPRPAYDRVHLSAYFSGTSVDELTMAPASWYADNGIQLTGECVLHIHPEEHCVITHTRRVDYDKLILATGSSAFVPPVPGVEKEGVFVYRTIEDLDAIMSYAQKATRAAVIGGGLLGLEAAKATLDLGLETHVIEFAPRLMPRQLDAAGAGMLKRKMEALGIHIHLHKNTAHFEESCVKGLAFVDSLLEVDMVVVSAGIRPRDELAKLVLGVGPRGGIMVNDELQTTNPDIYAIGECALHQGMIYGLAAPGYEMAEVVAHNLAGITKSFRAFDMSTKLKLIGVDVASFGDPFCEHPHDTIVVEDKLKGIYKRLNVTTDGRHLLGGILVGEADNYNMLLQMVKNQLILPPNPEELVMPVRQGESTVASLPDDASICSCENITKGRICEAIASNGDMAAIKKCTKAGTGCGGCVPMLSDLLTETLKKQGKTVKKVLCEHFDYSRQEMYHLIKMSGTRTFDEVLEKHGKGCGCETCKPAVASMLASIYNDVIAKQAVIQDTNDRYMANIQRGGTYSVVPRVPGGEITPDQLITLGIVAKKYDLYCKITGGQRVDLFGARVEQLPFIWEELIEVGFESGHAYGKALRTVKSCVGNTWCRFGVQDAVGYAVRIENRYKGIRAPHKLKSAVSGCTRECAEAQSKDFGIIATEKGWNLYLCGNGGIKPQHAVLFASDLDDDTCIKYIDRFLMFYIKTAEPLQRTATWFNKLEGGLDYLREVIINDSLGICSELEQEMEYLIETYHDEWRVAVETPEIRARFTHFVNSEEADPSLAFVEMRGQKRPADW
>UP000000925_552
MVGCKFCARLLEKDDKRFDIVTFCEEPRPAYDRVHLSEYFTGKTAEDLTLQPLKWYEENGITILSDKAVEINRETKTVISEKVEVQYDKLVLATGSEPFVPPVPGIDKQGVFVYRTIEDLEGMMEHAKIATKAAVVGGGLLGLEAAKATQDLGLETHVVEFAPRLMARQVDEAGGEILCNIIEGRDIQVHLSKATTNIADDAVTGMEFKDSSLDVDMIVVSAGIRPRDELARQCLEVGERGGILVNDQLLTSDADIYAIGECALYNNFIYGLVAPGYTMADAVATQLVGGEASFTGADMSTKLKLIGTDVASFGNIEPKEAHKNITINDPHSGVYKRLILTEDGKYLIGGILIGDAEAYGNLLQMTLNKMELPEDPMRLVLPASDGSEDPAALPDSATICSCENVSKGMICSSIVNGRTMGEIKSVTKAGTGCGGCVPLVTKLLNHQLAELGEEVNTDLCEHFAYTRTELYEIVKVKGITTFDELLGTHGKGHGCELCKPAVASILASVHNDKVISNAKLQDSNDRFLANIQKNGTYSVVPRVPGGEITADKLIVIGEVAKEYDLYVKITGGQRIDLFGAKVNDLPAIWKKLIDAGFESGHAYGKALRTIKSCVGSTWCRFGVQDSVGLAIRLENRYKGIRAPHKIKSAVSGCTRECAEAQSKDFGVIATEKGYNLYLGGNGGMKPRHADLFATDLDEATITKYIDRFLMYYIKTADKLTRTSVWVESLEGGMDHLREVIVDDKLGLCAELDEQMQHLVDTYHCEWKDAIEDAGKLKLFKHFGNSEAHDPTVKFVRERTQIRPAAE
>UP000001635_3015
MVGYKFCEKLIQADEKAFKITVFGEEHWPAYDRVHLSDYFTGSTAEDLLLAPSSWYEENHILLRNELIVEINRQEKKVISHLTEVSYDKLILATGSGAMVPPIKGVEKKGVFVYRTLEDLEAIIDYGKNVKKAAVIGGGLLGLEAAKAVRDMGLETHVVEFAPRLMPRQLDEAGASLLKSKLEDLGISIHLNKNTRQIKNGKLSGLDFTDSELPIEMLVISAGIKPRDELAKTCLSYAERGGVIVNEYLQTEDKDIFAIGEVASIQNMIYGLVAPGYEMATQVVNQLTKKVKPFLGYDMSTKLKLIGIDVASFGDPFGTNPSTPIVYQNKISGEYKRINISLDGKRLLGGILVGEASGYGMLLQMTQNSIPLPPNPEDLILGSRGGKESVGDLPSEAQICSCENVTKGSLCKIIEEGTKLDEIKACTKAGTGCGGCIPMVNDLLKSQLKAMGKQVKNTLCEHFEYSRQELLDLVKIKEIKSYEELLDQLGTGDGCETCKPAVASILASTWNELITKQDTIQDTNDRFLANIQKGGTYSVVPRVPGGEITPDKLMVIAQVAKKYGLYTKITGGQRIDMFGARVDQLPDIWEELIDAGFESGHAYGKSLRTVKSCVGSTWCRYGVQDAVSFAIEVEERYRGLRSPHKLKGAVSGCIRECAEAQSKDFGIIATEKGWNLYVGGNGGSKPQHAKLLINDVDSATCLKYIDRYLMFYIRTADPLTRTSTWLNKLEGGIDYLREVVVNDSLNIGEELEREMAFKIETYACEWKEVVNNPILRAKFQHFVNDDQGDPQIAFNEVRGQKAPINW
>UP000001693_3753
MVGHKFLESLDASGLRDARVTVLCEEPRPAYDRVHLSEFFSGKAAEDLSLVAPGFFERDNVLLLNTRAVAIDRAGKTVTTAAEVLAYDKLVIATGSYPFVPPLPGKDRTDCFVYRTIEDLEGMLECGSRSKSGVVIGGGLLGLECAKALRDMKLQTHVVEFSPHLMALQVDEAGGRTLRAKIEKLGVGVHTQKNTVEIVETARHRMVFADSQLETDMIVFSAGIRPRDEIARQCLEVGPRGGIVIDNRCRTSDADIYAIGECALWNGQIFGLVAPGYEMARVAARQLAEAAAEFGGADMSTKLKLMGVDVASIGDAMGKTGSRAYQFNDERKQVYKKLVVSECGKHLLGAVLVGDAAEYGTLLQMALNRIELPEAPEFLILPSSDGQARVDALPDSAQICSCNNVSKGQLCAAVAGGSTIGELKACTQAGTACGGCVPLVTQVMKAEMKKQGLAVNNHLCEHFAYSRQELFHIIKVEGIRSFDELLRRHGKGLGCDVCKPVAASILASVWNDFILKLAGLQDSNDYFLGNIQKDGTYSVVPRMAGGEVTPDGLIAVGQVAKKYGLYTKITGGQRVDLFGARVDQLPSIWEELIAAGFESGHAYGKSLRTVKSCVGSTWCRYGVADSVGLAIELENRYKGLRAPHKIKFGVSGCTRECAEAQGKDVGVIATEKGWNLYVCGNGGMKPRHAELLASDLSKQELIRYIDRFLMFYIRTADRLQRTSVWRDNLEGGLDYLKQVVLHDKLGLAAELEADMQNVVDTYVCEWKNAVTHPETRKRFRQFVNSDRTDPNVIFIQERGQIRPATP
>UP000001847_1509
MVGHRFCEKLVEYGTDKFEITVLGEEPRRAYDRVHLSEYFANRSAESLYLSSPDWYRTNGIKLLSEPAVTLDTVRRKLVTSLTELEFDELIFATGSSPFIPPLEGLDKEGVFVYRTIEDLEETLEYSKKIKKAAVLGGGLLGLEAAKALVDLGKETHVIEFAPRLMPRQLDDGGAAILKSKIEEIGVEIHLNKQTEKVLEQKIEGFAFKDGTLDFDLLIVSAGIRPRDELAKEAIAVGDRGGIIVDDGMGTNVYGIYAIGEVALHRNFIYGLVAPGYEMAETLAFNLCNKPKVYSGSDLSTKLKLIGVEVASFGDALGQNEHIPIVFKNPRSGVYKKLVISPDGKYLLGGILVGDAKAYGNLLSFYLNKMELPEEPETLIVGSVSSENLADTLPDEAKICSCNNVSKGDILTAIREEYDITSLKNCSKAGSGCGGCLPQVNSILKAELKTQGKVVTEHLCEHFKFSRKELYQVIKVKSLKSFPDVLKEVGKGNGCEICKPAVASIIASIWNEPILKHREIQDTNDKYLANIQRGGTYSVVPRIPGGEITPDKLIVIGDVAKKYNLYCKITGGQRIDLLGARIDQLPSIWKDLIDHGFESGHAYGKSMRTVKSCVGSTWCRFGVQDSTSFAIKLEERYKGIRAPHKLKCGVSGCIRECAEARGKDFGIIATERGWNLYIGGNGGVNPKHAILFAEDLDEDTCIKYIDRYMMFYIRTADKLMRTSTWLEQLEGGIEYLKDVVINDRLGINSQLDEEMKHLVNTYHCEWKDVVEDPEKQKKFKHFVNSNETDPNIQFTEERGQIRPVDW
>UP000002534_491
MVGHRFCVELIERGAGKNRVIVFGGEPRPAYDRVQLSTWFAEESVD-LTLEDEAWYRDNGIELLGDPVIAIDRENRTVSTTSRCQEYDKLVLATGSSAFMPPIPGMEHTGVFAYRTIDDLEAIAAYSRKVSSVAVIGGGLLGLEAAKACVDLGLETKVVEMAPRLMPRQLDDKGAAVLTEAIERLGIEVLTGVATTGIEEDTVTGLGCRDDVLPVEMVVVSAGIVPNDKLARDCLEIGQRAGIVVNSAMQTSDPAIYAIGECALFEGMIYGLVAPGYEMARVTAAQFDGEVKEFTGFDMSTKLKLLGLDVASLGNPFDDNDNRVVEVHDTVTGIYKRMVIDPSGKKLLGAILVGDAEPYGMLSLYVKGNKDLPEQPQSLIVKGGAGAGLIDQLEDEDIICSCNNVSYGTISHAIEEERTVDAIQKVTKAGTGCGGCLPMVKAVLKHELAKAGIEMDNSVCGHFRYSRQDLLHIVKTKKIRTFEELLEQYGQGAGCAVCKTQVASIFASLWNEYILDHANLQDTNDRFLGNIQRNGTYSVIPRSPGGEITPEQLIVMGEIAKEFNLYTKLTGSQRVALFGVHLEDLPKVWARLGEVGLESGHAYAKGLRMVKSCVGDTWCRMGMGPSVDFAIELENRYKGMRSPHKLKAAVSGCTRECAEAMCKDFGLIATENGWNLYVGGNGGAFPRHADLLATDLDREKAIRYIDRYLMYYVRTADKLERTATWLGNLEGGVEKLKKVIIEDSLGICAELEADMERIVAGQHDEWAVTLSKPEQLERFRHFANTDGK-DPVKLIGVRGQERPENW
>UP000002566_4011
MVGHKFLESLLHAPGHHLQVTVLCEEPRPAYDRVHLSEFFTGKTAEELSLVAPGFFDRDDVVLLNARATAIDITAKTVTASTEVLPYDKLVLASGSSPFVPPVPGRDRKDCFVYRTIEDLEAMAECGQRAKTGVVIGGGLLGLECAKALRDMNLQTHVVEFAGRLMAMQVDDGGGRMLRRKIEDLGVTVHTQKNTSEIVETATHRLNFADTHLEADMVVFSAGIRPRDELARACLEVGERGGIVIDSECRTSAPDVYAIGECALWGGKIYGLVAPGYEMARITAKQILDDASEFSGADMSTKLKLMGVDVASLGDAQGVTGSRSVQFTDERKQIYKKLVVSEDGKYLLGGVLVGDAAEYGTLLQMMLNRIELPEAPEFLILPQADGNARVDALPDSAQICSCNDVSKGALCQAVCAGTTVGALKDATKAGTSCGGCVPLMTQVMKAEMKKQGLAVNNHICEHFPYSRQELYHLVRVGRIQSFEALLEAHGSGMGCDICKPAVASILASCWNDFVLKHASLQDSNDYFLANIQKDGTYSVVPRMPGGEVTADGLIAVGQVAKKYDLYTKITGGQRVDLFGARLEQLPLIWEELIAAGFESGHAYGKSLRTVKSCVGSTWCRYGVGDSVGFAIALENRYKGLRSPHKIKFGVSGCTRECAEAQGKDVGIIATEKGWNLYVCGNGGMKPRHAELLAADLDQETLIKYVDRFLMFYVRTADRLQRTSTWRDNLEGGLDYLKDVVINDKLGIVAELEAEMQHVVDTYQDEWKTAVTNPDVRKRFRHFVNSEAKDANVVFVEERGQIRPATV
>UP000003087_3029
MVGLRMCEQLVEKDAREYKIVTFCEEPRAAYDRVGLTQFFAHNDAEKLMLARLEWYAENNIDLLADRAVSIDRQNKMIRSQKVEIPYDKVVIATGSYPFVPNVPGIKNRGVFVYRTINDLEQIIDYAKHSKKAAVIGGGLLGLEAAKAALDLGLETHVLEFAPRLMPRQIDDAGSKILVQKIEELGVQVHLNKATDSVLESSVSGIRFQDEELELDMIIVSAGIRPRDELARECLEVGERGGILVNDKLQTSDPDIYAVGEVALHSGMVYGLVAPGYQMAEVAATHLCNGEAEFSGSDLSTKLKLMGVDVASFGDYEAGPISKSLTFEDPFNGVYKKLVFNKEGTKLLGGILIGDASDYGSLSIMAKSSDALPCKPHELIVGAGGGIPGAADMADDAQICSCNNVSKGQICTAIKENSSVDEIKACTKAGGGCGGCLPLVTDVFKAEMKAAGITVSNRLCEHFDYSRTELFDIIKVKKHKSFSAVIEDCGSGNGCEVCKPAVASILASLWNDHIINHSGLQDTNDRFLANMQRGGLYSIVPRVPGGEITPEKLIVLGEVGKEYGLYTKITGGQRVDLFGAEVHQLPEIWEKLIDAGFESGHAYGKALRTVKSCVGTTWCRYGIGDSVGFAIRLEERYRGIRAPHKLKGGVSGCVRECAEAQSKDFGLIATEHGYNLYICGNGGAKPRHADLFASDLDEETCIKYLDRFLMFYIQTADKLTRTATWLEKLEGGIDYLREVVIEDKLGICDELESMMQSLVDTYHCEWKEVVTNPEKRRLFEQFVNTDEHETSIELIPQRGQTRPVDW
>UP000004358_4856
MVGHRFVENMIEMDAQRYRIVTFCEEPRAAYDRVGLTSFFAHRDAEKLMLARLDWYKQHEVELIGDRANRIDRAAQIVYSDRAAIHYDHLVMATGSYPFVPDLPGVKHHGVFVYRTIEDLERIIEYGKKSKRCAVIGGGLLGLEAAKAAHDLDLETFVIEYNGRVMPRQLDEAGSKMLIEKITSLGLKVLLNKGTKEIRDGHVQQILFTDTTLDVDMIIISAGIRPRDELAKDSLELGKRGGVVVNERLQSSDPNIYAIGEIASYAGMIYGLVAPGYDMAEIAAANFCGQERTFNGADMSTKLKLMGCDVASFGQYNLPAEARPLVWEDPFKGIYKKLLFTPDGSRLLGGMLVGDASDYGTLLILSKSDAPLPCDPATLIGAGGSGDKSVADMPDSAQICSCNNVTKGRICEAIRDGDNVGDLKMCTKAGTGCGGCMPLVTDLLAAELKAAGKAANTDLCEHFAHTRQELYEIVQLKEIKSFNDLIAQHGRGHGCEICKPAVASILASLWNDQILEHQTLQDSNDRFLANIQRGGSYSVVPRVPGGEITPEKLIVLGEVAKKYKLYTKITGGQRVDLFGAQAYELPEIWEELVNAGFESGHAYGKSVRTVKSCVGSTWCRYGIGDSVGFAIAIEERYRGLRSPHKLKFAVSGCVRECAEAQCKDVGLIATENGYNLYVCGNGGTKPRHADLLIADIDEATAITYIDRFLIYYIRTADKLMRTATWMEKLEGGLEHLKAVVIDDKLGVAEELEKQMQYLVDTYKCEWKEVVNNPEKRKWFRQFANTDEHQLDIELIEQRDQARPADW
>UP000004889_2868
MVGHRFAEKIAEYGTEKFEVTILGEEPRRAYDRVHLSEYFTNRSADSLYLSPSDWYRTNGIRLLSEPAISVDTVSRKVTTSATELPFDELVIATGSSAFVPNFEGVDKQGVFVYRTIEDLEKIMSYAKQVSKVAVLGGGLLGLEAAKAVLDMGKESHVVEFASRLMPRQLDEAASSVLKSKIESLGVRIHLNKETKQALEFSFQGLEFVDSVLEVEMLIVSAGIRPRDGLAKNSIEVGQRGGIIVDDELRTNVYGVYAIGEVALHKGMIYGLVAPGYEMAEILAYNLCQKTKSYAGSDLSTKLKLIGVDVASFGDALGQTEHLPIAYTNPRTGVYKKLVLSTDGKKLKGGILVGDADAYSNLLTLYLNNVELPSEPESLIVGTPSEEGSFGSLPDDAKICSCNNVSKGDLLDAIRSSSDLKGLNECTKAGTGCGGCIPQMNSILKEELRAQGKVVTEHVCEHFKYSRQELFQIAKVKGIRSFEEMIRIHGMGNGCEVCKPAVASIIASIYNEPIQKHREIQDTNDKYLANIQRGGTYSVVPRIPGGEITPDKLIVIGQIAKKYDLYCKITGGQRIDLLGARMEQLPDIWKDLVEEGFESGHAYGKAMRTVKSCVGSTWCRYGVQDSTAFAIHIEERYRGIRAPHKLKSAVSGCIRECAEARGKDFGIIATEKGWNLYVGGNGGVNPKHAILLAADLDEETCVKYIDRFMMFYIRTADKLVRTSAWLEQLEGGIEYLKDVIINDRLGINKDLEEEMNNLVGTYVCEWKDVVDDPEKQKKYKHFVNSEDSDPTVRFIEERGQKRPVDW
>UP000004947_1252
MVGYKFCERLLEKDQKKFQITSFCEEPRPAYDRVHLSSYFDGKTADDLLMAKIEWYEENGITLLGDKATIIDRKAKLVTSSKLTIPYDKLILATGSDAFVPPVPGIDKEGVFVYRTIEDLDQMLEYSKKVDTCAVIGGGLLGLEAAKAAQDMGLKTEVVEFAPRLMPRQLDEEGGEMLKNLIEDLGIKVNCSKATSNIAEGKVTGMEFADTSLETEMIIVSAGIRPRDEIAREALTLGPRGGILVNDQLKTSDEDIYAIGECALYNNMIYGLVAPGYTMADAVAEQLLGRDAEFTGADMSTKLKLLGTDVASFGDIDPQGAVKHLKFNNPHSGVYKKIVVSEDGEKLLGGVLVGDAEEYGTLLQIYQNGMKLPEDPMALILPANDDAQTIGDLPDTAQICSCENVTKGDICKAIDEGCSVGELKSCTKAGTGCGGCMPLLTDLFKHQMAESGVEVSNALCDHFDMSRSEMYDLVRKTGIDNYATLLAKHGKGIGCEVCKPTAASIFASVFNRPILEHAPLQDTNDIYLANIQKDGTYSVIPRIPGGEITPDKLIVIGQVAKDFNLYTKITGGQRVDLLGARLNDLPKIWQILVDAGFESGHAYGKSLRTVKSCVGETWCRYGVGDSTSLAIRVEERYRGLRSPHKLKSAVSGCTRECAEAQSKDFGIIATEKGWNLYVCGNGGMKPRHADLLAADLDEETLIKYIDRFLMYYVKTAERLERTSTWMTKLEGGLDFLKDVVINDSLGINEELEAQMQHVVNTYECEWKNTINDEEKMKRFTHFNNSEAQDETVEFVLERDQIRPANE
>UP000005438_2929
MVGYKFCEKLTAKASGQIELVVFGEETRPAYDRVHLSEYFAGKTAEDLTMAGLDWYAERNIKLLGDPISYIDREQKTVRSHHITESYDYLVLATGSAAFVPPIPGVEKEGVFIYRTIEDLELMTAYAKKAKTGAVIGGGLLGLEAAKAMIDLGVNTHVIEFAPRLMPRQIDEAGSNILKAKLESLGLSIHTSKNTSEILDQFINGMQFSDTKLDVDMLVISAGIKPRDELAKLALETGHRGGIVVNDKLTTADPFIFAIGECALHGGMIYGLVAPGYEMAEVVAANLMGGDKSFTGFDMSTKLKLIGVDVASFGDPFVAHEGRSIVLEDSMKGVYKRINISNDGKYLLGGILVGDAEAYNMLLQTSKNKVVLPPNPEDVILGARGGSGGITSLPDDALICSCESVSKGDICKAVCDGETMDAIKKCTKAGTGCGGCVPMVKDLINHTLKSQGKYVRNVICEHFNYSRQELYDLVKVHKLMTFDEVLNKLGTGDGCELCKPPVASILASLWNEMILANDTAQDSNDRFLANIQKGGTYSVVPRIPGGEITPEKLIVIGEVAKKYNLYTKITGGQRIDLFGAHVSDLPAIWSELIAAGFESGHAYGKALRTVKSCVGSTWCRFGLHDSVSFAIRIEERYRGLRAPHKLKSAVSGCIRECAEAQSKDFGIIATEKGWNLYVCGNGGSKPQHALLLATDLDSETCIKYIDRFLMFYIKTADPLTRTATWLNKMEGGIDYLKNVVVNDSLGIAEQLEAEMQLLVDNYKCEWKEAVENPEIRKRFSHFVNAPAEDPSIQFEPMREQKKAKEW
>UP000010796_2200
MVGYKFCEKLRAQAEGDFEITVFGEEPWPAYDRVHLSAYFSGSTADDLMMAPRSWYDENNVDLTNEMIVKIDRDAKKIISHTHDYAYDKLILATGSAAFVPPIDGVDKKGVFVYRTLEDLDAIIDYSKKVKSAAVIGGGLLGLEAAKAVIDMGLDAHVIEFAPRLMPRQLDTAGSATLQAKLEALGIKIHLSKNTKKITNGKITGMSFADTNLNTEMLIISAGIKPRDELAKDALTTAPRGGIVVNEFLQTDDTDIYAIGEAASYQNMVYGLVAPGYEMATQVVNQLVTEVKPFMGFDMSTKLKLIGVDVGSFGDPFGEIPSKPIVYENKNSGIYKRINVSMDGKRLLGGILVGDASAYNILLQMTQNNMPLPPEPEDLILGARGGKEAVESLPEEAQVCSCENVTKGAICSLIENGTKVDEIKSCTKAGTGCGGCMPMVNDLLKHQLKSMGKTVKNVICEHFDYSRQELLDIVKVKGIKSYNELLDQFGQGDGCEVCKPAVASILASTWNELITKQDTIQDTNDRYLANIQKGGTYSVVPRIPGGEITPEKLIVLGDVAKRYNLYTKITGGQRIDLFGARVDQLPDIWEELIEAGFESGHAYGKSLRTIKSCVGSTWCRYGVQDSVSFAIEVEERYRGLRSPHKLKGAVSGCIRECAEAQSKDFGIIATEKGWNLYICGNGGSKPQHAQLLINDVDRETCLKYIDRFLMFYIRTAEPLTRTATWLNKLEGGMDYVRDVVVNDSLGIGEELEKEMAFMIDTYACEWKEVVNNPELRAKFKHFVNADEEDPNLKWQEMRGQKIPASW
>UP000037921_2448
MVGHKLLECLLDDASAALHVTVLCEEPRPAYDRVHLSEFFSGKSAEDLSLVKPGFFDRENVLLLNAKAVSIDREAHTVSISTETLSYDKLVLATGSSPFVPPMTGSNREDCFVYRTIEDLEAMQACGARAKSGVVVGGGLLGLECAKALHDMGLAAHVVEFAPRLMAVQVDDGGGRVLRSKIEELGVQVHTARHTLAITEAGTHRMQFADTHLDTDMIVFSAGIRPRDGIARDCLELGPRGGIAIDDTCRTSDPDIYAIGECAAWNGMVYGLVAPGYDMARVTAKQLLGEQAGFSGADMSTKLKLMGVDVASIGDAHGKTGSRTYQFSDERKQVYKKMVVSECGKQLLGAVMVGDASEYGTLLQMMLNRIELPEAPEFLILPQSDGKAKVDALPAAAQICSCNNVSKGDLCSAVCAGTDIGSLKRATQAGTSCGGCVPLVTQVMKAEMKKQGLAVNNHLCEHFPYSRQELYHIVRVEGVRSFGELLTKHGHGLGCDICKPVVASILASCWNEFVLKHASLQDTNDYYLANIQRDGTYSVVPRMPGGEVTPDGLIAVGEVAKKYGLYTKITGGQRVDLFGARVEQLPFIWEELIAAGFESGHAYGKSLRTVKSCVGSTWCRYGVGDSVGLAVELENRYKGLRTPHKIKFGVSGCTRECAEAQGKDVGIIATEKGWNLYVCGNGGMKPRHAELLASDLDNETLVRYIDRFLMFYVRTADRLQRTSVWRDNLEGGLEYLIDVVVNDHLGVAAELEVEMQHVVDSYEDEWKKAVTDPETRRRFRHFVNSEKADGTVTFVEERGQIRPATP
>Umay_XP_759995
--------------------------------------------------------------------------------------------------------------------------------------------------------------------------------------------------------------------------------------------------------------------------------------------------------------------------------------------------------------------------------------------------------------------------------------MKSSTKCGTGCGGCMPLSTSILNKALKEAGVEVSNHLCGHFAYSRQDLYQIIKFKKLKDFTTVMSTVGKKLGCEVCRPAIGSILSSLYNDWIMALRQTQDTNDRYLANMQRDGTYSVVPRLAAGEITPAGLKVIGEVAEEYGLYTKITGGQRIDMFGAKKQDLPAIWTKLVDAGFESGHAYGKALRTVKSCVGSTWCRYGVGDSVGLAHELETRYKGIRAPHKFKGGISGCVRECAEAQGKDFGLIATTKGWNVYVGGNGGAKPRHAELIAEDVTRRQAIKILDRFILFYIRSADKLERTARWIEKFPGGLKGLKEVIVDDKLGICEDLEKEMEVLVGTYHCEWTKVVRDPTRHKAFRQFVNTDETQPVSEMMSERDQQRPADW
>Uram_177615
MVGLSFIEKILEYDDKLFDIITFSEESFVAYNRVGLTQYFKHRDVLQQLMQQQAWYQDHNVSVLGDRVISINHQEKTVTSNKKVISYDYCIMSTGSTAAVPTMPGFESSGVFVYRTIDDLDSMISYSKTCRKAAVVGGGLLGLEAAKAAKDLGLEVTVFDRSNRLMSRQLDVDGSRVLQEEIEKLGISVVVSNCPKGILNGSVTGLTLQDTNVDTNVVIYAIGIRPRSDLASASIEVAKNGGVITDDYMQTSAPDVFAIGECVSHADITYGLVAPGYEMAEVVARNLTRKLLKFKKADTSTKLKLLGVNVASFGDYFADELSQPLVYRDPFSGIYKKYLFTKDGKKILGGMMVGDTKDYAKLLAMVKSQKRLLIPPSELILGAPTGSVEASDLPDETQICSCNNICKGDIRRVIKDKLNVNQVKGYSKAGSGCGGCLTQVQEIFEAEMKAMGQTVKNSLCVHFEYSRPELWTIVKVQNLKTFSEIAQKVSKYTGCEVCKPAVASILAGLWNDHILNLLPLQDTNDRYLANIQRGGLYSVIPRIAAGEVTPEKLEAIAKVAMEYSLYTKITGAQRIDIMGAKKEDLPNIWEKLVDAGFESGHAYGKSLRAVKSCVGTTWCRYGQQDSVGFAITLENRYKGIRSPHKLKGGVSGCIRECAEAQGKDFGCIATDKGYNLYVGGNGGSKPRHAELLAADIPENLVIKYLDRFLMYYITTADKLTRTARWIEKLEGGIQYLKKVVVDDYLGIGDELEAQMQLLINSYECEWTKVIKNPKARDHFKQFVNSEHAQPVIEMVKERDQVRPASW
>Vbra_1590
PVGHRFLEDVLELDEKRFQLTSICEEKRHAYNRVQLTSYFKHHDPDQLSLCGSSWFGEHNVAFISCRAVKVNREAHTVETSDRYIAYDKLVLATGSYAFVPALGNLDQKGLFVYRTLDDTEAIVEYIKSVRRAAAIGGGLLGLEAAKALYDMRVETHVMEHNPYLMPRQLDATGGKMLVDMIKRLGIHVELNWRTQDLLGGSLRGLRLKNWEFECDMLVVCAGIRPRDELGRNCIELGAQGGIKVDDHMRTSDPDIYAIGEVASHRGMTYGLVAPGWEMSKVLVSNLTNPDAAYTGSDLSTKLKLLGVDVASFGHSDDDDKAVSLTQADPFLGHYKKLVFNPTGDFLLGGMLVGDVSDYTRLLSAAKRGHLNGKSPAELMGFGGAGEKKDGGLDDADVVCTCFGITKGDIDSAVKDGSTLEQLKKTTKCGTGCGGCIVTVKKILADALKKMGKDAFSGICSHFPLTRKQLFDVVKIKGLKSYKEIFDHVGKGKGCETCKPAIASILASLWNEHILARDVLQDTNDRFLANIQRSGTYSVIPRIPGGEITPAGLRVIADVGVKYGLYTKITGGQRIDLFGAAVQDLPQIWEELVDAGFESGHAYAKSLRTVKSCVGSTWCRYGQQDSVGMAILLENRYKGLRSPHKLKGGVSGCVRECAEAQGKDFGLIATDKGYNLYVCGNGGARPAHAKLLASDVDEATAIKYLDRFLMFYIYTADPLQRTAPWLENLEGGLDHLKQVVIDDKLGLAEELEQRMEYVIDTYKCEWKEVVDNPKLRARFSQFANTTDKDQGMSDQSVRGQSYPVPW
>Vbra_16973
PIGQHFLEQMVEKDGKRYQLTAFCEEARHAYDRVKMTSFFEHRDPDKLSLCDKSFFTDNGIELLGEKAVKIDPANKLVN---DKVPYDVLVLATGSFPFVPPSPGLKTPGVFVYRTIEDMQEIIEYSKTAKRTAVIGGGLLGLEAAKAVYDLNVETHILEVAPYLMPTQLDQQGGLILTNIIEGMGISVHLKAKIKEILAGRFCGVRMAELTIPMDMIVVSCGIRPRDELGRDCLEIGGRGGVKIDDKCQTSNPDIYAIGEVASHRGMCYGLWAPGVQQADVLVHNLLADEKAYEGSDLSTKLKLLGVDVASLGASADQRSMKKLTHLDEVNGVYKKIVVDKAGTKLMGAILVGDAADYGKLLSLAMKGTLGDKKPSELIGGAAAKKAGEDDIEDDDLVCTCNGVTAGMIRLAVREHHTLEAMKKCNKTGTGCGGCVAIVKGIMAKEMKKLGLSATKSICKHFPFSRKELFDIIKIKALTSFHDVLAVAGTGDGCELCKPAIASILASLWNSHVLARNTLQDTNDRFLANVQRNGTYSVIPRIPGGEVTPDGLAAIAAVAKEYGLYTKITGGQRIDMFGAQIPDLPDIWQKLVEAGFESGHAYAKALRTVKSCVGNTWCRYGVQDSVSTAVRLENRYKGLRSPHKLKSGVSGCVRECAEAQGKDFGLVATEKGYNVYVCGNGGARPAHAKLLAADADEETAIKYLDRFLMYYIYTADPLQRTAPWLENLEGGIEYLKQVVVHDKLGIAQELEDRMQYVVETYECEWRKVVEDPALRKKFVQFANTQDRQKTMGERPMRGQAIPSPW
