# Supplementary material for: Reticulate evolution in eukaryotes: Origin and evolution of the nitrate assimilation pathway
Source: PLoS Genet. 2019 Feb 21;15(2):e1007986. doi: 10.1371/journal.pgen.1007986 (PMC6400420; doi:10.1371/journal.pgen.1007986)
Supplement: S3 Supporting information — (ZIP) [file pgen.1007986.s003.zip › S3_supporting_information/S11_fig_alignment.fasta]

>Aano_F0Y6U7
MVGQRFVELAADKAEGDLEIVSFCEEPVAAYDRVKLTSWFETRDVNDLSLVGGEWYEDPHVKVVGDKASAVDAAAKTVRCGDEAVPYDACVLATGSYPFVPPVEGKDLDGVFVYRTVDDLERLVAYQEAVTAAAVVGGGLLGLEAAKAMHDLGMKTHILEYAPILMCRQIDAGGHAALASMVEDLGLEIHCDARTKAFEADGRVAGVSFTNDDLDVGIVVVSAGIRPRDELARDVVDVHERGGVVVDDELRTSDPAIFAVGEVALHRGSIYGLVAPGYAMAEVAADRVVASAPAFEGADMSTKLKLLGCDVANFGDTAD--AEALVWDDRVGRVYRKLFFTRDGTYLKGGILVGDAEDYGELLALWKRGEPLADAPALLLAPLSSRGEVDEDDPGKQICSCNGVSRGDIVDVVAEGCDYAKVKKCTRAGAGCGGCEPDVKKILAAELEKLGATVFTGLCSHFDKSAPELKALLRLDECDTFEDVIAKYGVERGCEACKPAVAGMLASLRNEPILDHAHLQDTNDRSLANMQRGGSYSIVPRIPAGEVTPAGLMALGAVADEYGLYCKITGAQRVDLFGAAKHDLPAIWAKLGAAGFESGHAYGKALRMVKSCVGSSWCRYGVQNSVDFAVTVENRYKGLRAPHKLKSAVSGCTRECAEAQCKDFGMIATEHGYDLYVCGNGGLNPRHAALLATGIDEATVLKYVDRFLMYYVLTANKLERTAPWFESLDARLARLKAVVIDDALGICDELERRMQHVVDTYHDEWAEVVARPDDYAHFKQFANTDETDEMIEFMDVRGQRRPVDW
>Aker_101422
MTAYKFVEKLVKYRCPDFSIKLLCGERFAPYDRVNLTKYVSSLDPDSLLLTEPDFYKNNEVEICNQMVVSIDEKEKTLQTQGDSHQYDILVLATGSAPFVPPIPGTDAKGVFVYRTIEDIDSILEYQTKVESASIIGGGLLGLEAAKVCVDAGCANVTVLQKYTLMNSQLDEIGGAELKKKVEEFGCKVICNAQTNKLIVKNCVVSLEVSQEPVKSDLVIIAAGVRPCDNLGRNLLEIHARGGIVVDDFMRTSKEDIYAIGECTRHDGNFYGLVGPCYEQADVLARLLSSEAKSFKLGDMSTKLKLAGVDVASFGEYSVSATKSLVFHDPFGGIYRRLVFNIEGTHLLGGMLLGDASDYNNLVIKAKGGKPLKQSPAVLVTPPSIQGAIDDIDDSTQVCSCNDVSKGEIVNSVKEGCSMKAVMSCSNAGTGCGACKPMVKDIMNHTMKSLGMKVTNYVCEHFNYSRKDLYHIAKIKKLRYFDEMFTECGNPQGCEICKPTIASIMASLWNEHVLKLAPLQDTNDRFLANIQRGGTYSVVPRIPGGEITPEKLAVIADVAQKHGLYTKITGGQRIDLFGAPKEALPVIWKELVDAGFESGHAYGKSLRTVKSCVGSSWCRYGMRDSVDFAIQVEKRYRGIRSPHKLKGGVSGCKRECAEAQGKDFGLIATENGYNIYLCGNGGTTPKHAQLFASDVPEDMVIKYLDRFLIFYIETADKLQRTARWLEKLEGGMDYLREVIIDDKLGICDELEKQMEYLVNTYRCEWAEVVNNPELQKRFRQGIIPSEKYYGIEFVNVRDQQRPAYW
>Alim_86378
MAGQRLVEKLVENSEEKPEILVFGEESHPAYDRVKLTSYFEHKDPSVLHLQQQDWYDSNQVTLSKDRVQSIDSANRTLSTLGDQIQYDKLILATGNGAQQCNCPEQHPEGLFVYRTIDDLDDMIKFAEAIKSAVVIGGGLLGLEAMRVCSELGVDVRVLDSSPHLMRRQLDGKAGRQLIRTIEAMGYKVHTKARTSRIDSNGRVSRLHVGDFTIDADMVIIAAGIRPRDELATTATVKTSEGGIEVDDHMATSDPNIFAVGECACHRGLCYGLVGPCYDMAAVVAYNLVAEPKTFTAGDMSTKLKLMGVDVASFGDYSLDEALSLAFEDPLAGIYRKLTFTKDGKHLLGGILVGEASDYGTLTMLAKSSKPLKVSGTSLLPPPSATGSILDMDDDAQVCSCNDVSKGSICASVRDGETVSAIGACTKAGISCGGCKPLIQTLLVDEMGKLGKEVDNSLCEHFRFTRQELFHIIQINEIKTFTELYESHSTARGCELCRPAIASIFASLWNDLVVDHAPLQDTNDRFLGNIQRGGSYSVVPRVPGGEITPEKLIVLGEIAKKYGLYTKITGGQRIDLFGAERHQLPDIWEDLVNAGFESGHAYGKALRTVKSCVGSTWCRFGMRDSVGFAIEVEERYRGIRSPHKLKGAVSGCIRECAEAQSKDFGLIATEQGYNLYVGGNGGSKPRHATLMASGIDEETVIKYLDRFLMFYIRTADKLQRTARWLEALEGGVDYLKSVIIDDKLGICEELEFQMSRLINTYKCEWAEVVRNPERRKEFAQYANQPKSQRGIEFITERGQQRPADW
>Anid_7892
MVAVAFIEKLVKLDRRKYDIVVIGEEPHIAYNRVGLSSYFEHRKIEDLYLNPKEWYGSRSFDYLNTRVTDVFPQHKTVKTSGDIVSYDILVLATGSDAVLPTTPGHDAKGIFVYRTISDLERLMEFAANGQTGVTVGGGLLGLEAAKAMTDLEDSVKLIDRNKWVLARQLDGDAGSLVTKKIRDLGLEVLHEKRVAKIHTDNNVTGILFEDQELDCCCICFAIGIRPRDELGGSTIQCAKRGGFVIDESLRTSVNDIYAIGECASWENQTFGIIAPGIEMADVLSFNLTKEPKRFNRPDLSTKLKLLGVDVASFGDFFADRVKALTYRDPFGGVYKKYLFTMDGKYLLGGMMIGDTKDYVKLNQMVKSQKPLEVPPSEFILGAQSGGNADDLDDSTQICSCHNVTKGDVVESVKSTKTIADVKSCTKAGTGCGGCMPLVQSIFNKTMLDMGQEVSNNLCVHIPYSRADLYNVIAIRQLRTFDDVMKSAGKCLGCEICKPAIASILSSLFNPHLMEYHELQETNDRFLANIQRNGTFSVVPRVPGGEITADKLIAIGQVAKKYNLYCKITGGQRIDMFGARKQDLLDIWTELVDAGMESGHAYAKSLRTVKSCVGTTWCRFGVGDSVGMAIRLEQRYKSIRAPHKFKGAVSGCVRECAEAQNKDFGLIATEKGFNIFVGGNGGAKPRHSELLAKDVPPEEVIPILDRYVIFYIRTADKLQRTARWLESLPGGIEYLKDVVLNDKLGIAAEMERQMQELVDSYFCEWTETVRNPKRRKYFQQFANTDETVENVEIVKEREQVRPTYW
>Aory_CADAORAT00006175
MVAISFLEKLVKQDRRKYDIVVIGEEPHVAYNRVGLSSFFEHRNIEDLYLNPKEWYGSRSFDYLNTRVTDIFPDRKTVKTSGDIIAYDLLVLATGSDAVLPTTPGYDANGVFVYRTISDLERLIEFASNGETATTVGGGLLGLEAAKAMTDLEDKVKLIDRNKWVLARQLDGDAGTLVTRKIRELGLDVMHQKRVAKIKTNNNVTGIVFEDEEIDCCCVCFAIGVRPRDELGTTAIQCASRGGFVINESLQTSIPEIYAIGECASWENQTFGIIAPGIEMADVLAFNLTKEPRSFRRPDLSTKLKLLGVDVASFGDFFADRVKALTYKDPFGGVYKKYLFTMDGKYLLGGMMIGDTKDYIKLNQMVKSQKELEVPPSQFILGAQNGGNGDDLADDTQVCSCHNVTKGDIVESVKSTKSIGEVKSCTKAGTGCGGCMPLVQSIFNKTMLDMGQEVSNNLCVHIPHSRADLYNIVAIKQLKTFEDIMKAVGRSLGCELCKPAIASILSSLFNGHIMEYHELQETNDRFLANIQRNGTFSVVPRVPGGEITADKLIAIGQVAKKYNLYCKITGGQRIDMFGAKKQDLLDIWTELVNAGMESGHAYAKSLRTIKSCVGTTWCRFGIGDSVGMAIRLEERYKSVRSPHKLKGAVSGCVRECAEAQNKDFGLISTEKGFNIFVGGNGGAKPRHSELLAKDVPPDMVIPIIDRYLIFYIRTADKLQRTARWIENLPGGINYLREVVIDDKLGICAEMEQQMQELVDSYFCEWTETIRNPKRRKYFQQFANTDETVDTVELVKERDQERPTYW
>Bade_5354
MVGMSFVEQLLERDTREYSVTILGEEKYLAYNRVGLADYFSHQSVNDLYLNDTAWYESHHMVCVNEPVTSIDTKTKKVLTNGHEYSYDLLIMATGSRAVLPSVEESRSHGIFVYRTVDDLQEMIRFSTDGKRAIVVGGGLLGLEAAKSLLDMEKNISIVHRSKWLLSQQLDQTGGEFLCKSVRELGVEVRLSTEIVSLKFDGQLSGVKYKDTEEECDLICYAIGIRPRDELADAALKLGSRGGIDVNSSLETSVKDIYAIGECASWNDKTFGLIAPGVQMADVLTWNLTHKSKLFTEPDLSTRLKLMGVDVASFGDYFADIVQALTYQDPFKNIYKKLIFTKDGKYLIGGILVGDVSSYTKFNSLVQSGKVLDKDPHTLVLGTQSGEDVDDLDDSVQVCSCKNVTKGQLVAKIRDSTSVGELKSATKAATACGGCEGMVKSIFDKEMKAMGKEVSNALCIHFSQSRADLFNLIMVQRLDSFQLIMEKLSKMAGCEICKPTIGSILASLYNKNVMQLNGLQDTNDRYLGNIQRNGTYSIVPRMSAGEVTPEKLVVLGEIGKKYNLYTKITGGQRIDLFGAHKQDLPEIWEQLNAAGFESGHAYGKSLRTVKSCVGSTWCRYGIGDSVGLAVRLEQRYKSLRAPHKFKGAVSGCVRDCAEFHNKDFGICAVQNGFNVYVGGNGGMKPAHAQLLAADVLPDRVIPLLDRYLMLYIRTGERLQRTARWLESLPGGIEYLKDVIVHDKLGICAELEEQMQALVDSYFDEWKVAQETPEIRKKFSQFANTRRKIETMDIVMERGQPRPADW
>Ccin_CC1G_07228
TIFVAFIEKLLNLDKNKYFI------------------------VENLYLNPPSWYAEDRFSYLEEQVLSISPEDHLVHTSNRSFKYDKCVIATGSRADLPPYISADTKGVFVYRNIADLDGIISYAEKVKRAVVVGGGLLGLEAAKAVYDMPSHVSIINRSAYPLSRQLDSEAGEMVLHKIEAMGVQVLTRCSPSRQLTDDVFCGFEFPDSVYEADLVIYAIGIRSRDDVARASIQCHPRFGIIVGDDLRTSAEDVYAIGECASWRENTYGLIGPGIEMADILSFNFTHAPRLMNAPDLSTKLKLMGIDVASFGDFFADKINCLVYKDPFTATYKKYIFTEDGKYLLGGMMVGDVSDFVKLVAIVKKKKQLEVLPSQFIISDKKGEDGGDLDDDAQVCSCHNVLKGDIVKAVQETLTIPDLKCKTKVGTGCGGCMPLVTSIFNSEMKKAGRVLNNNLCPHFAMSRTDLFSVIKVKQLRSFSEVMDAVGVNVGCELCKPAVGSILSSLYNEHIMSHHQNQDTNDRFLANMQRNGTFSVVPRMTAGEVTPDGLIAIGQIAKKYNLYTKITGGQRIDLFGAKKEDLPDIWEALGAAGFESGHAYGKSLRTVKSCVGTTWCRYGVGDSVGLAVQLENRYRGVRSPHKFKGGVSGCVRECAEAQGKDFGLIATDKGWNIFVGGNGGANPRHAELFAKDVPPSKVVRIIDRFLAYYIMTADKLQRTARWIENMEGGIQKLQRVILDDELGICKDLDALMDNLVNTYEDEWAAVVKDPAKRKAFKQFVNTHETRPQSEMITERGQPRPADW
>Clim_g4940
MSALKCLDRLTENKARLAEITVIGEEIHPCYNRVGLTNYFTHFSNEKMYMVQESWYQERNITLLNSWVRSINRENRTVEYLTVHKSYDYLLLATGSISFIPPVKGIDKEGVFAYRGLDDVAKMVDYAVKTKSAIVIGGGLLGLEAAKALKDMNLRTTVIERNPHILARQVDEAAGRLIAEQVGSLGVHVQCRTGIRQMLTSPKMSGVQLGDLILDAQMMVFAAGILPRDDLASCGLEEHNRRGFKVNDHMLTSDDRIYAIGECATHRGVNYGLIAPCYRMAETAMQHLCRDVTPYAGSDMSTKLKLLGVHVASVADYFADQGIAMTFVDPFSRTYKKLIFDLDGHRLLGAILVGDTNDYGKLLQLATKSTKEWESPNELILGVSKEEGGDALADDTQVCSCNNVTKKNICDAIRNKTAIGEVKSCTKAGTSCGGCMPLVNDIFSKELAKAGGKISKAVCTHFKESRAELFSIIQVMNYQSLEEVMKSRGTNEGCEECKPMLASIFASLHNKHILKRAALQDTNDRFLANIQRDATYSVVPRIPGGEITPQQLTVLGEVAKKYGLYTKITGGQRVDLFGAPVHKLPDIWADLVKEGFESGHAYGKSLRTVKSCVGSTWCRYGLRDSVGMAVNVEERYKGLRAPHKLKGAVSGCVRECAEAQSKDFGMIATEKGYNVYVCGNGGSKPRHADLLVADVSEEDAIKYLDRFLMFYVRTADRLQRTARWLESLDGGLDYLKAVVVDDSLGIAEELERQMEAHVGSYKCEWKEVVEDPELIAEFKQFINTDETKPTIEPIDQRGQKRPADW
>Esil_CBJ31380
MVGHKFIEALKEKDDNKFNVVTFCEENRAAYNRMRLTEYFTNKDPDNLSMSGTEWYQSTGVECVGDKALKIDREAKTVISEGREIKYDKAVLATGSYPFVPPTPGVDKKGVFVYRTIDDLENMIQYQKDVKAAAVIGGGLLGLEAAKAMYDLGMETHIIEYAPILMCRQIDDAGHAILGGMIEDLGLKIHCNARVTEFLGDEKVAGLTFSNEDLDVGMVVVSAGIRPRDEIARASIEVHERGGVIVDDLLKTNDEDIYAIGEVALHGGKIYGLVAPGYEMAEAVANTVVGEEQPFTGADMSTKLKLMGVDVASFGRYSGEEQISMTWNDPFNNAYKKLFFNTAGTKLLGGILVGDASDYTTLLGLQKSDRDLPIAPGVLMAPAAEEGGVEDMPDDMQVCSCNNVDKGAIFRAVTEGTSVGEVKSCTKAGTGCGGCEPMVKDIFAFAMKSSGKEVSTDVCEHFHYTRQELYDIVRATGVKSFDELLDSHGHGDGCEVCKPLVSSILASVNNDMIFDGMTLQDTNDRALANMQRGGSYSVIPRVPGGELTPEQLICMGQVAKKYNLYTKVTGGQRIDMFGAEKHQLPSIWAELGEAGLESGHAYGKALRTVKSCVGSTWCRYGVQDAVSFAVRLENRYKGLRSPHKLKSGVSGCVRECAEAQGKDFGLVATENGYNLYVCGNGGAVARHADLLATDISEELCIKYIDRFLMFYIATADRLQRTSAWMEKLEGGIEYLKEVVINDKLGIAEKLDAQMQHVVDTYQDEWATVVNDEERRKAFRQFVNSDHTERGIPFIAMRGQSRPMDW
>Fgra_CEF76735
MVGIAFIEKLLKYDSKEYTITVVGEEPYLAYNRVGLTTFFEHRKVEELYMNPSEWYLEASLNYINTKATHIDTDNKLIECAGESYPYDILVLATGSEAILPRLKGWDSNGVFVYRTIDDLNKLIKFSGDGTNGVVVGGGLLGLEAAKAMLDLECKIDLIERSPWVLSRQVDETAGKMVADQVQQLGVNINLGKGVSSLKTNNNLTGVVFDDSEVDCSTLCFAIGVKPRDDLARAALEVGQRGGIVVNDDLRTSMPDIYAIGECASWRGMAYGLIGPGVAMAEVVAFNLTHSPQTFKTPDMSTKLKLLGVNVASFGDCFADRVQALTYRDPFSNVYKKYIFTKDGKYLLGGMMIGDVCDYVKLLPMVKSQKELDVSPSELILGAKKGEDSDDLDDDAQVCSCHNVTKGDIVKVIKDTKDIASIKKCTKAGTGCGGCVPLVTTIFNKTMASMGQEVTNYLCSHFSYSRADLFNIVMVKRLKSMNEVMREVGNDVGCELCKPAVASIMASLWNRHVMTTHGLQDTNDRFLGNIQRDGTYSVVPRVSGGEITPDKLVVIGEVAQKYNLYTKITGGQRIDLFGAQKQDLLDIWGQLVAGGMESGHAYAKSLRTVKSCVGSTWCRFGLSDSVGLAVRLEERYKSIRAPHKIKGGVSGCVRECAEAQSKDFGLIATEKGWNIFVGGNGGANPRHAELLAKDVPPTDVVTILDRYLMFYMRTADKLQRTARWIENLPGGIKYLQEVILEDKLGINASLEAQMEELVDSFFDEWAEAIKTPAIANKFKQFANTSDTTRNMELEDDRGQKRPAFW
>Gpro_158697
MVGLRLCETLVALDSESFKITAFSEETNVGYNRMLLTSYFEHRSVEALTMKPERWFQEKGIALVKRRVVSVNRQRKVVVDSGEETSYDTLILATGSSAFVPPIQNVKAKGVFLYRTIEDLDGMIAYAKSCKQAAVMGGGLLGLEAAAALMHLNLRTTVIERNPYALGRQLDAEGASVMMQELDRLGLKVAVSKDTESILMNGAVRGVKFRGDVLECQMIAVSVGIIPRDELSKQCLETHARGGTVVDNELRTSDPAIFAVGEAVSHRGIVYGLVQPGYEMVQVVASVMAPETKRFEGSDMSTKLKLAGVHVASFGDYFADRVVTAVAKDPFGCSYKKLLFSKDGTRLYGGILVGDATEYTKLHTMARSSAPLKVSPSEILGRKPKADGDDDLPDEAQVCSCNNVTKKDIVDCVKSKASLGDIRSCTQAGTGCGGCVPAVTSIMNAEIKKMGGVVKNSLCEHFDFSRRELFEIVKITKIRNFRDLLKSHGKGDGCEVCKPAIASILASLHNEHIIPHMSLQDTNDRFLANIQRGGSFSVVPRIAGGEITPEGLIHIGEVAKAFGLYTKITGGQRIDMFGAKKEDLPAIWEKLIAAGFESGHAYGKSLRTVKSCVGSAWCRYGMRDSTRFAIEVENRYKGVRSPHKLKGGVSGCVRECAEAQSKDFGLIATEKGWNVYVGGNGGSNPKHALLLAAEVSEELVIRYLDRFLMYYIATADKLTRTARWIEKLEGGLKHLQDVVIHDKLGIAQELEDQMAHLVSTYKDEWAEVVNNPDLREQFRQFTNTSETQENIKMVQKRGQPEPAPW
>Mcir_Mucci2_73657
MAAVAFMEKVIAYDEKEFCIKVFGDEPELAYNRVGLTQYFTHQDPEKQLMKPRSWYQENQIEAIGDLIEEIDTKKKLVRAKASWVSYDICVIATGSSAAVPPNAPINMDGVFCYRTIEDLENIIEWAARVQKATIIGGGLLGLEAAKAALDLDLKVSIYERADRLMCRQLDRDASQLLESEINKLGITTSIGYCPDQVVGKTRIKGIKMSDSLVPTDMLIYSIGIRPRDQLCAGSLRLGPRGGIEVDECMATSAPDVYAIGECAAFNGMCYGLVAPCNDMADVVAMNLTTSKAVFKGNDMSTKLKLMGVYVASFGNVFPDATQPLTYRDPFKSVYKKYIFTQDGKKLLGGIMVGDTNDYVKLLAYTRSGKTLDREPSELILGVQSGEGAESLPDDTQICSCFNIAKGDIRKAIREGTTVDQVKAFTKAGTGCGGCVPSVTEIFEAEMKALGKTVTNTVCRDFKYSRAELFTIAKVKGLRSYGDIVAHCAVDLGCEICKPTCASILASLYNENVLGRGALQETNDRYLANIQRGGLYSVVPRIAAGEITPDKLAVIAQVAKQYSLYTKITGAQRIDIFGARKEDLPDIWEIFVDAGMESGQAYGKALRAVKSCVGSTWCRFGQQDSVGCAIRLENRYKGIRSPHKIKGGVSGCIRECSEAQGKDFGLIATEQGFNVYVGGNGGTKPRHADLLISSVSEKNAFKYIDRFLMYYIRTADKLQRTARWIEKLPGGVDYLRKVIIDDHLGICEELDTQMEQLVGAYEDEWTRIVKTPELRKRFQEFVNADSNVPMIEMIEERGQLRPADW
>Ncra_4204NCU04720
MVGIAFIEKLIKLDQRQYEIVVIGEEPHVAYNRVGLTSFFSHREVEQLYLNPLEWYKQSSLTHLSTAALSLSPATKSLTISLTTLPYDHLILATGSSALLPTTPGHDASGVFVYRNIADLQSLITWSSDGSTGVVVGGGLLGLEAAKALMDLQVRVVVIERNGWVLSRQVDGEAGALVLEGVRGLGVEVLTRKRVKEVECKKRVKGIRFEDEYLACSTICFAIGIKARDELAREAITCAERGGIVVDDSLQTSAPDVYAIGECASWKGQTFGLIGPGVEMADVLAFNFTHTPRVFKRPDLSTKLKLLGVEVASFGDFFADRVKALTYKDPFLSVYKKYIFTSDGKYLLGGMMIGDTTDYVRLVPLVKTHKELDVPPSQLILGAKKSGGDDDLPDDTQICSCHNVTKADLVAPLKSETSLGDLKSCTKAGTGCGGCMPLVTSIFNRTMASLGTEVKNNLCPHFEYSRADLYNIISVKRLRTLPDVMREAGADLGCEACKPAIASIFASLWNDHVMAHHGLQDTNDRFMGNIQRNGTFSVVPRVAAGEITPEKLIVIGEVAKEYNLYTKITGGQRIDMFGAKKQDLLKIWKKLVDAGMESGHAYAKSLRTVKSCVGTTWCRYGVGDSVGMAVRLEERYKGLRGPHKIKGGVSGCTRECAEAGNKDFGLIATEKGFNILICGNGGTTPKHSVLLAKDVPPTNVIPIIDRFLMFYIRTADKLQRTARWLEALPGGIDYLKEVILEDRLGICASLEAQMQELVDSYFDEWAEALNNPAMQERFKQFANTDEGQPPMEVEIDRGQERPVMW
>Opar_3131
MVGLSFLEKLLLNDLNEYSILVYGEEPYLAYNRVGLTEYFQHREFKNLLLSPEEFYQLEKWNYIDEKVIDIDRQARTITTNGNRASYDVLVLCTGSTAILPTRKSYREMGCFVYRTIDDLYSMIDYCQGKQRAIVVGGGLLGLEAAKALYDMESDITIVHRSHWLLSQQMDQKGGSLLTSKVKELGITCRTGTTVSELLFDQNLTGVKYDNEIEECSLLCYTIGIKPRDELT-SCLNAGSRGGFKVNNMLQTSDENIYAIGECASWNNMTFGLIAPGYEMADILAFNLTHQPKEFSEPSMGTRLKLMGVDVASFGDFFADRVRGLVFEDPIDGTYTKLLFTKDGKYMLGGILVGDTSNYTKFSAMIR--KPLPKSPSELLIG-KAGEDMEKLSDETQICSCHNITKGKLVEAVKN-SSLADLKKCTKAGTACGGCEPTVKVIFETEVKKLGGKVSNNLCVHFDYSRADLFSLIMVKNFRSFRRVMEELGNNSGCEICKPTIGSILSTLYNRHLLEVHGLQDTNDRYLGNIQRNGTFSVVPRMSAGEVTPEKLVSIGQIAKKYGVYTKITGAQRLDLFGVKKSDLPKIWKDLNEAGFESGQAYGKSLRNVKSCVGSTWCRYGIGDSVGLAVRLEERYKGIRSPHKMKGGVSGCVRDCAEFHSKDFGLCAVKDGFNIYVGGNGGMKPAHAQLLATNVRPDEVIPILDRYLMFYITTADRLQRTARWLENLDGGIEYLKDVIIRDKLGICKDLEAQMRQLVAGYYDEWAKAVSEEKDNPIFKQFVNTSENQDTVEIVKERGQPRPAMW
>Pinf_XP_002900554
MVGHRFLDRLRKYDTKRFTVVSIGEEPIQHYNRMLLTEYFEHLSIDKLKLAPPNWYVENGVDLTNTQALALDTKNKKLLCQQFEVPYDRVVIATGASALVPQLPGASLHGVFVYRSIADLNSIIAHAEKKKYALVIGGGLLGLEAAKAVHDLKLSVRIIDRGTRLMSRQLDADGAKVLHNEINKFGIDVLYEKSTQEIIGESGVEAVEFTNRFDNVCMVIFATGIKPRDELAHSSLELAKRGGILINDYLECSEPYVYGIGECISHRDVTYGLVAPGYEMADTLAKNLTENRIAFPGGDVSTKLKLMGMEVGSFGDYFPEFFEVLTYNNPLENVYKKLFFSVDASKLLGGILVGDTSDFVRLSLMQKDTKPLVDPPNEILLKKRGGGTVLDLPDEAQVCSCNNVSKGDICQAIKEKTKLGDVKKVCNVGTGCGGCMPMVKDILEAELAAAGAEVDKSLCEHFAYSRQELYQIIQVEQYATFAEVLAKHGRKYGCEICKPTIASILASLQNGHILDRAALQDSNDRFLANLQKSGQFSVVPRVAGGEITPDKLIVLGQVAKRFDLYTKITGGQRVDLFGAQKQDLPEIWRMLVHAGFESGHAYGKSLRTVKSCVGTTWCRYGQQDSVGFAVFLENRYRGIRSPHKLKGGVSGCTRECAEARSKDFGCIATDQGYNVYVGGNGGTNPRHATLLASDVPQELAVKYLDRYIMYYIMTADRLQRTSKWLDALEGGIEQLRRVVMEDSLGICATLEKQMSYLVGTYECEWKKVIESPELLAQFAQFKNTNETQKEVQMKTVRDQRMPTFV
>Ptri_XP_002180792
MVGQKVMENLLKIGEKQLQLSTFCEEPRAAYNRVKLTSYFETRDPSALSMTSTVWYDENGVELLKDKAVSIDTEAQTVTGQGKVLSYDACVLATGSFPFVPPIPGKQRPGVFVYRTIEDLENMLQYAQDVKSAAVIGGGLLGLEAAKAAKDMGLESHIIEFADILMCRQIDQGGHNALVGVIEDMGLKVHCGARTESFVGMSPVSALRFSNEDLPVQMVIVSAGIKPRDELARDAIAVGERGGVVVDDQMRTSAKGVYAVGEIALYNNFIYGLIAPGYTMADVAAKCLAENLPAFTGADMSTKLKLLGCDVASFGVNQPRSVSEMVWNDPVSRVYRKLILNKAGTKLRGGILVGDAADYDKLHKLVKSEEELTENPAMLLPPISARGGVSD-DPTAQICSCNDVTRGDIASTIVEGATLSAVKKCSNAGTGCGGCEPQVKDILKQELAKLGGTLSNHLCEHFSYSRPELMALVRTSSVDSFEKVLHKHGHGDGCEVCKPTVGSILASLNNGIIIGRDALQDTNDRAMANMQRGGSYSVVPRVPAGELLPDQLIALGVVAKKYDLYTKVTGAQRVDLFGAAKHQLPDIWEELGQAGFESGHAYGKALRTVKSCVGSTWCRYGVQDAVSFAVEIENRYKGIRSPHKLKSGVSGCVRECAEAQSKDFGLIATENGYNLYLGGNGGTNPVHAELFATDIDEKTVIKYLDRYLMYYILTADRLERTAVWQKKLPSGIGHLHEVIIEDSLGICDELDTRMEHLVDTYHDEWAEVVKDPARRAKFKQFVNTDETDSMIEFIDMRGQKRPA--
>Pult_9450
MVGHRFLDKMKRYDRQQYTLVSIGEEPIEHYNRMLLTEYFEHLSIDKLMLASPEWYNENEIAILSTRATSIDVQTKRVICQELIVSYDHLVIATGASALVPNMQGTSLNGVFVYRTIEDLNSIIAYGEAKKYALVIGGGLLGLEAAKAIHDLQLSVRIVNRGSRLMSRQLDDAGAKVLHNEISKFGIEVLYHKTTKYIHGTTVVEGVDFTDSYDDVFMIVFATGIKPRDDLGRDSLDVAQRGGILVNDLLETSHKDVYAIGECVSHRDVTYGLVAPGYEMADNLAKNFTDEKVLFTGSDSSTKLKLMGMEVAAFGAYFPEEYEELVYNNPLEKVYKKLIFSADGKKLLGGILVGDASDFPRLTLMMKDKKPLKDAPNEILLGKRNSGAILDLPDEAQVCSCNNVTKGEMCTAIREKTKLADVKKVCNVGTGCGGCMPMVKDILEAQLAAAGTAVDKSLCEHFAYSRQELYQIILVEKYETFTEVLNKHGRQHGCEICKPTIASIFASLMNHHVLDRAGLQDTNDRFLANIQKSGQFSIVPRVPGGEITPDKLIVLGQVAKKYNLYSKITGGQRVDLFGAEKYDLPAIWKELVDVGFESGHAYGKSLRTVKSCVGTTWCRFGVQDAVGFAIFLENRYKGVRSPHKLKGGVSGCTRECAEARGKDFGLIATEKGYNVYVCGNGGTTPKHAVLLAPDVPQDLCIKYLDRFLMYYIRTADRLQRTSKWLDSLEGGIDQLRRVVIEDSLGIAATLEKQMEYLLDTYECEWKKVVESPELRAQFTQFKNTSKTQQDTLMVEERGQLFPLDQ
>Rirr_250550
MVALSFIEKLLKYDKHQFRVEVFCEEAQVAYNRVGLTQFFSHREEERMLMQPLSWYSENDVTVINEKATYIDTTTKCVISEGLSVSYDTCMLATGSYPFVPPIPGWDKTGVFVYRTINDLNEIINYGKKSKRGAVIGGGLLGLEAAKALMDLGLDVTIVEVAPVLMARQLDATGGEMLKDEIDKLGIKCILGIPPKEITTDGRVSGIRFENDSIELDLVIVAAGIRPRDELAKASISTHQRGGVFVDDCLQTSDPNVYAIGEVALYGGMIYGLVAPGYDMADVVASNLTGGDKRFLGGDLSCKLKLLGVHVASFGDYTASKAMPLLYNDPFGSVYKKLLFSKDGKYLLGGIMVGDTDDYTKLHALMKSKKVLTVAPGELILGVKSGQGADDLPDEAQICSCNNVSKGQIRDAVKIERSIGQIKSCTKAGTGCGGCLPAVTEIFETEMKALGHVVTNALCPHFSLTRAELFQVVKIKKLTNFKDIIEKVGKNHGCEICKPAVASILASLWNDHILNHANLQDTNDRYLANIQRGGLYSIIPRVPGGEITPEKLLVIGEVAKKYGLYTKITGGQRIDLFGARKQDLPTIWEELVNAGFESGHAYGKALRTVKSCVGSEWCRYGQGNSVAFAIEIENRYKGIRAPHKIKAAVSGCIRECAEAQGKDFGLIATDNGYNLYVCGNGGAKPKHAVLLAKDISEELAIKYIDRFLMYYIHTADRLTRTARWLEKMEGGIEYLKKIIIDDHLGICAELEEDMARLIYSYECEWAKVVQDPKRREDFTQFINTDETIDGIECISERGQSRPADW
>Rirr_3245
MVGLYFIEKLLKNDDKQFRVEVFCEEPYVAYNRVGLTQYFSHREKDRMLMQPASWYSDNNVIVMNEKATHIDTTAKHVTSAGISVNYDSCILATGSYAFVPPVPGSDKLGVFVYRTIDDLEEIIKYSSKSKRGAVIGGGLLGLEAAKALMDLGLEVTIIERNKVLMSRQLDTAGGKMLINEIKKLGIKCIVDNPPKEITADGKVTGIRFDNETIQMDMVIMAAGIRPRDDLAKASISTHQRGGVFVDDLLRTNNPHVYAIGEVALYGGAVYGLVAPGYDMADVVVNNLIGGGKRFLGGDLSSKLKLLGVHVASFGDCFAKEIMHLVYTDPFSSVYKKLIFSIDGKYLLGGILVGDTDDYAKLHALMKSKKPLIAPPGELILGVKSGQGADDLPDEAQICSCNNVSKGQIRDSVKVERSIGQVKSCTKAGTGCGGCIPAVAEIFQAEMKALGHVVTNALCPHFSLTRAELFQVAKIKKLKTFKDIIEQVGKKNGCEICKPAIASILASLWNDHILDHAGLQDTNDRYLANLQRGGLYSVVPRIAGGEITPEKLVVLGEVGKKYDLYTKITGGQRIDLFGAKKQDLPAIWEELVNAGFESGHAYGKALRTVKSCVGSEWCRYGQQNSVQFAIEIENRYKGIRAPHKIKGAVSGCIRECAEAQGKDFGLIATDNGYNLYVCGNGGSKPKHAVLLAKDVSPDTAVKYIDRFLMYYIHTADRLARTARWLEKMEGGIEYLKRVIVDDYLGICAELEEDMARLIYTYECEWAKVVKDPKRRADFTQFVNTDENVDEIETVSERGQTRPADW
>Sagg_75322
MVGQRMVEKARAHG--TGPITVIGDEPRHAYDRVRLTSYLEHYQPDQLLLKEATWFEDNNVSVRNDVVTTIDTAGKHVATAGLSVPYDDLVLATGSYAWCPPIPGKDNDGVFVYRTICDLDKMTAYIKEVQCAAVIGGGLLGLEACMACRDMGMQVTAIDQGEYFMSRQLDKAGGEILVNKIREMGSEAVLGVMTKQIVSTGRVRGLRMSEFEVEAQLVIIATGIRPRDELARSCIEVHAKGGVVVDDHLRTTCHGIYAIGEVALHRDICYGIVAPGYDMAEVVAHNLMAAHKAFEKGDMNTKLKLVGVDVASFGDYQPGATRTLKYHDPFSGVYRKFVFNRDGTNLLGGMLVGDASDFAQLAMLSKSSKPLKVKPFELLAPPSTRGGVDDMENDAQVCSCNDVSKGTIAAAFAEGDTLEKVGQCTGAGTGCGGCKPLVKQILDAELERAGIEVTNYLCPHFDFSRAELFHIVKVKQLMTFEAVIESHGNASGCATCKAAIASILASLWNEHVMDLFPLQNSNDRFLSNIQRGGTYSVVPRIPGGEVTPDGLMAIASVAKKYKLYTKITGGQRIDLFGAKLEDLPKIWKQLTDAGFESGHAYGKSLRTVKSCVGNTFCRFGMQNTTAMAIRLEERYKGIRSPHKLKGGVSACARDCAEANSKDFALIATENGFNVYVCGNGGTRPRHATLLASDVAEDLVIKYLDRFIMFYISTADKLQRTARWLENLEGGVDYLREVIIDDKLGICGELERQIDFLVDTFECEWTRVVNDPELQKLFRPFANADPETLGMEYVEERDQLRPADW
>Smin_036678_t1
PIGHSFIEKMTESMDAQYQISVLCEEPRPAYNRVMLTQYFEDRDAEKHDQMKLSYVTEKMSVTLYGRAMSIDREAKKVSYTAQSVAYDVLVFATGSFCFVPPVPGMTIEGVFVYRTIEDLESLLAKSKSAKRAVVIGGGLLGLEAAKAVYDLKMESHVLEMAPYLMPTQLNDIGGQVLMKKINDLGVHVHCGVQIKRVVLDGKVTGIELVETILETDLVIVSCGVRPRDELARQCLEMGARGGVKVDAGLRSSDESIYAIGEVAAIGGMCYGLWAPGVEQAEALTKNLLPGTSAYYDSDLSTKLKLLGVEVASFGRSADKGIKFIDSKDELNGTYRRLCFSADGSKLMGGVLVGDAKDYSKLLQLSKKDDLAGNDPVALAFPPGANADGTGLTDDDIICTCIGLSKSQVRKAIIDECTIPEIKKACKAGTGCGGCVTPVPKLLAHTLKKLGKAGASGICPHFNYSRKELFDIIKVKELKSFEEVLATVGQGDGCELCKPIVASILSGLWNDHALGRDQIQDTNDRFLANIQKTGTYSVIPRCPGGDITPDTLIAFATTAKKYGLWTKITGAQRLGMYGAKIQDLPDIYKELVDAGMETGQAYGKALRTVKSCVGTSWCRYGQQDSVTMAVTLENRYKGLRAPHKIKMAASGCLRECAEAQGKDVGVIATQAGYNLYVCGNGGAKPVHAKLLATDCSVEQCLQYVDRFLMYYISTAKHLQRTAPWLAELEGGIDYLKKIVIEDSLGIAADLEAMMERNRSNEKCEWKEVAYDTELRKKFKQFANTDATSEQIEYIDMRGQRHPNLY
>Smin_040143_t1
PIGHSFIEKMTESMDAQYQISVLCEEPRPAYNRVMLTQYFEDRDADKHDQMKLSYVTEKMSVTLYGRAMCIDREAKKVSYTAQSVAYDVLVFATGSFCFVPPVPGMTIEGVFVYRTIEDLESLLAKSKSAKRAVVIGGGLLGLEAAKAVYDLKMESHVLEMAPYLMPTQLNDIGGQVLMKKINDLGVHVHCGVQIKRVVLDGKVTGIELVETILETDLVIVSCGVRPRDELARQCLEMGARGGVKVDAGLRSSDESIYAIGEVAAIGGMCYGLWAPGVEQAEALTKNLLPGTSTYYDSDLSTKLKLLGVEVASFGRSADKGIKFIDSKDELNGTYRRLCFSADGSKLMGGVLVGDAKDYSKLLQLSKKDDLAGNDPVALAFPPGASADGTGLTDDDIICTCIGLSKSQVRKAIIDECTIPEIKKACKAGTGCGGCVTPVPKLLAHTLKKLGKAGASGICPHFNYSRKELFDIIKVKELKSFEEVLAAVGQGDGCELCKPIVASILSGLWNDHALGRDQIQDTNDRFLANIQKTGTYSVIPRCPGGDITPDTLIAFATTAKKYGLWTKITGAQRLGMYGAKIQDLPDIYKELVDAGMETGQAYGKALRTVKSCVGTSWCRYGQQDSVTMAVTLENRYKGLRAPHKIKMAASGCLRECAEAQGKDVGVIATQAGYNLYVCGNGGAKPVHAKLLATDCSVEQCLQYVDRFLMYYISTAKHLQRTAPWLAELEGGIDYLKKVVIEDSLGIAADLEAMMERNRSNEKCEWKEVAYDTELRKKFKQFANTDETSEQIEYIDMRGQRHPNLY
>Spun_SPPG_07925
MVGLRFCEKLIELDDRRFELHIFCEEDVVAYNRVNLTSWFTHRAVKTLIIQHPEWYTAQNITIIMSKATHIDTTAKIVTGEGMSVPYDHCILATGSEAFMPPIIGKELKGVHVYRTVKDLELIVASAKDKKAGVVIGGGLLGLEAAKACVDLGLKTTVIERNPCLLNRQLDMEGAQLLQNEMSKIGVMCRVNANIRRFVGLDSVTQVIVDDERVDADVVVVAAGIKPRDELAKASILTHPRGGVLVDDELKTSAEGVWAIGECVVHGGMVYGLVAPGYEMAETVAINLVGPQRTFTGADMSTKLKLLGVHVASFGDYFADPCSPLVYRDPFAGIYKRLLFTKDGTKLLGGILVGDTSDYTRFLSFSKSGKVLPSPPGELILGKKADESNDDLPDDAQVCSCNNVLKKDIADAVSKGCSIADVKTCTKAGTGCGGCLPLVTDIFNAEMKKSGKVVEVFLCEHFKYSRRELFDIVKVRKIRTFKEAMRSCGTGNGCEICKPTFASIFASLWNDHILPHAPLQDTNDRYLANIQRGGSYSVVPRIPGGEITPDKLSVIGAVASKYGLYTKITGGQRIDLFGAPKHLLPSIWEELVKAGFESGHAYGKALRTVKSCVGSTWCRYGIGDSVGLAVRVENRYKGIRSPHKLKGGVSGCIRECAEAQSKDFGLIATDKGYNLYVCGNGGSSPKHAVLLAGDVSEEMVIKYLDRFLMFYITTADRLQRTARWLEKLEGGIDYLRSVVVDDRLGIGEELEMQMQYLVDTYQCEWKTVVEDPVRRAEFAQFVNTPENEVVIDTITERGQRRPANW
>Tmel_XP_002841192
MVAIAFIEKILKLDSKQYEIVVIGEESHVAYNRVGLTSFFEHRKVEDLYLNPKEWYESGVLNHINTKVTAIDPISKSITTSGYDVTYDILVLATGSDAVVPSTPGHDSEGVFVYRNIEDLEKLISFSATESTGCVVGGGLLGLEAAKAMMDLERYVKLIDKNPWVLSRQLDQDAGRLVLEKVTELGLDVLSCRKIKTINSNNQTKSVTFEDETMETTCICFAIGIKPRDELADSAIKTASRGGFIINKDVETTVPGIYAIGECASWENQTFGLIAPGVEMADVLAFNLCEAPKAFRRPDLSTKLKLLGVNVASFGDFFADRVKALSYRDPFQAVYKKYIFTSDGKYLLGGMIIGDTMDYIKLVGMVKSKKALEVPPSQLILGAKTEGNPDDLDDDTQICSCHNVTKGDISKAVKDSKSLGDVKSCTKAGTGCAGCIPLVQTIFNAEMKAMGAEVSNHLCPHFAYSRADLFNIIRVKEIKTFPEVMRECGKDLGCEVCKPTMGSIFSSLFNQHVMPLHMLQETNDKFLANIQRNGTFSVVPRVPGGEITPDKLIAIGTVAKKYSLYCKITGGQRIDMFGARKQDLVAIWSELVEAGMESGHAYAKSLRTIKSCVGTTWCRFGVGDSVGMAIRLEERYKSIRAPHKIKSGVSGCIRECAEAQNKDFGLIATETGYNIFVAGNGGSKPRHSELLIKDCPVERVIPILDRYLMFYIRTADRLQRTARWIENLPGGIKYLKEVILDDKLGICDQLEKEMQDLVKTYFCEWTEVVKDSERRKQFQQFANTSDASETVEIINERSQSRPTYW
>Toce_16230
MVGQRFMENLLDLDENKCTITTFCEEPRAAYNRVKLTSYFETLDPSSLSMTSTPWYEDNNVELLNDKVVSIDTEKKTVKGQGKEVDYDVAVFATGSYPFVPPIPGKQRPGVFVYRTIEDLESMLAYVKDVTSAAVIGGGLLGLEAAKAVADMNVQSHIIEFAPILMCRQIDQGGHDALVGKIEEMGLEVHCGARTEAFVGESPVSALRFSNDDLPVQMVVVSAGIKPRDELARDTVAIGERGGIVVDDQLRTSADGVYAIGEIALYNNFIYGLIAPGYDMAGVCSKVVAEDSPAFTGADLSTKLKLLGCDVASFGENQPPAVSSLVWNDPLGGIYRKLIFNKAGTKLRGGILVGDAGDYTKLHALAVKGGELPENPSLLLAPPSARGEEEELDPATQVCSCNDVTRGDITSVIHDGANLKDVKACSKAGTGCGGCEPDVKAILASELEKMGGALSNHMCEHFAYSRPELMALVRTDSVDSFEKILAKHGHGDGCEICKPAVGSILASIYNGVIITRDQLQDTNDRSMANMQRGGTYSVVPRVPGGEITPEQLIQMGETAKKYNLYSKITGAQRIDFFGAPKHQLPDIWEELGSVGLESGHAYGKALRTVKSCVGSTWCRYGVQDSVGFAIRVENRYKGVRSPHKMKSAVSGCVRECAEAQGKDFGMIATENGYNLYVGGNGGVNPVHAQLLATDIDEDTVIQYLDRYIMYYILTADRLERTAPWQAKLPGGIEHLKEVIIEDSLGICDELDRRMQHLVDTYHDEWAEVVKDPVRRNKFKQFVNTDDTEEMIEFIDQRGQVRPTDW
>Tpse_XP_002287665
MVGQRFMENLIDLDDKKCIISTFCEEPRAAYNRVKLTSYFETRNPSSLSMTSTPWYEENNVELLNDKAVSIDTKEKTVTGAGKKVDYDVAVFATGSYPFVPPIPGKQRPGVFVYRTIEDLESMLAYVKAVKSAAVIGGGLLGLEAAKAVADMKVQSHIIEFAPILMCRQIDEGGHNALVGKIEEMGLKVHCGARTESFVGMSPVSALRFSNDDLDVQMIVVSAGIKPRDDLAKDTIALGERGGIIVDEQLRTNVNGVYAIGEIALYNNFIYGLIAPGYEMAGVCSKIVAVEEPAFTGADLSTKLKLLGCDVASFGENQPSPVSNLVWNDPLGGIYRKLIFNKAGSRLRGGILVGDASDYSKLHALAVKGGELPENPAMLLAPPSARGAEEEIDPSTQVCSCNDVSRGQIADTIKEGATLKEVKVCSRAGTGCGGCEPDIKTILKQELEKLGGSLSNSLCEHFAYSRPELMALVRTSSVDSFEKILHKHGKGNGCEICKPTVGSILASTFNGVILGRDALQDTNDRALANMQRGGSYSVVPRVPGGELTPDQLIKMGDVAKKYGLYTKITGGQRVDLFGAAKYQLPDIWEELGSVGLESGHAYGKALRTVKSCVGSDWCRYGQQHSTSFAIEVENRYKGVRSPHKMKSAVSGCIRECAEAQSKDFGMIATEHGYNLYVGGNGGVNPVHAQLLATDIDEATVLKYLDRYIMYYILTADRLERTAPWQAKLPSGIEHLKEVIIEDSLGICAELDSRMQFLVDTYHDEWAEVVKSPELRAKFKQFVNTDKVEEQIEFIEQRGQVRPTNW
>UP000000493_1397
MVGYKFCEKLLNKAGGSFSITVIGEEPRPAYDRVHLSAYFSGTSVDELTMAPASWYADNGIQLTGECVLHIHPEEHCVITHGRRVDYDKLILATGSSAFVPPVPGVEKEGVFVYRTIEDLDAIMSYAQKATRAAVIGGGLLGLEAAKATLDLGLETHVIEFAPRLMPRQLDAAGAGMLKRKMEALGIHIHLHKNTAHFEGESCVKGLAFVDSLLEVDMVVVSAGIRPRDELAKLVLGVGPRGGIMVNDELQTTNPDIYAIGECALHQGMIYGLAAPGYEMAEVVAHNLAGITKSFRAFDMSTKLKLIGVDVASFGDPFCEHHDTIVVEDKLKGIYKRLNVTTDGRHLLGGILVGEADNYNMLLQMVKNQLILPPNPEELVMPVRQGEGVASLPDDASICSCENITKGRICEAIASNGDMAAIKKCTKAGTGCGGCVPMLSDLLTETLKKQGKTVKKVLCEHFDYSRQEMYHLIKMSGTRTFDEVLEKHGKGCGCETCKPAVASMLASIYNDVIAKQAVIQDTNDRYMANIQRGGTYSVVPRVPGGEITPDQLITLGIVAKKYDLYCKITGGQRVDLFGARVEQLPFIWEELIEVGFESGHAYGKALRTVKSCVGNTWCRFGVQDAVGYAVRIENRYKGIRAPHKLKSAVSGCTRECAEAQSKDFGIIATEKGWNLYLCGNGGIKPQHAVLFASDLDDDTCIKYIDRFLMFYIKTAEPLQRTATWFNKLEGGLDYLREVIINDSLGICSELEQEMEYLIETYHDEWRVAVETPEIRARFTHFVNSEEADPSLAFVEMRGQKRPADW
>UP000000925_552
MVGCKFCARLLEKDDKRFDIVTFCEEPRPAYDRVHLSEYFTGKTAEDLTLQPLKWYEENGITILSDKAVEINRETKTVISEGVEVQYDKLVLATGSEPFVPPVPGIDKQGVFVYRTIEDLEGMMEHAKIATKAAVVGGGLLGLEAAKATQDLGLETHVVEFAPRLMARQVDEAGGEILCNIIEGRDIQVHLSKATTNIAGDDAVTGMEFKDSSLDVDMIVVSAGIRPRDELARQCLEVGERGGILVNDQLLTSDADIYAIGECALYNNFIYGLVAPGYTMADAVATQLVGGEASFTGADMSTKLKLIGTDVASFGNIEPKEHKNITINDPHSGVYKRLILTEDGKYLIGGILIGDAEAYGNLLQMTLNKMELPEDPMRLVLPASDGSGPAALPDSATICSCENVSKGMICSSIVNGRTMGEIKSVTKAGTGCGGCVPLVTKLLNHQLAELGEEVNTDLCEHFAYTRTELYEIVKVKGITTFDELLGTHGKGHGCELCKPAVASILASVHNDKVIDNAKLQDSNDRFLANIQKNGTYSVVPRVPGGEITADKLIVIGEVAKEYDLYVKITGGQRIDLFGAKVNDLPAIWKKLIDAGFESGHAYGKALRTIKSCVGSTWCRFGVQDSVGLAIRLENRYKGIRAPHKIKSAVSGCTRECAEAQSKDFGVIATEKGYNLYLGGNGGMKPRHADLFATDLDEATITKYIDRFLMYYIKTADKLTRTSVWVESLEGGMDHLREVIVDDKLGLCAELDEQMQHLVDTYHCEWKDAIEDAGKLKLFKHFGNSEAHDPTVKFVRERTQIRPAAE
>UP000001635_3015
MVGYKFCEKLIQADEKAFKITVFGEEHWPAYDRVHLSDYFTGSTAEDLLLAPSSWYEENHILLRNELIVEINRQEKKVISHGTEVSYDKLILATGSGAMVPPIKGVEKKGVFVYRTLEDLEAIIDYGKNVKKAAVIGGGLLGLEAAKAVRDMGLETHVVEFAPRLMPRQLDEAGASLLKSKLEDLGISIHLNKNTRQIKGNGKLSGLDFTDSELPIEMLVISAGIKPRDELAKTCLSYAERGGVIVNEYLQTEDKDIFAIGEVASIQNMIYGLVAPGYEMATQVVNQLTKKVKPFLGYDMSTKLKLIGIDVASFGDPFGTNSTPIVYQNKISGEYKRINISLDGKRLLGGILVGEASGYGMLLQMTQNSIPLPPNPEDLILGSRGGKGVGDLPSEAQICSCENVTKGSLCKIIEEGTKLDEIKACTKAGTGCGGCIPMVNDLLKSQLKAMGKQVKNTLCEHFEYSRQELLDLVKIKEIKSYEELLDQLGTGDGCETCKPAVASILASTWNELITKQDTIQDTNDRFLANIQKGGTYSVVPRVPGGEITPDKLMVIAQVAKKYGLYTKITGGQRIDMFGARVDQLPDIWEELIDAGFESGHAYGKSLRTVKSCVGSTWCRYGVQDAVSFAIEVEERYRGLRSPHKLKGAVSGCIRECAEAQSKDFGIIATEKGWNLYVGGNGGSKPQHAKLLINDVDSATCLKYIDRYLMFYIRTADPLTRTSTWLNKLEGGIDYLREVVVNDSLNIGEELEREMAFKIETYACEWKEVVNNPILRAKFQHFVNDDQGDPQIAFNEVRGQKAPINW
>UP000001693_3753
MVGHKFLESLDASGLRDARVTVLCEEPRPAYDRVHLSEFFSGKAAEDLSLVAPGFFERDNVLLLNTRAVAIDRAGKTVTTAGEVLAYDKLVIATGSYPFVPPLPGKDRTDCFVYRTIEDLEGMLECGSRSKSGVVIGGGLLGLECAKALRDMKLQTHVVEFSPHLMALQVDEAGGRTLRAKIEKLGVGVHTQKNTVEIVDETARHRMVFADSQLETDMIVFSAGIRPRDEIARQCLEVGPRGGIVIDNRCRTSDADIYAIGECALWNGQIFGLVAPGYEMARVAARQLAEAAAEFGGADMSTKLKLMGVDVASIGDAMGKTSRAYQFNDERKQVYKKLVVSECGKHLLGAVLVGDAAEYGTLLQMALNRIELPEAPEFLILPSSDGQGVDALPDSAQICSCNNVSKGQLCAAVAGGSTIGELKACTQAGTACGGCVPLVTQVMKAEMKKQGLAVNNHLCEHFAYSRQELFHIIKVEGIRSFDELLRRHGKGLGCDVCKPVAASILASVWNDFILELAGLQDSNDYFLGNIQKDGTYSVVPRMAGGEVTPDGLIAVGQVAKKYGLYTKITGGQRVDLFGARVDQLPSIWEELIAAGFESGHAYGKSLRTVKSCVGSTWCRYGVADSVGLAIELENRYKGLRAPHKIKFGVSGCTRECAEAQGKDVGVIATEKGWNLYVCGNGGMKPRHAELLASDLSKQELIRYIDRFLMFYIRTADRLQRTSVWRDNLEGGLDYLKQVVLHDKLGLAAELEADMQNVVDTYVCEWKNAVTHPETRKRFRQFVNSDRTDPNVIFIQERGQIRPATP
>UP000001847_1509
MVGHRFCEKLVEYGTDKFEITVLGEEPRRAYDRVHLSEYFANRSAESLYLSSPDWYRTNGIKLLSEPAVTLDTVRRKLVTSGTELEFDELIFATGSSPFIPPLEGLDKEGVFVYRTIEDLEETLEYSKKIKKAAVLGGGLLGLEAAKALVDLGKETHVIEFAPRLMPRQLDDGGAAILKSKIEEIGVEIHLNKQTEKVLGEQKIEGFAFKDGTLDFDLLIVSAGIRPRDELAKEAIAVGDRGGIIVDDGMGTNVYGIYAIGEVALHRNFIYGLVAPGYEMAETLAFNLCNKPKVYSGSDLSTKLKLIGVEVASFGDALGQNHIPIVFKNPRSGVYKKLVISPDGKYLLGGILVGDAKAYGNLLSFYLNKMELPEEPETLIVGSVSSEGADTLPDEAKICSCNNVSKGDILTAIREEYDITSLKNCSKAGSGCGGCLPQVNSILKAELKTQGKVVTEHLCEHFKFSRKELYQVIKVKSLKSFPDVLKEVGKGNGCEICKPAVASIIASIWNEPILKHREIQDTNDKYLANIQRGGTYSVVPRIPGGEITPDKLIVIGDVAKKYNLYCKITGGQRIDLLGARIDQLPSIWKDLIDHGFESGHAYGKSMRTVKSCVGSTWCRFGVQDSTSFAIKLEERYKGIRAPHKLKCGVSGCIRECAEARGKDFGIIATERGWNLYIGGNGGVNPKHAILFAEDLDEDTCIKYIDRYMMFYIRTADKLMRTSTWLEQLEGGIEYLKDVVINDRLGINSQLDEEMKHLVNTYHCEWKDVVEDPEKQKKFKHFVNSNETDPNIQFTEERGQIRPVDW
>UP000002534_491
MVGHRFCVELIERGAGKNRVIVFGGEPRPAYDRVQLSTWFAEESVD-LTLEDEAWYRDNGIELLGDPVIAIDRENRTVSTTGRCQEYDKLVLATGSSAFMPPIPGMEHTGVFAYRTIDDLEAIAAYSRKVSSVAVIGGGLLGLEAAKACVDLGLETKVVEMAPRLMPRQLDDKGAAVLTEAIERLGIEVLTGVATTGIEGEDTVTGLGCRDDVLPVEMVVVSAGIVPNDKLARDCLEIGQRAGIVVNSAMQTSDPAIYAIGECALFEGMIYGLVAPGYEMARVTAAQFDGEVKEFTGFDMSTKLKLLGLDVASLGNPFDDNNRVVEVHDTVTGIYKRMVIDPSGKKLLGAILVGDAEPYGMLSLYVKGNKDLPEQPQSLIVKGGAGATIDQLEDEDIICSCNNVSYGTISHAIEEERTVDAIQKVTKAGTGCGGCLPMVKAVLKHELAKAGIEMDNSVCGHFRYSRQDLLHIVKTKKIRTFEELLEQYGQGAGCAVCKTQVASIFASLWNEYILDHANLQDTNDRFLGNIQRNGTYSVIPRSPGGEITPEQLIVMGEIAKEFNLYTKLTGSQRVALFGVHLEDLPKVWARLGEVGLESGHAYAKGLRMVKSCVGDTWCRMGMGPSVDFAIELENRYKGMRSPHKLKAAVSGCTRECAEAMCKDFGLIATENGWNLYVGGNGGAFPRHADLLATDLDREKAIRYIDRYLMYYVRTADKLERTATWLGNLEGGVEKLKKVIIEDSLGICAELEADMERIVAGQHDEWAVTLSKPEQLERFRHFANTDGK-DPVKLIGVRGQERPENW
>UP000002566_4011
MVGHKFLESLLHAPGHHLQVTVLCEEPRPAYDRVHLSEFFTGKTAEELSLVAPGFFDRDDVVLLNARATAIDITAKTVTASGEVLPYDKLVLASGSSPFVPPVPGRDRKDCFVYRTIEDLEAMAECGQRAKTGVVIGGGLLGLECAKALRDMNLQTHVVEFAGRLMAMQVDDGGGRMLRRKIEDLGVTVHTQKNTSEIVDETATHRLNFADTHLEADMVVFSAGIRPRDELARACLEVGERGGIVIDSECRTSAPDVYAIGECALWGGKIYGLVAPGYEMARITAKQILDDASEFSGADMSTKLKLMGVDVASLGDAQGVTSRSVQFTDERKQIYKKLVVSEDGKYLLGGVLVGDAAEYGTLLQMMLNRIELPEAPEFLILPQADGNGVDALPDSAQICSCNDVSKGALCQAVCAGTTVGALKDATKAGTSCGGCVPLMTQVMKAEMKKQGLAVNNHICEHFPYSRQELYHLVRVGRIQSFEALLEAHGSGMGCDICKPAVASILASCWNDFVLEHASLQDSNDYFLANIQKDGTYSVVPRMPGGEVTADGLIAVGQVAKKYDLYTKITGGQRVDLFGARLEQLPLIWEELIAAGFESGHAYGKSLRTVKSCVGSTWCRYGVGDSVGFAIALENRYKGLRSPHKIKFGVSGCTRECAEAQGKDVGIIATEKGWNLYVCGNGGMKPRHAELLAADLDQETLIKYVDRFLMFYVRTADRLQRTSTWRDNLEGGLDYLKDVVINDKLGIVAELEAEMQHVVDTYQDEWKTAVTNPDVRKRFRHFVNSEAKDANVVFVEERGQIRPATV
>UP000003087_3029
MVGLRMCEQLVEKDAREYKIVTFCEEPRAAYDRVGLTQFFAHNDAEKLMLARLEWYAENNIDLLADRAVSIDRQNKMIRSQGVEIPYDKVVIATGSYPFVPNVPGIKNRGVFVYRTINDLEQIIDYAKHSKKAAVIGGGLLGLEAAKAALDLGLETHVLEFAPRLMPRQIDDAGSKILVQKIEELGVQVHLNKATDSVLGESSVSGIRFQDEELELDMIIVSAGIRPRDELARECLEVGERGGILVNDKLQTSDPDIYAVGEVALHSGMVYGLVAPGYQMAEVAATHLCNGEAEFSGSDLSTKLKLMGVDVASFGDYEAGPSKSLTFEDPFNGVYKKLVFNKEGTKLLGGILIGDASDYGSLSIMAKSSDALPCKPHELIVGAGGGISAADMADDAQICSCNNVSKGQICTAIKENSSVDEIKACTKAGGGCGGCLPLVTDVFKAEMKAAGITVSNRLCEHFDYSRTELFDIIKVKKHKSFSAVIEDCGSGNGCEVCKPAVASILASLWNDHIINHSGLQDTNDRFLANMQRGGLYSIVPRVPGGEITPEKLIVLGEVGKEYGLYTKITGGQRVDLFGAEVHQLPEIWEKLIDAGFESGHAYGKALRTVKSCVGTTWCRYGIGDSVGFAIRLEERYRGIRAPHKLKGGVSGCVRECAEAQSKDFGLIATEHGYNLYICGNGGAKPRHADLFASDLDEETCIKYLDRFLMFYIQTADKLTRTATWLEKLEGGIDYLREVVIEDKLGICDELESMMQSLVDTYHCEWKEVVTNPEKRRLFEQFVNTDEHETSIELIPQRGQTRPVDW
>UP000004358_4856
MVGHRFVENMIEMDAQRYRIVTFCEEPRAAYDRVGLTSFFAHRDAEKLMLARLDWYKQHEVELIGDRANRIDRAAQIVYSDGAAIHYDHLVMATGSYPFVPDLPGVKHHGVFVYRTIEDLERIIEYGKKSKRCAVIGGGLLGLEAAKAAHDLDLETFVIEYNGRVMPRQLDEAGSKMLIEKITSLGLKVLLNKGTKEIRGDGHVQQILFTDTTLDVDMIIISAGIRPRDELAKDSLELGKRGGVVVNERLQSSDPNIYAIGEIASYAGMIYGLVAPGYDMAEIAAANFCGQERTFNGADMSTKLKLMGCDVASFGQYNLPAARPLVWEDPFKGIYKKLLFTPDGSRLLGGMLVGDASDYGTLLILSKSDAPLPCDPATLIGAGGSGDGVADMPDSAQICSCNNVTKGRICEAIRDGDNVGDLKMCTKAGTGCGGCMPLVTDLLAAELKAAGKAANTDLCEHFAHTRQELYEIVQLKEIKSFNDLIAQHGRGHGCEICKPAVASILASLWNDQILEHQTLQDSNDRFLANIQRGGSYSVVPRVPGGEITPEKLIVLGEVAKKYKLYTKITGGQRVDLFGAQAYELPEIWEELVNAGFESGHAYGKSVRTVKSCVGSTWCRYGIGDSVGFAIAIEERYRGLRSPHKLKFAVSGCVRECAEAQCKDVGLIATENGYNLYVCGNGGTKPRHADLLIADIDEATAITYIDRFLIYYIRTADKLMRTATWMEKLEGGLEHLKAVVIDDKLGVAEELEKQMQYLVDTYKCEWKEVVNNPEKRKWFRQFANTDEHQLDIELIEQRDQARPADW
>UP000004889_2868
MVGHRFAEKIAEYGTEKFEVTILGEEPRRAYDRVHLSEYFTNRSADSLYLSPSDWYRTNGIRLLSEPAISVDTVSRKVTTSGTELPFDELVIATGSSAFVPNFEGVDKQGVFVYRTIEDLEKIMSYAKQVSKVAVLGGGLLGLEAAKAVLDMGKESHVVEFASRLMPRQLDEAASSVLKSKIESLGVRIHLNKETKQALGEFSFQGLEFVDSVLEVEMLIVSAGIRPRDGLAKNSIEVGQRGGIIVDDELRTNVYGVYAIGEVALHKGMIYGLVAPGYEMAEILAYNLCQKTKSYAGSDLSTKLKLIGVDVASFGDALGQTHLPIAYTNPRTGVYKKLVLSTDGKKLKGGILVGDADAYSNLLTLYLNNVELPSEPESLIVGTPSEEAFGSLPDDAKICSCNNVSKGDLLDAIRSSSDLKGLNECTKAGTGCGGCIPQMNSILKEELRAQGKVVTEHVCEHFKYSRQELFQIAKVKGIRSFEEMIRIHGMGNGCEVCKPAVASIIASIYNEPIQKHREIQDTNDKYLANIQRGGTYSVVPRIPGGEITPDKLIVIGQIAKKYDLYCKITGGQRIDLLGARMEQLPDIWKDLVEEGFESGHAYGKAMRTVKSCVGSTWCRYGVQDSTAFAIHIEERYRGIRAPHKLKSAVSGCIRECAEARGKDFGIIATEKGWNLYVGGNGGVNPKHAILLAADLDEETCVKYIDRFMMFYIRTADKLVRTSAWLEQLEGGIEYLKDVIINDRLGINKDLEEEMNNLVGTYVCEWKDVVDDPEKQKKYKHFVNSEDSDPTVRFIEERGQKRPVDW
>UP000004947_1252
MVGYKFCERLLEKDQKKFQITSFCEEPRPAYDRVHLSSYFDGKTADDLLMAKIEWYEENGITLLGDKATIIDRKAKLVTSSGLTIPYDKLILATGSDAFVPPVPGIDKEGVFVYRTIEDLDQMLEYSKKVDTCAVIGGGLLGLEAAKAAQDMGLKTEVVEFAPRLMPRQLDEEGGEMLKNLIEDLGIKVNCSKATSNIAGEGKVTGMEFADTSLETEMIIVSAGIRPRDEIAREALTLGPRGGILVNDQLKTSDEDIYAIGECALYNNMIYGLVAPGYTMADAVAEQLLGRDAEFTGADMSTKLKLLGTDVASFGDIDPQGVKHLKFNNPHSGVYKKIVVSEDGEKLLGGVLVGDAEEYGTLLQIYQNGMKLPEDPMALILPANDDAGIGDLPDTAQICSCENVTKGDICKAIDEGCSVGELKSCTKAGTGCGGCMPLLTDLFKHQMAESGVEVSNALCDHFDMSRSEMYDLVRKTGIDNYATLLAKHGKGIGCEVCKPTAASIFASVFNRPILEHAPLQDTNDIYLANIQKDGTYSVIPRIPGGEITPDKLIVIGQVAKDFNLYTKITGGQRVDLLGARLNDLPKIWQILVDAGFESGHAYGKSLRTVKSCVGETWCRYGVGDSTSLAIRVEERYRGLRSPHKLKSAVSGCTRECAEAQSKDFGIIATEKGWNLYVCGNGGMKPRHADLLAADLDEETLIKYIDRFLMYYVKTAERLERTSTWMTKLEGGLDFLKDVVINDSLGINEELEAQMQHVVNTYECEWKNTINDEEKMKRFTHFNNSEAQDETVEFVLERDQIRPANE
>UP000005438_2929
MVGYKFCEKLTAKASGQIELVVFGEETRPAYDRVHLSEYFAGKTAEDLTMAGLDWYAERNIKLLGDPISYIDREQKTVRSHGITESYDYLVLATGSAAFVPPIPGVEKEGVFIYRTIEDLELMTAYAKKAKTGAVIGGGLLGLEAAKAMIDLGVNTHVIEFAPRLMPRQIDEAGSNILKAKLESLGLSIHTSKNTSEILGDQFINGMQFSDTKLDVDMLVISAGIKPRDELAKLALETGHRGGIVVNDKLTTADPFIFAIGECALHGGMIYGLVAPGYEMAEVVAANLMGGDKSFTGFDMSTKLKLIGVDVASFGDPFVAHGRSIVLEDSMKGVYKRINISNDGKYLLGGILVGDAEAYNMLLQTSKNKVVLPPNPEDVILGARGGSGITSLPDDALICSCESVSKGDICKAVCDGETMDAIKKCTKAGTGCGGCVPMVKDLINHTLKSQGKYVRNVICEHFNYSRQELYDLVKVHKLMTFDEVLNKLGTGDGCELCKPPVASILASLWNEMILGNDTAQDSNDRFLANIQKGGTYSVVPRIPGGEITPEKLIVIGEVAKKYNLYTKITGGQRIDLFGAHVSDLPAIWSELIAAGFESGHAYGKALRTVKSCVGSTWCRFGLHDSVSFAIRIEERYRGLRAPHKLKSAVSGCIRECAEAQSKDFGIIATEKGWNLYVCGNGGSKPQHALLLATDLDSETCIKYIDRFLMFYIKTADPLTRTATWLNKMEGGIDYLKNVVVNDSLGIAEQLEAEMQLLVDNYKCEWKEAVENPEIRKRFSHFVNAPEKDPSIQFEPMREQKKAKEW
>UP000010796_2200
MVGYKFCEKLRAQAEGDFEITVFGEEPWPAYDRVHLSAYFSGSTADDLMMAPRSWYDENNVDLTNEMIVKIDRDAKKIISHGHDYAYDKLILATGSAAFVPPIDGVDKKGVFVYRTLEDLDAIIDYSKKVKSAAVIGGGLLGLEAAKAVIDMGLDAHVIEFAPRLMPRQLDTAGSATLQAKLEALGIKIHLSKNTKKITGNGKITGMSFADTNLNTEMLIISAGIKPRDELAKDALTTAPRGGIVVNEFLQTDDTDIYAIGEAASYQNMVYGLVAPGYEMATQVVNQLVTEVKPFMGFDMSTKLKLIGVDVGSFGDPFGEISKPIVYENKNSGIYKRINVSMDGKRLLGGILVGDASAYNILLQMTQNNMPLPPEPEDLILGARGGKGVESLPEEAQVCSCENVTKGAICSLIENGTKVDEIKSCTKAGTGCGGCMPMVNDLLKHQLKSMGKTVKNVICEHFDYSRQELLDIVKVKGIKSYNELLDQFGQGDGCEVCKPAVASILASTWNELITKQDTIQDTNDRYLANIQKGGTYSVVPRIPGGEITPEKLIVLGDVAKRYNLYTKITGGQRIDLFGARVDQLPDIWEELIEAGFESGHAYGKSLRTIKSCVGSTWCRYGVQDSVSFAIEVEERYRGLRSPHKLKGAVSGCIRECAEAQSKDFGIIATEKGWNLYICGNGGSKPQHAQLLINDVDRETCLKYIDRFLMFYIRTAEPLTRTATWLNKLEGGMDYVRDVVVNDSLGIGEELEKEMAFMIDTYACEWKEVVNNPELRAKFKHFVNADEEDPNLKWQEMRGQKIPASW
>UP000037921_2448
MVGHKLLECLLDDASAALHVTVLCEEPRPAYDRVHLSEFFSGKSAEDLSLVKPGFFDRENVLLLNAKAVSIDREAHTVSISGETLSYDKLVLATGSSPFVPPMTGSNREDCFVYRTIEDLEAMQACGARAKSGVVVGGGLLGLECAKALHDMGLAAHVVEFAPRLMAVQVDDGGGRVLRSKIEELGVQVHTARHTLAITDEAGTHRMQFADTHLDTDMIVFSAGIRPRDGIARDCLELGPRGGIAIDDTCRTSDPDIYAIGECAAWNGMVYGLVAPGYDMARVTAKQLLGEQAGFSGADMSTKLKLMGVDVASIGDAHGKTSRTYQFSDERKQVYKKMVVSECGKQLLGAVMVGDASEYGTLLQMMLNRIELPEAPEFLILPQSDGKGVDALPAAAQICSCNNVSKGDLCSAVCAGTDIGSLKRATQAGTSCGGCVPLVTQVMKAEMKKQGLAVNNHLCEHFPYSRQELYHIVRVEGVRSFGELLTKHGHGLGCDICKPVVASILASCWNEFVLEHASLQDTNDYYLANIQRDGTYSVVPRMPGGEVTPDGLIAVGEVAKKYGLYTKITGGQRVDLFGARVEQLPFIWEELIAAGFESGHAYGKSLRTVKSCVGSTWCRYGVGDSVGLAVELENRYKGLRTPHKIKFGVSGCTRECAEAQGKDVGIIATEKGWNLYVCGNGGMKPRHAELLASDLDNETLVRYIDRFLMFYVRTADRLQRTSVWRDNLEGGLEYLIDVVVNDHLGVAAELEVEMQHVVDSYEDEWKKAVTDPETRRRFRHFVNSEKADGTVTFVEERGQIRPATP
>Umay_XP_759995
-------------------------------------------------------------------------------------------------------------------------------------------------------------------------------------------------------------------------------------------------------------------------------------------------------------------------------------------------------------------------------------------------------------------------------------MKSSTKCGTGCGGCMPLSTSILNKALKEAGVEVSNHLCGHFAYSRQDLYQIIKFKKLKDFTTVMSTVGKKLGCEVCRPAIGSILSSLYNDWIMQLRQTQDTNDRYLANMQRDGTYSVVPRLAAGEITPAGLKVIGEVAEEYGLYTKITGGQRIDMFGAKKQDLPAIWTKLVDAGFESGHAYGKALRTVKSCVGSTWCRYGVGDSVGLAHELETRYKGIRAPHKFKGGISGCVRECAEAQGKDFGLIATTKGWNVYVGGNGGAKPRHAELIAEDVTRRQAIKILDRFILFYIRSADKLERTARWIEKFPGGLKGLKEVIVDDKLGICEDLEKEMEVLVGTYHCEWTKVVRDPTRHKAFRQFVNTDETQPVSEMMSERDQQRPADW
>Uram_177615
MVGLSFIEKILEYDDKLFDIITFSEESFVAYNRVGLTQYFKHRDVLQQLMQQQAWYQDHNVSVLGDRVISINHQEKTVTSNGKVISYDYCIMSTGSTAAVPTMPGFESSGVFVYRTIDDLDSMISYSKTCRKAAVVGGGLLGLEAAKAAKDLGLEVTVFDRSNRLMSRQLDVDGSRVLQEEIEKLGISVVVSNCPKGILHNGSVTGLTLQDTNVDTNVVIYAIGIRPRSDLASASIEVAKNGGVITDDYMQTSAPDVFAIGECVSHADITYGLVAPGYEMAEVVARNLTRKLLKFKKADTSTKLKLLGVNVASFGDYFADESQPLVYRDPFSGIYKKYLFTKDGKKILGGMMVGDTKDYAKLLAMVKSQKRLLIPPSELILGAPTGSTASDLPDETQICSCNNICKGDIRRVIKDKLNVNQVKGYSKAGSGCGGCLTQVQEIFEAEMKAMGQTVKNSLCVHFEYSRPELWTIVKVQNLKTFSEIAQKVSKYTGCEVCKPAVASILAGLWNDHILSLLPLQDTNDRYLANIQRGGLYSVIPRIAAGEVTPEKLEAIAKVAMEYSLYTKITGAQRIDIMGAKKEDLPNIWEKLVDAGFESGHAYGKSLRAVKSCVGTTWCRYGQQDSVGFAITLENRYKGIRSPHKLKGGVSGCIRECAEAQGKDFGCIATDKGYNLYVGGNGGSKPRHAELLAADIPENLVIKYLDRFLMYYITTADKLTRTARWIEKLEGGIQYLKKVVVDDYLGIGDELEAQMQLLINSYECEWTKVIKNPKARDHFKQFVNSEHAQPVIEMVKERDQVRPASW
>Vbra_1590
PVGHRFLEDVLELDEKRFQLTSICEEKRHAYNRVQLTSYFKHHDPDQLSLCGSSWFGEHNVAFISCRAVKVNREAHTVETSGRYIAYDKLVLATGSYAFVPALGNLDQKGLFVYRTLDDTEAIVEYIKSVRRAAAIGGGLLGLEAAKALYDMRVETHVMEHNPYLMPRQLDATGGKMLVDMIKRLGIHVELNWRTQDLLLGGSLRGLRLKNWEFECDMLVVCAGIRPRDELGRNCIELGAQGGIKVDDHMRTSDPDIYAIGEVASHRGMTYGLVAPGWEMSKVLVSNLTNPDAAYTGSDLSTKLKLLGVDVASFGHSDDKNAVSLTQADPFLGHYKKLVFNPTGDFLLGGMLVGDVSDYTRLLSAAKRGHLNGKSPAELMGFGGAGETDGGLDDADVVCTCFGITKGDIDSAVKDGSTLEQLKKTTKCGTGCGGCIVTVKKILADALKKMGKDAFSGICSHFPLTRKQLFDVVKIKGLKSYKEIFDHVGKGKGCETCKPAIASILASLWNEHILSRDVLQDTNDRFLANIQRSGTYSVIPRIPGGEITPAGLRVIADVGVKYGLYTKITGGQRIDLFGAAVQDLPQIWEELVDAGFESGHAYAKSLRTVKSCVGSTWCRYGQQDSVGMAILLENRYKGLRSPHKLKGGVSGCVRECAEAQGKDFGLIATDKGYNLYVCGNGGARPAHAKLLASDVDEATAIKYLDRFLMFYIYTADPLQRTAPWLENLEGGLDHLKQVVIDDKLGLAEELEQRMEYVIDTYKCEWKEVVDNPKLRARFSQFANTTDKDQGMSDQSVRGQSYPVPW
>Vbra_16973
PIGQHFLEQMVEKDGKRYQLTAFCEEARHAYDRVKMTSFFEHRDPDKLSLCDKSFFTDNGIELLGEKAVKIDPANKLVNDK---VPYDVLVLATGSFPFVPPSPGLKTPGVFVYRTIEDMQEIIEYSKTAKRTAVIGGGLLGLEAAKAVYDLNVETHILEVAPYLMPTQLDQQGGLILTNIIEGMGISVHLKAKIKEILTAGRFCGVRMAELTIPMDMIVVSCGIRPRDELGRDCLEIGGRGGVKIDDKCQTSNPDIYAIGEVASHRGMCYGLWAPGVQQADVLVHNLLADEKAYEGSDLSTKLKLLGVDVASLGASADQRMKKLTHLDEVNGVYKKIVVDKAGTKLMGAILVGDAADYGKLLSLAMKGTLGDKKPSELIGGAAAKKGEDDIEDDDLVCTCNGVTAGMIRLAVREHHTLEAMKKCNKTGTGCGGCVAIVKGIMAKEMKKLGLSATKSICKHFPFSRKELFDIIKIKALTSFHDVLAVAGTGDGCELCKPAIASILASLWNSHVLGRNTLQDTNDRFLANVQRNGTYSVIPRIPGGEVTPDGLAAIAAVAKEYGLYTKITGGQRIDMFGAQIPDLPDIWQKLVEAGFESGHAYAKALRTVKSCVGNTWCRYGVQDSVSTAVRLENRYKGLRSPHKLKSGVSGCVRECAEAQGKDFGLVATEKGYNVYVCGNGGARPAHAKLLAADADEETAIKYLDRFLMYYIYTADPLQRTAPWLENLEGGIEYLKQVVVHDKLGIAQELEDRMQYVVETYECEWRKVVEDPALRKKFVQFANTQDRQKTMGERPMRGQAIPSPW
