# Supplementary material for: Reticulate evolution in eukaryotes: Origin and evolution of the nitrate assimilation pathway
Source: PLoS Genet. 2019 Feb 21;15(2):e1007986. doi: 10.1371/journal.pgen.1007986 (PMC6400420; doi:10.1371/journal.pgen.1007986)
Supplement: S3 Supporting information — (ZIP) [file pgen.1007986.s003.zip › S3_supporting_information/S10_fig_alignment.fasta]

>Acoe_015_00061
LKEKYREKINPQEKIKIEKEPMKFVTEIHELAKTPFEELEKADIDVRLKWLGLFHRRKHYGRFMMRLKLPNGVTTSEQTRYLASVIRRYGKDGCADVTTRQNWQIRGVELPHVPEIMKGLNQVGLTSLQSGMDNVRNPVGNPLAGIDPLEIVDTRPYNDQLSRFITGNFKGNLAFTNLPRKWNVCVVGSHDLFEHPHINDLAYMPATKNGRFGFNLLVGGFFSPKRCAEAIPLDAWVSGEDVIPVCKAILEAYRDLGTRGNRQKTRMMWLIDELGVEGFRSEVVKRMPEELERSSTEEQKQWERRDLIGVHAQKAGYSFVGLHIPVGRLQADDMDELAQIADEYGSGELRLTVEQNIIIPNVENSRVEALLKEALLRRFSPTPPLLMKGLVACTGNQFCGQAIIETKARALKVTEEVERLVAVTKPVRMHWTGCPNTCAQVQVADIGFMGCMTRDNGKPCEGADVYLGGRIGSDSHLGDIYKKAVPCLVPLVVDILIERFGAVPR
>Atha_10060
LKEKFRKGINPQEKVKIEREPMKLFMEIEELAKKSMEELDSEDIDVRLKWLGLFHRRKQYGKFMMRLKLPNGVTTSAQTRYLASVIRKYGEDGCADVTTRQNWQIRGVVLPDVPEILKGLASVGLTSLQSGMDNVRNPVGNPIAGIDPEEIVDTRPYTNLLSQFITANSQGNPDFTNLPRKWNVCVVGTHDLYEHPHINDLAYMPANKDGRFGFNLLVGGFFSPKRCEEAIPLDAWVPADDVLPLCKAVLEAYRDLGTRGNRQKTRMMWLIDELGVEGFRTEVEKRMPNKLERGSSEDNKQWERRDYFGVNPQKEGLSFVGLHVPVGRLQADDMDELARLADTYGSGELRLTVEQNIIIPNVETSKTEALLQEPFLKRFSPEPSILMKGLVACTGSQFCGQAIIETKLRALKVTEEVERLVSVPRPIRMHWTGCPNTCGQVQVADIGFMGCLTRGEGKPVEGADVYVGGRIGSDSHIGEIYKKGVRVLVPLVAEILIKEFGAVPR
>Bdis_3g57990
LKEKYRTGLNPQEKVKLGKEPMALFTEIRDLAKIPMAEIDADDVDVRLKWLGLFHRRKQYGRFMMRLKLPNGVTTSEQTRYLASVIDKYGEEGCADVTTRQNWQIRGVTLPDVPDILDGLHSVGLTSLQSGMDNVRNPVGNPLAGIDPDEIVDTRPYTNLLSSYITNNSQGNLAVTNLPRKWNVCVIGSHDLYEHPHINDLAYMPAEKDGKFGFNLLVGGFISPKRWGEALPLDAWVPGDDIIPVCKAILEAYRDLGTRGNRQKTRMMWLIDELGMEVFRSEIEKRMPGVLERAAAEDDKAWERRDYLGVHPQKQGLSFVGLHVPVGRVQAADMYSLARLADEYGSGELRLTVEQNIVLPNVPNDKIPSLLAEPLLQKFSAQPSLLMKGLVACTGNQFCGQAIIETKARALRVTRDVERRVSVPRAVRMHWTGCPNSCAQVQVADIGFMGCLTKNSGKIVEAADIFVGGRVGSDSHLTGVWKKAVPCLVPVVADLLVERFGAVPR
>Bnat_50588
LPKQTAERGNKIEKLKLEKCGSAAFEEVHEFATTTWEDLDIDDADVRLKWAGLFHRRKTPGRFMMRLKVPNGLLTSDHMRFFADTVGIYPADGVIDITTRQNIQLRGIELQDMTELIDGLQMRGLSNVQSGMDNVRNLVGSPIAGIDPEELVDTRDIAKDIDAMITNDGKGNPKLANLPRKFNIAVSGSRDDFAHTSINDIGLRPCPESGEMGFNVIVGGYFSIKRVMESIPMDIWIKAEDAARFCEAVLLYFRDNGSRGDRQKARLIWLIEDMGMEGFRQAISDKYDEAAIPAQPEPGTNHKKRDILGVHSQKEGLSWVGINVPAGRILPDEAMALADIADKYSQGEIRLTVEQNVIFPNVNNTKVSELLQEPLFNHYFIPKTPLSRGLVSCTGSQFCGVALIETKNRAIELSKRLEEELKVDMPVRIHWTGCPNSCGQAQVADIGLMGGPARVDGVAVEGVNIFLGGKVGEDPFLGEVYKKGVPALIPIMKDILKEKFGAMEK
>CAMPEP_0113249380-Prymnesium_parvum
LPEETAAQGSKFEKIKLEKDPTAIFTDLYDYAELDWQDVEDADLNTRLKWVGMLHRAKNPGTFMMRLRVHNGIVTSEQMRFYARSVEPYGPDGVIDITTRQNIQLRGVTLEAGADVIDGLHALNQTCIQTGFDNIRNLVGNPLAGIDENELVDTRPFCNMLNDLVTTGERGNPVYCNLPRKFNIAVSGNRDDYAHTHINDIGLVPTAETGEMGFNVVFGGYMSIKRVAESISCDIWVPATAVRALVTATLRIFRDEGDRSDRQKARLMWVIESYGAAAFREKLLAE--PDVAREQPKPTSPYERRDLLGVHTQPNGKLRVGVHVPTGRLSAEEAVQLAALADSYSGGELRLTVEQNVILPNVDEAQLEALSAEPALSRLTLRAGHIVGHTVSCTGSQFCGLALIETKRNAERIARLLDERIEVPQPLRIHWTGCPNSCGQVQAADIGLMGGPAKKSGKAVPGVQIFIGGRVGEHAHLSLPYKKGIPMLLPELIAIAKEHYGAKDK
>CAMPEP_0113292688-Prymnesium_parvum
LPEETAAQGSKFEKIKLEKDPTAIFTDLYDYAELDWQDVEDADLNTRLKWVGMLHRAKNPGTFMMRLRVHNGIVTSEQMRFYARSVEPYGPDGVIDITTRQNIQLRGVTLEAGADVIDGLHALNQTCIQTGFDNIRNLVGNPLAGIDENELVDTRPFCNMLNDLVTTGERGNPVYCNLPRKFNIAVSGNRDDYAHTHINDIGLVPTAETGEMGFNVVFGGYMSIKRVAESISCDIWVPATAVRALVTATLRIFRDEGDRSDRQKARLMWVIESYGAAAFREKLLAE--PDVAREQPKPTSPYERRDLLGVHTQPNGKLRVGVHVPTGRLSAEEAVQLAALADSYSGGELRLTVEQNVILPNVDEAQLEALSAEPALSRLTLRAGHIVGHTVSCTGSQFCGLALIETKRNAERIARLLDERIEVPQPLRIHWTGCPNSCGQVQAADIGLMGGPAKKSGKAVPGVQIFIGGRVGEHAHLSLPYKKGIPMLLPELIAIAKEYYGAKDK
>CAMPEP_0113310270-Corethron_hystrix_Strain_308
LPEETMEKGGPIEKHKFKKDPTAAFDDVYSFAEMDWKDLEAGDLDFRLKWVGLLHRGKTPGRFMMRMKIPNGIVNSDQMRFYAKSVEPYGPDGVIDITTRQNIQMRGVALEDAPTIIDGLHALNQTSLQSALDNVRNVVGSPLAGIDDQEMVDTRDICEGINDLISTGTRGNPVWGNLPRKFNVAISGSRDDFAHTHINDIGLQPNVTTGQMGFNVVLGGYISIKRAAESVDGNMWIPADSVYTFCEAIFRIFRDEGERKDRQKARLMWLVEKHGVEEFKAKVVAEVESKIENHQPRPTDEFVRRNLLGVHPQPEGLMRCGILIPCGRFSVAEARQVADLADKYSGGEIRLTVEQNIILPNVKETDVEALRAEPALNRMKLSPGRIEGNLVSCTGAQFCGLALVETKQNAERVANKLEALVNVPRDIRMHWTGCPNSCGQAQAADIGIMGAPARRTGKAVPGCNIFVGGEIGETGHLSLPAMKGIPLLIPVIVDILKERFGATDK
>CAMPEP_0113573106-Odontella
LSEEVAAVGSKIEKIKLAKDGTSAFVDVYEYAEMTWEEVEAADLDTRLKWVGMLHRNKTPGQFMMRLKVPNGIVNAEQMRFYADSVEKYGPEGVVDITTRQNIQLRGVKIEDAPDIIDGLHALNQTTLQSALDNVRNMVGSPLAGIDDQEMVDTRELCNAINDLVSTGTRGNPMWGNMPRKFNIAISGSRDDFAHTHINDIGLQPCPETGEMGFNLVLGGYMSIKRVAESVESDMWIPADSVVTLCEAILRIFRDESERKDRQKARLMWLVEKYGVEEFKKEVIKEIESKVEDAQPAPTDAFERRDLLGVHDQPKGKVRVGVLIPAGRLSPRECRELADLADEYSDGEIRLTVEQNAILPNVDKKRVDDLLKESVLGRFQANPGMIEGNLVSCTGAQFCGLALIETKANAESIVKKLEEKVTVDRPIRIHWTGCPNSCGQVQCADIGIMGAPARKTGKAIPGCNIFVGGRIGEDAHLALPYKKGVPLLLPELIEILKSEFGAVDK
>CAMPEP_0113626276-Cylindrotheca_closterium
LPEEAAKVGNPIEKNKIAKDPINSWVDVYEYAEMTWEEVEKADLDCRLKYVGMLHRGKTPGQFMMRLKVPNGIVNSDQMRFYADSVEKYGDEGVVDITTRANIQLRGVKIEDAPDIIDGLHARNQTSFQSALDSVRNMVGSPLAGIDDQELVDTRELCNALNDLVSTETRGNPYWANLPRKFNIAVSGSRDDFAHTHINDIGLQPVAETGEMGFNVALGGYMSIKRVAESIDSKMWIAADSVVTLCEAILRIFRDEGERKDRQKARLMWLVEKYGVDEFKEAVIKEVESKIEDTQPAAQEAFERRQLLGVQPQKEGMKRVGILVPTGRLSVKECRDLADLADKYSDSEIRLTVEQNVILPNVDEDKIDDLLAEDVLGRFSATPGFIEGNVVSCTGAQFCPLALVETKSNAEKMGKKLEQLVTVDRPIRIHWTGCPNSCGQVQAADIGIMGAPARKDGMAVPGCKIFVGGRIGEDAHLAMPVKTGIPLLIPELVEILKSEFGAVEK
>CAMPEP_0113920364-Picocystis_salinarum
LKETEQQKINPIEKMKLRKDPLQMLDWIDEMAKHDFETLDASDIDMRLKWLGLFHRRKHYGHFMSRLKVPNGILSSAQMRVLAKAVASYGSQGCGDLTTRQNIQVRGLKLSQAPELLRGLSQCGLTSLQSGMDNVRNAVGSPLAGIDPLEVYDTRQLCIDLTNYITMDQQGNPRVTNLPRKWNVCVVGSHDLYEHPHINDLAYWPAEKNGHFGFNLLVGGYFSATKCEEAIELDAWVSEEEGVEACDAVLTTFRDLGARSSRQKCRMMWLIHDLGLERFRQEVEERMPGSLER-AGTSDASHTRRNYHGVWPQKAGLNFVGLNVPTGRIQASDMFEIARIAEEYGCGEIRITVEQNYILPGIPDEKVESLLHESLLTPFIPFPGNLMKNLVACTGNQFCGLAMIETKAQGKTLTEALEATMDIPADVRMHWTGCPNTCGQVQVADIGFLGCKTTDSGKKVEGVKIFLGGEIGHDSVLGTEI-AELPCLLPYVQQLLEENFNAVRK
>CAMPEP_0113943194-Fibrocapsa_japonica
LSEETGSEGNPIEKIKFAKDGTSAWADIYEYAELTWEEVEKGDMDNRLKFVGLLHRNKTPGQFMMRLKVPNGIVNSDHMRFYADSVEKYGEEGVVDITTRQNIQLRGVKIEDAPEIIDGLHARNQTSFQSALDSVRNVVGSPLAGIDDLEMVDTRELCNAINDLISTGTRGNPMWGNLPRKFNIAISGSRDDYAHTHINDIGLVPTPESGIMGFNVILGGYMSIKRVAESVDADMWIPAESVVTLCEAILRIFRDEGERKDRQKARLLWLVEAYGVDKFKEAVVKEVGSTVEDAQPLPSTPFERRKLLGVHKQPEGKCRVGIHVPAGRLSQKECREVADLADRYSAGEIRLTVEQNIILPNIEEDKVQELLSEPALNRLKVEPGKIEGNVVSCTGAQFCSLALIETKANAEDVAKELEKRVVVDRDIRIHWTGCPNSCGQVQVADIGIMGAPAKKTGMAVPGCKIFVGGRIGEDAHLALPVKTGIPLLVPVLVDILKEEFGAVER
>CAMPEP_0113966224-Rhodosorus_marinus
IPEEIA-GGSKFEKIKAAKDGSEMWKEIYTYAEITYEDIDSDDLNIRYKWAGLFHRPKTPGRFMSRLKVPNGILNSEQLRFFGEFIARYGDHGCGDITTRMNIQLRGIVVEDAGDLVDGLNAVGLTNIQSGMDNVRNLVGSPIAGIDPHEMFDTRQICKDIDNFITGDRKGNKEITNLPRKFNICVSGSRDDFAHTHINDIGLKPMKEDGVMGFNVDIGGYFSSKRAAHSIPMDVWVHPDDVVAFCKAMLLVFRDNGERKDRQKSRMMWLVEAWGLEKFRSAVEKRMGKTLARAKPEFDTPFPRRDVLGVHPQKEGYSWVGCRVPVGRLFAKDFFEMADVADKYSDGEMRLTVEQGIIFPNVKNEELDTMLAEPLLQRFSPSAGNVTRGLVACTGSQFCPQGIVDTKGRAVRIAQLLEEELDIPELVRMHWTGCPNSCAQVQVADIGLMGAKARIPGGPVDGVDIYLGGKIGENTELGTLYKKGVPALIPALKEIMIERFNCTEK
>CAMPEP_0114103544-Lotharella_globosa_Strain_LEX01
LSEETAKKGNKAEKMKLAKCGSMAFKEVHEFAKTTWEELDIDDADIRLKWSGLFHRRKTPGRFMMRLKVPNGIVTSEHMRFFADSVGRYPAEGVIDITTRQNIQLRGLELQDATDIIDGLQSRGLSNVQTGMDNVRNLVGNPIAGLDPHEQIDTRQICKDIDNMITNHGIGNPAMTNLPRKFNIAVSGSRDDFAHTSINDIGLRPCPETGEMGFNVIVGGYFSIKRVMESIPMNVWLKPDDVVPFCKTMLEVFRDNGARGDRQKARLIWLIEDMGMEAFKSLVTKEFDANLLDAQPEPGTTWEKRDLLGVHAQKEGKSFVGAIVPVGRILPDEARALADIADKYSAGELRLTVEQNVIFPNVANDQVEALLKEPFFNKYVIPGNPLSRGLVSCTGAQFCGIALIETKNRAMELSKKLEEKLKLPAPVRIHWTGCPNSCGQAQIADIGLMGAPARIDGVAVEGVNIFLGGKVGEDPFLGEVYKKGIPALMPVMEEILKEKFGAV--
>CAMPEP_0114151502-Hemiselmis_andersenii_Strain_CCMP644
VKGDLEKKLNLQEKVKFAKPGLTVFDEVDQLAKGGAQNMDEDEITWRLKWLGLFHRAKAPGTFMWRLRVPNGIVTTEQWRVAAGIISSYDKVACGDITTRQNLQLRGLRLEDLPKHWKAMRDVGLFSVQSGMDNVRNLVGNPLAGIDPLEIVDTRPFCEEFTNKLTNNGMGNPEYTNLPRKFNVCFVGSNEMYEHPDINDIAYMPAKDKGEMGWNIEVGGLLMATRCEFAIPLDAWVPQDKHWALGDAILTTFRDYGYRTPRTKCRLMFLIDDMGVDLFRQEVAGRYKAELAK-AGTGPKEWERRDLIGAHKQNDGNNWIGVHVPAGRTYGDEMTAFADIADKYGKGEIRMMVEENVMIPHVSDENLEAALKEDKIPRWSTAPLTLQKGTVSCTGNQFCGFSNINTKGNAIEIADRMDKKYEFPKSVRIHWTGCTNTCGQVQIGDIGLLGSKAKNAGEQVEGVDVFVGGGIGQTSAIGKVVKKAVPILEDVLSEILEGQFGAKVR
>CAMPEP_0114184402-Bigelowiella_natans_Strain_CCMP_2755
LPKQTAERGNKIEKLKLEKCGSAAFEEVHEFATTTWEDLDIDDADVRLKWAGLFHRRKTPGRFMMRLKVPNGLLTSDHMRFFADTVGIYPADGVIDITTRQNIQLRGIELQDMTELIDGLQMRGLSNVQSGMDNVRNLVGSPIAGIDPEELVDTRDIAKDIDAMITNDGKGNPKLANLPRKFNIAVSGSRDDFAHTSINDIGLRPCPESGEMGFNVIVGGYFSIKRVMESIPMDIWIKAEDAARFCEAVLLYFRDNGSRGDRQKARLIWLIEDMGMEGFRQAISDKYDEAAIPAQPEPGTNHKKRDILGVHSQKEGLSWVGINVPAGRILPDEAMALADIADKYSQGEIRLTVEQNVIFPNVNNTKVSELLQEPLFNHYFIPKTPLSRGLVSCTGSQFCGVALIETKNRAIELSKRLEEELKVDMPVRIHWTGCPNSCGQAQVADIGLMGGPARVDGVAVEGVNIFLGGKVGEDPFLGEVYKKGVPALIPIMKDILKEKFGAMEK
>CAMPEP_0114515468-Chlorarachnion_reptans_Strain_CCCM449
LSEDVAKQGNKQEKLKIQKCGSEAFQEVHEFAKTTWEELDIDDADVRLKWAGLFHRRKTPGRFMMRLKVPNGLLDSEQMRFFADSVGKYPVEGVIDITTRQNIQLRGIELQDATDVIDGLYARGLSNLQSGMDNVRNLVGSPIAGIDPLEQFDTRELAKQIDAMITNNGKGNPRLTNLPRKFNIAVSGSRDDFAHTSINDIGLRPCPDTGEMGFNVIVGGYFSIKRVMESIPMDVWVKPEDAVAFCETMLTVFRDNGSRGDRQKARLIWLIEEWGMDTFRQRIVSEFEERIESAQPEPGTTFEKRDILGVHSQKEGLSWVGVNVPAGRILPDDARAIADLADKYSGGEIRLTVEQNIILPNVENGRVAELLEEPFLNNYFVPSSPLSRGLVSCTGAQFCGVALIETKNRALELSKRLEKRLSLDKPVRIHWTGCPNSCGQAQVADIGLMGAPARVDGVAVEGVNIFLGGKVGENPFLGEVYKKGIPALMPVMEEILVGKFGAKSK
>CAMPEP_0114721820-Karenia_brevis_Strain_Wilson
LPEETAKAGNAVEKVKLAKDPTSAFNDVYTFAELDWKDVEKSDFDTRLKWVGLVHRSKTPGRFMMRLRTPNGIINSDLMRFYAEVVEPYGPDGVIDITTRQNIQLRGVTLEDADKVIDGLHARNQTSIQSALDNVRNMVGSPLAGIDDQEMVDTRDICTALNDLITTGERGNPQWGNLPRKFNIAVSGSRDDFSHTHINDIGLQPCVTSGEMGFNVVLGGYMSKTRVAESIDMDLWIPATASVTLSTAILRIFRDEGSRGDRNKGRLMWLIESYGTPLIXDAVVKEIESKVDHQQPKPTTPFERRSLLGVHAQPEGKSFVGIHVPVGRLSVDEARKIADLADKYSAGEIRLTVEQNFLLPNVDNAQIDELLAEPCLNRLRVDPGNIAGNVVSCTGSQFCGFAIIETKLNAESLGKELEKRVTTPRPLRIHWTGCPNSCGQVQAADIGLMGGPAKK-GKAVPGAKVFVGGTIGEHGKLSLPYIQGVPLLIPTLVDIIVKEFHGEVR
>CAMPEP_0115851638-Chrysochromulina_rotalis_Strain_UIO044
LPTETAKEGNPIEKVKLEKDGTSAFRDVYEFGTLDWEDIEKADMDTRLKWVGLLHRSKTPGRFMMRLRTPNGIVTSEQLRFYADSVEPYGPEGVVDITTRQNIQLRGVSLEHADQIIDGLHERNQTSIQSALDNVRNMVGSPLAGIDPEELVDTRPFAHALNDWYTTGKRGNPKWGNLPRKFNIAVSGSRDDYAHTHINDIGLVPCKETGQVGFNVVLGGYMSIKRVAESVPMGMWIPAETVIQLCDAILRIFRDEGTRKDRQKARLMWLVEQYGVPEFKAAVLDEMATVAQEEQPQATEAFKRRELLGVHTQSPSLRRVGVHVPVGRLSAEECRQLADLADKYSAGEIRLTVEQNLILANVAECEVDALLAEPALHRLAVFPGNIAGNTVSCTGAQFCGLALVETKMNADEVARKLDELVSVPKDLRIHWTGCPNSCGQVQIADIGIMGAPAKKAGKAVPGCNIFVGGRIGEDAHLALPLKKGIPLLLPELVDIIVDHFGGERK
>CAMPEP_0115924216-Skeletonema_marinoi_Strain_SM1012Hels_07
LPQDTAAVGSPIEKAKLAKDGTSAFVDVYEYAEMTWEEVEKADMNTRLKYVGMLHRDKTPGQFMMRLKVPNGIVNADQMRFYADCVEKYGEEGVIDITTRQNIQLRGVKIEDAPDIIDGLHARNQTSFQSALDSVRNMVGSPLAGIDDQEMVDTREFCNALNDLVSTETRGNPMWGNLPRKFNIAVSGSRDDYAHTHINDIGLVPCKETGVMGFNLVLGGYMSIKRVAESIPADMWIPADSVVTLSEAILRIFRDESERKDRQKARLMWLVEKYGVAEFKQAVINEINSTVSDAQPLPTEPFERRELMGVHKQPEGKSRVGVLIPSGRLSATECREIADLADAYSGGEIRLTVEQNFILPNVDDGKVNALLKETAL-RLKANPGFIEGNTVSCTGAQFCGLALVETKANAELIAKKLEDLVTVDRPIRIHWTGCPNSCGQVQVADIGIMGGPARKTGMAVPGCKIFVGGRIGEDAHLALPYKEGVPLLIPELVEILKNEFGATDK
>CAMPEP_0116017616-Leptocylindrus_danicus_var._danicus_Strain_B650
-----GPQ-------RYRQLGSDA--------------------------------------FLRR------------------------PDGVVDITTRQNIQLRGVKLEDAADIIDGLHARNQTTFQSALDSVRNMVGNPLAGIDDNEMVDTREICNALNDLVSTGTRGNPVWGNLPRKFNIAVSGNRDDYAHTHINDIGLQPCPETGEMGFNVVLGGYMSIKRVAESIDSNMWIPADSVVTLSEAILRIFRDESERKDRQKARLISLVEKYGVAEFKNAVMREVESTIQNSQPAPTGDYERRDLSGIHKQP-GKYRVGVLVPAGRLHPADCRTIADVAEKYCDGEIRLTVEQNIILPNVDESQLDDLKKEPAFERFKLTPGNIEANLVSCTGAQFCGLALIETKSNAEQLVDALEAKWSVDKPLRIHWTGCPNSCGQVQVADIGIMGAPAKKTGKAVPGCNIFVGGRIGEDAHLAMPDFKNIPLLLPVVENILVEKFGAVPK
>CAMPEP_0116035110-Leptocylindrus_danicus_var._danicus_Strain_B650
LPDDAGSKGNPIEKFKFKKDGTSAWKDVYEYAELNWEDVEKGDMDNRLKFVGLLHRAKTPGQFMMRLKVPNGIVNSDQMRFYADSVEKYGPDGVVDITTRQNIQLRGVKLEDAADIIDGLHARNQTTFQSALDSVRNMVGNPLAGIDDNEMVDTREICNALNDLVSTGTRGNPVWGNLPRKFNIAVSGNRDDYAHTHINDIGLQPCPETGEMGFNVVLGGYMSIKRVAESIDSNMWIPADSVVTLSEAILRIFRDESERKDRQKARLMWLVEKYGVAEFKNAVMREVESTIQNSQPAPTGDYERRDLSGIHKQPDGKYRVGVLVPAGRLHPADCRTIADVAEKYCDGEIRLTVEQNIILPNVDESQLDDLKKEPAFERFKLTPGNIEANLVSCTGAQFCGLALIETKSNAEQLVDALEAKWSVDKPLRIHWTGCPNSCGQVQVADIGIMGAPAKKTGKAVPGCNIFVGGRIGEDAHLAMPDFKNIPLLLPVVENILVEKFGAVPK
>CAMPEP_0116070370-Leptocylindrus_danicus_var._apora_Strain_B651
LPDEAARKGNPIEKIKIAKDGTSAWKDIYDYAELDWEDVEKGDMDNRLKFVGLLHRGKTPGQFMMRLKVPNGIINSDQLRFYADSVEKYGENGVVDITTRQNIQLRGVKIEDAPDIIDGLHARNQTSIQSALDSVRNMVGNPLAGIDECEMVDTREICNALNDLVSTNTRGNPAYGNLPRKFNIAVSGSRDDYAHTHINDIGLQPCAETGEMGFNVVLGGYMSIKRVAESIPADMWIPADSVVTLTEAILRLFRDEGDRGDRQKARLIWLVERYGMEDFKNAVIKEVSSFIQDAQPAPTEPFERRDLMGIHEQPKGKFRVGVLVPAGRLHPKECHQIADVAEKYCDGEIRLTVEQNIILPNVDESKLDDLMNEPVFGRMKLKPGNIEGNLVSCTGAQFCGLALIETKEPAEALAAKLEAKFSVDKPIRIHWTGCPNSCGQVQVADIGIMGAPARKTGKAVPGCNVFVGGRIGEDAHLAMPDYKNIPLLLPILEEILVEKFGAVKK
>CAMPEP_0116083936-Pseudo_nitzschia_delicatissima_Strain_B596
LPEETCEKGNPTEKVKLANDPIHAWVDIYEYAEMTWDEMEKADIDTRVKYVGMLHRNKTPGQFMMRLKTPNGIVNSEQMRFYAKSVEKYG-EGVVDITTRQNIQLRGVQIEDAPDIIDGLHARNQTSFQSALDSVRNMVGNPLAGIDEHELIDTRELCNAINDLVSTNTRGNPQWANLPRKFNIAISGSRDDFSHTHINDLGLQPCAETGEMGFNVVMGGYMSIKRVAESIDTNMWIKADSVVTFCEALLRIFRDESERKDRQKARVMWLVEKYGVEDFKKAMIAEIDSEVFDQQPRPTDTFERRDLVGIHPQKEGKYRVGVLVPTGRLSVTECRELADVAEKYSGGEIRLTVEQNVILPNVEEADIAALKKESCFNRLKVNPGFIEGNLVSCTGAEFCGLALIETKANAEEIAKKLEKLVTVDRPIRIHWTGCPNSCGQAQAADIGIMGGPARKDGMAVPGCKIFVGGRIGEDGHLAMPVKTGIPLLLPVLVDILKTEFGAVEK
>CAMPEP_0116354112-Alexandrium_tamarense_Strain_CCMP1771
VKEEYRKPTNPFERLKLEKDPMKELIHLEEMAAVNFKEWDEAEVDQRPKWAGLFHRRKHYGRYMMRLKIPNGVVTSKQTRYLASIVKSCGEDGCADITTRQNFQLRGIELKNAPGIIQGVMDHGMCSLQSGLDNVRNATGNPLAGFDPHEIIDTRPFTRAIQDYVSGGGRGNSDIANLGRKWNVCVVGGPDFYEHPDINDLAFIPALREGVVGFNILVGGFISSARAAEAIPLDAWVPASEVVEATAAVITTFRDYGHRGNRQKCRMMWLIEEMGIDKFRTEVASRMPSSMACASEDDDTSVSRRSYLGVHEQKKGLCWVGICVPGGRLQADDMQDMADLADIYGSGEIRLTVEQNFIIPNVPKEKVDSLLAEPLLQRYSPFPGKVVSGMVACTGNQFCGFAQIETKKQAFAAAEHLESILDFPNDIRMIWTGCPNSCAPVQVADIGLMGCQVKNSGGMVDGVNIFVGGTVGPGGHLKEPEVEKVACLLPVLEDLCIEKFGAVRK
>CAMPEP_0116501694-Alexandrium_tamarense_Strain_CCMP1771
-----------------------------------------------------------------------------------------------------------IELKNAPGIIQGVMDHGMCSLQSGLDNVRNATGNPLAGFDPHEIIDTRPFTRAIQDYVSGGGRGNSDIANLGRKWNVCVVGGPDFYEHPDINDLAFIPALREGVVGFNILVGGFISSARAAEAIPLDAWVPASEVVEATAAVITTFRDYGHRGNRQKCRMMWLIEEMGIDKFRSEVASRMPSSMACASEDDDTSVSRRSYLGVHEQKKGLCWVGICVPGGRLQADDMQDMADLADIYGSGEIRLTVEQNFIIPNVPKEKVDSLLAEPLLQRYSPFPGKVVSGMVACTGNQFCGFAQIETKKQAFAAAEHLESILDFPNDXRMIWTGCPNSCAPVQVADIGLMGCQVKNSGGMVDGVNIFVGGTVGPGGHLKEPEVEKVACLLPVLEDLCIEKFGAVRK
>CAMPEP_0116551984-Cyclophora_tenuis_Strain_ECT3854
----------------------------------------------------------------------NGIVNSDQMRFYADSVEKYGPEGVIDITTRQNIQLRGVKVEDAPDIFDGLHARNQTSFQSALDSVRNAVGSPLAGIDDQEMVDTRELCNAINDLISTGTRGNPQWANLPRKFNIAISGSRDDFAHTHINDIGLQPCPETGEMGFNVVLGGYMSIKRVAESIDSKMWIPADSVVTLSEAILRIFRDEGERKNRQQARLMWLVEKYGVDEFKEAVVKEIESTVXEMQPRPTGPFTRRQLLGVHKQPEGLNRVGVLVPTGRLSVTEAREIADLADKYSDSEVRLTVEQNIILPNVKHEDLDALLAEPSLNRLKVNPGFIEGNVVSCTGAQFCGLALXETKRLAERVGQILEEKVTVDKPIRIHWTGCPNSCGQVQAADIGIMGAPARKSGKAVPGCKIFVGGTIGEEGELAMPSESGIPLLVPKLVEILKEEFGAVER
>CAMPEP_0116591588-Heterosigma_akashiwo_Strain_CCMP3107
-----------------------------------------------------------------------------------XTVEPYG-EGVIDITTRQNIQMR-------------------TSLMSGMDNVRNMVGSPIAGIDPHEMIDTRQLCIDMQKMITNDNKGRPEYTNLPRKMNFAISGSRDDYAHTSINDVGFQPIAAEGKMGFNVVVGGYFSIKAAVESIPLNMWVPPEAVVPLSEAFIRYFRDNGQRKDRQKTRMMILIEQMGVEAFRAGVVAELAKETFEAVPEPEDVWEKRDLMGIHAQKEGLSWVGVVVPAGRLFPEDVRMAADVADKYCAGEVRMTVEQNFIFPNVKNEDLEEMQTMPFFQKFPVEAGNLSRGLVTCTGAQFCSFGLVETKNQAVEIANALEAKLDIPNLVRIHWTGCPNSCGQAQVGDIGLMGAPAKKDGKAVPGVNMFLGGKVGERPELAEMAQKSIPALVEELSKVLVEKFGATEK
>CAMPEP_0116698642-Heterosigma_akashiwo_Strain_NB
------------------------------------------------------------------------------------XVEPYG-EGVIDITTRQNIQMRGIVLE--------LNNIGLTSLMSGMDNVRNMVGSPIAGIDPHEMIDTRQLCIDMQKMITNDNKGRPEYTNLPRKMNFAISGSRDDYAHTSINDVGFQPIAAEGKMGFNVVVGGYFSIKAAVESIPLNMWVPPEAVVPLSEAFIRYFRDNGQRKDRQKTRMMILIEQMGVEAFRAGVVAELAKETFEAVPEPEDVWEKRDLMGIHAAEGGPELGGAPVPGGR------------ADGGGRGGQVLR----------KNEDLEEMQTMPFFQKFPVEAGNLSRGLVTCTGAQFCSFGLVETKNQAVEIANALEAKLDIPNLVRIHWTGCPNSCGQAQVGDIGLMGAPAKKDGKAVPGVNMFLGGKVGERPELAEMAQKGIPALVEELSKVLVEKFGATEK
>CAMPEP_0116719476-Heterosigma_akashiwo_Strain_NB
IPEDKAASASNFEKVKLEKCGSNMWTDVHEYAQYSWEDINGDDIDIRLKWAGLFHRRKTPGKFMMRLKVPNGILTSEQLRLFADTVEPYG-EGVIDITTRQNIQMRGIVLEDASDIINNLNNIGLTSLMSGMDNVRNMVGSPIAGIDPHEMIDTRQLCIDMQKMITNDNKGRPEYTNLPRKMNFAISGSRDDYAHTSINDVGFQPIAAEGKMGFNVVVGGYFSIKAAVESIPLNMWVPPEAVVPLSEAFIRYFRDNGQRKDRQKTRMMILIEQMGVEAFRAGVVAELAKETFEAVPEPEDVWEKRDLMGIHAQKEGLSWVGVVVPAGRLFPEDVRMAADVADKYCAGEVRMTVEQNFIFPNVKNEDLEEMQTMPFFQKFPVEAGNLSRGLVTCTGAQFCSFGLVETKNQAVEIANALEAKLDIPNLVRIHWTGCPNSCGQAQVGDIGLMGAPAKKDGKAVPGVNMFLGGKVGERPELAEMAQKGIPALVEELSKVLVEKFGATEK
>CAMPEP_0116999968-Tiarina_fusus_Strain_LIS
LPAETCKVGSPIEKAKLQKDATAAWVDVYEYAEMTWEEVEKADLDTRLKYVGMLHRGKTPGQFMMRLRVPNGIVNSDQMRFYADSVEKYG-EGVVDITTRANIQLRGVKIEDAPDIIDGLHARNQTSIQSALDNVRNMVGSPLAGIDDMEMVDTREFTNALNDLISTETRGNPYWGNLPRKFNIAVSGSRDDFAHTHINDIGLQPCVETGEMGFNVVLGGYMSIKRVAESIDSGMWIPADSVVTFSEAVLRIFRDESERKDRQKARLMWLVEKYGVEEFKEAVIKEIESKVSDQQPRPTEPFERRELLGVHPQKDSKMRVGILVPAGRLDPGECRDLADLAEKYSDGEIRLTVEQNVILPNVEEDKISELLAESVLGRLKANPGFIEGNLVSCTGAQFCGLALIETKANAESLVQKLEEIVTVDRPIRIHWTGCPNSCGQVQVADIGIMGAPARKDGMAVPGCKIFVGGKIGEEGHLSLPVKTGIPLLIPVLVDILKSEFGAVEK
>CAMPEP_0117023330-Tiarina_fusus_Strain_LIS
VIEDSVKKLNAAEKLKLAKGGMRIIDDIESLAKGGAQFMDEDDINIRLKWLGLFHRAKAPGTFMWRLRIHNGQLTTAQWKVLTKQIKEYDTQGCADVTTRQNIQLRGIRLENLPRHWKELTDAGMTSVQAGMDNVRNLVGNPLAGIDPEEIIDTRPYCEEFTAKLTDSGKGNPALANLPRKFNVCYVGSKEMFEHPDINDIAYLPAKKDGNMGWNIDVGGLLMSTRCEFAIPMDAFVPLEKHWELGAAIMTTFRDFGFRNPRTKTRLMFLIDNMGMEAFREEVARRYKEELGK-AETGPKVWKRRELLGANKQADGDNWIGMVVPAGRMYADEMEAVGKISETYGNGNIRLTVEGNILVLGVPDSKLEAALKEATIERLETAPRPALKGTVACAGNQFCGQSKINTKGHAVRFANFLDNNFDFPKDVRLHWTGCPNTCGQIQLGDIGLLGVTCKNKGEIVEGVDLYLGGGIGQTAAIGTLYKSKIPILEAVLSKIAVEKLGATPK
>CAMPEP_0117134360-Karenia_brevis_Strain_SP1
LPEETAKAGNAVEKVKLAKDPTSAFNDVYTFAELDWKDVEKSDFDTRLKWVGLVHRSKTPGRFMMRLRTPNGIINSDLMRFYADVVEPYGPDGVIDITTRQNIQLRGVTLEDADKVIDGLHARNQTSIQSALDNVRNMVGSPLAGIDDQEMVDTRDICTALNDLITTGERGNPQWGNLPRKFNIAVSGSRDDFSHTHINDIGLQPCVTSGEMGFNVVLGGYMSKTRVAESIDMDLWIPATASVTLSTAILRIFRDEGSRGDRNKGRLMWLIESYGHSSYRDAVVKEIESKVDHQQPKPTTPFERRSLLGVHAQPEGKSFVGIHVPVGRLSVDEARKIADLADKYSAGEIRLTVEQNFLLPNVDNAQIDELLAEPCLNRLRVDPGNIAGNVVSCTGSQFCGFAIIETKLNAESLGKELEKRVTTPRPLRIHWTGCPNSCGQVQAADIGLMGGPAKK-GKAVPGAKVFVGGTIGEHGKLSLPYIQGVPLLIPTLVDIIVKEFHGEVR
>CAMPEP_0117636182-Micromonas_sp._Strain_CCMP2099
VKEQFHKPTNPFERLKLAKDALKHTVHIEQMAGGDFEAWDKADVDHRPKYAGLFHRRKHYGRYMMRLKLPNGVVSSAQMRHLSGIVADLGEDGCADITTRQNMQLRGIELKDAPDIVEGCMKLNMSTLQSGLDNVRNATGNPLAGFDPHEVVDTRPFTRDIQDYVTGGGRGNPEISNLGRKWNVCVVGGPDFFEHPDINDLAFIPA-LDGKPGFNILVGGFISSIRAAEAVPLGAWVPETEVVALTHAVITTFRDYGHRGNRQKTRMMWLIDEMGLDKFRAEVACRMPSELALEAETDDTSIARRSYLGVHKQKEGLNWVGVCVPGGRLQAEDMKDMADLADMYGSGELRLTVEQNFIFPDVPDAKLSALLAEPLLQRLTVTPGAVLAGMVACPGKQFCGFAQIETKKQAYATAEHLESVLDFPKDLRMIWTGCPNSCAPVQVADIGVMGAQVKDSGGMVDGVNIFVGGTVGPGGHLKEPEYPKIPVMLPLLEKICIESFGATRK
>CAMPEP_0117670198-Tetraselmis_astigmatica_Strain_CCMP880
LSEEAIGKINPQEKMKLAKCGTTSWTEIYELAESTWEELNVDDLDHRAKWNGIFHRRKTPGQCMIRFRVPGQVLTSEQMRAFGECIETYGETGCGDITTRANIQLRGIPVEDTVVIMDKMMALGITAKQSGMDNVRNITGSPIAGIDPHELIDPTQLCIDLQNMITDFGKGNMDLSNLPRKFNIAISPSRDDFPHCHINDLAFQAIN-AGETVFNVWLGGLFSAQRNEVSVNGQMSVTAEQIVPFSKALLELFRDNGKREVRQKTRLMYMIDEWGVEKLKAEIEAKIGESIAPAVPEFDEHWERRDVLGVHKQKEGFSWVGLSVPVGRLSSSDFKDLAALAENYGNSTLRVTVDENVIIPFVKHEDVDALMAEPICQKFSPVPGPLERGLVSCTGSQFCGFALVETKMRAIRLARLLEAELDIPKPVRIHWTGCPNSCGQAQVGDIGLMGAPAKLDGKAVEGVKVFLGGTIGEEAKLAALVKTAVPALVPYLKTLLIEKFGASPK
>CAMPEP_0117833506-Chattonella_subsalsa_Strain_CCMP2191
-----------------------MFTEVHEFAEAKWEDINPDDLDIRLKWAGLFHRRKTPGRFMMRLKVPNGILNSSQLRFFAKSCKPYG-EGVIDITTRQNIQLRGIPLEDASDIINGLDQVGLTSLMSGMDNVRNMVGSPIAGIDPHEMFDTRQLCIDLQKMITNDNKGNPEFTNLPRKLNIAISGGRDDFAHTSINDVGFQPIAEKGEMGFNVVVGGYFSIKRAVESIPLNMWVRPEDVIGVCKSFLTYFRDNGQRKDRQKTRLMILIEQMGVTNFREELVKEIRKEVCPAVPEPEDEWKKRDLIGIHAQKKGLSWVGVVIPAGRLTPADLELAAEVADKYSNGEVRLTVEQNMIFPNVQNDSLEELSRMPFFEKFPIDAGNLNRGMVTCTGAQFCSFGLVETKNNAIDINKELEARLNIPQLVRIHWTGCPNSCGQAQIGDIGLMGAPAKKDG-AVPGVNIFMGGRVGEDPFLGEVKHKGIPALVERLEEILIQDFGASKK
>CAMPEP_0118603388-Lotharella_amoebiformis_Strain_CCMP2058
ISEEAAKAGNKQEKMKLAKDGATGFQEVHEFAKTTWEELDIDDADVRLKWAGLFHRRKTPGRFMMRLKVPNGVVTSEQMRFFAKSVGKYPVEGVIDITTRQNIQLRGLELQDATDIIDGLYERDLSNVQSGMDNVRNLVGNPIAGLDPHEMIDTRPLCKSINDMITNSGKGNPAMTNLPRKFNIAVSGSRDDFAHTTINDIGLCPCPETGEMGFNVIVGGYFSIKRVMESIPMDLWVKPEDATDFCEVMLEVFRDNGDRGDRQKARLIWLIEKWGLDKFRDTVKEAFDAALISSQPEPGTTWAKRDLLGVHEQKDGLSFVGVNVPVGRILPDEANAIADLADRYSGGEIRLTVEQNLIFVNVKNEDVPKLLAEPFLNKYFVPGSPLTRGLVSCTGAQFCGIALIETKNRALELSKRLEEKLKLPRPVRIHWTGCPNSCGQAQIADIGLMGAPARVNGVAVEGVNIFLGGRVGEDPFLGDIHKKGVPALIPVMTEILKEKFDAEDA
>CAMPEP_0118636878-Bolidomonas_pacifica_Strain_CCMP_1866
----------------------------------------XGDVDIRLKWVGMLHRKKNPGTFMMRLKVPNGIVNADQMRFFADVVSQYDESGVIDITTRQNIQMRGVTIETAPDIIDGLHKRNLTSFQSALDNVRNVVGSPLAGIDPYELVDTRPICNAVNDLISTGLRGNPKWGNLGRKFNIAISGSRDDFAHTHINDIGLQPVLETGEPGFNVVLGGYMSIKRVAESVHTDLWIKPDSVLSLCDCILELFRDEGERKDRQKARLMWLIEDYGVDGFIDKIKSMLASHTSSWQPHPSSSFSRRELLGVHPQPTGLNRVGVLVPVGRLSRYEARELADIADKYSEGEIRLTVEQNAILPNVKDEDIQDLLAEPAFGRLKVKAGNIEGGLVSCTGSQFCGLAMIETKQTAERYAKLLQQLVETEKPLRIHWTGCPNSCGQVQAADIGLMGCPARKTGMAVPGVNIFVGGTIGEHGSLQLPEKKAVLVLIPELVEIIVSRFGGKRI
>CAMPEP_0118695922-Striatella_unipunctata_Strain_CCMP2910
LSDDAAKKGNPTEKAKLKKDGTSAFVDVYEYAEMTWKEVERADLDSRLKFVGMLHRGKTPGQFMMRLKVPNGIIDSDQLRFFADMVEPYGPEGVIDITTRQNIQLRGVKIEDAPTIIDGLHERNLTSFQSALDSVRNMVGNPLAGIDENEMIDTREICNALNDLVSTNTRGNPAWGNLPRKFNIAVSGGRDDFAHTHINDIGLQPCVETGEMGFNVVLGGYMSIKRVAESVDSNMWIPADSVVTFAEAILRVFRDESERKDRQKARLMWLVEKYGVEEFKAKIVEEVNSVVDDFQPRPTESYERRELTGIHKQPRGKVRVGVHIPTGRLSVEESRQLADLADKYSGGEIRLTVEQNAILPNVSERAVKKLLKEECLGRLGVNVGMIEGNVVSCTGAEFCGLALIETKANAENISKKLEELVTVDRPIRIHWTGCPNSCGQVQVADIGIMGAPARKKDVAVPGCKIFVGGQIGEEGHLALPQMTGIPLLLPVLVDILKNQFGAVEK
>CAMPEP_0118711358-Striatella_unipunctata_Strain_CCMP2910
LSDDAAKKGNPTEKAKLKKDGTSAFVDVYEYAEMTWKEVERADLDSRLKFVGMLHRGKTPGQFMMRLKVPNGIIDSDQLRFFADMVEPYGPEGVIDITTRQNIQLRGVKIEDAPTIIDGLHERNLTSFQSALDSVRNMVGNPLAGIDENEMIDTREICNALNDLVSTNTRGNPAWGNLPRKFNIAVSGGRDDFAHTHINDIGLQPCVETGEMGFNVVLGGYMSIKRVAESVDSNMWIPADSVVTFAEAILRVFRDESERKDRQKARLMWLVEKYGVEEFKAKIVEEVNSVVDDFQPRPTESYERRELTGIHKQPRGKVRVGVHIPTGRLSVEESRQLADLADKYSGGEIRLTVEQNAILPNVSERAVKKLLKEECLGRLGVNVGMIEGNVVSCTGAEFCGLALIETKANAENISKKTGRAGNTDLTLLLIGPSSPNSCGQVQVADIGIMGAPARKKDVAVPGCKIFVGGQIGEEGHLALPQMTGIPLLLPVLVDILKNQFGAVEK
>CAMPEP_0118798938-Picochlorum_oklahomensis_Strain_CCMP2329
LPEETIKKSNKFEKIKAKKCGSTMWDEVEDLADVAWEDLNLDDVDIRMKWAGLFHRAKTPGKFMMRLKVPNGVLDANQLRSLAACIEPYGEDGCGDVTTRANIQLRGIPLDDADRVIETLRDVGLSSLMSGMDNIRNITGSPIAGIDPEELIDSRPLVQELNDVVTNHGKGNAALTNLPRKINVGISTSRDDFAHCHINDVGLKAVV-DGQVGFNVELGGYFSIKRNTMSIPGDTFITPDQVTPYCIALMKVFRDHGERLDRQKARLMWLVEAIGVTEFRKMIAQRMGLDLPGEVHTYDTEFQRRDIVGIHPQKKGKYWIGACIPAGRLVAKDFVDLANVCEKYGDGTVRVSVEQNVVIPNVDESDIPALQSEEIFKKFEIMPGNLMRGLVSCTGAQFCGLALIETKNRAMKIIQELEETLEIPSLVRIHWTGCPNSCGQAQVGDVGLMGAPAKKDGKAVEGVRIFLGGEIGENPKLATEFEKAIPAAVPALSRILIDHFGARAK
>CAMPEP_0118822868-Phaeocystis_Sp_Strain_CCMP2710
LPAETAEQGSKFEKIKLGKDTTAMFTDLYEYAEMTWQDVEDADINTRLKWTGMLHRAKNPGTFMIRLRVINGIVTSEQMRFYAKTVEPYGPEGVIDITTRQNIQLRGVTLEDGPAMLDGLHALNQTCIQTGFDNIRNMVGNPLAGIDENEMVDTRPFTNMLNDLVTTGERGNPVYCNLPRKFNICVSGNRDDYAHTHINDIGFQPCVTTGEMGFNVVFGGYMSIKRVAESVSLDIWIPATAARALAVGTLRIFRDEGDRKDRQKARLMWVIEKYGADAFRKKLLAE--PRVEREQPAPSTPYTRRELVGVHKQPDGRMRVGLNVPTGRLSVAEARSIADLADKYSAGEIRLTVEQNAMLPNVEEAQLADLLAEPALNRLRVEPGNIVGYTVSCTGSQYCGLAMIETKQNAERIAEKLDELISVPKPLRIHWTGCPNSCGQVQCADIGLMGGPAKKTGMAVPGVQIFVGGRIGEDAYLSLPYKKGIPLLLPELVAIAKEHFGATDK
>CAMPEP_0118915806-Chrysoreinhardia_sp_Strain_CCMP3193
LSEETAAKGNKVEKAKLAKDPTAAWTDLYDYATLDWSEIESGDANVRLKWAGLLSRFKSPGTFMLRARTPNGVTTAKAMRLFHEALEECG--GVADITTRQNWQLRNLSLAQGADLVEKLATANVTTYQSAMDNVRNIVGSPLAGIDQNELVDTRPYCDALNDLITTGLRGNPTWGNLPRKFNIALSSNAHDYAHARINDLAFEPAFATPLLGFNVVVGGYFSARRSVHAVDLDLWIPATNVLDVATTVLAVFRDEGARGDRQKARLMWLVEDYGVEKFRERILKEVAIARKQSLPPPGG-EARLETVGVFPTTEGRWRVGLHVPVGRVLAKEMGALADLAEKYGDGEMRLTVEQNVMFPSVADPVALLAEAEKTLPNFSLKPGAVSGNTVSCTGAQFCPVAIIETKGFAKEISEMLDERIG--RPLRLHVTGCPNSCGQVQLADVGLMGAPARRTGKAVPGCNIFIGGTIGRDSHLVTPVATGVPILVDTLVTL-VDKYLPQRK
>CAMPEP_0118927452-Pyramimonas_obovata_Strain_CCMP722
VKDTETKGINPFEKTKLAKDALASLKWLANMSKEDFTAMYEEQVDTRLKFVGLFHRPKTYGKFMMRLRMYNGIISAEQMRYLGELVESYGEDGCADITTRQNIQLRGIELPDVPGIFENLQRLGMTSTQSGMDNVRNVVGSPLAGIDPEEILDTRPYAKVINEFLTDEGRGHKEITNLPRKFNIAVIGTHDLYEHPHINDLAFVPAEKDGEVGFNVEVGGFFSAVKCEGAIPLGAWVSEEQLVPFCHAMLTAFRDFGARKNRQKTRVMYLIKELGVDAFRAELASRMERPLRE-EGASDPNWTRRGYFGAHKQVDGNNFVGLNVPVGRLQADDMLALAHLAETYGDGDIRMTVEQNVILSGVPDAKLADLLAQPLLTKFSPAPGKLEAHVVACTGSRFCGFAQIETKQSAKDMAAHLERTLDIPEVVRMHWTGCPNTCGQVQVADLGFLGTTAKGDG-PEPAVDVFMGGTIGHESELANCIRQKVPLLAPYVEELLVEHFGAVRK
>CAMPEP_0119032032-Synedropsis_recta_cf_Strain_CCMP1620
LPTETAKIGSNIEKFKQAKDGTAAFVDVYEYAEMSWDEVEKSDLDNRLKYVGMLHRGKTPGQFMMRLKVPNGIVNADQMRFYATCVEKYG-DGVVDITTRQNIQLRGVKIEDAPDIIDGLHERNQTTLQSALDNVRNMVGSPLAGIDEQELVDTRELCEALNDLVSTETRGNPQWGNLPRKFNICVSGSRDDYAHTHINDIGFQPCPETGEMGFNVVLGGFMSIKRVAESIEGDMWIPADSVVTLSEAILRIFRDEGNRKDRQKARLXXLVEEYGVKEFKTAVIKEMDSKVESAQPPLTGDFERRELLGIHKQPEGKVRVGVLVPTGRLSVDECREIADLADKYSDGEVRLTVEQNIILPNVAESDTEELLKEPSLTRLKVNAGFIEGNVVSCTGAQFCPLALVETKVNAEAMGKKLEELVTVDRPIRIHWTGCPNSCAQVQVADIGIMGAPAKKTGKAVPGCKIFVGGRVGEDAHLSLPFKTGIPLLLP---------------
>CAMPEP_0119041950-Ochromonas_sp_Strain_CCMP1899
MTADSALAGNQIEKVKQKKDPANSWSDIHEYATTNWEDIEKDELDIRVKYAGMFHRKKTPGRFMIRLRLPNGIVNSSDMRYFAEAVRPYGPEGVVDITCRANIQLRSPPIEDCSTILTALQARGLTSLQSGLDNLRNMVGSPIAGLDTHEIFDTRQLTKEIDDMYTNHGKGNPDYANMPRKFNIAISGTRDDFAHTNINDIGLQAVPVTGELGFNVVVGGYISIKRACESVPLNAWIPATEAVVLCKAILRLFRDEGFRGDRQKTRLMWLVETKTVEVFHEMVEAEMGVKFEAPQAKDEWTIGHRDVNGVHAQREGLSYIGVHVPVGRLSADECVEIADLADKYSNKEVRFTVEQNLLFPNIANERIAEFSAEPIFTRLTINPGNIIGHVVSCTGAQFCPLAMVETKLSIDDITRKLEMMVKVPKPVRIHMTGCPNSCGQVQVADIGLMGAPAKKAGKAVPGVNIFIGGKVGEAASLMMPAMKGIPMILPVLAKILCDTYKGVMI
>CAMPEP_0119074732-Undescribed_Undescribed_Strain_CCMP2000
LPEETAKAGSKFEKIKLEKDTTQMFTDLYDYAEMDWKDVEDADINTRMKWTGMLHRAKNPGTFMTRLRVHNGIISSDQMRFYAQTVEPYGPDGVIDITTRQNIQLRGITLENGPAMIDGLHALNQTCVMTGFDNIRNMVGNPLAGIDENEMVDTRPFCNMLNDLVTTGERGNPVYCNLPRKFNICVSGNRDDFAHTHINDIGFQACPTTGEMGFNVVFGGYMSIKRVAESVPVDIWVPASATRALCMATLRIFRDEGDRKDRQKARLMWVIEKYGIAAFRQKLLAE--PKVDRAQPAPTTPYTRRELLGVHKQPDGRMRVGLHVPTGRLSVAEARQIAELADKYSAGEIRLTVEQNAMLPNVDEAALPALLAEPAVNRIRIDPGNIVGHTVSCTGSQFCGLAMIETKENAGRIAMKLDGLVDVPKPLRIHWTGCPNSCGQVQVADIGLMGAPAKKSGKGVPGVSIFVGGRIGEDAFLSLPYKT-VPLLLPELVAIAKEHFGATDK
>CAMPEP_0119107536-Chlamydomonas_cf_sp_Strain_CCMP681
LGEEAAKSKTKQEKVKVAKCGSTMWTETPELAKTKWEDLNLDDLDIRMKWAGLFHRAKTPGKFMMRLRVPNGELTSTQLRFLGSVIKPYAENGCADISTRATIQLRGITIEDADKIIAGLFEHGLTSFMSGMDNVRNLTGNPIAGVDPHELIDTRPLLKALQDMIVGDGRGRADLTNLPRKINFCISSTRDDFPHTHINDVGFEAAESSGQVVFNLMVGGYFSIKRNTIGSLAPFSITQQQLIPFSEALLQVFRDHGPREDRQKTRMLWLVETVGMEKWQSLLEEYMLKKLAPAVHTYDDVWARRDLLGVHPQKAGMNWVGACVPSGRLQAVDFDDMARIAETYGDGTVRLTCEENVLFTNVVEANVPAMLKEPLFERFKVNAGTLMRGMVSCTGSQFCGFGMAETKNRAMDLMTKLDAQLELSGGVRVHFTGCPNSCGQAQVGDIGLMGAPAKKDGKAVEGYKIMLGGKIGQNPELAKDFATGIAALEAKLYEILIAEFGAKPR
>CAMPEP_0119134166-Genus_nov._species_nov._Strain_RCC2339
----------KFEKLKAEKCGSTAWTDMYELAETRWEDLDLDDVDVRLKWSGLFHRRKTPGKFMLRLKIPNGVVTADQLDAVAESLAPYGDDACVDITTRANLQLRGIPFEDIDLVVDALSAAGLQNKQSGMDNVRNITGNPLAGVDPFELVDTRPLCQAVNDMITNGGRGNPELSNLPRKLNISFSATPDDFVHNHINDLGFEAVRGTGEVGFNVVVGGYFSVKRNATSIPLNCYVAQDQVVPFCKALLEVFRDHGARENRQKTRLMWLVEEWGVEKFRDSVAAQGALALSDAARAEHKPWARRVLFGVGQQKQGLSWVGACVPAGRLLPQDLEQAARAAREFGDGELRLTCEQNVVFTSVPTDKAEAMQALPFFHKFSTTPGQLTGGLVSCTGSQFCGLALIETKQRAMAVCEKLEAQLDIPKQVRMHWTGCPNSCGQAQVGDIGLMGAPAKKDGKAVEGVKIMLGGKIGQNPELAKDFEKGIPALLPKLKEILIREFGATEK
>CAMPEP_0119205538-Pycnococcus_provasolii_Strain_RCC2336
LLDEG-RAKNPFEKTKLQNDALELLKRFDELTSTPFEDIYTDTIDVRLKWMGLFHRLKGKGRFMLRLRLPNGVLNSEQCRYMDGVISKYGEEGCADVTTRQNLQLRGITLEDAPEILSTLESLGITSLQSGMDNVRNVAGSPIAGIDPQEVYDTRAMCQALTEYVTQGYDGNPAISNLPRKFNICVVGSADMFEHPHINDIALVPAKDNGKLGFHVEVGGFLSPIRCADAIPLDAFVDEGDAAALCHAILSTFRDYGVRGPRTKTRLMWCIDEMGFDNFRDEVARRMPGNLPRASETTDESSTRRSVLGTHDQKDGLQWAGLCVPTGSLEPGDMTALANIADKFGSGEVRLTVDQNVIIPNIPKEKMDAFLEEPIVQKFTPFPGMLVAGLVSCTGARWCPQAQIHTKSNALELAQRLDEQLGFPNEVRMHWSGCPNVCGQSQVGDVGFIGTSVKVDQDAVEGVNLLEGGRIGQAPAEAQLVDKKVPLLEQKVKAILMEKYGAVES
>CAMPEP_0119232542-Pelagomonas_calceolata_Strain_RCC969
LPDSTAEAGNKIEQGKLKKDPTNAWTDLYDFATLDYSEIEDFDMNSRLKWTGILSRFRTPGRFMMRLRIPNGIVKSDTLRLFADTIEPYGDEGVMDITTRQNIQLRGLTLEDGADLTKALHAHNMTSFQSALDNARNVVGSPLAGLDDKELVDTRPIANAINDLISTGERGNPQWGNLPRKFNIAISGGRDDFAHTYINDIGLDPVPTDGRIGFNVVVGGYMSIKRVAESVPLGLWVPADSVTALCEAILRIFRDEGNRKDRQKARLMWLVEDMGVEEYSKAIKAEVESVLEEAQPHETGAFERRELLGVHPQAEGLRRVGVHVPAGRLSVEEARHVADLADRYSEGEVRLTVEQNFILPNVPADKIDALLEEPALTRLAVDPGNVKGPMVSCTGAQFCPLAIIETKTVAERVMAKVDALVEAPKPVRVHWTGCPNSCGQVQAADIGLMGAPAKR-GKAVAGANIFLGGTIGEGGHLALPHMKNVPIIAGVIAGLMKENFGAVDR
>CAMPEP_0119272306-Genus_nov._species_nov._Strain_RCC1024
LPAETAEAGNKIEQGKLKKDPTNAWTDLYDFAELDYSEIEDFDINSRLKWTGLLSRFRTPGRFMMRLRIPNGIVQSKTLRLFADTLEPYGPDGVADITTRQNLQLRGLTLEDGAALTEELHAHNLTSFQSALDNARNVVGSPLAGLDDVELVDTRPIANAINDLISTGLRGNPVWGNLPRKFNIAISGGRDDFSHTYINDIGLEPCRATGEVGFNVVVGGYMSIKRVAESVPLDLWVPADSAYDVCEAILRIFRDEGNRKDRQKARLMWLVEDKGVEAFRAAVAAEIAGAVDEAQPHDGADFQRRELLGVHAQAASLRRVGVHVPAGRLSVEEMRHVADLADRYSAGEVRMTVEQNLILPNVAAAEVEALLAEPALTRLSVDPGNVVGPMVSCTGAQFCPLAIVETKSVAERVMAKVDALVEADRPIRVHWTGCPNSCGQVQAADIGLMGAPAKRDGKAVAGAKIFLGGTIGEGGHLAMESLKGVPIIAGVIAGLMKEHFGARDR
>CAMPEP_0119301008-Scyphosphaera_apsteinii_Strain_RCC1455
LPEDAAAEGNPIEKAKLAKDATTIFNSVYEYAEMDWEDVEKADFNTRLKWVGLVHRDKTPGKFMMRMRIPNGIINADLLRFYADCVEPYGPDGVIDITTRQNIQIRGVQLEDAPKIIDGLHARGQSSFHSALDNVRNMVGSPLAGIDDQEMVDTRSHCEALNDLITTGERGNPVWSNLPRKFNVAVSGSRDDFAHTHINDIGLQPCVTTGEMGFNVVLGGYMSTKRVAESIDMNLWVPDNATVELSTAILRVFRDEGNRKDRQKARLMWLVESYGDPSYREKILAEMESLCDVQQPRPMGHFERRELNGIYPQPPGLHRVGVHVPVGRLSVTEARQLADLAERYPDAEVRLTVEQNVILPNVKEEHLPALCAEPCLNRLIVNPGKIVGNLVSCTGAQFCGLAMIETKNNAEEIAKALEERVAVPRGVRIHWTGCPNSCGQVQAGDIGLMGGPAKK-GKAVPGVKVFVGGTIGEHGKLQLTTSDGVPILVPVLTQIIVDRFDGTVK
>CAMPEP_0119307906-Scyphosphaera_apsteinii_Strain_RCC1455
LPAETCDKGSQFEKIKLTKDTSKMFTQMYDDAEITWEDIDPLDVNTRYKWTGLLHRAKHPGTFMMRLRCLNGIITSEQMRFFADSVEPAGPDGVIDITTRQNIQLRGLTLPMGVDVIDGLHALNLTCVQTGFDNIRNMVGNPLAGIDENEMVDTRPFCNMLNDLVTTGERGNPAYCNLGRKFNICVSGGRDDFEHTNINDIGYQPCVNTGEMGFNVVFGGYMSIKRVAASIPCGIWIPATAVRAIAEGTLRIFRDEGDRSDRQKARLMWIIEKYGVEDWRKKLLEEP--RVENQQPEPTTPYERRELIGVHKQPNGKFRVGVHVSVGRVSVDMAREIADLADKYSDGEIRLTVEQNFLLPNVNESELESLLNEPALNKLSVEPGNIYGHTIACTGNQYCGLAMIETKASAERIARKLDNLITTPRPLRIHWTGCPNSCGQVQAADIGLMGAAAKKQGKPCPGVNIFVGGKLGEHAFLSLPYKKGVPQLIPELIAIAKERFGAVDK
>CAMPEP_0119352686-Calcidiscus_leptoporus_Strain_RCC1130
LSEAAAEAGNPIEKAKLVKDATTVFNSVYEYAEMNWEDVEKADMNTRLKWVGMLHREKTPGKFMMRLRTPNGIVNADLMRFYADSVEPYGADGVIDITTRQNIQLRGIPLEDATTIIDGLHARGQTSFHSALDNVRNMVGSPLAGIDDQEMVDTRPHCHALNDLISTGERGNPMWCNLPRKFNIAVSGSRDDFAHTHINDIGFQPCATTGEMGFNVVLGGYMSTKRVAESVDMNVWVPDSATVALSKAILRVFRDEGERKDRQKARLMWLVEAHGHASYREKILAEVESRFDVQQPRPTGDFARRELNGVFAQPPSLHRVGVHVPVGRLSVDEARQIADLAERYPGAEVRLTVEENVILPNVKEEDLAALCAEPCLNRLSVNPGKIAGNVVSCTGSQFCGLAMVETKNNAEAIAKELDQRVAVHRGIRIHWTGCPNSCGQVQAGDIGLMGGPAKK-GKAVPGVKVFVGGTIGEHGKLQLPTSEGVPILVPVLTQIIVDNFHGTVN
>CAMPEP_0119406528-Chrysoculter_rhomboideus_Strain_RCC1486
VPQAQA--KNKFEKVKLAKDGTRAWEEIHELSECTWEELDLDDINLRLKWSGFFHRNKEPKTFMVRLKLPNGILTSDQARTLAGLVEPYP-DGVLDITTRMNMQLRGIRLEDASHVVDTLFGCGLSSVQSGLDNVRNMVGSPLAGIDPHETLDTRPICTMINDCITGANRGNPEFTNLPRKFNIAVSGSRDDFAHTTINDIGLQPIAMPGVDGFNVVLGGYFSIKRAAEAIPFDAWIRAEDAAEFSAAVLEVFRDHGERADRQKTRLLWLLEAKGLDWFRQRVNERLEAPLRRAAPPHEGTFARRDIMGVHPQRDGKSWVGITVPAGRCTPTDFRELADLADEFSDGEIRLTVEQNVVLPNVDNGRVAALLEAPLLNGMRVERGSLMRGVVSCTGSNGCGQGLVETKARAVRVAKRLDTELEFPRLVRLHWTGCPNSCGQAQVGDIGLMGSPAKKTGMAVEGVKVFLGGEVGEAAELGQLDDTAIPALVPHLKELLITKFGATPR
>CAMPEP_0119438120-Chaetoceros_cf._neogracile_Strain_RCC1993
LSDETAASGNPIEKMKQKKDATAAFVDVYEYAEMEWTDVEKADLDNRIKYVGMLHRNKTPGQFMLRLKVPNGIVNADQMRFYAECVEKYGEEGVVDITTRQNIQLRGVKIEDAPDVIDGLHARNQTSFQSALDNVRNMVGSPLAGIDDKELVDTRELCNAINDLVSTGTRGNPQWGNLPRKFNVAISGSRDDYAHTHINDIGLVPTPATGEMGFNVVLGGYMSIKRVAESVDSKMWIPADSVVAFTEAVLRIFRDEGDRKDRQKARLMWLVEKYGVDEFKAEVIKEVESKIEDTQPLDTTPFERRRLLGVHKQPDGKCRVGFLVPSGRLSQNECRVVADLADKYSAGEVRLTVEQNIILPNVDEDKVADLLADPAFGRFKVDAGRIEGNVVTCTGAQFCSLALIETKENAESVAKKLETLVDVDKEIRIHWTGCPNSCGQVQAADIGIMGAPAKKTGVAVPGCKIFVGGRIGEDAHLSLPYTSGIPLLIPELVEILKKEFGATDK
>CAMPEP_0119571854-Stauroneis_constricta_Strain_CCMP1120
LPKETAEKGNPTEKVKLAKDPTSAWVDVYEYAEMTWEEVEKADLDTRLKYVGMLHRNKTPGQFMMRLKVPNGIVNADQMRFYADCVDKYGEEGVVDITTRANIQLRGVKIEDADTIIDGLHARNQTSFQSALDSVRNMVGSPLAGIDDQELVDTRELCNAVNDLISTQTRGNPQWANLPRKFNIAISGSRDDYAHTHINDIGMQPCAETGEMGFNIVLGGYMSIKRVAESVDSGMWIPADSVVTFCEAVLRIFRDESERKDRQKARLMWLVEKYGVEGFKEAVSKEVESKVQDQQPRPTEAFERRELLGVHKQKEGKVRVGVHIPAGRLSQAECRDLADLADKYSGGEIRLTVEQNAILPNVDEDRVEELLKEDVLGRFSANPGFIEGNLVSCTGAQFCGLALIETKANAESLAKKLENLVTVDRPIRIHWTGCPNSCGQVQVADIGIMGGPARKDGMAVPGCKIFVGGRVGEDAHLSLPVAQGVPLLIPALVDILVENFGAKKK
>CAMPEP_0167762978-Gymnochlora_sp._Strain_CCMP2014
LNEETAKKGNKMEKMKLAKCGSTNFKEVHDFAKTTWEELDIDDADLRMKWSGLFHRRKTPGRFMMRLKVPNGIVTSEHMRFFAKMIGRYPVEGVIDITTRQNIQLRGIELQDATDIIDGLQERGLSNVMTGLDNVRNLVGNPLAGIDPHEMIDTRPICKEIDNMITNEGVGNPALTNLPRKFNIAVSGSRDDFAHTTINDIGLVPCPETGKIGFNVIVGGYFSIKRAAESVPMGIWIEPEDAVAFCESMLYVFRDNGERGDRQKARLMWLIEKWGMDTFRDNIIKDFEEKIIDSQPEPGEVWQKRDLLGAHPQKDGLSFVGVGIPVGRMLPDECNAIADIADKYSDGEIRLTVEQNLILPNVKNDMVDALLNEPLFNKFFIPRDPLTRGLVSCTGAQFCGLAMIETKNRAYELSKLLEKNLKLDKPVRIHWTGCPNSCGQAQIADIGLMGGPARVDGVAVEGVNIFLGGRVGEDPFLGEVYKKGIPALVPVMEEILVEKFGAKKN
>CAMPEP_0167800192-Lotharella_globosa_Strain_CCCM811
LSEETAKKGNKAEKMKLAKCGSMAFKEVHEFAKTTWEELDIDDADIRLKWSGLFHRRKTPGRFMMRLKVPNGIVTSEHMRFFADSVGRYPAEGVIDITTRQNIQLRGLELQDATDIIDGLQSRGLSNVQTGMDNVRNLVGNPIAGLDPHEQIDTRQICKDIDNMITNHGIGNPAMTNLPRKFNIAVSGSRDDFAHTSINDIGLRPCPETGEMGFNVIVGGYFSIKRVMESIPMNVWLKPDDVVPFCKTMLEVFRDNGARGDRQKARLIWLIEDMGMEAFKSLVTKEFDANLLDAQPEPGTTWEKRDLLGVHAQKEGKSFVGAIVPVGRILPDEARALADIADKYSAGELRLTVEQNVIFPNVANDQVEALLKEPFFNKYVIPGNPLSRGLVSCTGAQFCGIALIETKNRAMELSKKLEEKLKLPAPVRIHWTGCPNSCGQAQIADIGLMGAPARIDGVAVEGVNIFLGGKVGEDPFLGEVYKKGIPALMPVMEEILKEKFGAV--
>CAMPEP_0167876548-Glenodinium_foliaceum_Strain_CCAP_1116/3
LPEETAKAGSPIEKTKLEKDPTAAWVDVYEYAEMTWEEVDKADLDTRLKYVGMLHRGKTPGQFMMRLKVPNGIVNSDQMRFYADSVEKYG-EGVVDITTRQNIQLRGVKIEDASDIIDGLHARNQTSFQSALDSVRNMVGHPLAGIDDQELVDTREIANALNDLVSTQTRGNPQWGNLPRKFNIAISGSRDDYAHTHINDIGFQPVAETGEMGFNVVLGGYMSIKRVAESVDSGMWVPADSVVTFCEAILRIFRDEGERKDRQKARLMWLVEKYGVEDFKKAVTKEVESKIFDQQPRATEPFVRRELMGVHPQKEGKMRVGILVPSGRLSPSELRELAEMADKYSEGEIRLTVEQNVIFPNVDEAKVDSFLKEPALGRLKANPGFIEGNVVSCTGAQFCPLALVETKANAEAMAKKLESLVTVDRPIRIHWTGCPNSCGQVQAADIGIMGAPAKKDGMAVPGCKIFVGGKIGEDGHLSLPVKTGIPLLIPVLIDILKSEFGAVEK
>CAMPEP_0167927616-Glenodinium_foliaceum_Strain_CCAP_1116/3
LPEETAKAGSPIEKTKLEKDPTAAWVDVYEYAEMTWEEVDKADLDTRLKYVGMLHRGKTPGQFMMRLKVPNGIVNSDQMRFYADSVEKYG-EGVVDITTRQNIQLRGVKIEDASDIIDGLHARNQTSFQSALDSVRNMVGHPLAGIDDQELVDTREIANALNDLVSTQTRGNPQWGNLPRKFNIAISGSRDDYAHTHINDIGFQPVAETGEMGFNVVLGGYMSIKRVAESVDSGMWVPADSVVTFCEAILRIFRDEGERKDRQKARLMWLVEKYGVEDFKKAVTKEVESKIFDQQPRATEPFVRRELMGVHPQKEGKMRVGILVPSGRLSPSELRELAEMADKYSEGEIRLTVEQNVIFPNVDEAKVDSFLKEPALGRLKANPGFIEGNVVSCTGAQFCPLALVETKANAEAMAKKLESLVTVDRPIRIHWTGCPNSCGQVQAADIGIMGAPAKKDGMAVPGCKIFVGGKIGEDGHLSLPVKTGIPLLIPVLIDILKSEFGAVEK
>CAMPEP_0168807104-Amphiprora_sp._Strain_CCMP467
LPQDTAKTGSPIEKIKLAKDGTAAFVDVYEFAELTWEQVEKADLDTRLKWVGMLHRGKTPGQFMMRLKVPNGIVNADQMRFYADCVEKYGPEGVVDITTRQNIQLRGVKIEDAPDIIQGLHDRNQTSFQSALDNVRNMVGSPLAGIDDQEMVDTRDFCNALNDLVSTQTRGNPYWGNLPRKFNIAVSGSRDDYAHTHINDIGMQPCAKTGEMGFNIVLGGYMSIKRVAHSVPVDLWIPATAVVTLSEAILRIFRDEGERKDRSKARLMWLVESYGVEKFREKIVQEMASESYRAQEPPTTPFERRELLGVHAQPEGKMRVGILVPVGRLSVQECRDLADLADQYSAGEIRLTVEQNVILPNVDQDKVDQLLKEPALNRMTVNAGNIEANLVSCTGAEFCGLALIETKSNAERMVQKLEELVQVDRPIRIHWTGCPNSCGQVQVADIGIMGGPARKDGMAVPGCKIFVGGKIGEESHLALPYKQGIPILIPELVEILKNEFGAVDK
>CAMPEP_0168844924-Amphiprora_sp._Strain_CCMP467
LPQDTAKTGSPIEKIKLAKDG-------LEFAELTWEQVEKADLDTRLKWVGMLHRGKTPGQFMMRLKVPNGIVNADQMRFYADCVEKYGPEGVVDITTRQNIQLRGVKIEDAPDIIQGLHDRNQTSFQSALDNVRNMVGSPLAGIDDQEMVDTRDFCNALNDLVSTQTRGNPYWGNLPRKFNIAVSGSRDDYAHTHINDIGMQPCAKTGEMGFNIVLGGYMSIKRVAHSVPVDLWIPATAVVTLSEAILRIFRDEGERKDRSKARLMWLVESYGVEKFREKIVQEMASESYRAQEPPTTPFERRELLGVHAQPEGKMRVGILVPVGRLSVQECRDLADLADQYSAGEIRLTVEQNVILPNVDQDKVDQLLKEPALNRMTVNAGNIEANLVSCTGAEFCGLALIETKSNAERMVQKLEELVQVDRPIRIHWTGCPNSCGQVQVADIGIMGGPARKDGMAVPGCKIFVGGKIGEESHLALPYKQGIPILIPELVEILKNEFGAVDK
>CAMPEP_0168875934-Aureococcus_anophagefferens_Strain_CCMP1850
LPEETAAEGNKIEKLKLAKDPTNAWTDLYEFATLDYDDIEANDMNSRLKWAGLLSRFKTPGRFMMRLRLPNGIVTSDQVRVMADAIAPYGDDGVADITTRQNLQLRGLTLEDGADLTEKLHAMNLTSFQSALDNARNVVGSPLAGLDDLELVDTRPITNAINDLISTGDRGNPQWGFLPRKFNIAVSGGRDDFAHTYINDIGLEPVKATGQPGFNVVVGGYMSIKRVAESVALDVWVPGDSCEALCEAILRLFRDEGSRDDRQKARLMWLVESYGPEAFGDAVKKEIASDVQPAQPHDTTPFERRSLLGVQPQAPELRRVGVHVPAGRLSVEEMRHLADLADRYAGGELRLTVEQNAILPNVHKDKVKALLKEPALTRLSVEPSNVVGNMVSCTGAQFCPLAMIETKSVAERVMEKVDALVETPRPLRVHWTGCPNSCGQVQAADIGLMGGPAKR-GKAVSGVNIYVGGTIGEGGHLALPHTKGVPMLAAILAKLMHDHFDGRYR
>CAMPEP_0168884780-Aureococcus_anophagefferens_Strain_CCMP1850
LPEETAAEGNKIEKLKLAKDPTNAWTDLYEFATLDYDDIEANDMNSRLKWAGLLSRFKTPGRFMMRLRLPNGIVTSDQVRVMADAIAPYGDDGVADITTRQNLQLRGLTLEDGADLTEKLHAMNLTSFQSALDNARNVVGSPLAGLDDLELVDTRPITNAINDLISTGDRGNPQWGFLPRKFNIAVSGGRDDFAHTYINDIGLEPVKATGQPGFNVVVGGYMSIKRVAESVALDVWVPGDSCEALCEAILRLFRDEGSRDDRQKARLMWLVESYGPEAFGDAVKKEIASDVQPAQPHDTTPFERRSLLGVQPQAPELRRVGVHVPAGRLSVEEMRHLADLADRYAGGELRLTVEQNAILPNVHKDKVKALLKEPALTRLSVEPSNIVGNMVSCTGAQFCPLAMIETKSVAERVMEKVDALVETPRPLRVHWTGCPNSCGQVQAADIGLMGGPAKR-GKAVSGVNIYVGGTIGEGGHLALPHTKGVPMLAAILAKLMHDHFDGRYR
>CAMPEP_0168924354-Aureococcus_anophagefferens_Strain_CCMP1850
LPEETAAEGNKIEKLKLAKDPTNAWTDLYEFATLDYDDIEANDMNSRLKWAGLLSRFKTPGRFMMRLRLPNGIVTSDQVRVMADAIAPYGDDGVADITTRQNLQLRGLTLEDGADLTEKLHAMNLTSFQSALDNARNVVGSPLAGLDDLELVDTRPITNAINDLISTGDRGNPQWGFLPRKFNIAVSGGRDDFAHTYINDIGLEPVKATGQPGFNVVVGGYMSIKRVAESVALDVWVPGDSCEALCEAILRLFRDEGSRDDRQKARLMWLVESYGPEAFGDAVKKEIASDVQPAQPHDTTPFERRSLLGVQPQAPELRRVGVHVPAGRLSVEEMRHLADLADRYAGGELRLTVEQNAILPNVHKDKVKALLKEPALTRLSVEPSNIVGNMVSCTGAQFCPLAMIETKSVAERVMEKVDALVETPRPLRVHWTGCPNSCGQVQAADIGLMGGPAKR-GKAVSGVNIYVGGTIGEGGHLALPHTKGVPMLAAILAKLMHDHFDGRYR
>CAMPEP_0168968142-Aureococcus_anophagefferens_Strain_CCMP1850
-----XAEGNKIEKLKLAKDPTNAWTDLYEFATLDYDDIEANDMNSRLKWAGLLSRFKTPGRFMMRLRLPNGIVTSDQVRVMADAIAPYGDDGVADITTRQNLQLRGLTLEDGADLTEKLHAMNLTSFQSALDNARNVVGSPLAGLDDLELVDTRPITNAINDLISTGDRGNPQWGFLPRKFNIAVSGGRDDFAHTYINDIGLEPVKATGQPGFNVVVGGYMSIKRVAESVALDVWVPGDSCEALCEAILRLFRDEGSRDDRQKARLMWLVESYGPEAFGDAVKKEIASDVQPAQPHDTTPFERRSLLGVQPQAPELRRVGVHVPAGRLSVEEMRHLADLADRYAGGELRLTVEQNAILPNVHKDKVKALLKEPALTRLSVEPSNVVGNMVSCTGAQFCPLAMIETKSVAERVMEKVDALVETPRPLRVHWTGCPNSCGQVQAADIGLMGGPAKR-GKAVSGVNIYVGGTIGEGGHLALPHTKGVPMLAAILAKLMHDHFDGRYR
>CAMPEP_0169019076-Aureococcus_anophagefferens_Strain_CCMP1850
LPEETAAEGNKIEKLKLAKDPTNAWTDLYEFATLDYDDIEANDMNSRLKWAGLLSRFKTPGRFMMRLRLPNGIVTSDQVRVMADAIAPYGDDGVADITTRQNLQLRGLTLEDGADLTEKLHAMNLTSFQSALDNARNVVGSPLAGLDDLELVDTRPITNAINDLISTGDRGNPQWGFLPRKFNIAVSGGRDDFAHTYINDIGLEPVRATGQPGFNVVVGGYMSIKRVAESVALDVWVPGDSCEALCEAILRLFRDEGSRDDRQKARLMWLVESYGADAFGNAVKAEIESDVQPAQPHDTTPFERRSLLGVQPQAPELRRVGVHVPAGRLSVEEMRHLADLADRYAGXELRLTVEQNAILPNVHKDKVKALLKEPALTRLSVEPSNVVGNMVSCTGAQFCPLAMIETKSVAERVMEKVDALVETPRPLRVHWTGCPNSCGQVQAADIGLMGGPAKR-GKAVSGVNIYVGGTIGEGGHLALPHTKGVPMLAAILAKLMHDHFDGRYR
>CAMPEP_0169057216-Aureococcus_anophagefferens_Strain_CCMP1850
------------------------------------DDIEANDMNSRLKWAGLLSRFKTPGRFMMRLRLPNGIVTSDQVRVMADAIAPYGDDGVADITTRQNLQLRGLTLEDGADLTEKLHAMNLTSFQSALDNARNVVGSPLAGLDDLELVDTRPITNAINDLISTGDRGNPQWGFLPRKFNIAVSGGRDDFAHTYINDIGLEPVRATGQPGFNVVVGGYMSIKRVAESVALDVWVPGDSCEALCEAILRLFRDEGSRDDRQKARLMWLVESYGPXAFGXAVKXEIASDVQPAQPHDTTPFERRSLLGVQPQAPELRRVGVHVPAGRLSVEEMRHLADLADRYAGGELRLTVEQNAILPNVHKDKVKALLKEPALTRLSVEPSNVVGNMVSCTGAQFCPLAMIETKSVAERVMEKVDALVETPRPLRVHWTGCPNSCGQVQAADIGLMGGPAKR-GKAVSGVNIYVGGTIGEGGHLALPHTKGVPMLAAILAKLMHDHFDGRYR
>CAMPEP_0169456864-Hemiselmis_andersenii_Strain_CCMP1180
VKGDLEKKLNLQEKVKFAKPGLTVFDEVDQLAKGGAQNMDEDEITWRLKWLGLFHRAKAPGTFMWRLRVPNGIVTTEQWRVAAGIISSYDKVACGDITTRQNLQLRGLRLEDLPKHWKAMRDVGLFSVQSGMDNVRNLVGNPLAGIDPLEIVDTRPFCEEFTNKLTNNGMGNPEYTNLPRKFNVCFVGSNEMYEHPDINDIAYMPAKDKGEMGWNIEVGGLLMATRCEFAIPLDAWVPQDKHWALGDAILTTFRDYGYRTPRTKCRLMFLIDDMGVDLFRQEVAGRYKAELAK-AGTGPKEWERRDLIGAHKQNDGNNWIGVHVPAGRTYGDEMTAFADIADKYGKGEIRMMVEENVMIPHVSDENLEAALKEDKIPRWSTAPLTLQKGTVSCTGNQFCGFSNINTKGNAIEIADRMDKKYEFPKSVRIHWTGCTNTCGQVQIGDIGLLGSKAKNAGEQVEGVDVFVGGGIGQTSAIGKVVKKAVPILEDVLSEILEGQFGAKVR
>CAMPEP_0169543146-Bigelowiella_natans_Strain_CCMP623
LPKQTAXKGNKIEKLKLEKCGSAAFEEVHEFATTTWEDLDIDDADVRLKWAGLFHRRKTPGRFMMRLKVPNGLLTSDHMRFFADTVGIYPADGVIDITTRQNIQLRGIELQDMTELIDGLQMRGLSNVQSGMDNIRNLVGSPIAGIDPEELVDTRDIAKDIDAMITNDGKGNPKLANLPRKFNIAVSGSRDDFAHTSINDIGLRPCPESGEMGFNVIVGGYFSIKRVMESIPMDIWIKAEDAARFCEAVLLYFRDNGSRGDRQKARLIWLIEDMGMEGFRQAISDKYDEAAIPAQPEPGTNHKKRDILGVHSQKEGLSWVGINVPAGRILPDEAMALADIADKYSQGEIRLTVEQNESSPNVNNTKVSELLQEPLFNYYFIPKSPLSRGLVSCTGSQFCGVALIETKNRAIELSKRLEEELKVDMPVRIHWTGCPNSCGQAQVADIGLMGGPARVDX------------------------------------------------
>CAMPEP_0169577730-Bigelowiella_natans_Strain_CCMP1259
LPKQTAERGNKIEKLKLEKCGSAAFEEVHEFATTTWEDLDIDDADVRLKWAGLFHRRKTPGRFMMRLKVPNGLLTSDHMRFFADTVGIYPADGVIDITTRQNIQLRGIELQDMTELIDGLQMRGLSNVQSGMDNIRNLVGSPIAGIDPEELVDTRDIAKDIDAMITNDGKGNPKLANLPRKFNIAVSGSRDDFAHTSINDIGLRPCPESGEMGFNVIVGGYFSIKRVMESIPMDIWIKAEDAARFCEAVLLYFRDNGSRGDRQKARLIWLIEDMGMEGFRQAISDKYDEAAIPAQPEPGTNHKKRDILGVHSQKEGLSWVGINVPAGRILPDEAMALADIADKYSQGEIRLTVEQNVIFPNVNNTKVSELLQEPLFNYYFIPKSPLSRGLVSCTGSQFCGVALIETKNRAIELSKRLEEELKVDMPVRIHWTGCPNSCGQAQVADIGLMGGPARVDGVAVEGVNIFLGGKVGEDPFLGEVYKKGVPALIPVMKDILKEKFGAMEK
>CAMPEP_0169933410-Pleurochrysis_carterae_Strain_CCMP645
LPPEAAEKGNPIEKAKLEKDGCAAFEDVYSFAKLTWEDIEKNDMDTRLKWVGMLHRRKSPGSFMMRLRTPNGIVNSKLMRLYADLVEPYGPEGVVDITTRQNIQLRGIRLEDADKVIDALHANNQTSFQSALDNVRNLVGSPLAGIDPHEMVDTRDICNHLNDLISTGLRGNPVWGNLPRKFNIAVSGSRDDFAHTNINDIGLEPCAETNEMGFNVVIGGYMSIKRVAASVPINLWIPADHAYTLSEAILRIFRDEGSRGDRQKARLMWLVEEMGVDTFRSKVVEEMDSRTDVAQPHPTEPFERRELLGVHAQKEGLSRVGIHVPTGRLTPLLCRQLADLADAYSAGEIRLTVEQNVMLPNVDNDKLEALLAEPALAPLQVFPSNIAGNTVSCTGAQFCGLAMIETKANADRIARMLDERVEVPKKLRVHWTGCPNSCGQVQAADIGLMGAPAKKTGMAVPGCTIFVGGTIGEHAQLSTPYKSNVPLLIPELLDIIVSKFDGKLK
>CAMPEP_0169969618-Pleurochrysis_carterae_Strain_CCMP645
LPPEAAEKGNPIEKAKLEKDGCAAFEDVYSFAKLTWEDIEKNDMDTRLKWVGMLHRRKSPGSFMMRLRTPNGIVNSKLMRLYADLVEPYGPEGVVDITTRQNIQLRGIRLEDADKVIDALHANNQTSFQSALDNVRNLVGSPLAGIDPHEMVDTRDICNHLNDLISTGLRGNPVWGNLPRKFNIAVSGSRDDFAHTNINDIGLEPCAETNEMGFNVVIGGYMSIKRVAASVPINLWIPADHAYTLSEAILRIFRDEGSRGDRQKARLMWLVEEMGVDTFRSKVVEEMDSRTDVAQPHPTEPFERRELLGVHAQKEGLSRVGIHVPTGRLTPLLCRQLADLADAYSAGEIRLTVEQNVMLPNVDNDKLEALLAEPALAPLQVFPSNIAGNTVSCTGAQFCGLAMIETKANADRIARMLDERVEVPKKLRVHWTGCPNSCGQVQAADIGLMGAPAKKTGMAVPGCTIFVGGTIGEHAQLSTPYKSNVPLLIPELLDIIVSKFDGKLK
>CAMPEP_0169989428-Pleurochrysis_carterae_Strain_CCMP645
LPPEAAEKGNPIEKAKLEKDGCAAFEDVYSFAKLTWEDIEKNDMDTRLKWVGMLHRRKSPGSFMMRLRTPNGIVNSKLMRLYADLVEPYGPEGVVDITTRQNIQLRGIRLEDADKVIDALHANNQTSFQSALDNVRNLVGSPLAGIDPHEMVDTRDICNHLNDLISTGLRGNPVWGNLPRKFNIAVSGSRDDFAHTNINDIGLEPCAETNEMGFNVVIGGYMSIKRVAASVPINLWIPADHAYTLSEAILRIFRDEGSRGDRQKARLMWLVEEMGVDTFRSKVVEEMDSRTDVAQPHPTEPFERRELLGVHAQKEGLSRVGIHVPTGRLTPLLCRQLADLADAYSAGEIRLTVEQNVMLPNVDNDKLEALLAEPALAPLQVFPSNIAGNTVSCTGAQFCGLAMIETKANADRIARMLDERVEVPKKLRVHWTGCPNSCGQVQAADIGLMGAPAKKTGMAVPGCTIFVGGTIGEHAQLSTPYKSNVPLLIPELLDIIVSKFDGKLK
>CAMPEP_0170058458-Dinobryon_sp._Strain_UTEXLB2267
LSAEAAQAGNMFEKVKLKKDGSAAWTDIHEYATINWEDIATDDMDIRVKYAGMFHRKKTPGRFMMRLRIPNGIVNSDQMRYFASVVRPHGPEGVVDITTRANIQLRGMPFEDSADAVKGLQQRGLTSLMSGLDNLRNMVGSPIAGLDPLELYDTRALTKQIDSWYSGDGLGNPEWANLPRKFNIAISGSRDDFAHTHINDIGLVPVKVSGKMGFNVMLGGYFSIKRAAGSIPMNAWIPEEDAFDLCRAILRIFRDMGSRGDRQKTRLMWLIEEMGMDKFRDTVASDMAAVFEAHQEKEAWTHGHRDLLGVHEQKAGKVWVGIHVPVGRLSADECDAIAALADKYSGGEIRFTVEQNVLLPNVDKSAVESLRAEPFLSRLSMEPGNIAGHVISCTGAQFCPVAIVETKLNIVNLTRKLEERLSLPHKVRIHMTGCPNSCGQVQVADIGLMGAPAKKEGKAVPGVNVFVGGSIGEDARLQLPSFKGIPLLLPVLCDILTSKFGAVIK
>CAMPEP_0170092758-Dinobryon_sp._Strain_UTEXLB2267
LSAEAAQAGNMFEKVKLKKDGSAAWN-----ATINWEDIATDDMDIRVKYAGMFHRKKTPGRFMMRLRIPNGIVNSDQMRYFASVVRPHGPEGVVDITTRANIQLRGMPFEDSADAVKGLQQRGLTSLMSGLDNLRNMVGSPIAGLDPLELYDTRALTKQIDSWYSGDGLGNPEWANLPRKFNIAISGSRDDFAHTHINDIGLVPVKTSGKMGFNVMLGGYFSIKRAAGSIPMNAWIPEEDAFDLCRAILRIFRDMGSRGDRQKTRLMWLIEEMGMDKFRDTVASDMAAVFEAHQEKEAWTHGHRDLLGVHEQKAGKVWVGIHVPVGRLSADECDAIAALADKYSGGEIRFTVEQNVLLPNVDKSAVESLRAEPFLSRLSMEPGNIAGHVISCTGAQFCPVAIVETKLNIVNLTRKLEERLSLPHKVRIHMTGCPNSCGQVQVADIGLMGAPAKKEGKAVPGVNVFVGGSIGEDARLQLPSFKGIPLLLPVLCDILTSKFGAVIK
>CAMPEP_0170100840-Dinobryon_sp._Strain_UTEXLB2267
LSAEAAQAGNMFEKVXIKE----GW------LTINWEDIATDDMDIRVKYAGMFHRKKTPGRFMMRLRIPNGIVNSDQMRYFASVVRPHGPEGVVDITTRANIQLRGMPXEDSADAVKGLQQRGLTSLMSGLDXLRNMVGSPIAGLDPLELYDTRALTKQIXSWYSGDGLGNPEWANLPRKFNIAISGSRDDFAHTHINDIGLVPVKTSGKMGFNVMLGGYFSIKRAAGSIPMNAWIPEEDAFDLCRAILRIFRDMGSRGDRQKTRLMWLIEEMGMDKFRDTVASDMAAVFEAHQX-----------------------------------------------------------------------------------------------------------------------------------------------------------------------------------------------------------------
>CAMPEP_0170200618-Lotharella_oceanica_Strain_CCMP622
---------------------------------------------------------------------------------------------------------------------------------------------------------------------XNNGIGNPAMTNLPRKFNIAVSGSRDDFAHTSINDIGLRPCPETGEMGFNVIVGGYFSIKRVMESIPMDLWLKPDDVVPFCQTMLEVFRDNGARGDRQKARLIWLIEETGMEPFKALVKSQFDENLLDAQPEPGTTWEKRDLLGVHDQKEGKSFVGVIIPAGRIMPDEARALADVADKYSNGEIRLTVEQNLIFPNVANDEVEALLKEPLFNKFEIPGNPLSRGLVSCTGAQFCGIALIETKNRAVALTKKLEEKLKLPAPVRIHWTGCPNSCGQAQIADVGLMGAPARIDGVAVEGVNIFLGGKVGEDPFLGEVYKKGIPALMPVMEEILKEKFGAVSS
>CAMPEP_0170363836-Durinskia_baltica_Strain_CSIRO_CS_38
LPPETCKVGSPIEKAKMEKDGSAAWVDVYEYAEMTWEEVEKNDLDTRLKFVGMLHRGKTPGQFMMRLKVPNGIVNSDQMRFYADSVEKYG-EGVVDITTRQNIQLRGVKIEDAPDIIDGLHARNQTSFQSALDSVRNVVGSPLAGIDDQELVDTRMLANALNDLISTQTRGNPTWANLPRKFNIAISGSRDDYAHTHINDIGLQAVPETGEMGFNVVLGGYMSIKRVAESVDSGMWIPADSVVTLCEAILRIFRDESDRKDRQKARLMWLVEKYGVESFKDAVIREVESKIYDQQPRPTDSFQRRELLGIHPQKAGKMRVGILVPTGRLSPTECREIADLADKYSQGEIRLTVEQNVILPNVDASKIDELTNEVCLGRLQANPGMIEGNLVSCTGAQFCGLALIETKANAESIAKKLESLVSVDRPIRIHWTGCPNSCGQVQVADIGIMGAPAKKNGMAVPGCKIFVGGKIGEESHLAMPVREGVPLLIPILVDILKTEFGAIDR
>CAMPEP_0170443956-Durinskia_baltica_Strain_CSIRO_CS_38
LPPETCKVGSPIEKAKMEKDGSAAWVDVYEYAEMTWEEVEKNDLDTRLKFVGMLHRGKTPGQFMMRLKVPNGIVNSDQMRFYADSVEKYG-EGVVDITTRQNIQLRGVKIEDAPDIIDGLHARNQTSFQSALDSVRNVVGSPLAGIDDQELVDTRMLANALNDLISTQXKSD--MGKLPRKFNIAISGSRDDYAHTHINDIGLQAVPETGEMGFNVVLGGYMSIKRVAESVDSGMWIPADSVVTLCEAILRIFRDESDRKDRQKARLMWLVEKYGVESFKDAVIREVESKIYDQQPRPTDSFQRRELLGIHPQKAGKMRVGILVPTGRLSPTECREIADLADKYSQGEIRLTVEQNVILPNVDASKIDELTNEVCLGRLQANPGMIEGNLVSCTGAQFCGLALIETKANAESIAKKLESLVSVDRPIRIHWTGCPNSCGQVQVADIGIMGAPAKKNGMAVPGCKIFVGGKIGEESHLAMPVREGVPLLIPILVDILKTEFGAIDR
>CAMPEP_0170838040-Fragilariopsis_kerguelensis_Strain_L26_C5
LPEETVAKGSPVEKVKAKGDPGSIYVDVYEFAEMTWKEVEKADLETRLKWVGMIHRGKTPGQFLMRLKVPNGIVNSDHLRFYADCVEKYGTDGVVDITTRQNMQMRGIKLEDADDVIDGLHARNQTSFMSALDNVRNMVGSPLAGIDPLEQVDTRPYCNNLNDLISTGTRGNPQWGNLPRKFNIAVSGSRDDFAHTDINDIGLQPCAVTGEMGFNLVLGGYMSIKRVAHSIDSKMWVKADSVNTLCEAILRLFRDEGERKDRQKARVMWLVEKYGVDDFKKAIIKEIDSVVEDTQPKSTEPFERRDLLGVHEQKKGLYRVGILVPVGRLSATECRQLADLAERYSNSEVRCTVEQNVLLPNVLEADVPLXLAEPTINRMKANPGKIEGGVVSCTGAXFXGFAMVETKHNAERVTKLLEELVVTPEPMRIHWTGCPNSCGQVQVADIGIMGAPARKDGMAVPGCKIFVGGRIGEDAHLALPTYTGIPLLIPLLVKIIKSEFKGVDR
>CAMPEP_0170921386-Fragilariopsis_kerguelensis_Strain_L26_C5
LPEETVAKGSPVEKVKAKGDPGSIYVDVYEFAEMTWKEVEKADLETRLKWVGMIHRGKTPGQFLMRLKVPNGIVNSDHLRFYADCVEKYGTDGVVDITTRQNMQMRGIKLEDADDVIDGLHARNQTSFMSALDNVRNMVGSPLAGIDPLEQVDTRPYCNNLNDLISTGTRGNPQWGNLPRKFNIAVSGSRDDFAHTDINDIGLQPCAVTGEMGFNLVLGGYMSIKRVAHSIDSKMWVKADSVNTLCEAILRLFRDEGERKDRQKARVMWLVEKYGVDDFKKAIIKEIDSVVEDTQPKSTEPFERRDLLGVHEQKKGLYRVGILVPVGRLSATECRQLADLAERYSNSEVRCTVEQNVLLPNVLEADVPLLLAEPTINRMKANPGKIEGGVVSCTGAEFCGFAMVETKHNAERVTKLLEELVVTPEPMRIHWTGCPNSCGQVQVADIGIMGAPARKDGMAVPGCKIFVGGRIGEDAHLALPTYTGIPLLIPLLVKIIKSEFKGVDR
>CAMPEP_0170983306-Fragilariopsis_kerguelensis_Strain_L26_C5
LPEETVAKGSPVEKVKAKGDPGSIYVDVYEFAEMTWKEVEKADLETRLKWVGMIHRGKTPGQFLMRLKVPNGIVNSDHLRFYADCVEKYGTDGVVDITTRQNMQMRGIKLEDADDVIDGLHARNQTSFMSALDNVRNMVGSPLAGIDPLEQVDTRPYCNNLNDLISTGTRGNPQWGNLPRKFNIAVSGSRDDFAHTDINDIGLQPCAVTGEMGFNLVLGGYMSIKRVAHSIDSKMWVKADSVNTLCEAILRLFRDEGERKDRQKARVMWLVEKYGVDDFKKAIIKEIDSVVEDTQPKSTEPFERRDLLGVHEQKKGLYRVGILVPVGRLSATECRQLADLAERYSXSEVRCTVEQNVXLPNVLEADVPLLLAEPTINRMKANPGKIEGGVVSCTGAXFXGFAMVETKHNAERVTKLLEELVVTPEPMRIHWTGCPNSCGQVQVADIGIMGAPARKDGMAVPGCKIFVGGRIGEDAHLALPTYTGIPLLIPLLVKIIKSEFKGVDR
>CAMPEP_0170987268-Fragilariopsis_kerguelensis_Strain_L26_C5
LPEETVAKGSPVEKVKAKGDPGSIYVDVYEFAEMTWKEVEKADLETRLKWVGMIHRGKTPGQFLMRLKVPNGIVNSDHLRFYADCVEKYGTDGVVDITTRQNMQMRGIKLEDADDVIDGLHARNQTSFMSALDNVRNMVGSPLAGIDPLEQVDTRPYCNNLNDLISTGTRGNPQWGNLPRKFNIAVSGSRDDFAHTDINDIGLQPCAVTGEMGFNLVLGGYMSIKRVAHSIDSKMWVKADSVNTLCEAILRLFRDEGERKDRQKARVMWLVEKYGVDDFKKAIIKEIDSVVEDTQPKSTEPFERRDLLGVHEQKKGLYRVGILVPVGRLSATECRQLADLAERYSGSEVRCTVEQNVLLPNVLEADVPLLLAEPTINRMKANPGKIEGGVVSCTGAEFCGFAMVETKHNAERVTKLLEELVVTPEPMRIHWTGCPNSCGQVQVADIGIMGAPARKDGMAVPGCKIFVGGRIGEDAHLALPTYTGIPLLIPLLVKIIKSEFKGVDR
>CAMPEP_0171009904-Fragilariopsis_kerguelensis_Strain_L26_C5
LPEETVAKGSPVEKVKAKGDPGSIYVDVYEFAEMTWKEVEKADLETRLKWVGMIHRGKTPGQFLMRLKVPNGIVNSDHLRFYADCVEKYGTDGVVDITTRQNMQMRGIKLEDADDVIDGLHARNQTSFMSALDNVRNMVGXXXXXXXALEQVDTRPYCNNLNDLISTGTRGNPQWGNLPRKFNIAVSGSRDDFAHTDINDIGLQPCAVTGEMGFNLVLGGYMSIKRVAHSIDSKMWVKADSVNTLCEAILRLFRDEGERKDRQKARVMWLVEKYGVDDFKKAIIKEIDSVVEDTQPKSTEPFERRDLLGVHEQKKGLYRVGILVPVGRLSATECRQLADLAERYSNSEVRCTVEQNVLLPNVLEADVPLLLAEPTINRMKANPGKIEGGVVSCTGAEFCGFAMVETKHNAERVTKLLEELVVTPEPMRIHWTGCPNSCGQVQVADIGIMGAPARKDGMAVPGCKIFVGGRIGEDAHLALPTYTGIPLLIPLLVKIIKSEFKGVDR
>CAMPEP_0171651596-non_described_non_described_Strain_CCMP2098
LSEDTAKVGNPTEKLKLAKDPTTVFNDVYDYAELSWEDIEKNELESRLKWVGLLHRGKTPGRFMMRLRTPNGIVTSDLLRFYADCLAPYSRDGVIDITTRQNIQLRGIDLADADTIIDGLHARGQTSFQSALDNVRNLVGSPLAGI-DHDMVDTRPICEALNDLISTGKRGNPVWGNLPRKFNIAVSGGRDDFAHTHINDIGLQPCPTTGEMGFNVVLGGYMSIKRVAESIDMNVWIPATASVELSRAILRIFRDEGSRGDRTKARLMWLIEAYGSEAYKQAVLTEMDSAYDVAQPMPATPFERRALLGVHAQPQGLSRVGVHVPVGRLSVDEARQLADLADRYSAGECRFTVEQNAILPNVRDELLPALLAEPALNRLSVEPGHIVGNVVSCTGAQFCGLALIETKNNAEAMMKELEARVTVPRALRIHWTGCPNSCGQVQAADIGLMGGPARKSGKAVPGVLVFVGGTIGEGGTLAMPRMKGTPLLLPVLTSIVVEDFGGTVK
>CAMPEP_0171937804-non_described_non_described_Strain_CCMP2098
LSEDTAKVGNPTEKLKLAKDPTTVFNDVYDYAELSWEDIEKNELESRLKWVGLLHRGKTPGRFMMRLRTPNGIVTSDLLRFYADCLAPYSRDGVIDITTRQNIQLRGIDLADADTIIDGLHARGQTSFQSALDNVRNLVGSPLAGI-DHDMVDTRPICEALNDLISTGKRGNPVWGNLPRKFNIAVSGGRDDFAHTHINDIGLQPCPTTGEMGFNVVLGGYMSIKRVAESIDMNVWIPATASVELSRAILRIFRDEGSRGDRTKARLMWLIEAYGSEAYKQAVLTEMDSAYDVAQPMPATPFERRALLGVHAQPQGLSRVGVHVPVGRLSVDEARQLADLADRYSAGECRFTVEQNAILPNVRDELLPALLAEPALNRLSVEPGHIVGNVVSCTGAQFCGLALIETKNNAEAMMKELEARVTVPRALRIHWTGCPNSCGQVQAADIGLMGGPARKSGKAVPGVLVFVGGTIGEGGTLAMPRMKGTPLLLPVLTSIVVEDFGGTVK
>CAMPEP_0172054152-Hemiselmis_andersenii_Strain_CCMP441
-------------------------------------------------------------------------------------------------TTRQNLQLRGLRLEDLPKHWKAMRDVGLFSVQSGMDNVRNLVGNPLAGIDPLEIVDTRPFCEEFTNKLTNNGMGNPEYTNLPRKFNVCFVGSNEMYEHPDINDIAYMPAKDKGEMGWNIEVGGLLMATRCEFAIPLDAWVPQDKHWALGDAILTTFRDYGYRTPRTKCRLMFLIDDMGVDLFRQEVAGRYKAELAK-AGTGPKEW------------DAATW--VHVPAGRTYGDEMTAFADIADKYGKGEIRMMVEENVMIPHVSDENLEAALKEDKIPRWSTAPLTLQKGTVSCTGNQFCGFSNINTKGNAIEIADRMDKKYEFPKSVRIHWTGCTNTCGQVQIGDIGLLGSKAKNAGEQVEGVDVFVGGGIGQTSAIGKVVKKAVPILEDVLSEILEGQFGAKVR
>CAMPEP_0172100874-Rhodomonas_salina_Strain_CCMP1319
XPKQTAERGNKIEKLKLEKCGSAAFEEVHEFATTTWEDLDIDDADVRLKWAGLFHRRKTPGRFMMRLKVPNGLLTSDHMRFFADTVGIYPADGVIDITTRQNIQLRGIELQDMTELIDGLQMRGLSNVQSGMDNIRNLVGSPIAGIDPEELVDTRDIAKDIDAMITNDGKG------------------------XSINDIGLRPCPESGEMGFNVIVGGYFSIKRVMESIPMDIWIKAEDAARFCEAVLLYFRDNGSRGDRQKARLIWLIEDMGMEGFRQAISDKYDEAAIPAQPEPGTNHKKRDILGVHSQKEGLSWVGINVPAGRILPDEAMALADIADKYSQGEIRLTVEQNVIFPNVNNTKVSELLQEPLFNYYFIPKSPLSRGLVSCTGSQFCGVALIETKNRAIELSKRLEEELKVDMPVRIHWTGCPNSCGQAQVADIGLMGGPARVDGVAVEGVNIFLGGKVGEDPFLGEVYKKGVPALIPVMKDILKEKFGAMEK
>CAMPEP_0172107052-Rhodomonas_salina_Strain_CCMP1319
VIEDSVKKLNAAEKLKLAKGGMRIIDDIESLAKGGAQFMDEDDINIRLKWLGLFHRAKAPGTFMWRLRIHNGQLTTAQWKVLTKQIKEYDTQGCADVTTRQNIQLRGIRLENLPRHWKELTDAGMTSVQAGMDNVRNLVGNPLAGIDPEEIIDTRPYCEEFTAKLTDSGKGNPALANLPRKFNVCYVGSKEMFEHPDINDIAYLPAKKDGNMGWNIDVGGLLMSRRCEFAIPMDAFVPLDKHWELGAAIMTTFRDFGFRNPRTKTRLMFLIDNMGMEAFREEVARRYKEELGK-AETGPKVWKRRELLGANKQADGDNWIGMVVPAGRMYADEMEAVGKISETYGNGNIRLTVEGNILVLGVPDSKLEAALKEATIERLETAPRPALKGTVACAGNQFCGQSKINTKGHAVRFANFLDNNFDFPKDVRLHWTGCPNTCGQIQLGDIGLLGVTCKNKGEIVEGVDLYLGGGIGQTAAIGTLYKSKIPILEAVLSKIAVEKLGATPK
>CAMPEP_0172211800-Cryptomonas_curvata_Strain_CCAP979/52
VKTDLAKKINLQEKVKLAKPGLSIIDELEKLAKGGAQHLDEDDITWRLKWLGLFHRGKVPGTFMWRFRVPNGVLTSTQWRALGAVAGKYDNPGCADVTTRMXIQLRGVRLEDLPDHWRTLRSAGVFSVQSGMDNVRNLVGNPLAGIDAEELVDTRRYCEEFTDMLTSKGAGNPDYANLPRKFNVCYVGSKEMFEHPDINDIAYLPAKAAGTVGWNIEVGGLLTGSLCEFAVPLDAWVPLERHLDLGHAILTAFRDYGYRNPRTKCRLMYLINDMGLAAFREEVAARYREDLPR-AGTSPKEWKRRELLGAHKQPDGRNWVGVRVPAGRMFPDEMAAMADIADIFGTGEIRMTVEENVLFPNVPDERLDACLRETRIPRCQVAPRTIMKGTVSCTGNQFCGFANINTKGNAIKFAELLDAKLSLPADVRIHWTGCPNTCAQIQIGDIGLLGTKGKDAGNRCEAVDVYVGGGIGQTSAIGTLVHEAVPILEEVLSELLVSRFGAVPR
>CAMPEP_0172244354-Bigelowiella_natans_Strain_CCMP1258.1
LPKQTAERGNKIEKLKLEKCGSAAFEEVHEFATTTWEDLDIDDADVRLKWAGLFHRRKTPGRFMMRLKVPNGLLTSDHMRFFADTVGIYPADGVIDITTRQNIQLRGIELQDMTELIDGLQMRGLSNVQSGMDNIRNLVGSPIAGIDPEELVDTRDIAKDIDAMITNDGKGNPKLANLPRKFNIAVSGSRDDFAHTSINDIGLRPCPESGEMGFNVIVGGYFSIKRVMESIPMDIWIKAEDAARFCEAVLLYFRDNGSRGDRQKARLIWLIEDMGMEGFRQAISDKYDEAAIPAQPEPGTNHKKRDILGVHSQKEGLSWVGINVPAGRILPDEAMALADIADKYSQGEIRLTVEQNVIFPNVNNTKVSELLQEPLFNYYF-----------------------------------------------------------------------------------------------------------------------------
>CAMPEP_0172292916-Cyclotella_meneghiniana_Strain_CCMP_338
LPEEAASKGNPIEKAKLQKDGTSAFVDVYEYAEMTWEEVEKADLNTRLKFVGLLHRDKTPGQFMMRLKVPNGIVNSDQMRFYAACVEKYGEEGVVDITTRQNIQLRGVKIEDAPDIIDGLHARNQTSFQSALDSVRNMVGNPLAGIDDKELVDTRELCNALNDLVSTQTRGNPQWGNLPRKFNIAVSGSRDDFAHTHINDIGLVPVAITGEMGFNVMLGGYMSIKRVAESIPADMWIPANAVVTLSEAILRIFRDESDRKDRQKARLMWLVEKYGVVEFKEAVLAEISNTVQDAQPMPTDPFQRRELLGVHKQKEGKFRVGVLVPTGRLSVKECRQIADLADKYSGGEIRLTVEQNIILPNVDDNKVDALLNEDAVGRLKVNPGFIEGNVVSCTGAQFCGLALVETKSNAESMAKKLEELVTVDRPIRIHWTGCPNSCGQVQVADIGIMGGPAKKTGMAVPGCKIFVGGRIGEDAHLALPYKEGVPLLIPELVDILKSQFGAVDK
>CAMPEP_0172310380-Detonula_confervacea_Strain_CCMP_353
LPAETAAKGNPIEKAKLAKDGTSSFVDVYEYAEMTWEEVEKNDMNSRLKFVGMLHRDKTPGQFLMRLKVPNGIVNADQMRFYADCVEKYGPEGVVDITTRQNVQLRGVKIEDAPDIIDGLHARNQTSFQSALDSVRNMVGSPLAGIDDQEQVDTREFCNAVNDLVSTQTRGNPQWGNLPRKFNIAISGSRDDYAHTHINDIGLVPCPETGVMGFNLVLGGYMSIKRVAESIPSDMWIPADSVVTLSEAILRIFRDESERKDRQKARLMWLVEKYGVEEFKKEVIKEINSKVENAQPLPTEPFERRELLGVHKQKEGKSRVGVLIPSGRLSAKECREIADLADTYSAGEVRFTVEQNFILPNVDDDKVDALLGEDSLGRLKATPGFIEGNMVSCTGAQFCGLALIETKNNAEEMVKKLENLVTVDRPIRIHYTGCPNSCGQVQAADIGIMGGPARQTGMAVPGCKIFVGGRIGEDAHLSLPFKSGVPLLIPELIEILKSEFGAVDK
>CAMPEP_0172334248-Thalassiosira_sp._Strain_FW
LPAEAAAAGNPIEKTKLAKDGTSAFVDIYEYAEMTWEEVEAADMNTRLKFVGMLHRDKTPGQFMMRLKVPNGIVNADQMRFYADCVEKYGEEGVVDITTRQNIQLRGVKIEDAPEIIDGLHARNQTSFQSALDSVRNMVGNPLAGIDDQEMVDTREFCNALNDLVSTQTRGNPQWGNLPRKFNIAVSGTRDDFSHTHINDIGLQACPTTGEMGFNVVLGGYMSIKRVAESISGDMWIPANAVVTLSEAILRIFRDESERKDRQKARLMWLVEKYGVAEFKAEVIKEINSTVFDAQPAPSGTYERRELLGVHKQPEGKSRVGILVPTGRLSAKECRDIADLADAYSGGEVRLTVEQNIILPNVDDGKVNALLSEKAVGRLKVNAGFIEGNVVSCTGAQFCGLALIETKSHAEAIAKKLENLVTVDRPIRIHWTGCPNSCGQVQVADIGIMGGPARKSGMAVPGCKIFVGGKIGEDAHLSLPFKEGVPLLIPELVDILKTQFGAVDK
>CAMPEP_0172419828-Aulacoseira_subarctica_Strain_CCAP_1002/5
LSEETMKTGSPVEKIKLEKDGTSAFTDIYDFATLNWEDIDDSDLDFRLKWVGMLHRSKTPGRFMMRLRVPNGIVNSDHFRFYADCVEKYGPEGVIDITTRSSIQLRGVKIEDAPDIIEGLHKRNQTSFQSALDNVRNLVGSPLADIDDLQMVDTRPLCNALNDLVSTGTRGNPVFGCLPRKFNIAVSGSRDDFAHTHLNDIGLQPCVKTGQMGFNVYLGGYMSIKRVTEAVSANMWISADSVVALAEAILSIFRDEADRKDRQKARLMWLVEKHGVEHFKDKVISKIESVNDCAQPVPTDKFSRRELLGIHRQGTSKFRVGIHVPTGRLSVEEARDIADMADKYSGGEIRLTVEQNIILPNVLESQIDDIKKELPFSRLSITPGMIEGNVVSCTGAQFCGLALIETKKNAEHFGKKLEQLVKVDQPVRIHWTGCPNSCAIVQAADIGIMGAPAKKSGKAVPGCKIFVGGKIGEEAHLSLPYVSGIPLLIPVLVGILKEKFGARDR
>CAMPEP_0172446762-Amphiprora_paludosa_Strain_CCMP125
LPTDTAQVGSPIEKVKLEKDGTAAFVDVYEYAEMTWEEVEKADLESRLKWVGMLHRGKTPGQFMMRLKVPNGIVNGDQMRFYADCVEKYGPEGVVDITTRANIQLRGVKIEDAPDIIEGLHARNQTSFQSALDNVRNMVGSPLAGIDDQEMVDTRELCNALNDLVSTGTRGNPYWGNLPRKFNIAISGSRDDYAHTHINDIGLQPCRTTGEMGFNVVLGGYMSIKRVAHSIPIDLWIPADSVVTLSEAILRIFRDEGERKDRTKARLMWLVESYGVEKFRAKVVSEMNSESYKAQPEPTEPFERRELTGVHAQPEGKMRVGIVVPVGRLSAQECRELADLADKYSGGEIRLTVEQNVILPNVDEAQVEALLAEPTVNRLKINVGMIEGNLVSCTGAEFCGLALIETKSNAERIVAELEQLVLVDRPIRIHWTGCPNSCGQVQVADIGIMGGPARVDGMAVPGCKIFVGGKIGEESHLALPYKSGIPILIPELVEILKNEFGATDK
>CAMPEP_0172497040-Coscinodiscus_wailesii_Strain_CCMP2513
LPPETAEKGSPVEKVKLQKDGTSAFVDVYEFAEMTWKEVEKADLETRLKWVGMLHRGKTPGQFMMRLKVPNGIINADQLRFYAESVEPYGPEGVVDITTRANIQLRGVKIEDAPTIIEGLHARNQTSFQSALDNVRNMVGSPLAGIDDCELVDTRELCNALNDLVSTGTRGNPYWGNLPRKFNIAISGSRDDFAHTHINDIGLVPTPTTGEMGFNVVLGGYMSIKRVAESIPGNMWIKADSVVTFCEAILRIFRDESDRKDRTKARLMWLVEKYGVEDYKKAVTKEVESVVEDAQPELTGEFERRELLGVHKQPEGKVRVGILVPAGRLSVDECRQVADLADKYSDGEIRLTVEQNVILPNVDEGMVDELLSEPAL-RLVVNAGLIEGNLVSCTGAQFCGLALIETKANAESIVKRLEKEVKIDRPIRIHFTGCPNSCGQVQVADIGIMGAPARKDGKAVPGCKIFVGGRIGEDAHLALPYVSGIPLLVPVLIDILEKEFGAVKK
>CAMPEP_0172539034-Thalassiosira_punctigera_Strain_Tpunct2005C2
LPVEAASKGNPIEKTKLAKDGTSAFVDVYEYAEMTWEEVEKADMNSRLKFVGMLHRDKTPGQFLMRLKVPNGIVNADQMRFYADCVEKYGEEGVVDITTRQNIQLRGVKIEDAPDIIDGLHARNQTSFQSALDSVRNMVGHPLAGIDDQEMVDTREICNALNDLVSTGTRGNPQWGNLPRKFNIAVSGSRDDFAHSHINDIGLVPCAETGVMGFNLALGGYMSIKRVAESVPADMWVPADSVVALSEAILRIFRDEGERKDRQKARLMWLVEKYGVEDFKKAVIKEIDSKVEDAQPTSTEPFERRELMGVHKQKKGKSRVGVLVPTGRLSAKECRQIADLADEYSGGEVRLTVEQNIIFPNVDDDKVKALLKEDALGRLKANPGFIEGNVVSCTGAQFCGLALIETKSHAESVAKKLEELVTVDRPIRIHWTGCPNSCGQVQVADIGIMGGPARKTGMAVPGCKIFVGGRIGEDAHLAMPVKSGVPLLVPELVEILKSEFGAVDK
>CAMPEP_0172618968-Pseudopedinella_elastica_Strain_CCMP716
LPTATAKAKTKQEKVKLARDGSEIWADRETFAELTWEEIDGDDLDVRLKWAGIFHRPKEPGKFMVRFKIANGIVDSEAMRFYADAAEPCGAKGAIDITTRMNMQVRGVTLDEACRVSIESYALGQSTLQSGMDNVRNLVGSPIAGIDPHELIDTRPICTAINDMITGTRKGSTEFANLPRKFNICVSGSRDDFAHTHINDIGLQAVRATGEVGFNVALGGYFSIKRNAVSVPADLWIPPAEAVNLCHAILRIFRDEGSRVDRQKARLMWLIEEKGLEAFVDEVAAEMAKKREPAQPEPADHFARRDVLGVHPQKSAKSWVGVHVPVGRLSPGEARFLAACADEFSGGELRLTVEQNVLLPNVDDSKVAALVAKPEFPRLSTNPGNLVRGAVACTGAQFCPIAMSETKLIAEEVLPLLEARLDVPDLVRVHFTGCPNSCAQAQVGDIGLMGAPAKMSGMATKGFNLLLGGEIGEHPLLGDVATKGIAALADALEEVLVEKFGATRN
>CAMPEP_0172977786-Phaeocystis_antarctica_Strain_Caron_Lab_Isolate
--------------------------------EMDWKDVEKADFNTRLKWVGLVHRDKTPGKFMMRMRIPNGIVNADLLRFYAECVEPYGPEGVIDITTRQNIQIRGVQLEDAPKIIDGLHARGQTSFHSALDNVRNMVGSPLAGIDDAHAIDTRPHCEALNDLITTGERGNPVWSNLPRKFNIAVSGSRDDYSHTHINDIGLQPCPVTGEMGFNVVLGGYMSTKRVAESCDMNLWLPDNATVELSTAILRIFRDDGERKDRQKGRLMWLVESYGDPSYREKIVAEMASLCEPQQPRPQDHFERRELNGIFPQPEGLFRVGVHIPVGRLSAQEARDLAMVADKYPGGEVRLTVEENCILPNVKEEDLAALGAEPTLNRLSINPGKIAGNVVSCTGAQFCGLAMVETKNNAEDIAKILXDARR-GAARRAHLDGLPQGAGGGQAGDIGLMGGPAKK-GKAVPGVKVFVGGTIGEHGKLQLPTSDGVPILVPVLTQLIVDRHDGVVK
>CAMPEP_0173018442-Phaeocystis_antarctica_Strain_Caron_Lab_Isolate
LPKETAEDGNPIEKAKLAKDATTAYNSVYEYATMDWKDVEKMDMNTRLKWVGLVHRDKTPGKFMMRMRIPNGIVNADLMRFYADCVEPYGPEGVIDITTRQNIQLRGVELGQADKIIDGLHARGQTCLQSALDNVRNLVGHPLAGIDDADVVDTRAICEALNDLISTGERGNPVWGNLPRKFNVAVSGSRDDYAHTHINDIGLQPHVKTGEMGFNVVLGGYMSIKRVAESVDLNLWIPATASVDFTAAILRIFRDEGGRKDRQKGRLMWLIEDYGSEAFRKRVVKEMSTKVEKAQPKATAPFERRSLLGVHSQPAGKSRVGVHVPVGRISVTEARQIADLADRYSAGEVRLTVEQNVILPNVDDSALQALLAEPSLNRLSVEPGNIVGNVVSCTGAQFCGLAMIETKGPAEIVSRDLQKRVTVPKALRIHWTGCPNSCGQAQAADIGLMGGPAKKEGKAVPGCQIFIGGTIGEDGELAMAAVKGIPLLIPVLTEIAVKHFHGTVN
>CAMPEP_0173106456-Geminigera_sp._Strain_Caron_Lab_Isolate
VRSDVEKKFNAQEKLKVEKAGLSALDELKMLAKGGAQHCDDPSVNTRLKWLGLFHRDKMPGGFMWRMRCPNGSYSLDQWKEILKVMEHKDMQACLTITTRQNIQLYGIRLENVPEHWEALRGAGIFSLQAGMDNVRNLVGNPIAGIDPEELVDTRPFCDEFTAKLTNNGNGNPEFANLPRKFNVCYIGSKEMYEHPDINDIAYLPSKPNGEMGWHIEVGGLLTSTLCEFAVPLNAWVPQDKHWELGAAILTTFRDYGYRNPRTKCRLMYLINDMGIEGFRAEVAKRYKDDLPT-ADTKPETWKRRELLGAHEQVDGKNWLGLHVPAGRFYADELKELVEICESYGAGEMRMTVESNLILPHIPADKLDAVRAAAKLPRISEAPATIAKGSVSCTGTQFCGQSKINTKGNTVKFAEILDSKFDFPHDVRLHWTGCPNTCAQVQIGDIGLLGTTVKDTGAVVEGVDIYTGGGIGQTGAIGTIYKKGVAILEEELSKLLVEKFGAVPK
>CAMPEP_0173387438-Hemiselmis_virescens_Strain_PCC157
VKEELPKKLNLQEKVKIAKPGLNIIDEIDALAKGGAQNMDEDQITWRLKWLGLFHRSKAPGTFMWRLRVPNGIVTTKQWRVVADVMAEYDTVACGDITTRQNLQIRGLRLEDLPRHWKALRDVGLFSVQSGMDNVRNLVGNPLAGIDPLEIVDTREYCEGFTNKLTNNGNGNPDYSNLPRKFNVCFVGSNEMYEHPDINDIAYLPAKDKGEMGWNIDVGGLLMATRCEFAIPLDAWVPQDKYWELGDAILTTFRDYGYRSPRTKCRMMFLIDDMGVDLFREEVAKRYKAELAK-EGKGPKVWERRDLIGAHKQADGNYWIGVHVPAGRTYADEMHTFADLADKYGKGEIRMMVEENVMIPHVKEEDVDTIVAENKIERWSTSPRTIQKGTVSCTGNQFCGFSNINTKGNAVEIADRMDDKYVFPKEVRIHWTGCTNTCGQVQIGDIGLLGTKAKNAGEQVEGVDVFVGGGIGQTSAIGKVVEKSVPVLEDVLSEILEKQFGAKVR
>CAMPEP_0173418444-Hemiselmis_rufescens_Strain_PCC563
VKDDLQKKLNLQEKVKIAKPGLNIFDEIDELAKGGAQFMDEDQITWRLKWLGLFHRAKAPGTFMWRLRVPNGIVTTKQWRVAADIITQYDKVACGDITTRQNLQLRGLRLEDLPKHWKAMRDVGLFSVQSGMDNVRNLVGNPLAGIDPLEIVDTRPYCEEFTSKLTNNGMGNPDYSNLPRKFNVCFVGSNEMYEHPDINDIAYMPAKDKGEMGWNIEVGGLLMATRCEFAIPLDAWIPQDKSWALGDAILTTFRDYGYRTPRTKCRMMFLIDDMGIDLFREEVAKRYEAKMAA-AGTGPKEWERRELIGVHKQNDGKNWIGVHVPAGRTYGDEMTAFADIADKYGDKEIRMMVEENVMIPHVADENVDAAVKEERIPRWSTSPQVLQKGTVSCTGNQFCGFSNINTKGNAVEIADRMDAKYEFPKNVRIHWTGCTNTCGQVQIGDIGLLGTKAKNAGEQVEGVDVFVGGGIGQTSAIGKVVKKSVPILEDVLSEILEGQFGAKVR
>CAMPEP_0173759790-Karenia_brevis_Strain_CCMP2229
LPEETAKAGNAVEKVKLAKDPTSAFNDVYTFAELDWKDVEKSDFDTRLKWVGLVHRSKTPGRFMMRLRTPNGIINSDLMRFYAEVVEPYGPDGVIDITTRQNIQLRGVTLEDADKVIDGLHARNQTSIQSALDNVRNMVGSPLAGIDDQEMVDTRDICTALNDLITTGERGNPQWGNLPRKFNIAVSGSRDDFSHTHINDIGLQPCVTSGEMGFNVVLGGYMSKTRVAESIDMDLWIPATASVTLSTAILRIFRDEGSRGDRNKGRLMWLIESYGHSSYRDAVVKEIESKVDHQQPKPTTPFERRSLLGVHAQPEGKSFVGIHVPVGRLSVDEARKIADLADKYSAGEIRLTVEQNFLLPNVDNAQIDELLAEPCLNRLRVDPGNIAGNVVSCTGSQFCGFAIIETKLNAESLGKELEKRVTTPRPLRIHWTGCPNSCGQVQAADIGLMGGPAKK-GKAVPGAKVFVGGTIGEHGKLSLPYIQGVPLLIPTLVDIIVKEFHGEVR
>CAMPEP_0174080368-Karenia_brevis_Strain_CCMP2229
LPEETAKAGNAVEKVKLAKDPTSAFNDVYTFAELDWKDVEKSDFDTRLKWVGLVHRSKTPGRFMMRLRTPNGIINSDLMRFYAEVVEPYGPDGVIDITTRQNIQLRGVTLEDADKVIDGLHARNQTSIQSALDNVRNMVGSPLAGIDDQEMVDTRDICTALNDLITTGERGNPQWGNLPRKFNIAVSGSRDDFSHTHINDIGLQPCVTSGEMGFNVVLGGYMSKTRVAESIDMDLWIPATASVTLSTAILRIFRDEGSRGDRNKGRLMWLIESYGHSSYRDAVVKEIESKVDHQQPKPTTPFERRSLLGVHAQPEGKSFVGIHVPVGRLSVDEARKIADLADKYSAGEIRLTVEQNFLLPNVDNAQIDELLAEPCLNRLRVDPGNIAGNVVSCTGSQFCGFAIIETKLNAESLGKELEKRVTTPRPLRIHWTGCPNSCGQVQAADIGLMGGPAKK-GKAVPGAKVFVGGTIGEHGKLSLPYIQGVPLLIPTLVDIIVKEFHGEVR
>CAMPEP_0174744254-Chrysochromulina_brevifilum_Strain_UTEX_LB_985
LPEETAEQGTKFEKIKLAKETTTIFTDIYDYAEMDWTDVEDADINTRFKWLGMLHRAKAPGSFMMRLRVINGIVTAEQMRFYADSVEPFGPDGVIDITTRQNIQLRGLTVDAAADVIDGLHALNQTCIQTGFDNIRNMVGNPLAGIDENEMVDTRPFCNILNDLVTTGQRGNPVYCNLPRKFNICVSGNRDDYAHTHINDIGFVPTPTTGEMGFNVVFGGYMSIKRVAESIPGDVWIPAEAVRALSEATLRIFRDEGDRSDRQKARLMWVIERYGMEAFREKLLAEP--RVEHAQPTPTSAYERRELLGVHAQPDGRYRVGIHVPAGRLSTTEANQIADLSERYSGGEIRLTVEQNAMLPNVDEAKLSALLSEPALSRMSVEPGHIVGHTVSCTGSQFCGLAMIETKASAERIATKLDTLITVPRPLRIHWTGCPNSCGQVQVADIGLMGGPAKKSGKAVPGVSIFVGGKVGEHAFLALPYKTKVPMLLPELVAIAKEHFGAVDK
>CAMPEP_0174754728-Chrysochromulina_brevifilum_Strain_UTEX_LB_985
LPEDTASAGNPIEKAKIAKDASTAFNSIYEFATMDWKDVEKADMNTRLKWVGLVHRDKTPGRFMMRLRLPNGITNADSFRFYADSVEPYGSEGVIDITTRQNIQLRGVELQDADKIIDGLHARGQTSFHSALDNVRNMVGSPLAGIDDQEQVDTRPFTEALNDVITTGERGNPVWCNLPRKFNIAVSGSRDDYAHTHINDIGFQPCTTTGKMGFNIVLGGYMSVKRVAESVDMNLWIPADCAVDLTTAILRIFRDEGDRGDRQKARLMWLVESYGHQSYREAVVSEMKSMVDMQQPRPTDSYTRRGYLGVHSQPAGLSRVGIHVPVGRMSVEETRQIADLADKYPNGEIRLTVEQNVILPNVKDEDLAALLAEPCLHRLRTNPGHIVGNLVSCTGAQFCGLAIIETKNNAESIAKKVEECCEVDRSVRIHWTGCPNSCGQVQAADIGLMGGPAKKDGKAVPGVKMFIGGTIGEHGKLQLADTEGIPILTPFLVQAIVRDFGGRIR
>CAMPEP_0174904276-Rhodella_maculata_Strain_CCMP736
LGPLAAKNANKIEKLKNEKCGSAMWTEGYEIADTKWEDLNLDDIDVRMKWNGFFHRPKTPKKFMIRIKVPNGELTSEQLRFFGKFIERYGEDGCGDITTRAAIQLRGVVLEDAAEFMRGLDAVGLTSKQSGMDNVRNMVGNPLAGVDPDEMLDTRPFMREIQKRLTNDGKGNQVYANLPRKFNISMNSTRDNFAHTHINDLGLDCAQATGEIGFNVVVGGFFSGQRCAMSVDFDTFISQDQVVEFCLALLRVYTEHGSRVNRTKNRFMYCVEDLGVPKLKELIAAEMGEVLRPGGPYPADHAPHRDILGVHPQKDGLFFVGANVPAGRLFAQDFMDMADVADEFGDGTLRVTVAEGLIYPNIPQDKLVAMQAHPMFQRFLISPGPLLRGLVSCTGAQFCNFGLADTKLTAIDLCRTLEAELDIPQTVRMHFTGCPNTCGQAQIGDIGFIGGPARVDGKAVQGYSLLMGGKIGETPSLAEQFEKGVPALVPKVREILIENFGATVR
>CAMPEP_0175911198-Goniomonas_pacifica_Strain_CCMP1869
VPTRPNKKLNKIEQNKAAKDGLLVGNEIEEFARVGWEEVDETDLQLRLKWYGMFWRPKTPGKFMLRLRVPNGVINHQQLRVVASIVERYGENGSCDITTRQNLQLRGVLLNDLPDILKRLKDVGLSSIQSGFDNPRNVTGNPLAGIDPNEIIDTRPFTTELQDFLTNHCEGNPEFSNLPRKWNTAVAGAKDNFLLH--NDIVFHPVERDGVLGFGVWIGGILSSQMNAYAIPLNAWVKQDEICRMTDCVIRLWRDNGERNKRPKGRFRMYLDQLGIDAFRSEVESLFGP-IED--PGS--NSTPRSHYGIHPQKADEFFAGLHVSVGRLTATDLHDLATASLDYGTGEIRLTEDQNVIIVGLSSANLDRFKADPLLQRFPLEPGAIAAGTVSCTGNTYCSFGLTNTKDQAIAAAKQLDAELELPEELKIHWTGCPNTCGQAFMGAIGLTGTKAKNKGEMGEGYTLSIGGSQGENPQIGEVQQKAIPAIQNVLRQVLIEQFGAKPR
>CAMPEP_0176049690-Kryptoperidinium_foliaceum_Strain_CCMP_1326
LPEETAKKGSPIEKAKLAKDATSAWVDVYEYAEMTWEEVEKADLDTRLKYVGMLHRGKTPGKFMMRLKVPNGIVNSDQMRFYADCVEKYG-DGVVDITTRQNIQLRGVTIEDAPDIIDGLHARNQTSFQSALDNVRNVVGSPLAGIDDQELVDTRMLCEAVNDLISTQTRGNPVWGNLPRKFNIAISGSRDDYAHTHINDIGLQPCAKTGEMGFNVVLGGYMSIKRVAESVDSGMWISADSVVTFCEAILRIFRDESERKDRQKARLMWLVEKYGIEGFKEAVIKEVEGKVHDQQPRPTDKFERRELLGVHPQKEGKMRVGIFVPTGRLSPTECRELADLADKYSGGEIRLTVEQNAILPNVDEGAVSGLLEEPCFGRLKVNPGLIEGNVVSCTGAQFCGLALIETKSNAEALAKKLESLVEVDRPIRIHWTGCPNSCGQVQAADIGIMGAPAKKDGMAVPGCKIFVGGKIGEDAHLAMPVKSNIPLLIPVLVDILKSEFGAVEK
>CAMPEP_0177598114-Tetraselmis_sp._Strain_GSL018
---------------------------------------------------------------MLRFRVPGQELTSCQMREFGSCIQEYGXSGCGDITTRANIQLRGIPLEDAPDIMDRMMRLGXTTKQSGMDNVRNITGSPIAGIDPHELIDARKLCQDLQDMITNFGKGXRELSNLPRKFNIAISPTRDDFPHCHINDLAFQAVMETGGVVFNVWLGGLFSAQRXEVSVDSNMSVTEEQVIPFTKALLEIFRDHGKREVRQKTRLMYMIDEWGLDRLQAEIERKMGQKIAPAVNEYXXVWERRDILGVHPQKEGYNWIGLCVPVGRLSADDFCACADLADKXGDGHLRLTVDSNLVFPFVKDEDVEAFLAEPICQKFPPGPGPLMRGLVSCTGSQFCGFGLVETKQRAVRICRQLEEQLDIPRTVRIHWTGCPNSCGQAQVGDIGLMGAPAKLDGKAVEGVKVFLGGKIGEXAKLAALVKTAVPALIPHLKQILISEFGAKEK
>CAMPEP_0177699900-Rhodomonas_lens_Strain_RHODO
VIEDSVKKLNAAEKLKLAKGGMRIIDDIESLAKGGAQFMDEDDINIRLKWLGLFHRAKAPGTFMWRLRIHNGQLTTAQWKVLTKQIKEYDTQGCADVTTRQNIQLRGIRLENLPRHWKELTDAGMTSVQAGMDNVRNLVGNPLAGIDPEEIIDTRPYCEEFTAKLTDSGKGNPALANLPRKFNVCYVGSKEMFEHPDINDIAYLPAKKDGNMGWNIDVGGLLMSTRCEFAIPMDAFVPLEKHWELGAAIMTTFRDFGFRNPRTKTRLMFLIDNMGMEAFREEVARRYKEELGK-AETGPKVWKRRELLGANKQADGDNWIGMVVPAGRMYADEMEAVGKISETYGNGNIRLTVEGNILVLGVPDSKLEAALKEATIERLETAPRPALKGTVACAGNQFCGQSKINTKGHAVRFANFLDNNFDFPKDVRLHWTGCPNTCGQIQLGDIGLLGVTCKNKGEIVEGVDLYLGGGIGQTAAIGTLYKSKIPILEAVLSKIAVEKLGATPK
>CAMPEP_0177714652-Rhodomonas_lens_Strain_RHODO
VKEEMAKKLNAIEKVKLAKGGMRIIDEIDELAVGGAQNMDGDQINFRLKWLGLFHRP-VPGTFMWRFRIHNGQVTSDQWRVLADQIKEYDTTGCADVTTRQNIQLRGIRLENLPRHWKACTDAGMTSVQAGLDNVRNLVGNPLAGIDPEEIIDTRPYTKEFTEKLTNYGKGNPALANLPRKFNVCYVGSPDMYEHPDINDIAYMPAKANGNMGWNIEVGGLLMSTRCEFAIPLDAFVPLDKHWELGEAIMTTFRDYGYRNPRTKCRLMFLIDNMGIDAFREEVAKRYKEELRT-AQTGPKEWKRRELLGANKQKDGKNWIGFVVPAGRMYADQMDAVADIADKYGSSTIRMTVEGNILVLDIPDEKLEAALSDNAIEGFATHPDMIIKNTVACAGNQFCGQSKINTKGYAVQFAKYLDDKYDFPKEVRVHWTGCPNTCGQIQIGDIGLLGTTVKDTGKVTEGVDVYVGGGIGQTSAIGTLYKGKVPILEAVLDELVVSKFGATPK
>CAMPEP_0178348826-Karenia_brevis_Strain_Wilson
LPEETAKAGNAVEKVKLAKDPTSAFNDVYTFAELDWKDVEKSDFDTRLKWVGLVHRSKTPGRFMMRLRTPNGIINSDLMRFYADVVEPYGPDGVIXXXXDALLCRCCGAVRPGCWRNRXLHARNQTSIQSALDNVRNMVGSPLAGIDDQEMVDTRDICTALNDLITTGERGNPQWGNLPRKFNIAVSGSRDDFSHTHINDIGLQPCVTSGEMGFNVVLGGYMSKTRVAESIDMDLWIPATASVTLSTAILRIFRDEGSRGDRNKGRLMWLIESYGHSSYRDAVVKEIESKVDHQQPKPTTPFERRSLLGVHAQPEGKSFVGIHVPVGRLSVDEARKIADLADKYSAGEIRLTVEQNFLLPNVDNAQIDELLAEPCLNRLRVDPGNIAGNVVSCTGSQFCGFAIIETKLNAESLGKELEKRVTTPRPLRIHWTGCPNSCGQVQAADIGLMGGPAKK-GKAVPGAKVFVGGTIGEHGKLSLPYIQGVPLLIPTLVDIIVKEFHGEVR
>CAMPEP_0178575606-Extubocellulus_spinifer_Strain_CCMP396
LPEETALVGNKIEKTKLAKDPTSAFVDVYEYAEMXWEEVEKADMDTRLKYVGMLHRNKTPGQFMMRLKVPNGIVNADQMRFYADCVEKYGDDGVVDITTRQNIQLRGVKIEDAPDIIDGLHARNQTSFQSALDSVRNMVGSPLAGIDDKELVDTRELCNALNDLVSTETRGNPMWGNLPRKFNIAVSGSRDDYAHTHINDIGLQPCPETGEMGFNVALGGFMSIKRVAESIDGKMWIPADSVVTLCEAILRIFRDESERKDRQKARLMWLVEKYGVDDFKAAVIKEVESKIQDTQPAPSEPFERRELIGVHPQPEGKSRVGILVPAGRLSVKECREIADLADTYSDGEVRLTVEQNIILPNVDNDKVDALLAEPHLNRLKVNPGMIEGNLVSCTGAQFCGLALIETKNNAESIVKKLEERVSVEKPLRIHWTGCPNSCGQVQVADIGIMGAPARKTGLAIPGCNIFVGGRVGEDAHLALPYKKGVPLLLPVLVDIIKKEFNGVEK
>CAMPEP_0178772588-Nitzschia_punctata_Strain_CCMP561
------------------------------------------------------------------------------------------------------XQLRGVKIEDAPDIIDGLHARNQTSFQSALDSVRNMVGSPLAGIDDQEMVDTREF------XVSTETRGNPMWANLPRKFNIAVSGSRDDFAHTHINDIGLQPCAETGEMGFNVVLGGYMSIKRVAESIDSGMWIKADSVVTLCEAILRIFRDESERKDRQKARLMWLVEKYGVEGFKKAVTEEVESKVYDQQPRPVDKFERRELLGVHPQKAGKNRVGILVPTGRLSVAECRELADLADKYSGGEIRLTVEQNVLLPNVNEGDVQKLLEEPCLNRLKVNPGFIEGNIVSCTGAQFCGLALIETKNNAEALGKKLESLVTVDRPIRIHWTGCPNSCGQVQVADIGIMGGPARKDGMAVPGCKIFVGGKIGEDAHLAMPVKEGVPLLIPALIDILKSEFGAVEK
>CAMPEP_0178829030-Nitzschia_punctata_Strain_CCMP561
LPEETSKVGSPIEKAKLAKDPINAWVDIYEYAEMTWEEVEKADLDTRLKFVGMLHRNKTPGQFMMRLKVPNGIVNSDQMRFYADCVEKYG-DGVVDITTRANIQLRGVKIEDAPDIIDGLHARNQTSFQSALDSVRNMVGSPLAGIDDQEMVDTREFCNALNDLVSTETRGNPMWANLPRKFNIAVSGSRDDFAHTHINDIGLQPCAETGEMGFNVVLGGYMSIKRVAESIDSGMWIKADSVVTLCEAILRIFRDESERKDRQKARLMWLVEKYGVEGFKKAVTEEVESKVYDQQPRPVDKFERRELLGVHPQKAGKNRVGILVPTGRLSVAECRELADLADKYSGGEIRLTVEQNVLLPNVNEGDVQKLLEEPCLNRLKVNPGFIEGNIVSCTGAQFCGLALIETKNNAEALGKKLESLVTVDRPIRIHWTGCPNSCGQVQVADIGIMGGPARKDGMAVPGCKIFVGGKIGEDAHLAMPVKEGVPLLIPALIDILKSEFGAVEK
>CAMPEP_0178893086-Nitzschia_punctata_Strain_CCMP561
--------------------------------------------------------------------------------------------------------------------------------------VRNMVGSPLAGIDDQEMVDTREFCNALNDLVSTETRGNPMWANLPRKFNIAVSGSRDDFATLTSMILGFN---LVGEMGFNVVLGGYMSIKRVAESIDSGMWIKADSVVTLCEAILRIFRDESERKDRQKARLMWLVEKYGVEGFKKAVTEEVESKVYDQQPRPVDKFERRELLGVHPQKAGKNRVGILVPTGRLSVAECRELADLADKYSGGEIRLTVEQNVLLPNVNEGDVQKLLEEPCLNRLKVNPGFIEGNIVSCTGAQFCGLALIETKNNAEALGKKLESLVTVDRPIRIHWTGCPNSCGQVQVADIGIMGGPARKDGMAVPGCKIFVGGKIGEDAHLAMPVKEGVPLLIPALIDILKSEFGAVEK
>CAMPEP_0178916240-Thalassionema_frauenfeldii_Strain_CCMP_1798
LPEEAAKSGNKIEKDKIEKDPTSAFVDIYEYAEMTWEEVEKADLDSRLKFVGMLHRNKTPGQFMMRLKVPNGIVNSDQMRFYADCVEPYGEEGVVDITTRQNIQLRGIKIEDAPTVIDGLHARNQTSIQSALDSVRNMVGNPLAGIDDQEMVDTREICNALNDLVSTETRGNPVWANLPRKFNIAISGSRDDFSHTHINDIGLQPCPETGEMGFNVVLGGYMSIKRVAEAIESDMWIPADSVVTLSEAILRIFRDEGDRKDRQKARLMWLVEKYGVEEFKKAIVSEVEKKVDKAQPAPTEKFERRELLGIHKQPDGKYRVGVLVPVGRLSQTECRQLADVADKYSNGEIRLTVEQNVILPNVDEAALEDLKNEDCFNRFKLNAGKIEGNVVSCTGAEFCSLAIIETKHNAESLVQKLEELVTVDRPVRIHFTGCPNSCGQVQAADIGIMGGPAKKSGKAVPGCKIFVGGRIGEDAHLAMPVKTGIPLLIPELVEILKNEFGAVSK
>CAMPEP_0178953424-Rhizosolenia_setigera_Strain_CCMP_1694
LPAETAKKGNPIEKTKIQKDGTSAFRDIYEYAETSWEEIEKADMDSRFKFVGLLHRGKTPGQFMMRLKVPNGIINADQLRFYSKSVEPYGEEGVIDITTRQNIQLRGVKVEDAPDIIDGLHARNQTSIQSALDSVRNMVGNPLAGIDENELVDTREICNALNDLVSTNTRGNPMWGNLPRKFNIAISGSRDDYAHTHINDIGLQPVPETGEMGFNVVLGGYMSIKRVAESIDSGMWVPADSVVTLCEAILRIFRDEGNRKDRQKARLMWLVEEYGVEDFKKEVMKEVDSKIDQAQPYHTGEYTRRELLGVHTQPEGKSRVGIHVPAGRLHQKECYEIADLADKYSEGEIRLTVEQNIILPNVDDSKVKELLKEPCLNRLAVNPGMIEGNVVSCTGAQFCGLAMIETKNNAESIAQKLESKVTVDRPIRIHWTGCPNSCGQAQVADIGIMGGPAKKTGKAVPGCKIFVGGKIGEEGHLALPSYTGIPLLVPVLVDILVKDFGAKEK
>CAMPEP_0179389624-Myrionecta_rubra_Strain_CCMP2563
VRSDVEKKFNAQEKLKVEKAGLSALDELKMLAKGGAQHCDDPSVNTRLKWLGLFHRDKMPGGFMWRMRCPNGSYSLDQWKEILKVMEHKDMQACLTITTRQNIQLYGIRLENVPEHWEALRGAGIFSLQAGMDNVRNLVGNPIAGIDPEELVDTRPFCDEFTAKLTNNGNGNPEFANLPRKFNVCYIGSKEMYEHPDINDIAYLPSKPNGEMGWHIEVGGLLTSTLCEFAVPLNAWVPQDKHWELGAAILTTFRDYGYRNPRTKCRLMYLINDMGIEGFRAEVAKRYKDDLPT-ADTKPETWKRRELLGAHEQVDGKNWLGLHVPAGRFYADELKELVEICESYGAGEMRMTVESNLILPHIPADKLDAVRAAAKLPRISEAPATIAKGSVSCTGTQFCGQSKINTKGNTVKFAEILDSKFDFPHDVRLHWTGCPNTCAQVQIGDIGLLGTTVKDTGAVVEGVDIYTGGGIGQTGAIGTIYKKGVAILEEELSKLLVEKFGAVPK
>CAMPEP_0179635612-Ostreococcus_prasinos_Strain_BCC99000
VKEEWQKPTNPFEKLKLAKDAMKTVIAIKTLGKEDFEKFEKEEIDHRLKWAGLFHRRKHYGRFMMRLKLPGGIVSSEQMKYLASLVQSYGDDGCADITTRQNIQMRGIQLKDAHDIMVNLERLKMCSLQSGLDNARNATGSPIAGIDPLEIIDTRPFTDKIQEYVTGGGRGNPEIANLGRKWNVCVVGSSDYFEHPELNDLAFVPAKTTGEMGFNVLVGGFISSARAAEAIPLDAWVPESDVVAMTHAILTTFRDYGHRGNRQKARMMWLVDEMGLEVFRTEVESRMPGSLARAAKQDDRTQVRRNVIGVHDQKEGLQWVGANVVGGRLQGDDMMRIAELAEKYGSGEIRLTVEQNFLIPNVPKEKVDELLKDDLFSRYSTKPGRIVGNIVACTGNQFCGFAQIETKQNAYKLAEHLESVLDFPKDVRMIWTGCPNSCAPVQVADVGLMGAQVKDSGGMVPGVNIFIGGTVGPTGHLKEAEIEKVAMLYPVVENVMIEKFGATRK
>CAMPEP_0179683624-Ostreococcus_mediterraneus_Strain_clade_D_RCC2573
VKEEWQKPTNPFEKLKLAKDPMKELIGIEAMAAADFKAWDESETDQRPKWAGLFHRRKHYGRYMMRLKLPNGLINSTQMRYLASVIEKYGEDGCCDITTRQNIQLRGVELKDAPEILRKLEELGLCSLQSGLDNVRNATGNPLAGFDPMEIVDTRPYTLAIQDYVTGGGRGNPAIANLGRKWNVCVVGSSDFFEHPDINDLAFIPA-KNGQLGFNMIVGGFISSQRAAESVELGAWVPEGELVAATHAVLTTFRDYGHRGNRQKCRMMWLIDEMGLDNFRAEVASRMPSTMESAAEIDDREAPRRSYIGVHKQKEGFSWVAAAVPGGRMQPEDLAEIADLADVYGNGEIRLTVEQNFIIPHVPDDKIPAILQERVFQEYTPFPGKLVSNMVACTGNQFCGFAQIETKRQALEMAEHLESCLELSKDVRMIWTGCPNSCAPVQVADIGLMGAQVKNTGGMVPGVNIFIGGTVGPNGHLKEPEIEKVPCLKPVLEQIMIEKFGATRK
>CAMPEP_0179712844-Ostreococcus_mediterraneus_Strain_clade_D_RCC1107
VKEEWQKPTNPFEKLKLAKDPMKELIGIEAMAAADFKAWDESETDQRPKWAGLFHRRKHYGRYMMRLKLPNGLINSTQMRYLASVIEKYGEDGCCDITTRQNIQLRGVELKDAPEILRKLEELGLCSLQSGLDNVRNATGNPLAGFDPMEIVDTRPYTLAIQDYVTGGGRGNPAIANLGRKWNVCVVGSSDFFEHPDINDLAFIPA-KNGQLGFNMIVGGFISSQRAAESVELGAWVPEGELVAATHAVLTTFRDYGHRGNRQKCRMMWLIDEMGLDNFRAEVASRMPSTMESAAEIDDREAPRRSYIGVHKQKEGFSWVAAAVPGGRMQPEDLAEIADLADVYGNGEIRLTVEQNFIIPHVPDDKIPAILQERVFQEYTPFPGKLVSNMVACTGNQFCGFAQIETKRQALEMAEHLESCLELSKDVRMIWTGCPNSCAPVQVADIGLMGAQVKNTGGMVPGVNIFIGGTVGPNGHLKEPEIEKVPCLKPVLEQIMIEKFGATRK
>CAMPEP_0179728372-Ostreococcus_lucimarinus_Strain_clade_A_BCC118000
VKEEWQKPTNPFEKLKLAKDPMRELIGIEEMAAADFKAWDEAETDQRPKWAGLFHRRKHYGRYMMRLKLPNGLINSTQMRYLASVIKKYGEDGCCDITTRQNIQLRGVELKDAPEILRKLEELGMCSLQSGLDNVRNATGNPLAGFDPQEIVDTRPYTLAIQDYVTGGGRGNPAIANLGRKWNVCVVGSSDFFEHPDINDLAFIPA-KDGKFGFNMIVGGFISSQRAAESVSLDAWIPENELVAATHAVLTTFRDYGHRGNRQKCRMMWLIDEMGLETFRTEVASRMPTDLARGAEVDDRESPRRSYIGVHAQKEGLSWVAAAVPGGRMQPEDLAEMADLADKYGEGEIRLTVEQNFIIPHVPNDKIDAILQERLFQEYTPFPGKLVSNMVACTGNQFCGFAQIETKRQALEMAEHLESCLELSKDVRMIWTGCPNSCAPVQVADIGLMGAQVKNTGGMVPGVNIFIGGTVGPNGHLKEPEIEKVPCLKPVLEQIMIERFGATRK
>CAMPEP_0179768190-Isochrysis_galbana_Strain_CCMP1323
LPEETAKRGNPIEKAKMAKDPTFAWTDVYEYASLTWEEVEKADMNTRLKYCGMLHRDKTPGRFMFRLRVPNGIVTADQMRFYAESVEPYGPDGVIDITTRQNIQLRGITLEDAPAVHDGMHARNQTAFQSALDNVRNMVGNPLAGIDDLEMVDTRPYCNALNDLISTETRGNPVWGNLPRKFNIAVSGGRDDFSHTHINDIGLQPTVTTGAMGFNVILGGYMSIKRVAHALEMDMWVPATNVVDLSEAILRIFRDEGSRDDRQKARLMWLIEERGLAAFRAQVEEEMTSTLDTAQPKATVPYTRRELLGVHSQPQGLSRVGVHVPSGRLSVAEARQLADLADKYSAGELRLTVEQNAILPNVADAALPDLLKEPALNRMSVDPGNIAGYTVSCTGSQFCGLGLVETKNNAERIAQILQQTMVTPKPLRIHWTGCPNSCGQVQAADIGIMGAPAKKTGMAVPGCNIFVGGTIGENSHLSLPIIKNMPLLIPKLQEIIIEHFQGXAG
>CAMPEP_0180003550-non_described_non_described_Strain_CCMP_2436
VPAETAAGTNKIEKVKNEKDGTALWTEIHELSESTWEDLNLDDVELRLKWAGFFHRGKAPKTFMVRLKVPNGVVTSKQARVFADLVEPYGDKGVIDITTRMNIQLRGVKLEDGSHVVDSLLECGLGSLMTGLDNVRNLVGNPIAGVDPNEIIDTRAVCDEINSAITGAFRGNPEYANLPRKFNIAVSGSRDDFSHTSINDIGLQANNAQGVEGFNVVLGGYFSIKRTVESIDMDAWVPAKYASAFSLAVLEVFRDHGSRGDRQKTRLMWLLEDKGLPWFREMVNAGLAKPLLVAAPNPTGTYHRRDILGVHAQKAGKSWVGVTVPVGRISCAEMRQIADLAEKYSGSEMRLTVEQNVILPNVDNARLEELLAEPALNKLRVEQDSIMRGIVSCTGSEFCGQGLVETKHRAVRIAERLDAMLIMPKLVRVHWTGCPNSCGQAQVGDIGLMGAPARKTGMGVEGVQIFLGGEVGEHPELGSKFETAVPALVPHLKALLISKFGATLR
>CAMPEP_0180152204-non_described_non_described_Strain_CCMP2293
VKDVLEKKFSKQEKVKKEKPGMSIFDELETLAVGGADKM-EADVNVRLKWLGLFHRDVAPGTFMQRFRVPNGKMTAHQWRTSAEIIQEYDQQGCADITTRQNLQLRGMRLENMPRHWKAMRDTGISSVQAGMDNVRNLVGNPLAGVDPDELVDTRAYCDDFTNKLTNNGLGNPEFANLPRKFNVCFVGSKELYEHPDINDIAYYPAKAAGEMGWNIEIGGLLTGTRCEFATPMDTWVPQANYWAVGEAIMTVYRDFGYRNPRTKCRLMYLLDDMGVPLFREKVAERYKAEMHT-EGTSPKDKSRKDLMGVHKQKDGQNWIGMHVPGSRCYADEMIMSADLAEKYGDGNVQMTVEGNILFLNIPDEKLEAAKAAAEIPRWSFTPGGFAKGTITCTGNQFCGQSKINTKGNSVKFSEMLDAKYDMKETVRIHWTGCPNTCGQVQIGSIGLLGTQAKNEGVMCEAVDIYVGGGIGQDGAVGSMYKKGVRILFDELSAICVEKYGATLK
>CAMPEP_0180365136-non_described_non_described_Strain_CCMP2293
VKDVLEKKFSKQEKVKKEKPGMSIFDELETLAVGGADKM-EADVNVRLKWLGLFHRDVAPGTFMQRFRVPNGKMTAHQWRTSAEIIQEYDQQGCADITTRQNLQLRGMRLENMPRHWKAMRDTGISSVQAGMDNVRNLVGNPLAGVDPDELVDTRAYCDDFTNKLTNNGLGNPEFANLPRKFNVCFVGSKELYEHPDINDIAYYPAKAAGEMGWNIEIGGLLTGTRCEFATPMDTWVPQANYWAVGEAIMTVYRDFGYRNPRTKCRLMYLLDDMGVPLFREKVAERYKAEMHT-EGTSPKDKSRKDLMGVHKQKDGQNWIGMHVPGSRCYADEMIMSADLAEKYGDGNVQMTVEGNILFLNIPDEKLEAAKAAAEIPRWSFTPGGFAKGTITCTGNQFCGQSKINTKGNSVKFSEMLDAKYDMKETVRIHWTGCPNTCGQVQIGSIGLLGTQAKNEGVMCEAVDIYVGGGIGQDGAVGSMYKKGVRILFDELSAICVEKYGATLK
>CAMPEP_0181035002-Minutocellus_polymorphus_Strain_NH13
LPEETAKAGNKFEKVKLAKDPTSAFVDVYEYAEMTWEEVEGADLDTRLKFVGMLHRNKTPGQFMLRLKVPNGIINADQLRFFADSVEKYGEEGVLDISTRQNIQLRGVKLEDAPEIFDGLHSRNLTSFQSGLDSVRNMVGNPLAGIDDQELVDTRELCNALNDLVSTETRGNPQWANLPRKFNIAVSGSRDDYAHTHINDIGLQPCPETGEMGFNVVLGGYMSIKRVAESIDSKMWIPADSVVTLSEAILRIFRDESERKDRQKARLMWLVEKYGVDEFKAAIVKEVESKICDTQPAPTGAFERRELLGVHPQKEGKSRVGIHVPTGRLSQKECRAIAHLAETYSDGEIRLTVEQNVILPNVDNDKVDALLAEPQLNRLKVNPGNIVGNTVSCTGAQFCGLALVETKANADRISRKLDEMITVDRPLRIHWTGCPNSCGQVQVADIGIMGAPARKTGLAVPGCNIFVGGRIGEDAHLALPYKKGIPLLIPELIEIIKNEFGGVEK
>CAMPEP_0181127368-Thalassiosira_sp._Strain_NH16
LPAETASKGNPIEKTKLKKDGTSAFVDVYEYAEMTWEEVESADMNSRLKFVGMLHRDKTPGQFLMRLKVPNGIVNADQMRFYADCVEKYGEEGVVDITTRQNIQLRGVKIEDAPDVIDGLHARNQTSFQSALDSVRNMVGNPLAGIDDQEMVDTREFCNALNDLVSTETRGNPMWGNLPRKFNIAISGSRDDYSHTHINDIGLQPVPETGEMGFNVVLGGYMSIKRVAESVESDIWIPADAVVTLSEAILRIFRDEGDRKNRQQARLMWLVEKYGVEEFKKEVIKEIDSKVHDAQPALTEPFERRDLLGVHKQKEGKSRVGVLVPTGRLSVKECRQIADLAEKYSDGEVRLTVEQNIILPNVDDDKVKALLKEGSLNRMKVNPGFIEGNVVSCTGAQFCGLALIETKSNAERVAKELENLVTMDRPVRIHWTGCPNSCGQVQAADIGIMGGPARQTGMAVPGCKIFVGGRIGEDAHLSLPFKSGVPLLIPELVEILKSEFGAVDK
>CAMPEP_0181146368-Micromonas_sp_Strain_CCMP1646
VKEEFHKPTNPFERLKLAKDPMKDTVHLEEMAAEDFKAWDETDVDHRMKYAGLFHRRKHYGRYMMRLKLPNGVITSEQTRYLASVVEACGEDGCADITTRQNFQLRGVELKDAPTYIKGLMDLGMSTLQSGLDNVRNATGNPLAGFDPHEVVDTRPFTRDIQDYVTGGGRGNPEVSNLGRKWNVCVVGGPDFFEHPDINDLAFIPADRDGVAGFNILVGGFISSARAAEAIPLGAWVPESEVVAATAAVITTFRDYGHRGNRQKTRMMWLIDEMGLENFRAEVACRMPSELAPEAPEDDTSIARRSYLGVHAQKPGLSWVGVCVPGGRLQGEDLREMADLADMYGSGELRLTVEQNFIIPDVPAEKVDALLAEPLLSRFTVSPGAVVAGMVACTGKQFCGFAQIETKKSAYETAEHLESVLDFPNDLRMIWTGCPNSCAPVQVADIGIMGAQVKDTGGMVDGVNIFVGGTVGPGGHLKEPEYPKVAMMLPLLEKICIEEFGAVRK
>CAMPEP_0181323412-Rhodomonas_abbreviata_Strain_Caron_Lab_Isolate
VIEDDVKKLNAAEKLKLREGGMQIIDRIQALAKGGAQFMDEDDINIRMKWLGLFHRAKAPGTFMWRLRIHNGQLTSDQWRLLAEQIEEYDTQGCADVTTRQNIQLRGIRLENLPRHWKAVNDGGMISVQAGMDNVRNLVGNPIAGVDPEEIIDTRPYCEEFTNKLTNYGKGSPEFSNLPRKFNVCYVGSKEMFEHPDINDIAYMPAKAAGNMGWNIEVGGLLMSTRCEFALPLNAFVPLDKHWELGEAIMTTFRDFGYRNPRTKCRLMFLIDNMGMEAFREEVAKRYKAELAT-AETSPKEWKRRELVGVNKQKDGKNWIGLVIPAGRMYADEMKAIAKMADDFGSGTIRMTVEGNVLVLDIPDDKLAGAIAADSIQRLEREPSPMMKGTVACAGNQFCGQSKINTKGYAVKYAQLIDEKFEFPKDVRVHWTGCPNTCGQIQLGDIGLLGTTCKDTGKLVEGVDIFLGGGIGQTASIGTLYKAKVPILEAALSEIVVEKLGAKPK
>CAMPEP_0181378026-Mantoniella_antarctica_Strain_SL_175
VKDEFKKPTNPIEKLKLAKDPMRDTVHLDELAAESFAAWDKEEVDQRPKYAGFFHRRKHYGRYMMRLKLPNGIVTSDQTRYLASVVKSCREDGCAGITTRQNFQLWGIQLKDAPDIVKGAVELGMCSLQSGLDNVRNATGNPLAGFDPNEVVDTRPYTLAIQDYVTGGGRGNPDIANLGRKWNVCVVGGPDFYEHPDINDLAFIPAEKDGVLGFNMLVGGFISSARAAEAIPMDAWVPESEVVAATAAVITTFRDYGHRGNRQKCRMMWLVEEMGVDKFKAEVASRMPSTLAPAVAVDDKTIARRSYLGVHAQKAGLNWVGACAPGGRLQGADLEEMANLADMYGTGELRLTVEQNFIIPNVPDDKVDALLAEPLLKRFTPTPGHVVGGMVACTGKQFCGFAQIETKKQGYEVAEHLESVLEFPNDIRMIWTGCPNSCAPVQVADIGLMGCQVKNTGGMVDGVNIFIGGTVGQGGHLKEAEIMKVACLNPVLEEVCIERFGAVRK
>CAMPEP_0181785364-Emiliania_huxleyi_Strain_PLY_M219
LPEETAEDGNPIEKAKLAKDATAAFNDVYTFAEMDWEDVEKMDMNTRLKWVGLVHRDKTPGRFMMRLRLPNGVTNADSFRFYADSVEPHGPDGVIDITTRQNIQLRGVQLEQADEIIDGLHARGQTSFHSALDNVRNMVGSPLAGIDCLEMVDTRPFCEALNDLITTGERGNPVWSNMPRKFNVAVSGSRDDFAHTHINDIGFQPCVTSGEVGFNIVLGGYMSTKRVAESVDMDLWMPADTAVELTTAILRVFRDEGDRKDRQKGRLMWLVESYGHPAYRQKIIDEMRSKCDVQQPRPTEPFERAAYLGVHPQPEGLKRVGIHVPVGRLSVAEARAIADLADKYPDGEIRLTVEQNVILPNVKEEDVPALLAEPALRRLRVSPGNIVGNLVSCTGAQFCGLAMIETKNNAEAIAKEVQQRVDVSRDVRIHWTGCPNSCGQVQAADIGLMGGPAKKTGKAVPGVKVFLGGTIGEHGELQLAEPEGIPILVPHLVETVVERFGGEVR
>CAMPEP_0181792804-Emiliania_huxleyi_Strain_PLY_M219
LSPDAAKAGNPIEKVKLAKDGTTAFTSVYEYASLTWEEVEKADLDTRLKWVGLLHRGKTPGRFMMRLRTPNGIISSELMRFYADSVEPYGPDGVVDITTRQNFQLRGIPLEDAGDVTDGLHARNQTAFQSALDNVRNLVGSPLAGIDDQEMVDTRHLCTVLSDLISTGTRGNPKWGNLPRKFNIAVSGSRDDFAHTHINDIGLEPCADTGEMGFNVVLGGYMSIKRVAHSVEGDMWVPAQPVVDVSEAILRIFRDEGARGDRQKARLMWLIEEKGVEAFRDQVAAEAEAVVQRAQPKPTGDFTRRELLGVHAQPPGLSRVGVHVPAGRLSVAECRAIADLADAYSAGEIRATVEQNIILPNVADAEVPKLLAEPALNRLSVDPGNIVGHTVSCTGSQFCGLAMVETKANAEAVAKLLDERLVTPRPLRIHWTGCPNSCGQVQAADIGIMGGPAKKSGKAVPGCNIFLGGTIGENAHLSLPAVKGVPLLVPKLEELIIEHFGGTPR
>CAMPEP_0181818470-Emiliania_huxleyi_Strain_PLY_M219
LPEETAEDGNPIEKAKLAKDATAAFNDVYTFAEMDWEDVEKMDMNTRLKWVGLVHRDKTPGRFMMRLRLPNGVTNADSFRFYADSVEPHGPDGVIDITTRQNIQLRGVQLEQADEIIDGLHARGQTSFHSALDNVRNMVGSPLAGIDCLEMVDTRPFCEALNDLITTGERGNPVWSNMPRKFNVAVSGSRDDFAHTHINDIGFQPCVTSGEVGFNIVLGGYMSTKRVAESVDMDLWMPADTAVELTTAILRVFRDEGDRKDRQKGRLMWLVESYGHPAYRQKIVDEMRSKCDVQQPRPTEPFERAAYLGVHPQPEGLKRVGIHVPVGRLSVAEARAIADLADKYPDGEIRLTVEQNVILPNVKEEDVPALLAEPALRRLRVSPGNIVGNLVSCTGAQFCGLAMIETKNNAEAIAKEVQQRVDVSRDVRIHWTGCPNSCGQVQAADIGLMGGPAKKTGKAVPGVKVFLGGTIGEHGELQLAEPEGIPILVPHLVETVVERFGGEVR
>CAMPEP_0181860546-Emiliania_huxleyi_Strain_PLY_M219
LSPDAAKAGNPIEKVKLAKDGTTAFTSVYEYASLTWEEVEKADLDTRLKWVGLLHRGKTPGRFMMRLRTPNGIISSELMRFYADSVEPYGPDGVVDITTRQNFQLRGIPLEDAGDVTDGLHARNQTAFQSALDNVRNLVGSPLAGIDDQEMVDTRHLCTVLSDLISTGTRGNPKWGNLPRKFNIAVSGSRDDFAHTHINDIGLEPCADTGEMGFNVVIGGYMSIKRVAHSVEGDMWVPAQPVVDVSEAILRIFRDEGARGDRQKARLMWLIEEKGVEAFRDQVAAEAEAVVQRAQPKPTGDFTRRELLGVHAQPPGLSRVGVHVPAGRLSVAECRAIADLADAYSAGEIRATVEQNIILPNVADAEVPKLLAEPALNRLSVDPGNIVGHTVSCTGSQFCGLAMVETKANAEAVAKLLDERLVTPRPLRIHWTGCPNSCGQVQAADIGIMGGPAKKSGKAVPGCNIFLGGTIGENAHLSLPAVKGVPLLVPKLEELIIEHFGGTPR
>CAMPEP_0181861624-Emiliania_huxleyi_Strain_PLY_M219
LPEETAEDGNPIEKAKLAKDATAAFNDVYTFAEMDWEDVEKMDMNTRLKWVGLVHRDKTPGRFMMRLRLPNGVTNADSFRFYADSVEPHGPDGVIDITTRQNIQLRGVQLEQADEIIDGLHARGQTSFHSALDNVRNMVGSPLAGIDCLEMVDTRPFCEALNDLITTGERGNPVWSNMPRKFNVAVSGSRDDFAHTHINDIGFQPCVTSGEVGFNIVLGGYMSTKRVAESVDMDLWMPADTAVELTTAILRVFRDEGDRKDRQKGRLMWLVESYGHPAYRQKIXDEMRSKCDVQQPRPTEPFERAAYLGVHPQPEGLKRVGIHVPVGRLSVAEARAIADLADKYPDGEIRLTVEQNVILPNVKEEDVPALLAEPALRRLRVSPGNIVGNLVSCTGAQFCGLAMIETKNNAEAIAKEVQQRVDVSRDVRIHWTGCPNSCGQVQAADIGLMGGPAKKTGKAVPGVKVFLGGTIGEHGELQLAEPEGIPILVPHLVETVVERFGGEVR
>CAMPEP_0181892900-Emiliania_huxleyi_Strain_PLY_M219
LPEETAEDGNPIEKAKLAKDATAAFNDVYTFAEMDWEDVEKMDMNTRLKWVGLVHRDKTPGRFMMRLRLPNGVTNADSFRFYADSVEPHGPDGVIDITTRQNIQLRGVQLEQADEIIDGLHARGQTSFHSALDNVRNMVGSPLAGIDCLEMVDTRPFCEALNDLITTGERGNPVWSNMPRKFNVAVSGSRDDFAHTHINDIGFQPCVTSGEVGFNIVLGGYMSTKRVAESVDMDLWMPADTAVELTTAILRVFRDEGDRKDRQKGRLMWLVESYGHPAYRQKIIDEMRSKCDVQQPRPTEPFERAAYLGVHPQPEGLKRVGIHVPVGRLSVAEARAIADLADKYPDGEIRLTVEQNVILPNVKEEDVPALLAEPALRRLRVSPGNIVGNLVSCTGAQFCGLAMIETKNNAEAIAKEVQQRVDVSRDVRIHWTGCPNSCGQVQAADIGLMGGPAKKTGKAVPGVKVFLGGTIGEHGELQLAEPEGIPILVPHLVETVVERFGGEVR
>CAMPEP_0181903854-Emiliania_huxleyi_Strain_PLY_M219
LSPDAAKAGNPIEKVKLAKDGTTAFTSVYEYASLTWEEVEKADLDTRLKWVGLLHRGKTPGRFMMRLRTPNGIISSELMRFYADSVEPYGPDGVVDITTRQNFQLRGIPLEDAGDVTDGLHARNQTAFQSALDNVRNLVGSPLAGIDDQEMVDTRHLCTVLSDLISTGTRGNPKWGNLPRKFNIAVSGSRDDFAHTHINDIGLEPCADTGEMGFNVVIGGYMSIKRVAHSVEGDMWVPAQPVVDVSEAILRIFRDEGARGDRQKARLMWLIEEKGVEAFRDQVAAEAEAVVQRAQPKPTGDFTRRELLGVHAQPPGLSRVGVHVPAGRLSVAECRAIADLADAYSAGEIRATVEQNIILPNVADAEVPKLLAEPALNRLSVDPGNIVGHTVSCTGSQFCGLAMVETKANAEAVAKLLDERLVTPRPLRIHWTGCPNSCGQVQAADIGIMGGPAKKSGKAVPGCNIFLGGTIGENAHLSLPAVKGVPLLVPKLEELIIEHFGGTPR
>CAMPEP_0181907660-Emiliania_huxleyi_Strain_PLY_M219
LPEETAEDGNPIEKAKLAKDATAAFNDVYTFAEMDWEDVEKMDMNTRLKWVGLVHRDKTPGRFMMRLRLPNGVTNADSFRFYADSVEPHGPDGVIDITTRQNIQLRGVQLEQADEIIDGLHARGQTSFHSALDNVRNMVGSPLAGIDCLEMVDTRPFCEALNDLITTGERGNPVWSNMPRKFNVAVSGSRDDFAHTHINDIGFQPCVTSGEVGFNIVLGGYMSTKRVAESVDMDLWMPADTAVELTTAILRVFRDEGDRKDRQKGRLMWLVESYGHPAYRQKIIDEMRSKCDVQQPRPTEPFERAAYLGVHPQPEGLKRVGIHVPVGRLSVAEARAIADLADKYPDGEIRLTVEQNVILPNVKEEDVPALLAEPALRRLRVSPGNIVGNLVSCTGAQFCGLAMIETKNNAEAIAKEVQQRVDVSRDVRIHWTGCPNSCGQVQAADIGLMGGPAKKTGKAVPGVKVFLGGTIGEHGELQLAEPEGIPILVPHLVETVVERFGGEVR
>CAMPEP_0181931950-Emiliania_huxleyi_Strain_PLY_M219
LSPDAAKAGNPIEKVKLAKDGTTAFTSVYEYASLTWEEVEKADLDTRLKWVGLLHRGKTPGRFMMRLRTPNGIISSELMRFYADSVEPYGPDGVVDITTRQNFQLRGIPLEDAGDVTDGLHARNQTAFQSALDNVRNLVGSPLAGIDDQEMVDTRHLCTVLSDLISTGTRGNPKWGNLPRKFNIAVSGSRDDFAHTHINDIGLEPCADTGEMGFNVVIGGYMSIKRVAHSVEGDMWVPAQPVVDVSEAILRIFRDEGARGDRQKARLMWLIEEKGVEAFRDQVAAEAEAVVQRAQPKPTGDFTRRELLGVHAQPPGLSRVGVHVPAGRLSVAECRAIADLADAYSAGEIRATVEQNIILPNVADAEVPKLLAEPALNRLSVDPGNIVGHTVSCTGSQFCGLAMVETKANAEAVAKLLDERLVTPRPLRIHWTGCPNSCGQVQAADIGIMGGPAKKSGKAVPGCNIFLGGTIGENAHLSLPAVKGVPLLVPKLEELIIEHFGGTPR
>CAMPEP_0181933984-Emiliania_huxleyi_Strain_PLY_M219
LPEETAEDGNPIEKAKLAKDATAAFNDVYTFAEMDWEDVEKMDMNTRLKWVGLVHRDKTPGRFMMRLRLPNGVTNADSFRFYADSVEPHGPDGVIDITTRQNIQLRGVQLEQADEIIDGLHARGQTSFHSALDNVRNMVGSPLAGIDCLEMVDTRPFCEALNDLITTGERGNPVWSNMPRKFNVAVSGSRDDFAHTHINDIGFQPCVTSGEVGFNIVLGGYMSTKRVAESVDMDLWMPADTAVELTTAILRVFRDEGDRKDRQKGRLMWLVESYGHPAYRQKIVDEMRSKCDVQQPRPTEPFERAAYLGVHPQPEGLKRVGIHVPVGRLSVAEARAIADLADKYPDGEIRLTVEQNVILPNVKEEDVPALLAEPALRRLRVSPGNIVGNLVSCTGAQFCGLAMIETKNNAEAIAKEVQQRVDVSRDVRIHWTGCPNSCGQVQAADIGLMGGPAKKTGKAVPGVKVFLGGTIGEHGELQLAEPEGIPILVPHLVETVVERFGGEVR
>CAMPEP_0181937934-Emiliania_huxleyi_Strain_PLY_M219
LPEETAEDGNPIEKAKLAKDATAAFNDVYTFAEMDWEDVEKMDMNTRLKWVGLVHRDKTPGRFMMRLRLPNGVTNADSFRFYADSVEPHGPDGVIDITTRQNIQLRGVQLEQADEIIDGLHARGQTSFHSALDNVRNMVGSPLAGIDCLEMVDTRPFCEALNDLITTGERGNPVWSNMPRKFNVAVSGSRDDFAHTHINDIGFQPCVTSGEVGFNIVLGGYMSTKRVAESVDMDLWMPADTAVELTTAILRVFRDEGDRKDXAEGAALWLVESYGHPAYRQKIVDEMRSKCDVQQPRPTEPFERAAYLGVHPQPEGLKRVGIHVPVGRLSVAEARAIADLADKYPDGEIRLTVEQNVILPNVKEEDVPALLAEPALRRLRVSPGNIVGNLVSCTGAQFCGLAMIETKNNAEAIAKEVQQRVDVSRDVRIHWTGCPNSCGQVQAADIGLMGGPAKKTGKAVPGVKVFLGGTIGEHGELQLAEPEGIPILVPHLVETVVERFGGEVR
>CAMPEP_0181972346-Emiliania_huxleyi_Strain_PLY_M219
LPEETAEDGNPIEKAKLAKDATAAFNDVYTFAEMDWEDVEKMDMNTRLKWVGLVHRDKTPGRFMMRLRLPNGVTNADSFRFYADSVEPHGPDGVIDITTRQNIQLRGVQLEQADEIIDGLHARGQTSFHSALDNVRNMVGSPLAGIDCLEMVDTRPFCEALNDLITTGERGNPVWSNMPRKFNVAVSGSRDDFAHTHINDIGFQPCVTSGEVGFNIVLGGYMSTKRVAESVDMDLWMPADTAVELTTAILRVFRDEGDRKDRQKGRLMWLVESYGHPAYRQKIVDEMRSKCDVQQPRPTEPFERAAYLGVHPQPEGLKRVGIHVPVGRLSVAEARAIADLADKYPDGEIRLTVEQNVILPNVKEEDVPALLAEPALRRLRVSPGNIVGNLVSCTGAQFCGLAMIETKNNAEAIAKEVQQRVDVSRDVRIHWTGCPNSCGQVQAADIGLMGGPAKKTGKAVPGVKVFLGGTIGEHGELQLAEPEGIPILVPHLVETVVERFGGEVR
>CAMPEP_0182013762-Emiliania_huxleyi_Strain_PLY_M219
LSPDAAKAGNPIEKVKLAKDGTTAFTSVYEYASLTWEEVEKADLDTRLKWVGLLHRGKTPGRFMMRLRTPNGIISSELMRFYADSVEPYGPDGVVDITTRQNFQLRGIPLEDAGDVTDGLHARNQTAFQSALDNVRNLVGSPLAGIDDQEMVDTRHLCTVLSDLISTGTRGNPKWGNLPRKFNIAVSGSRDDFAHTHINDIGLEPCADTGEMGFNVVIGGYMSIKRVAHSVEGDMWVPAQPVVDVSEAILRIFRDEGARGDRQKARLMWLIEEKGVEAFRDQVAAEAEAVVQRAQPKPTGDFTRRELLGVHAQPPGLSRVGVHVPAGRLSVAECRAIADLADAYSAGEIRATVEQNIILPNVADAEVPKLLAEPALNRLSVDPGNIVGHTVSCTGSQFCGLAMVETKANAEAVAKLLDERLVTPRPLRIHWTGCPNSCGQVQAAXIGIMGGPAKKSGKAVPGCNIFLGGTIGENAHLSLPAVKGVPLLVPKLEELIIEHFGGTPR
>CAMPEP_0182024392-Emiliania_huxleyi_Strain_PLY_M219
LPEETAEDGNPIEKAKLAKDATAAFNDVYTFAEMDWEDVEKMDMNTRLKWVGLVHRDKTPGRFMMRLRLPNGVTNADSFRFYADSVEPHGPDGVIDITTRQNIQLRGVQLEQADEIIDGLHARGQTSFHSALDNVRNMVGSPLAGIDCLEMVDTRPFCEALNDLITTGERGNPVWSNMPRKFNVAVSGSRDDFAHTHINDIGFQPCVTSGEVGFNIVLGGYMSTKRVAESVDMDLWMPADTAVELTTAILRVFRDEGDRKDRQKGRLMWLVESYGHPAYRQKIVDEMRSKCDVQQPRPTEPFERAAYLGVHPQPEGLKRVGIHVPVGRLSVAEARAIADLADKYPDGEIRLTVEQNVILPNVKEEDVPALLAEPALRRLRVSPGNIVGNLVSCTGAQFCGLAMIETKNNAEAIAKEVQQRVDVSRDVRIHWTGCPNSCGQVQAADIGLMGGPAKKTGKAVPGVKVFLGGTIGEHGELQLAEPEGIPILVPHLVETVVERFGGEVR
>CAMPEP_0182078724-Emiliania_huxleyi_Strain_PLY_M219
LSPDAAKAGNPIEKVKLAKDGTTAFTSVYEYASLTWEEVEKADLDTRLKWVGLLHRGKTPGRFMMRLRTPNGIISSELMRFYADSVEPYGPDGVVDITTRQNFQLRGIPLEDAGDVTDGLHARNQTAFQSALDNVRNLVGSPLAGIDDQEMVDTRHLCTVLSDLISTGTRGNPKWGNLPRKFNIAVSGSRDDFAHTHINDIGLEPCADTGEMGFNVVLGGYMSIKRVAHSVEGDMWVPAQPVVDVSEAILRIFRDEGARGDRQKARLMWLIEEKGVEAFRDQVAAEAEAVVQRAQPKPTGDFTRRELLGVHAQPPGLSRVGVHVPAGRLSVAECRAIADLADAYSAGEIRATVEQNIILPNVADAEVPKLLAEPALNRLSVDPGNIVGHTVSCTGSQFCGLAMVETKANAEAVAKLLDERLVTPRPLRIHWTGCPNSCGQVQAADIGIMGGPAKKSGKAVPGCNIFLGGTIGENAHLSLPAVKGVPLLVPKLEELIIEHFGGTPR
>CAMPEP_0182094246-Emiliania_huxleyi_Strain_CCMP370
LSPDAAKAGNPIEKVKLAKDGTTAFTSVYEYASLTWEEVEKADLDTRLKWVGLLHRGKTPGRFMMRLRTPNGIISSELMRFYADSVEPYGPDGVVDITTRQNFQLRGIPLEDAGDVTDGLHARNQTAFQSALDNVRNLVGSPLAGIDDQEMVDTRHLCTVLSDLISTGTRGNPKWGNLPRKFNIAVSGSRDDFAHTHINDIGLEPCAETREMGFNVVIGGYMSIKRVAHSIEGDMWVPAQPVVDVSEAILRIFRDEGARGDRQKARLMWLIEEKGVEAFRDQVAAEAEAVVQRAQPKPTGDFTRRELLGVHAQPPGLSRVGVHVPAGRLSVAECRAIADLADAYSAGEIRATVEQNIILPNVADAEVPKLLAEPALNRLSVDPGNIVGHTVSCTGSQFCGLAMVETKANAEAVAKLLDERLVTPRPLRIHWTGCPNSCGQVQAADIGIMGGPAKKSGKAVPGCNIFLGGTIGENAHLSLPAVKGVPLLVPKLEELIIEHFGGTPR
>CAMPEP_0182099394-Emiliania_huxleyi_Strain_CCMP370
LPEETAEDGNPIEKAKLAKDATAAFNDVYTFAEMDWEDVEKMDMNTRLKWVGLVHRDKTPGRFMMRLRLPNGVTNADSFRFYADSVEPHGPDGVIDITTRQNIQLRGVQLEQADEIIDGLHARGQTSFHSALDNVRNMVGSPLAGIDCLEMVDTRPFCEALNDLITTGERGNPVWSNMPRKFNVAVSGSRDDFAHTHINDIGFQPCVASGEVGFNIVLGGYMSTKRVAESVDMDLWMPADTAVELTTAILRVFRDEGDRKDRQKGRLMWLVESYGHPAYRQKIVDEMRSKCDVQQPRPTEPFERAAYLGVHPQPEGLKRVGIHVPVGRLSVAEARAIADLADKYPDGEIRLTVEQNVILPNVKEEDVPALLAEPALHRLRVSPGNIVGNLVSCTGAQFCGLAMIETKNNAEAIAKEVQRRVDVSRDVRIHWTGCPNSCGQVQAADIGLMGGPAKKTGKAVPGVKVFLGGTIGEHGELQLAEPEGIPILVPHLVETVVERFGGEVR
>CAMPEP_0182134562-Emiliania_huxleyi_Strain_CCMP370
LPEETAEDGNPIEKAKLAKDATAAFNDVYTFAEMDWEDVEKMDMNTRLKWVGLVHRDKTPGRFMMRLRLPNGVTNADSFRFYADSVEPHGPDGVIDITTRQNIQLRGVQLEQADEIIDGLHARGQTSFHSALDNVRNMVGSPLAGIDCLEMVDTRPFCEALNDLITTGERGNPVWSNMPRKFNVAVSGSRDDFAHTHINDIGFQPCVASGEVGFNIVLGGYMSTKRVAESVDMDLWMPADTAVELTTAILRVFRDEGDRKDRQKGRLMWLVESYGHPAYRQKIVDEMRSKCDVQQPRPTEPFERAAYLGVHPQPEGLKRVGIHVPVGRLSVAEARAIADLADKYPDGEIRLTVEQNVILPNVKEEDVPALLAEPALHRLRVSPGNIVGNLVSCTGAQFCGLAMIETKNNAEAIAKEVQRRVDVSRDVRIHWTGCPNSCGQVQAADIGLMGGPAKKTGKAVPGVKVFLGGTIGEHGELQLAEPEGIPILVPHLVETVVERFGGEVR
>CAMPEP_0182158656-Emiliania_huxleyi_Strain_CCMP370
LSPDAAKAGNPIEKVKLAKDGTTAFTSVYEYASLTWEEVEKADLDTRLKWVGLLHRGKTPGRFMMRLRTPNGIISSELMRFYADSVEPYGPDGVVDITTRQNFQLRGIPLEDAGDVTDGLHARNQTAFQSALDNVRNLVGSPLAGIDDQEMVDTRHLCTVLSDLISTGTRGNPKWGNLPRKFNIAVSGSRDDFAHTHINDIGLEPCAETGEMGFNVVLGGYMSIKRVAHSIEGDMWVPAQPVVDVSEAILRIFRDEGARGDRQKARLMWLIEEKGVEAFRDQVAAEAEAVVQRAQPKPTGDFTRRELLGVHAQPPGLSRVGVHVPAGRLSVAECRAIADLADAYSAGEIRATVEQNIILPNVADAEVPKLLAEPALNRLSVDPGNIVGHTVSCTGSQFCGLAMVETKANAEAVAKLLDERLVTPRPLRIHWTGCPNSCGQVQAADIGIMGGPAKKSGKAVPGCNIFLGGTIGENAHLSLPAVKGVPLLVPKLEELIIEHFGGTPR
>CAMPEP_0182160548-Emiliania_huxleyi_Strain_CCMP370
LPEETAEDGNPIEKAKLAKDATAAFNDVYTFAEMDWEDVEKMDMNTRLKWVGLVHRDKTPGRFMMRLRLPNGVTNADSFRFYADSVEPHGPDGVIDITTRQNIQLRGVQLEQADEIIDGLHARGQTSFHSALDNVRNMVGSPLAGIDCLEMVDTRPFCEALNDLITTGERGNPVWSNMPRKFNVAVSGSRDDFAHTHINDIGFQPCVASGEVGFNIVLGGYMSTKRVAESVDMDLWMPADTAVELTTAILRVFRDEGDRKDRQKGRLMWLVESYGHPAYRQKIVDEMRSKCDVQQPRPTEPFERAAYLGVHPQPEGLKRVGIHVPVGRLSVAEARAIADLADKYPDGEIRLTVEQNVILPNVKEEDVPALLAEPALHRLRVSPGNIVGNLVSCTGAQFCGLAMIETKNNAEAIAKEVQRRVDVSRDVRIHWTGCPNSCGQVQAADIGLMGGPAKKTGKAVPGVKVFLGGTIGEHGELQLAEPEGIPILVPHLVETVVERFGGEVR
>CAMPEP_0182175752-Emiliania_huxleyi_Strain_CCMP370
LSPDAAKAGNPIEKVKLAKDGTTAFTSVYEYASLTWEEVEKADLDTRLKWVGLLHRGKTPGRFMMRLRTPNGIISSELMRFYADSVEPYGPDGVVDITTRQNFQLRGIPLEDAGDVTDGLHARNQTAFQSALDNVRNLVGSPLAGIDDQEMVDTRHLCTVLSDLISTGTRGNPKWGNLPRKFNIAVSGSRDDFAHTHINDIGLEPCAETREMGFNVVIGGYMSIKRVAHSIEGDMWVPAQPVVDVSEAILRIFRDEGARGDRQKARLMWLIEEKGVEAFRDQVAAEAEAVVQRAQPKPTGDFTRRELLGVHAQPPGLSRVGVHVPAGRLSVAECRAIADLADAYSAGEIRATVEQNIILPNVADAEVPKLLAEPALNRLSVDPGNIVGHTVSCTGSQFCGLAMVETKANAEAVAKLLDERLVTPRPLRIHWTGCPNSCGQVQAADIGIMGGPAKKSGKAVPGCNIFLGGTIGENAHLSLPAVKGVPLLVPKLEELIIEHFGGTPR
>CAMPEP_0182185644-Emiliania_huxleyi_Strain_CCMP370
LPEETAEDGNPIEKAKLAKDATAAFNDVYTFAEMDWEDVEKMDMNTRLKWVGLVHRDKTPGRFMMRLRLPNGVTNADSFRFYADSVEPHGPDGVIDITTRQNIQLRGVQLEQADEIIDGLHARGQTSFHSALDNVRNMVGSPLAGIDCLEMVDTRPFCEALNDLITTGERGNPVWSNMPRKFNVAVSGSRDDFAHTHINDIGFQPCVASGEVGFNIVLGGYMSTKRVAESVDMDLWMPADTAVELTTAILRVFRDEGDRKDRQKGRLMWLVESYGHPAYRQKIVDEMRSKCDVQQPRPTEPFERAAYLGVHPQPEGLKRVGIHVPVGRLSVAEARAIADLADKYPDGEIRLTVEQNVILPNVKEEDVPALLAEPALHRLRVSPGNIVGNLVSCTGAQFCGLAMIETKNNAEAIAKEVQRRVDVSRDVRIHWTGCPNSCGQVQAADIGLMGGPAKKTGKAVPGVKVFLGGTIGEHGELQLAEPEGIPILVPHLVETVVERFGGEVR
>CAMPEP_0182223418-Emiliania_huxleyi_Strain_CCMP370
LSPDAAKAGNPIEKVKLAKDGTTAFTSVYEYASLTWEEVEKADLDTRLKWVGLLHRGKTPGRFMMRLRTPNGIISSELMRFYADSVEPYGPDGVVDITTRQNFQLRGIPLEDAGDVTDGLHARNQTAFQSALDNVRNLVGSPLAGIDDQEMVDTRHLCTVLSDLISTGTRGNPKWGNLPRKFNIAVSGSRDDFAHTHINDIGLEPCAETGEMGFNVVLGGYMSIKRVAHSIEGDMWVPAQPVVDVSEAILRIFRDEGARGDRQKARLMWLIEEKGVEAFRDQVAAEAEAVVQRAQPKPTGDFTRRELLGVHAQPPGLSRVGVHVPAGRLSVAECRAIADLADAYSAGEIRATVEQNIILPNVADAEVPKLLAEPALNRLSVDPGNIVGHTVSCTGSQFCGLAMVETKANAEAVAKLLDERLVTPRPLRIHWTGCPNSCGQVQAADIGIMGGPAKKSGKAVPGCNIFLGGTIGENAHLSLPAVKGVPLLVPKLEELIIEHFGGTPR
>CAMPEP_0182261336-Emiliania_huxleyi_Strain_CCMP370
LSPDAAKAGNPIEKVKLAKDGTTAFTSVYEYASLTWEEVEKADLDTRLKWVGLLHRGKTPGRXMMRLRTPNGIISSELMRFYADSVEPYGPDGVVDITTRQNFQLRGIPLEDAGDVTDGLHARNQTAFQSALDNVRNLVGSPLAGIDDQEMVDTRHLCTVLSDLISTGTRGNPKWGNLPRKFNIAVSGSRDDFAHTHINDIGLEPCAETREMGFNVVXGGYMSIKRVAHSIEGDMWVPAQPVVDVSEAILRIFRDEGARGDRQKARLMWLIEEKGVEAFRDQVAAEAEAVVQRAQPKPTGDFTRRELLGVHAQPPGLSRVGVHVPAGRLSVAECRAIADLADAYSAGEIRATVEQNIILPNVADAEVPKLLAEPALNRLSVDPGNIVGHTVSCTGSQFCGLAMVETKANAEAVAKLLDERLVTPRPLRIHWTGCPNSCGQVQAAXIGIMGGPAKKSGKAVPGCNIFLGGTIGENAHLSLPAVKGVPLLVPKLEELIIEHFGGTPR
>CAMPEP_0182265442-Emiliania_huxleyi_Strain_CCMP370
LPEETAEDGNPIEKAKLAKDATAAFNDVYTFAEMDWEDVEKMDMNTRLKWVGLVHRDKTPGRFMMRLRLPNGVTNADSFRFYADSVEPHGPDGVIDITTRQNIQLRGVQLEQADEIIDGLHARGQTSFHSALDNVRNMVGSPLAGIDCLEMVDTRPFCEALNDLITTGERGNPVWSNMPRKFNVAVSGSRDDFAHTHINDIGFQPCVASGEVGFNIVLGGYMSTKRVAESVDMDLWMPADTAVELTTAILRVFRDEGDRKDRQKGRLMWLVESYGHPAYRQKIVDEMRSKCDVQQPRPTEPFERAAYLGVHPQPEGLKRVGIHVPVGRLSVAEARAIADLADKYPDGEIRLTVEQNVILPNVKEEDVPALLAEPALHRLRVSPGNIVGNLVSCTGAQFCGLAMIETKNNAEAIAKEVQRRVDVSRDVRIHWTGCPNSCGQVQAADIGLMGGPAKKTGKAVPGVKVFLGGTIGEHGELQLAEPEGIPILVPHLVETVVERFGGEVR
>CAMPEP_0182321800-Emiliania_huxleyi_Strain_CCMP370
LPEETAEDGNPIEKAKLAKDATAAFNDVYTFAEMDWEDVEKMDMNTRLKWVGLVHRDKTPGRFMMRLRLPNGVTNADSFRFYADSVEPHGPDGVIDITTRQNIQLRGVQLEQADEIIDGLHARGQTSFHSALDNVRNMVGSPLAGIDCLEMVDTRPFCEALNDLITTGERGNPVWSNMPRKFNVAVSGSRDDFAHTHINDIGFQPCVASGEVGFNIVLGGYMSTKRVAESVDMDLWMPADTAVELTTAILRVFRDEGDRKDRQKGRLMWLVESYGHPAYRQKIVDEMRSKCDVQQPRPTEPFERAAYLGVHPQPEGLKRVGIHVPVGRLSVAEARAIADLADKYPDGEIRLTVEQNVILPNVKEEDVPALLAEPALHRLRVSPGNIVGNLVSCTGAQFCGLAMIETKNNAEAIAKEVQRRVDVSRDVRIHWTGCPNSCGQVQAADIGLMGGPAKKTGKAVPGVKVFLGGTIGEHGELQLAEPEGIPILVPHLVETVVERFGGEVR
>CAMPEP_0182327036-Emiliania_huxleyi_Strain_CCMP370
LPEETAEDGNPIEKAKLAKDATAAFNDVYTFAEMDWEDVEKMDMNTRLKWVGLVHRDKTPGRFMMRLRLPNGVTNADSFRFYADSVEPHGPDGVIDITTRQNIQLRGVQLEQADEIIDGLHARGQTSFHSALDNVRNMVGSPLAGIDCLEMVDTRPFCEALNDLITTGERGNPVWSNMPRKFNVAVSGSRDDFAHTHINDIGFQPCVASGEVGFNIVLGGYMSTKRVAESVDMDLWMPADTAVELTTAILRVFRDEGDRKDRQKGRLMWLVESYGHPAYRQKIVDEMRSKCDVQQPRPTEPFERAAYLGVHPQPEGLKRVGIHVPVGRLSVAEARAIADLADKYPDGEIRLTVEQNVILPNVKEEDVPALLAEPALHRLRVSPGNIVGNLVSCTGAQFCGLAMIETKNNAEAIAKEVQRRVDVSRDVRIHWTGCPNSCGQVQAADIGLMGGPAKKTGKAVPGVKVFLGGTIGEHGELQLAEPEGIPILVPHLVETVVERFGGEVR
>CAMPEP_0182339862-Emiliania_huxleyi_Strain_CCMP370
LPEETAEDGNPIEKAKLAKDATAAFNDVYTFAEMDWEDVEKMDMNTRLKWVGLVHRDKTPGRFMMRLRLPNGVTNADSFRFYADSVEPHGPDGVIDITTRQNIQLRGVQLEQADEIIDGLHARGQTSFHSALDNVRNMVGSPLAGIDCLEMVDTRPFCEALNDLITTGERGNPVWSNMPRKFNVAVSGSRDDFAHTHINDIGFQPCVASGEVGFNIVLGGYMSTKRVAESVDMDLWMPADTAVELTTAILRVFRDEGDRKDRQKGRLMWLVESYGHPAYRQKIVDEMRSKCDVQQPRPTEPFERAAYLGVHPQPEGLKRVGIHVPVGRLSVAEARAIADLADKYPDGEIRLTVEQNVILPNVKEEDVPALLAEPALHRLRVSPGNIVGNLVSCTGAQFCGLAMIETKNNAEAIAKEVQRRVDVSRDVRIHWTGCPNSCGQVQAADIGLMGGPAKKTGKAVPGVKVFLGGTIGEHGELQLAEPEGIPILVPHLVETVVERFGGEVR
>CAMPEP_0182382994-Emiliania_huxleyi_Strain_CCMP370
LPEETAEDGNPIEKAKLAKDATAAFNDVYTFAEMDWEDVEKMDMNTRLKWVGLVHRDKTPGRFMMRLRLPNGVTNADSFRFYADSVEPHGPDGVIDITTRQNIQLRGVQLEQADEIIDGLHARGQTSFHSALDNVRNMVGSPLAGIDCLEMVDTRPFCEALNDLITTGERGNPVWSNMPRKFNVAVSGSRDDFAHTHINDIGFQPCVASGEVGFNIVLGGYMSTKRVAESVDMDLWMPADTAVELTTAILRVFRDEGDRKDRQKGRLMWLVESYGHPAYRQKIVDEMRSKCDVQQPRPTEPFERAAYLGVHPQPEGLKRVGIHVPVGRLSVAEARAIADLADKYPDGEIRLTVEQNVILPNVKEEDVPALLAEPALHRLRVSPGNIVGNLVSCTGAQFCGLAMIETKNNAEAIAKEVQRRVDVSRDVRIHWTGCPNSCGQVQAADIGLMGGPAKKTGKAVPGVKVFLGGTIGEHGELQLAEPEGIPILVPHLVETVVERFGGEVR
>CAMPEP_0182383494-Emiliania_huxleyi_Strain_CCMP370
LSPDAAKAGNPIEKVKLAKDGTTAFTSVYEYASLTWEEVEKADLDTRLKWVGLLHRGKTPGRFMMRLRTPNGIISSELMRFYADSVEPYGPDGVVDITTRQNFQLRGIPLEDAGDVTDGLHARNQTAFQSALDNVRNLVGSPLAGIDDQEMVDTRHLCTVLSDLISTGTRGNPKWGNLPRKFNIAVSGSRDDFAHTHINDXRASRAGLTGEMGFNVVLGGYMSIKRVAHSIEGDMWVPAQPVVDVSEAILRIFRDEGARGDRQKARLMWLIEEKGVEAFRDQVAAEAEAVVQRAQPKPTGDFTRRELLGVHAQPPGLSRVGVHVPAGRLSVAECRAIADLADAYSAGEIRATVEQNIILPNVADAEVPKLLAEPALNRLSVDPGNIVGHTVSCTGSQFCGLAMVETKANAEAVAKLLDERLVTPRPLRIHWTGCPNSCGQVQAADIGIMGGPAKKSGKAVPGCNIFLGGTIGENAHLSLPAVKGVPLLVPKLEELIIEHFGGTPR
>CAMPEP_0182385230-Emiliania_huxleyi_Strain_CCMP370
LPEETAEDGNPIEKAKLAKDATAAFNDVYTFAEMDWEDVEKMDMNTRLKWVGLVHRDKTPGRFMMRLRLPNGVTNADSFRFYADSVEPHGPDGVIDITTRQNIQLRGVQLEQADEIIDGLHARGQTSFHSALDNVRNMVGSPLAGIDCLEMVDTRPFCEALNDLITTGERGNPVWSNMPRKFNVAVSGSRDDFAHTHINDIGFQPCVASGEVGFNIVLGGYMSTKRVAESVDMDLWMPADTAVELTTAILRVFRDEGDRKDRQKGRLMWLVESYGHPAYRQKIVDEMRSKCDVQQPRPTEPFERAAYLGVHPQPEGLKRVGIHVPVGRLSVAEARAIADLADKYPDGEIRLTVEQNVILPNVKEEDVPALLAEPALHRLRVSPGNIVGNLVSCTGAQFCGLAMIETKNNAEAIAKEVQRRVDVSRDVRIHWTGCPNSCGQVQAADIGLMGGPAKKTGKAVPGVKVFLGGTIGEHGELQLAEPEGIPILVPHLVETVVERFGGEVR
>CAMPEP_0182413616-Emiliania_huxleyi_Strain_CCMP370
LPEETAEDGNPIEKAKLAKDATAAFNDVYTFAEMDWEDVEKMDMNTRLKWVGLVHRDKTPGRFMMRLRLPNGVTNADSFRFYADSVEPHGPDGVIDITTRQNIQLRGVQLEQADEIIDGLHARGQTSFHSALDNVRNMVGSPLAGIDCLEMVDTRPFCEALNDLITTGERGNPVWSNMPRKFNVAVSGSRDDFAHTHINDIGFQPCVASGEVGFNIVLGGYMSTKRVAESVDMDLWMPADTAVELTTAILRVFRDEGDRKDRQKGRLMWLVESYGHPAYRQKIVDEMRSKCDVQQPRPTEPFERAAYLGVHPQPEGLKRVGIHVPVGRLSVAEARAIADLADKYPDGEIRLTVEQNVILPNVKEEDVPALLAEPALHRLRVSPGNIVGNLVSCTGAQFCGLAMIETKNNAEAIAKEVQRRVDVSRDVRIHWTGCPNSCGQVQAADIGLMGGPAKKTGKAVPGVKVFLGGTIGEHGELQLAEPEGIPILVPHLVETVVERFGGEVR
>CAMPEP_0182419934-Mallomonas_Sp_Strain_CCMP3275
LPEETAKEGNMFEKKKLQKDGTQAWTDVHEYAEIDWKDIASDDMDIRMKWNGMFHRKKTPGKFMMRLRTPNGIISSDMFRYYAEVVRPFG-EGVVDITTRANIQLRGMGIPEASDILKGLIERGQTSIQTGLDNVRNMVGSPLAGIDPHEVYDTRELTKALDMWYCGNLTGNPEWGNLPRKFNMAVSGSRDDFAHTNINDIGLRPVPATMEMGFNVVLGGYMSSKRTAEAIPMNVWIPESAAIPLCKSILRLFRDHGARGDRQKARLMWLIEDWGLEKFNAEVLKEMAVAFEGPQPLSEWTLGHRHLDGVNPQKEGKSFVQIHVPVGRLYPDECDEIAALADKYSAGEIRLTVEQNVILPNVDNEKVNDLLKEPALGRLSVYPGNIIGNVISCTGAQFCPVAIVETKLKIEEIAKILDEKVEVPHPVRIHMTGCPNSCAQVQIADIGMMGAPAKKEGKAVPGVNIYTGGKLGEDAFLSMPEMKGIPMLVPVLTKLLVERHGGVLK
>CAMPEP_0182429078-Mallomonas_Sp_Strain_CCMP3275
LSEKGAKNANPIEKLKNEKCGSAIWADVFEMSKTSWEDLDLDDREKRLKWVGLFHRSKTPGKFMMRLRVPNGEMTCAQLECLANIISKYG-DGVLDITTRQNIQLRGIQLEDVEEILKNLRANDLCSVQSGMDNLRNLVGNPLAGIDPMELIDTRPLCRGIQDMTTNFGNGNPELCNLPRKFNIALNSTSDNFAHTHINDLGMDAVITLG-VGFNVIVGGMFSGQRVVMSIPMDTFVPAADVVAFCKAFMEVYRDNGPRATRTKTRLMYYIDEVGIETFRDQVAKQMGISLERAVPKASTGHGHRDIVGVHPQKEGFSWVGACIPVGRMTAAEVMESSRIAKEYGDGTVRVTVAQDMLFPNIKNENVEAMLKEPFFEKFKVAPGKLIGSLVSCTGAQFCPFGLVETKQRSVRVMTALEERLELPKSVRIHWTGCPNSCGQAQVGEIGLMGSPARLEGKAVEGVRVMLGGEIGSAPSLASDFEKAVPALIPYLENLLIEKFGAVKK
>CAMPEP_0182540728-Florenciella_parvula_Strain_RCC1693
-------------------------------------------------------------------------------------------------------------------XTLKLHDVNQTSFQSALDNVRNLVGSPLAGIDDQEMVDTRPITNALNDLISTGKRGNPVYGNLPRKFNIAVSGSRDDFAHTHINDIGLQPCAETGEMGFNVVLGGYMSTKRVAESVDMDMWIPATAAICLSEAILRIFRDEGSRNNRQKARLMWLVEEKGVETFKAEVVAEMDSTHYPSQKQSTEPFERRDLLGVHAQPEGLFRVGVHVPAGRISVDEARAIASLADSYSDGEIRLTVEQNVILPNVKAEKLDALLAEPALNRLGVQPGNIIGNMVSCTGAQFCPLGLIETKAPAERIMKKVDARVEVPKQLRIHWTGCPNSCGQAQAADIGIMGGPAKKTGVAVPGCQIFVGGTIGESGHLSLPYKKGIPILVEELVEIIVSQFNGKLK
>CAMPEP_0182599774-Florenciella_sp._Strain_RCC1587
LPDATAKEGNKFEKDKLAKDGTAAFTDLYEYAKTEYDQIDGGDINMRLKWVGMLSRFKTPGRFMMRLRVPNGIVTSEQMRIYADSVEPYGPEGVIDITTRQNIQLRGLTLEDGADVTLKLHDVNQTSFQSALDNVRNLVGSPLAGIDDQEMVDTRPITNALNDLISTGKRGNPVYGNLPRKFNIAVSGSRDDFAHTHINDIGLQPCAETGEMGFNVVLGGYMSTKRVAESVDMDMWIPATAAICLSEAILRIFRDEGSRNNRQKARLMWLVEEKGVETFKAEVVAEMDSTHYPSQKQSTEPFERRDLLGVHAQPEGLFRVGVHVPAGRISVDEARAIASLADSYSDGEIRLTVEQNVILPNVKAEKLDALLAEPALNRLSVQPGNIIGNMVSCTGAQFCPLGLIETKAPAERIMKKVDARVEVPKQLRIHWTGCPNSCGQAQAADIGIMGGPAKKTGVAVPGCQIFVGGTIGESGHLSLPYKKGIPILVEELVEIIVSQFNGKLK
>CAMPEP_0182605970-Picochlorum_sp._Strain_RCC944
LPEETIGKVNPFEKKKVKKGGDAMWTEVEELADVKWEDLDLDDVDVRMKWSGLFHRGKTPGKFMQRLKVSQGVLSSEQLRALGSIIAPYGADGCADITTRANIQLRGIELDKADKSMEALRAVGLSSLMSGMDNIRNITGSPIAGIDPEELIDSRPLCQSLQDHITNYGKGNAELTNLPRKINVGISTSRDDFAHCHINDVGLKAVLDTGEVGFNVELGGYFSIKRNTMSIPGDTFIRPDQINDYVRSLMEVFRDLGERNDRQKARLMWLVEAVGVKEFRKLVAQRMGLDLPGEAHSYPDVFARRDILGIHRQKEGKYWVGACIPAGRMFAKDFDDLAAVADKYGDGSVRVTVEQNVVIPNVDEADLDALQKEEIFQRFEIFPGNIMAGLVSCTGSQFCGFALVETKNKAMEITRKLEEQLEIPSLVRMHWTGCPNSCGQAQVGDIGLMGAPAKKDGKGVEGVRIFLGGAIGENPALATEFEKAVPALLPALRKLLIERFGAVEK
>CAMPEP_0182912432-Nephroselmis_pyriformis_Strain_CCMP717
LKEEFQGKINPFEKIKLKGEFD-VVTEYLELAEVGFEAYDKSTIDVRLKWLGLFHRRKNYGTFMMRLKLPNGTVNSKQVRALAEIIEPYGEGGVADITTRQNFQIRGVRLEDLPEILEKLKSVDLLTVQSGMDNVRNAVGNPLAGIDPEEIIDTRPYLDVINERLVQGGKGNKNISNLPRKWNVALIGSHDLFEHPHINDLAYMPAMKGGRMGFNLLVGGFFSGKRCSEAIPMGAWCPEEYVADVFEAILVTFRDLGSRVKRDESRMMYLIEALGMEAFTAEVNMRLADALEAAAAEDDSSRPRRSYYGINKQKEGLNWLGLRVPVGRMLPGDMKEVARLAEEYGSGELRLTVEENVIIPNIPDDKVEAILAEPLLKTYVPNPGPIMSGLVSCTGSQFCGLAIVETKANGVKLAKELEATMNIPNEVRMHWTGCPNTCGQVQVADVGFMGAMAKDAGKPTPGVNVFLGGRIGHDSHLGEQIDKPVAILLPFVQNLLVEKFGASML
>CAMPEP_0183005190-Chrysochromulina_polylepis_Strain_CCMP1757
LPDEAAMEGNPIEKAKIAKDASTAFNSVYEFATLDWESVEKADMNTRLKWVGLVHRDKTPGRFMMRLRLPNGITNADSMRFYADSVEPYGPEGIVDITTRQNIQLRGVVLEDADVIIDGLHARGQTSLHSALDNVRNMVGSPLAGIDVHEMVDTRPFCDALNDLISTGERGNPVWCNLPRKFNIAVSGGRDDFSHTHINDIGYQPCAVTGEMGFNIVLGGYMSTKRVAESVDMGLWIPARVAVELSSAILRIFRDEGSRKDRQKARLMWLVETYGDRSYRERIVAEIASLVDEQQPRPSTPYERAAYLGVHAQPEGLSRVGIHVPVGRLSVQEARDIADLAERYPGGEIRLTVEQNVILPNVPDDQVAALLAEPALHRLRAQPGRIVGNLVSCTGAQFCGLAMIETKSNAELIAEEVQARVDVSRDVRIHWTGCPNSCGQVQAADIGLMGGPAKKSGKAVPGVKMFVGGTIGEHGKLQLTETEGIPILTPHLMETIIANFGGVIK
>CAMPEP_0183156146-Chrysochromulina_polylepis_Strain_CCMP1757
LPAETAEAGSKFEKIKLAKDTTEIFSDLYDYATLDWKDVEDADLNTRLKWVGMLHRAKNPGTFMMRLRVTNGIVTSEQMRFYADSVEPYGPDGVIDVTTRQNIQLRGISLEGGADVIDGLHSLNQTCIQTGLDNIRNMVGNPLAGIDEHELVDTRPYTNMLNDLVTTGTRGNPVYCNLPRKFNIAVSGNRDDYAHTHINDIGFVPTPLTGEMGFNVVFGGYMSIKRVAASISCDVWVPATAVRALAVATLRIFRDEGNRSDRQKARLMWVIEAYGAEAFREKLLAEPALRVEREQPAPSTPYARRELLGVHPQPDGKMRVGVHIPTGRLSVFEARTLADLADRYSGGELRLTVEQSALLPHVDPSAVDALLAEPAFTRLSVDPGHIIGHTVSCTGSQFCGLAMIETKQSAERVAQKLDALIDVPRPLRIHWTGCPNSCGQVQAADIGLMGGPAKKTGKAVPGVSIFVGGRIGEDAHLSLPHKKGVPMLLPELVAIAKEFFGATDK
>CAMPEP_0183327006-Odontella_Sinensis_Strain_Grunow_1884
LSAETAAAGSKIEKIKLAKDGTSAFVDVYEYAEMTWEEVEAADMDTRLKWVGMLHRNKTPGQFMMRLKVPNGIINSDQLRFYADCVEKYGDEGVVDISTRANIQLRGVKIEDAPDIIDGLHARNQTSFQSALDNVRNMVGSPLAGIDDQEMVDTRELCNAINDLVSTQTRGNPYWGNLPRKFNIAISGSRDDFAHTHINDIGLQPCPETGVMGFNVVLGGYMSIKRVAESIPSDMWIPADSVVTLSEAILRIFRDEGERKDRQKARLMWLVEKYGVEDYRSKVIEEVESKVERAQPAPTGPFERRELLGVHPQPEGKVRVGILVPAGRLSQAECRDLADLADKYSGGEVRLTVEQNVILPNVDEKAVKKLLKEPVVGRFSVNPGFIEGNVVSCTGAQFCGLALIETKEHAERMAKKLEEKVVMDRPIRIHWTGCPNSCGQVQVADIGIMGAPARKTGKAVPGCNIFVGGRIGEDAHLALPVRKGVPLLLPVLVEVLKENFGXEGS
>CAMPEP_0183378280-Coccolithus_pelagicus_ssp_braarudi_Strain_PLY182g
LPEETAKVGNPIEKDKLKKDPTSAFLDVYEFAALDWEDVEKADMDSRLKWVGLLHRRKTPGSFMMRLRTPNGIVTSDLMRLYAESVEMYGPDGVVDITTRQNIQLRGITLAEADVVIDKLHALNQTSYHSALDNVRNMVGSPLAGIDDQELVDTRAICNALNDLISTGERGNPVWCNLPRKFNIAVSGSRDDFAHTHINDIGFVPTKTTGEMGFNVVFGGYMSIKRVAESVPIDLWIPADSAYALSEAVLRIFRDEGFRGDRQKARLMWLIEAKGFPEFREQLVAEIDSTTDVAQPADSTPFTRRELLGVHQQKEGMYRVGVHVPTGRLHPESCRELADLADKYSAGEVRLTVEQNVILPNVHESKLDALYAEPALAHLSVTPGNIRGNTVSCTGSQFCGLALIETKANADMLTRKLDELLDVPRPLRIHFTGCPNSCGQAQAADIGIMGAPAKKTGKAVPGCNIFVGGRIGEDAHLALPFKKNIPLLIPELVEIITSQFGGKLK
>CAMPEP_0183675174-Skeletonema_menzelii_Strain_CCMP793
LPQDAAANGNPIEKAKLAKDGTSAFVDVYEYAEMTWEEVEAADMNTRLKFVGMLHRDKTPGQFMMRLKVPNGIVNSDQMRFYADCVEKYGEEGVVDITTRQNIQMRGVKIEDAPDIIDGLHARNQTSFQSALDSVRNMVGSPLAGIDDQEMVDTREFCNALNDLVSTETRGNPMWGNLPRKFNIAVSGSRDDYAHTHINDIGLVPCKETGVMGFNVVLGGYMSIKRVAESIPANMWIPADSVVTLSEAILRIFRDESERKDRQKARLMWLVEKYGVAEFKEAVIKEINSTVSDAQPLPTEAFERRELLGVHKQPEGKSRVGVLVPTGRLSATECREIADLADAYSGGEIRLTVEQNFILPNVDDDKVDALLKEKAL-RLKVNPGFIEGNTVSCTGAEFCGLALVETKAHAEAVAKKLEDLVTVDRPIRIHWTGCPNSWGQVQVADIGIMGGPARQTGMAVPGCKIFVGGRIGEDAHLALPYKEGIPLLIPELVEILKNEFGAKDK
>CAMPEP_0183750720-Thalassiosira_miniscula_Strain_CCMP1093
IPADAASKGNPIEKAKLQKDGLSALVDVYEYAEMTWEEVEKADLNTRLKFVGMLHRDKTPGQFLMRLKVPNGIVNADQMRFYADCVEKYGEDGVVDITTRQNIQLRGVKIEDAPDIIDGLHARNQTSFQSALDSVRNMVGHPLAGIDDQEMVDTREFCNALNDLVSTETRGNPMWGNLPRKFNVAISGSRDDYAHTHINDIGLVPCADTGVMGFNVVLGGYMSIKRVAESIPADMWIPADSVVTLTEAILRIFRDESERKDRQKARLMWLVEKYGVEDFKKEVIKEINSKVEDAQPTSTEPFERRELLGVHKQKKGLSRVGILVPTGRLSVKECRDIADLADAYSGGEIRLTVEQNIILPNVEDGKIKELLKEDALGRLEVNPGFIEGNTVSCTGAQFCGLALIETKSHAESVAKKLEDLVTVDRPIRIHWTGCPNSCGQVQVADIGIMGGPARKTGMAVPGCKIFVGGRIGEDAHLALPLKSGIPLLVPELVEILKSEFGAVDK
>CAMPEP_0183789022-Crustomastix_stigmata_Strain_CCMP3273
LKEEHNVKINPFEKTKLAKNPMKLWKEFVDLAEKGFEAVDKAEIDVRLKWLGLFHRRKAYGTFMMRLKIPNGVCTAEQVRYLGELIGRYGEGGCADITNRMNWQLRGIRLEDVPEIFERLDQLGLTTVQSGMDNVRNLIGNPLAGVDAEEVVDTLPLCDKLQDYIVSHSEGNLEIANLPRKFNVSVCGTHDVFEHPHINDVSYIPAVKGGKQGFNVVVGGYLSSGRVFESVPLDCWVEEEGMVGLLHGVLTTFRDYGARGNRQKCRLIWCIEDMGIEAFRAEVEKRMPEAFER-AGESDSTRERRRLFGVNPQKAGLNWVGLAVPSGRVTPEDMLEMARLAESYGDGDIRLTAEQNFILSGVPDAVVPALLAEPLLTKFSANPGPVMEGMVSCTGNQFCGFGMVETKMNAKKLAEELEATMEFDRPVRMYWTGCPNRCGQPELGDIGFLGTTAMVDKKKVEAVDILMGGKVGHEHALAETVRTAVPMLLPAVQALCAEHFGAKLV
>CAMPEP_0183956970-Tetraselmis_striata_Strain_LANL1001
LGPEAVGKLNPAEKVKLAKCGSELWSEVYELAESSWEDLDVDDIDVRGKWSGLFHRRKSPGLFMMRFRVPGQELNSEQMRELGNSITKYPQTACADITTRANMQLRGIPLEDATVILDKMMDLGITAKQSGMDNVRNITGSAISGVDPHELMDVRQLCIDTQDMITNFGKGNPELCNLPRKFNIAISPSRDDFPHCHINDLAFQAIKESGEVVFNVWLGGMFSAVRNVVSVDGQMSVTPDQIVPFCKALLELFRDNGSREVRQKTRMMYFLDDWGVPKLKEEIEKKMGVTIADAVPEYGDHWERRDLLGVHKQREGLNWVGLCVPAGRMSAQDCLDVADLAEKYSGGKMRLTVDQNIIFTDVKDADVEAFLAEPICAKFPSNPGNISRGLVSCTGSQFCGFGMVETKNRAIHVAAELEKQLDIPKMVRLNWTGCPNSCGQAQVGDIGLMGAAAKLDGKGVEGVKIFVGGTIGEGAKLAELTKKAMPALIPHLKNILIEKYGATEK
>CAMPEP_0183998852-Tetraselmis_striata_Strain_LANL1001
LGPEAVGKLNPAEKVKLAKCGSELWSEVYELAESSWEDLDVDDIDVRGKWSGLFHRRKSPGLFMMRFRVPGQELNSEQMRELGNSITKYPQTACADITTRANMQLRGIPLEDATVILDKMMDLGITAKQSGMDNVRNITGSAISGVDPHELMDVRQLCIDTQDMITNFGKGNPELCNLPRKFNIAISPSRDDFPHCHINDLAFQAIKESGEVVFNVWLGGMFSAVRNVVSVDGQMSVTPDQIVPFCKALLELFRDNGSREVRQKTRMMYFLDDWGVPKLKEEIEKKMGVTIADAVPEYGDHWERRDLLGVHKQREGLNWVGLCVPAGRMSAQDCLDVADLAEKYSGGKMRLTVDQNIIFTDVKDADVEAFLAEPICAKFPSNPGNISRGLVSCTGSQFCGFGMVETKNRAIHVAAELEKQLDIPKMVRLNWTGCPNSCGQAQVGDIGLMGAAAKLDGKGVEGVKIFVGGTIGEGAKLAELTKKATPALIPHLKNILIEKYGATEK
>CAMPEP_0184198014-non_described_non_described_Strain_CCMP2097
LSPEAAPKANPIEKMKIVKDGTSAFTDVYEYATLTWEDVEKQDFDNRLKWVGLLHRSKTPGKFMMRLRTPNGVVTSSQLRFYAESVEPYGPEGVVDITTRQSIQLRGVELQDADKIIDGLAARNQTSFQSALDNIRNLVGSPLAGIDALELVDTRPFCENLNDMASTGQRGNPQWGNLPRKFNIAVSGGRDDYAHTHINDIGLQPVKKTGVVGFNVVLGGYFSIKRSVDAVHMDLWMPADAVDRFCEAILEIFRDEGARGNRQEARLRCLVDKLGVDVFRAKVVAKLPAQIDVEQAQDAAPWARRELLGVHAQVPGLSRVGVHVPSGRLSVQQCRDLADLADKYSGGECRVTVDQNAIFANVKDADVAALLAEKALNYLAVNPGNIVGHSVTCTGAQFCGLGLIETKGHADVMTRALQAKFDVPTPLRIHWTGCPNSCAQVQVADIGIMGAPARK-GKAVPGCNIFVGGTIGEDSQLSLPWRSGVPLLQPIMEELIVEKFGATPK
>CAMPEP_0184259560-non_described_non_described_Strain_CCMP2097
LSPEAAPKANPIEKMKIVKDGTSAFTDVYEYATLTWEDVEKQDFDNRLKWVGLLHRSKTPGKFMMRLRTPNGVVTSSQLRFYAESVEPYGPEGVVDITTRQSIQLRGVELQDADKIIDGLAARNQTSFQSALDNIRNLVGSPLAGIDALELVDTRPFCENLNDMASTGQRGNPQWGNLPRKFNIAVSGGRDDYAHTHINDIGLQPVKKTGVVGFNVVLGGYFSIKRSVDAVHMDLWMPADAVDRFCEAILEIFRDEGARGNRQEARLRCLVDKLGVDVFRAKVVAKLPAQIDVEQAQDAAPWARRELLGVHAQVPGLSRVGVHVPSGRLSVQQCRDLADLADKYSGGECRVTVDQNAIFANVKDADVAALLAEKALNYLAVNPGNIVGHSVTCTGAQFCGLGLIETKGHADVMTRALQAKFDVPTPLRIHWTGCPNSCAQVQVADIGIMGAPARK-GKAVPGCNIFVGGTIGEDSQLSLPWRSGVPLLQPIMEELIVEKFGATPK
>CAMPEP_0184487870-Norrisiella_sphaerica_Strain_BC52
LPEETAKAGNKIEKIKLAKCGTSAFQEVHEFAKTTWEELDIDDADVRLKWAGLFHRRKTPGRFMMRLKVPNGYVNSDHMRFFADSVGIYPVEGVIDITTRQNIQLRGLELQDMTDLIDGLAERGLSNVQSGMDNVRNLVGSPIAGIDPEELIDTWPIAKEIDNMVTNHGKGNPKLASLPRKFNIAVSGSRDDFAHTSINDIGLRPCPETGEMGFNVIVGGYFSIKRVMESIPMNMWVKPEDAADFCETMLMVFRDHGSRGDRQKARLIWLIEDWGMEKFREKIIEEFDSALLEAQPEPGTKHEKRDLMGVFAQKDGLSFIGVNVPAGRILPDEARALADIADKYSGGDLRLTVEQNIIFPNVANDKVDAFLKEPLFNKFVIPKSPLSRGLVSCTGAQFCGIALIETKNRAVALTRKLEQRLSLDRPVRIHWTGCPNSCGQAQVADIGLMGAPARVDGVAVEGVNIFLGGKVGEDPFLGEVFKKGIPALLPVMEEILKTKFGATEK
>CAMPEP_0184690212-Compsopogon_coeruleus_Strain_SAG_36.94
LSPEAAESTVKEEKLKVAKDGSAMWTEIEELAQSRWEDIIPEDIDVRFKWAGLFHRRKTPGKFMMRLKIPNGIVTSEMMRFFSQAVEKYG-EGCIDITTRQSIQLRGVVIEDCPDIFDNLHELGITSFMTGMDNVRNLVGSPIAGIDPEELFDTRELCANISDMITNNRAGNPQFSNLPRKFNICVSGSRDDFAHTHINDLGFIPVPETGEIGFNVVVGGLFSIKRNEMSVPLNLWIHPSNVVEFCRAVLTVFRDHGARVSRQSARFMYLVDQWGVDTLRERVLQAMAVDSIEAQPESEEVFHRRDVLGVHPQKEGLFWLGVNVPVGRMSAHDALEIARLADRYSAGEIRLTVEQNVIFPNIKEKDLESLMAEDLISRFLPQPGNISRGLVSCTGSQFCGVAIIETKNRAMELAEVLEQELEMPNSVRIHWTGCPNSCGQAQVADIGLMGAPAKKDGKAVEGVNIFLHGRVGENPELAQMVRKGVPCLVPAMKDILKEHFGAVDK
>CAMPEP_0184707442-Porphyridium_aerugineum_Strain_SAG_1380_2
LSPEAAKNANPIEKLKVEKCGSTMWTDIYEISETKWEDLHLDDLDKRLKWAGLFHRPKAPGSFMMRLRVPNGEMTAEQLEFLAGVIEKYGKDGVSDITTRQNIQLRGVKLEDAEHIIKGLKSVGLTSVQSGMDNLRNLVGNPLAGIDPEELCDTRPILKALQDNLTNYGNGDPEMCNLPRKFNISMNSTKDNFAHTHINDLGFDAVMELG-LGFNVIVGGMFSGQRAVMSIPMDVFVPADQVVAFSRAFMQVYRDEGARTTRTKIRLMYMLDTMGVEEFRRLVGLRLGCELLPAVKEDFKKFHHRSILGVHPQKEGYSWVGINVPVGRMYADDLRALAALAKTYADNTIRITVDQNVIFPNVKNENVSALLKEPLLQKFKVEPGKLMGSLVSCTGAQFCPFGLVETKNRAKHIIEILESRLDLPRSVRINMTGCPNSCGQAQIGEIGMIGAPARLDGKAVEGVRVLVGGEIGNAPELASDFEKSVPALIPYLENLLIEKFGATRK
>CAMPEP_0184752016-Rhodosorus_marinus_Strain_UTEX_LB_2760
LPEEIA-AGNKFEKIKAEKDGSEMWKEIYIYAEITYQDIDSDDLNIRYKWAGLFHRPKTPGRFMSRLKVPNGILTSEQLRFFGEFISRYGDDGCGDITTRMNIQLRGIIVEDAGDLVDGLNSVGLTNFQSGMDNVRNLVGSPIAGIDPHEMFDTRQICKDIDNYITGDRKGNKEITNLPRKFNICVSGSRDDFAHTHINDIGLKPMKEEGVMGFNVDIGGYFSSKRAAHSISMDVWVHPDDVVAFCRAMLLVFRDNGERKDRQKARMMWLVEDWGLEKFRYAVEKRMGKALARAKPDFDTPFPRRDVLGVHPQKEGYSWVGCRVPVGRLFAKDFFEMADVADKYSDGEMRLTVEQGIIYPNVKNEELDTILAEPLIQRFSPFAGNVTRGLVACTGSQFCPQGIVDTKGRAVRIAELLEEELNIPELVRVHWTGFPNSCGQVQVADIGLMGAKARIPGGPVDGVDIYLGGKIGENTELGTLYKKGVPALVPALKEIILSMA-----
>CAMPEP_0184798390-Thalassiosira_rotula_Strain_CCMP3096
LPAETAAKGNPIEKAKLKKDGTSAFVDVYDFAEMTWEDVEKADMNSRLKFVGMLHRDKTPGQFLMRLKVPNGIVNADQMRFYADCVEKYGEEGVVDITTRQNIQLRGVKIEDAPDIIDGLHARNQTSFQSALDSVRNMVGHPLAGIDDLEMVDTREFCNAVNDLVSTGTRGNPVWGNLPRKFNIAISGSRDDYAHSHINDIGLVPCAETGVMGFNLALGGYMSIKRVAESVPADMWIPAEAVVTLCEAILRIFRDESERKDRQKARLLWLVEKYGVEDFKKAVIKEIESKVEDAQPTSTEPFERRELLGVHKQPEGKSRVGVLVPTGRLSPKECRQIADLADEYSGGEVRLTVEQNLIFPNVDDDKVSAMLKEDSLGRLEANPGFIEGNTVSCTGAQFCGLALIETKVHAESVAKKLEDLVTVDRPIRIHWTGCPNSCGQVQVADIGIMGAPARKTGMAVPGCKIFVGGRIGEDAHLALPFKSGVPLLIPELVEILKSEFGAVDK
>CAMPEP_0184864058-Dactyliosolen_fragilissimus
LPEETALYGNPTEKVKMKKDPISAWVDIYEYAEMTWEDVEKADLDTRLKYVGMLHRNKTPGQFMFRLKVPNGIISSDLLRFYAKSVEPYGEEGVVDITTRQNIQLRGIKIEDAPDIIDGLHARNQTSIQSALDSIRNVVGSPLAGIDDEEMVDTRPLCNAINDLISTGTRGNPQWANLPRKFNIAISGSRDDYAHTHINDVGLVPTPETGVMGFNVVLGGYMSIKRVAESIDSDMWIPADSVVTFCEAILRIFRDESERKDRQKARLMWLVEKYGVEDFKKAVISEIESKVESSQPKPTGDFKRRNLLGIHKQPENKVRVGILVPTGRLSQKECNIIADLADKYSDGEVRLTVEQNCILPNVDENKIEELKKESAFGRFKIEPGRIEGNTVSCTGAEFCGLALVETKANAERISKKLEELVIVDREIRMHWTGCPNSCGQVQAADIGIMGAPAKKTGKAVPGCKIFVGGRIGEDAHLAMPSQTGIPLLIPVLVDILKTEFGAKDA
>CAMPEP_0184882976-Asterionellopsis_glacialis
LPEETAAAGNKIEKIKMAKDGTSAFVDVYEYAEMTWEEVEAADMDNRLKFVGMLHRNKTPGQFMMRLKVPNGIINADQLRFYADSVEKYGEEGVVDITTRQNIQLRGVKIEDAPDIIDGVHARNQTSFQSALDSVRNMVGSPLAGIDDQEMVDTREFCNALNDLVSTGTRGNPQWGNLPRKFNIAISGSRDDYAHTHINDIGLVPTPDTGVMGFNVVLGGYMSIKRVAESIDADMWIPAEAVVTLSEAILRLFRDESDRKDRQKARLMWLVEKYGVEEFKAAVIKEIESTVESAQPAPEGAFERRELLGVHKQPEGKSRVGILVPSGRLHQKECRQLADLADKYSNGEIRLTVEQNIILPNVDDSAVDDLLNEKALARFKVNAGFIEGNVVSCTGAQFCGLALIETKNHAERMAELLEEKVSVDKPIRIHWTGCPNSCGQVQVADIGIMGAPARKSGKAVPGCKIFVGGRIGEDAHLAMPSHTGIPLLLPVLVDILKTEFGAVEK
>CAMPEP_0185055718-Isochrysis_sp._Strain_CCMP1324
-----------------------------------------------------------------------------------------------------------------------------XSFQSALDNVRNMVGSPLAGIDPLEMIDTRPYCNALSDLISTQTRGNPVWGNLPRKFNICVSGSRDDFAHTHINDIGLQPTVTTGEMGFNVVLGGYMSIKRVAHAIDMDI------------GFXRIFRDEGSRGDRQKARLMWLIEEKGLETFRSEVQEEMKSTWDKAQPKATEPFTRRELLGVHKQAEGLSRVGIHVPSGRLSVIEARQLADLADKYSEGEIRLTVEQNAILPNVPDEKLSELLAEPALNRFSVEPGHIKGHTVSCTGAQFCGLALVETKNNAERVANILQQTISTPRPLRIHWTGCPNSCGQVQAADIGIMGAPAKKTGMAVPGCNIFIGGTIGEDSHLSLPIIKNMPLLIPKLEELIIEHFGGQRA
>CAMPEP_0185153924-Isochrysis_sp._Strain_CCMP1324
LPEEAAKEGNPIEKAKLAKDPTSAWTDVYEFASLTWEEVEKADMNSRLKYCGMLHRDKTPGRFMFRLRVPNGIVTSDQMRFYADRVEPYGPDGVVDITTRQNIQLRGITLEDAPDVIDGLHARNQTSFQSALDNVRNMVGSPLAGIDPLEMIDTRPYCNALSDLISTARQYNPVWGNLPRKFNICVSGSRDDFAHTHINDIGLQPTVTTGEMGFNVVLGGYMSIKRVAHAIDMDMWIPATNAVDLSEAILRIFRDEGSRGDRQKARLMWLIEEKGLETFRSEVQEEMKSTWDKAQPKATEPFTRRELLGVHKQAEGLSRVGIHVPSGRLSVIEARQLADLADKYSEGEIRLTVEQNAILPNVPDEKLSELLAEPALNRFSVEPGHIKGHTVSCTGAQFCGLALVETKNNAERVANILQQTISTPRPLRIHWTGCPNSCGQVQAADIGIMGAPAKKTGMAVPGCNIFIGGTIGEDSHLSLPIIKNMPLLIPKLEELIIEHFGGQRA
>CAMPEP_0185162370-Pavlova_sp._Strain_CCMP459
VPKDVAKGTNKFEKVKNAKDGTAAWTEVHELSETTWEDLDLDDINLRLKWAGLFHRAKAPKTFMIRCKVHNGILTSEQARLCADLVEPYGDEGVLDVTTRQNMQLRGITLEDASNAVTKLIQAGIGCYQSGLDNVRNVVGNPLAGIDPNELVDTRETAKAINDMVTGNQRGNPEWAHLPRKFNIAVSGSRDDFSHTTINDIGLQAMPFPGKEGFNVVLGGYFSIKRAAESVPFDAWIPKEDAVPFCEAVLEVFRDHGERKDRQKTRMMWLLEDKGLDWMRDMVNAGLEKKLAKAAPEFEDSYARRDIMGVHPQVEGKSWVGITIPTGRLFVAEMRALADLADKYSAGELRMTVEQNIILPNVDNDRVDELLKEPALTRLKVEQESLLRGLVACTGSQFCGQGLVETKLRAERVTKALDEQLDMPRLVRMHWTGCPNSCGQAQVGDIGLMGSPAKKTGMAVEGLQIFLGGAVGERPELGSKFEKAVPALIPFLKDMLIEKFGAKAK
>CAMPEP_0185207612-Pavlova_sp._Strain_CCMP459
VPKDVAKGTNKFEKVKNAKDGTAAWTEVHELSETTWEDLDLDDINLRLKWAGLFHRAKAPKTFMIRCKVHNGILTSEQARLCADLVEPYGDEGVLDVTTRQNMQLRGITLEDASNAVTKLIQAGIGCYQSGLDNVRNVVGNPLAGIDPNELVDTRETAKAINDMVTGNQRGNPEWAHLPRKFNIAVSGSRDDFSHTTINDIGLQAMPFPGKEGFNVVLGGYFSIKRAAESVPFDAWIPKEDAVPFCEAVLEVFRDHGERKDRQKTRMMWLLEDKGLDWMRDMVNAGLEKKLAKAAPEFEDSYARRDIMGVHPQVEGKSWVGITIPTGRLFVAEMRALADLADKYSAGELRMTVEQNIILPNVDNDRVDELLKEPALTRLKVEQESLLRGLVACTGSQFCGQGLVETKLRAERVTKALDEQLDMPRLVRMHWTGCPNSCGQAQVGDIGLMGSPAKKTGMAVEGLQIFLGGAVGERPELGSKFEKAVPALIPFLKDMLIEKFGAKAK
>CAMPEP_0185214690-Bigelowiella_natans_Strain_CCMP1242
LPKQTAERGNKIEKLKLEKCGSAAFEEVHEFATTTWEDLDIDDADVRLKWAGLFHRRKTPGRFMMRLKVPNGLLTSDHMRFFADTVGIYPADGVIDITTRQNIQLRGIELQDMTELIDGLQMRGLSNVQSGMDNVRNLVGSPIAGIDPEELVDTRDIAKDIDAMITNDGKGNPKLANLPRKFNIAVSGSRDDFAYTSINDIGLRPCPESGEMGFNVIVGGYFSIKRVMESIPMDIWIKAEDAARFCEAVLLYFRDNGSRGDRQKARLIWLIEDMGMEGFRQAISDKYDEAAIPAQPEPGTNHKKRDILGVHSQKEGLSWVGINVPAGRILPDEAMALADIADKYSQGEIRLTVEQNVIFPNVNNTKVSELLQEPLFNHYFIPKTPLSRGLVSCTGSQFCGVALIETKNRAIELSKRLEEELKVDMPVRIHWTGCPNSCGQAQVADIGLMGGPARVDGVAVEGVNIFLGGKVGEDPFLGEVYKKGVPALIPIMKDILKEKFGAMEK
>CAMPEP_0185339830-Gephyrocapsa_oceanica_Strain_RCC1303
LPEETAEDGNPIEKAKLAKDATAAFNDVYTFAEMDWEDVEKMDMNTRLKWVGLVHRDKTPGRFMMRLRLPNGVTNADSFRFYADSVEPHGPDGVIDITTRQNIQLRGVQLEQADEIIDGLHARGQTSFHSALDNVRNMVGSPLAGIDCLEMVDTRPFCEALNDLITTGERGNPVWSNMPRKFNVAVSGSRDDFAHTHINDIGFQPCVTSGEVGFNIVLGGYMSTKRVAESVDMDLWIPADTAVELTTAILRVFRDEGDRKDRQKGRLMWLVESYGHPAYRQKIVDEMRSKCDVQQPRPTEPFERAAYLGVHPQPEGLKRVGIHVPVGRLSVAEARAIADLADKYPDGEIRLTVEQNVILPNVKEEDVPALLAEPALHRLRVSPGNIVGNLVSCTGAQFCGLAMIETKNNAEAIAKEVQRRVDVSRDVRIHWTGCPNSCGQVQAADIGLMGGPAKKTGKAVPGVKVFLGGTIGEHGELQLAEPEGIPILVPHLVETVVERFGGEVR
>CAMPEP_0185368882-Gephyrocapsa_oceanica_Strain_RCC1303
LSPDAAKAGNPIEKVKLAKDGTTAFTSVYEYASLTWEEVEKADLDTRLKWVGLLHRGKTPGRFMMRLRTPNGITSSELMRFYADSVEPYGPDGVVDITTRQNFQLRGIPLEDAGDVTDGLHARNQTAFQSALDNVRNLVGSPLAGIDDQEMVDTRHLCTVLSDLISTGTRGNPKWGNLPRKFNIAVSGSRDDFAHTHINDIGLEPCAETGEMGFNVVLGGYMSIKRVAHSVEGDMWVPAQPVVDVCEAILRIFRDEGARGDRQKARLMWLIEDKGVEAFRDQVAAEAEAVVQRAQPKPTGDFTRRELLGVHAQPPGLSRVGVHVPAGRLSVAECRAIADLADKYSAGEIRATVEQNIILPNVADAEVPKLLAEPALNRLSVEPGNIVGHTVSCTGSQFCGLAMVETKANAEAVAKLLDERLVTPRPLRIHWTGCPNSCGQVQAADIGIMGGPAKKSGKAVPGCNIFLGGTIGENAHLSLPAVKGVPLLVPKLEELIIEHFGGTPR
>CAMPEP_0185464954-Gephyrocapsa_oceanica_Strain_RCC1303
LPEETAEDGNPIEKAKLAKDATAAFNDVYTFAEMDWEDVEKMDMNTRLKWVGLVHRDKTPGRFMMRLRLPNGVTNADSFRFYADSVEPHGPDGVIDITTRQNIQLRGVQLEQADEIIDGLHARGQTSFHSALDNVRNMVGSPLAGIDCLEMVDTRPFCEALNDLITTGERGNPVWSNMPRKFNVAVSGSRDDFAHTHINDIGFQPCVTSGEVGFNIVLGGYMSTKRVAESVDMDLWIPADTAVELTTAILRVFRDEGDRKDRQKGRLMWLVESYGHPAYRQKIVDEMRSKCDVQQPRPTEPFERAAYLGVHPQPEGLKRVGIHVPVGRLSVAEARAIADLADKYPDGEIRLTVEQNVILPNVKEEDVPALLAEPALHRLRVSPGNIVGNLVSCTGAQFCGLAMIETKNNAEAIAKEVQRRVDVSRDVRIHWTGCPNSCGQVQAADIGLMGGPAKKTGKAVPGVKVFLGGTIGEHGELQLAEPEGIPILVPHLVETVVERFGGEVR
>CAMPEP_0185538484-Gephyrocapsa_oceanica_Strain_RCC1303
LPEETAEDGNPIEKAKLAKDATAAFNDVYTFAEMDWEDVEKMDMNTRLKWVGLVHRDKTPGRFMMRLRLPNGVTNADSFRFYADSVEPHGPDGVIDITTRQNIQLRGVQLEQADEIIDGLHARGQTSFHSALDNVRNMVGSPLAGIDCLEMVDTRPFCEALNDLITTGERGNPVWSNMPRKFNVAVSGSRDDFAHTHINDIGFQPCVTSGEVGFNIVLGGYMSTKRVAESVDMDLWIPADTAVELTTAILRVFRDEGDRKDRQKGRLMWLVESYGHPAYRQKIVDEMRSKCDVQQPRPTEPFERAAYLGVHPQPEGLKRVGIHVPVGRLSVAEARAIADLADKYPDGEIRLTVEQNVILPNVKEEDVPALLAEPALHRLRVSPGNIVGNLVSCTGAQFCGLAMIETKNNAEAIAKEVQRRVDVSRDVRIHWTGCPNSCGQVQAADIGLMGGPAKKTGKAVPGVKVFLGGTIGEHGELQLAEPEGIPILVPHLVETVVERFGGEVR
>CAMPEP_0185686856-Ditylum_brightwellii_Strain_GSO105
LPAETAKVGNKIEKTKIAKDGSSAWSDIYEYAELDWKDIEGGDFNSRFKFAGLLHRDKTPGQFMLRLKVPNGIINSDQLRFYADSVEKYGTEGVIDITTRANIQLRGVKIEDAPDIIDGLHARNQTTIQSALDSVRNMVGNPIAGIDDKEMVDTREFANALNDLVSTNTRGNPAWANLPRKFNIAISGSRDDFAHTHINDIGLQPCPETGVMGFNVVLGGYMSIKRVAESIDSDMWIPADSVVTFCEAILRIFRDESDRKDRQKARLMWLVEKYGVEEFKKAVVAEVESKVENFQPRPTEAFERRELLGIHPQPEGKVRVGIFIPAGRLSQTECKQIAYLADMYSGGEIRLTVEQNVILPNVDEDKVEELLNENALNRLKINPGLIEGNVVSCTGAQFCGLALIETKSHAESVAKKLESLVTVDRPIRIHWTGCPNSCGQVQVADIGIMGAPARKTGKAVPGCKIFVGGKIGEEGHLALPEMTGIPLLVPVLVDILKERFGAKDK
>CAMPEP_0185692650-Chrysoreinhardia_sp_Strain_CCMP2950
PPDEAAKAGNKVEKTKLEKDATAAWTDLYDYAELDWAAIEAGDAHVRLKWAGLLSRFKTPGRFMLRLRTPNGITSAAAMRLYADAIAPYGDEGVADITTRQNWQLRGLTLEDGAALLPKLAAVNVTSYQSAMDNVRNVVGSPLAGLRAGELVDTRPYCEALNDLVTTGTRGNPTWGNLPRKFNIAVSAGPADLAHAKINDLAFEAAPTTRAPGFNVAVGGYFSARRSTHAVDLDLWIPATNVLDVATAVLRVFRDEGARGDRQKARLMWLVDAYGLDAFKRRVLAELGADAHQADDGASDAARRPELLGIAPQHRRVSRVGVHVPTGRLSVRELRLLADLADAHSAGELRLTVEQNVLFPNVADPAAAQVVPQPPYERLSVAPGPVSGHTVSCTGAQFCPLAIIETKALADRVSRKLDARLNAARGLRLHVTGCPNSCGQVQMADIGLMGAPARRTGKAVPGCDVYVGGTVGAGAALVTPVLKGVPILVETLAGLARAHFPAAPA
>CAMPEP_0185740804-Helicotheca_tamensis_Strain_CCMP826
LPPETAKAGNKIEKIKMAKDGTSAWSDIYDYAELNWEDVEKGDMNNRLKFVGLLHRDKTPGQFMMRLKVPNGIVNSDQMRFYADSVEKYGEEGVIDITTRANIQLRGVKIEDAGDIMDGLHARNQTSIQSALDSVRNMVGSPLAGIDDQEMIDTREFCNAVNDLISTKTRGNPMWGNLPRKFNIAISGSRDDFAHTHINDIGLQPCPETGEMGFNVVLGGYMSIKRVAESIDSDMWIPADSVVTFCEAVLRIFRDEGDRKDRQKARLMWLVEKYGVEEFKKAVIAEIESKVEDFQPRPTESFERRELLGVHKQPEGKSRVGIFVPAGRLSQNECRVLADLAEKYSDGEMRLTVEQNVILPNVDDDKVDDLLAEDAFKRLKINPGFIEGNTVSCTGAQFCGLALIETKSHAESVSKKLESLVTVDRPIRIHWTGCPNSCGQVQVADIGIMGAPAKKTGKAVPGCKIFVGGKIGEEAHLAMPEMMGIPLLVPVLVDILKDKYGAKDK
>CAMPEP_0185766302-Dictyocha_speculum_Strain_CCMP1381
LPEETAEEGNPIEKTKIAKDASTIFNSVYEYAEMDWKDVEKGDMNTRLKWVGLVHRDKTPGRFMMRLRLPNGITNADSMRFYADSVEPYGPDGVIDITTRQNIQMRGIDLGDAATIIDGLHARGQTSLHSALDNVRNMVGNPLAGIDEHEMIDTRPYCEALNDLISTGERGNPVWCNLPRKFNVAISGSRDDFAHTHINDIGFQPCPTTGEMGFNIVLGGYMSIKRVAESVDMNLWMPGDCAVDLCAAILRIFRDEGNRKDRQKGRLMWLIESYGHPSYRDAVVAEMATKIDEMQLLPTEPFD-GRYLGIHPQPEGLSRAGIHVPVGRLSVSEARSIADLAEKYSNSEVRLTVEQNVILPNIKNEDLEAFMAEPTLNRLRLEPGNISGNLVSCTGAQFCGLAMIETKNNAEAIAKEVEHRVTTDRNVRIHWTGCPNSCGQAQAADIGLMGGPAKK-GKAVPGVKMFLGGTIGEHGKLQLTHEVGIPIVVPHLVETIILNFGGKLE
>CAMPEP_0185814410-Minutocellus_polymorphus_Strain_RCC2270
LPEETAKAGNKIEKVKMAKDPTSAFVDVYEYAEMTWEEVEAADLDTRLKFVGMLHRNKTPGQFMLRLKVPNGIIDADQLRFFADSVEKYGEEGVLDITTRQNIQLRGVKIEDAPEMFDGFHSRNLTSFQSGLDSVRNMVGSPLAGIDDQEMVDTRELCNALNDLVSTETRGNPAYANLPRKFNIAVSGSRDDYAHTHINDIGLQPCPETGEMGFNVVLGGFMSIKRVAESIDSKMWIPADSVVTLSEAILRIFRDESERKDRQKARLMWLVEKYGVDEFKAAIVKEVESKICDTQPAPTEAFERRELLGVHPQKEGKSRVGIHVPTGRLSQKECRAIAHLAETYSDGEIRLTVEQNVILPNVDNNKVDALLAEPQLNRLKVNPGNIVGNTVSCTGAQFCGLALVETKANADRISRKLDEMITVGRPLRIHWTGCPNSCGQVQVADIGIMGAPARKTGLAVPGCNIFVGGRIGEDAHLALPYKKGIPLLIPELIEIIKNEFGGVEK
>CAMPEP_0185831638-Erythrolobus_australicus_Strain_CCMP3124
LSEEAAKKANPIEKLKAEKCGSSIWEDVFAMSKTSWEELDLDDREKRLKWIGLFHRSSTPGRFMMRLRVPNGELTAEQLEFLASSIEKYGADGVADITTRQNIQLRGVKLEDAADIITGLRELGLTSVQSGMDNLRNMVGNPLAGIDPLELCDTRPFMNAIQDMVTDGGKGNAALTNLPRKFNISMNSTFDNFAHTHINDLGLDVAEHPGKIGFNAIAGGMFSGQRAVMSIPMNLWVPEELVVRFCKAVLEVYRDNGPRGTRTKCRLMYYIDDVGMDRFREQVIAAMGLTIDNAAPPPSGSGHHRTITGVHAQKDGLSWVGCCVPVGRMTAADMREVARLSREYGDGTCRVTVAQDLLLPNIPNERVAALIAEPLLTRFPVAPGRIIGSLVSCTGAQFCPFGLVETKQRALRIAQRLEKLVDLPRDVRIHWTGCPNSCGQAQIGEIGLMGAPARLDGKAVEGVRVMLGGEIGSAPELATQFEKAVPALVPYLENLLIEKFGATSK
>CAMPEP_0185843834-Erythrolobus_madagascarensis_Strain_CCMP3276
LSEDAAKKANPFEKMKAEKCGSSVWEDVFKMSKTSWEELDLDDRDKRLKWIGLFHRAKTPGRFMMRLRVPNGELTADQLDFFASVVEKYGDDGVADITTRQNIQLRGIQLEDAGEIIDGLRKLGLTSVQSGMDNLRNMVGNPLAGIDPLELCDTRPFMQAIQDMVTNSGDGNAELTNLPRKFNISMNSTYDNFAHTHINDLGLDVAEHPGELGFNAIVGGMFSGQRAVMSIPLDLWVPQNLVVPFCKAVLEVFRDHGPRATRTKCRLMYYIDEVGIDTFREQVIAAMNLTLDKAAPAPAGSGHHRSVVGVHPQKEGLSWVGCCVPVGRMTAADMREVSRLTREYGDGTCRVTVGQDIVFPNIPNDKVSALTAEPLLTKFLVSPGRLVGSLVSCTGAQFCPFGLVETKQRAHRIAKKLEERIDLSRDVRIHWTGCPNSCGQAQIGEIGLMGAPARVDGKAVEGVRVMLGGEIGSAPELATQFEKAVPALVPYLEKILVEKFGATPK
>CAMPEP_0194032710-Grammatophora_oceanica_Strain_CCMP_410
LPEETATKGSPIEKAKMKKDATSAWVDIYEYAEMTWEEIEKADMDTRFKYAGLLHRNKTPGRFMMRLKVPNGIVNSDQMRFYADSVEPYG-DGVVDITTRQNIQLRSVTVEDAPTIIDGLHARNQTSFQSALDNVRNMVGSPLAGIDDKELVDTRELCNALNDLISTGTRGNPRWGNLPRKFNIAVSGSRDDYAHTHINDIGLNPCAETGEMGFNVILGGFMSIKRVASSVDVNMWIPADSVLTLCEAILRIFRDESERKNRQKARLMYLIDQYGIEDFRAAVVKEMESTVEEKQPAPTEPFERRELLGVHKQPEGKVRVGVHVPVGRLHVEEMRQIADIADKYSGGEIRLTVEQNLILPNVDESEVDELLKEPALTRLGVNVGLIEGSVVSCTGSQFCPLALIETKVNAEELGKKLETLVTVDRPIRIHMTGCPNSCGQVQCADIGLMGAPARKSGMAVPGCKIFVGGKIGEESHLSLPIKTGVPLLLPVLVDILKSEFGAVEK
>CAMPEP_0194113250-Chaetoceros_debilis_Strain_MM31A_1
LSEETALKGNPIEKAKQSKCGTSLFVDVYEYAELDWKEVEKADLDTRIKYVGMLHRNKTPGQFLLRLKVPNGIVNADQMRFYADCVEPYGDEGVIDITTRQNIQFRGVRIEDAPDIIDGLHARNQTSFQSALDNVRNMVGNPIAGIDDKELVDTRELCNAINDLVSTGTRGNPIWGNLPRKFNIAISGSRDDFAHTDINDIGLVPVVETGEMGFNVVLGGYMSIKRIAESIDSKMWIPSDSVVTLCEAILRIFRDEGNRKDRQKARLMWLVEEYGVDEFKAEVTKEIESNVDVTQPLDTTPFERRKLHGVHKQPEGKCRVGFLVPSGRLSQNECRIVADIADKYTDGEIRLTVEQNIVLPNVDESRIDELMAEPAFGRFKINPGKIEGNVVTCTGAQFCSLAMIETKANAEDVAKDLEKLVDCDREIRIHWTGCPNSCGQVQVADIGIMGAPARKKGVAVPGCKIFVGGRIGEDAHLAMPYVTGIPLLLPVLVQIMKDEFGATDK
>CAMPEP_0194133654-Thalassiothrix_antarctica_Strain_L6_D1
LPEETLAKGSPVEKAKLKGDPGSAYVDVYEFAEMTWKEVEKADLETRLKWVGMIHRGKTPGQFLMRLKVPNGIVNSDQMRFYADSVEKYGTDGVVDITTRQNMQMRGIKLEDADSVIDGLHARNQTSFQSALDNVRNMVGSPLAGIDPLEMVDTRPYCNILNDLITTGTRGNPQWGNLPRKFNIAVSGSRDDFAHTDINDIGLQPCPVTGEMGFNLVLGGYMSIKRVAHSIDSKMWVKADSVNTLCEAILRVFRDEGERKDRQKARLMWLVEKYGVDDYKAKIIEEIDSVVEDTQPKPTEPFERRDLLGVHEQKKGLYRVGILVPVGRLSATECRQLADLAERYSNSEIRCTVEQNVLLPNVLEADVPLLLAEPTINRMKANPGKIEGGVVSCTGAEFCGFAMVETKGNAERVAKLIEELVVTPQPVRIHWTGCPNSCGQVQVADIGIMGAPAKKNGMAVPGCKIFVGGRIGEDAHLALPTYSGIPLLIPLLIKILKEEYKGVDR
>CAMPEP_0194250880-Thalassionema_nitzschioides_Strain_L26_B
LPEETAKAGNPTEKAKLKKDPTSAFVDIYEYAEMTWEEVEKADLDTRFKFVGMLHRNKTPGQFMMRMKVPNGIVNSDQMRFYADCVEPYGEKGVVDITTRQNIQLRGIKIEDAPTVIDGLHARNQTSIQSALDSVRNMVGNPLAGIDDQEMVDTRELCNALNDLVSTNTRGNPAWANLPRKFNIAVSGSRDDFSHTHINDIGLQPCPETGEMGFNVVLGGYMSIKRVAEAIESDMWIPADSVVTLSEAILRLFRDESDRKDRQKARLMWLVEKYGVVEFRKAIVSEVEKKVDKAQPAPTEKYERRDLLGIHEQPKGKYRVGVLVPVGRLSQTECRQLADVADKYSGGEIRLTVEQNVILPNVDEAALEDLKKEDCFNRLKLNPGKIEGNVVSCTGAEFCSLAIIETKHNAESLVQKLEKLVTVNRPIRIHFTGCPNSCGQVQAADIGIMGGPAKKSGKAVPGCKIFVGGRIGEDAHLAMPYKTGIPLLIPELLEILQNEFGAVLK
>CAMPEP_0194284446-Corethron_pennatum_Strain_L29A3
LPEETAKKGSPIEKHKLARDPVNAFTDVYTLAELEWKDVETGDMEFRLKWVGLLHRGKTPGKFLMRLKVPNGIVNSDQMRFYADCVEPYGPEGVIDITTRQNIQMRGVTLEDAPMIIDGLHARNQTSLQSALDNVRNVVGSPLAGIDDQEQVDTREACEGVNDLICTGTRGNPVWGNLPRKFNVAISGSRDDFAHTHINDIGLQPCEETGEMGYNVVLGGYISIKRAAESVDSGMWIRPDSVVTLCEAIFRIFRDEGERKDRSKGRLMWLVEKYGVDEWKEAVIKEVNSVIEDFQPRPTDKFERRELLGVHKQPEGLVRCGILVPVGRWSADEAREVADLAERYSGGEIRLTVEQNIILPNVKEEDVPALMEEPALNRMKLTPGNIEGNVVSCTGAQFCGLALIETKQNAERIAKLLESKVTTPKPVRIHFTGCPNSCGQAQAGDIGIMGAPARKTGMAVPGCNIFVGGQIGEDGHLSLPYAKGIPLLIPTLIEIIKEHYDGVEK
>CAMPEP_0194322822-Corethron_pennatum_Strain_L29A3
LPEETAKKGSPIEKHKLARDPVNAFTDVYTLAELEWKDVETGDMEFRLKWVGLLHRGKTPGKFLMRLKVPNGIVNSDQMRFYADCVEPYGPEGVIDITTRQNIQMRGVTLEDAPMIIDGLHARNQTSLQSALDNVRNVVGSPLAGIDDQEMVDTREACEGVNDLICTGTRGNPVWGNLPRKFNVAISGSRDDFAHTHINDIGLQPCEETGEMGYNVVLGGYISIKRAAESVDSGMWIRPDSVVTLCEAIFRIFRDEGERKDRSKGRLMWLVEKYGVDEWKEAVIKEVNSVVEDFQPRPTDKFERRELLGVHKQPEGLVRCGILVPVGRWSADEARQVADLAERYSGGEIRLTVEQNIILPNVKEGDVAALLEEPALNRMKLTPGHIEGNVVSCTGAQFCGLALIETKQNAERIAKLLESKVTTPKPVRIHFTGCPNSCGQAQAADIGIMGAPARKTGMAVPGCNIFVGGQIGEDGHLSLPYAKGIPLLIPKLIEILKEHYDGVEK
>CAMPEP_0194379488-Proboscia_alata_Strain_PI_D3
LSDEVAKKSNPIEKWKLKQDTSTAWTDVYDFAELDWKDVEGSDFDGRLKYVGLVHRNKTPGQFMMRLKVPNGIINADQLRFYADCVEKYGPEGVVDITTRANIQLRGVKLEDADTIIDGLHARNQTSFQSALDSVRNMVGSPLAGIDDQEQVDTRELCNALNDLVSTNTRGNPVWANLPRKFNICVSGSRDDYAHTHINDIGLVPTEETGEMGFNVVLGGYMSIKRVAASIHSNMWIKSDTVVTFCEAILRIFRDEADRKDRQKARLMWLVEKYGVEEWKAAVIKEIDSTVDNEQPLPTGPFERREVMGVHPQKEGLFRVGVNVPAGRLHVKECREIAEIAEMYSDGEVRLTVEQSVIFPNVPEDKVEELLAHPALGRLNAKPGYIEGNLVSCTGAEFCGLALIETKANAESLVMKLEKQLILDRPIRIHMTGCPNSCAQVQVADIGIMGGPAKKAEKAVPGCKIFIGGRIGENGHLSLPHKTGIPLLLPILVEILKDEFGAKER
>CAMPEP_0195177048-Skeletonema_dohrnii_Strain_SkelB
LPQDTAAVGSPIEKAKLAKDGTSAFVDVYEYAEMTWEEVEKADMNTRLKFVGMLHRDKTPGQFMMRLKVPNGIVNADQMRFYADCVEKYGEEGVIDITTRQNIQLRGVKIEDAPXIIDGLHARNQTSFQSALDXVRNMVGSPLAGIDDQEMVDTREFCNALXDLVSTXTRGNPMWGNLPRKFNIAVSGSRDDYAHTHINDIGLVPCKETGVMGFNLVLGGYMSIKRVAESIPADMWIPADSVVTLSEAILRIFRDESERKDRQKARLMWLVEKYGVAEFKQAVINEINSTVSDAQPLPTEPFERRELMGVHKQPEGKSRVGVLVPSGRLSATECREIADLADAYSGGEIRLTVEQNFILPNVDDGKVNALLKEKAL-RLKANPGFIEGNTVSCTGAQFCGLALVETKANAEYFAKKLEDLVTVDRPIRIHWTGCPNSCGQVQVADIGIMGGPARKTGMAVPGCKIFVGGRIGEDAHLALPYKEGVPLLIPELVEILKNEFGATDK
>CAMPEP_0195226400-Skeletonema_dohrnii_Strain_SkelB
LPQDTAAVGSPIEKAKLAKDGTSAFVDVYEYAEMTWEEVEKADMNTRLKFVGMLHRDKTPGQFMMRLKVPNGIVNADQMRFYADCVEKYGEEGVIDITTRQNIQLRGVKIEDAPDIIDGLHARNQTSFQSALDSVRNMVGSPLAGIDDQEMVDTREFCNALNDLVSTETRGNPMWGNLPRKFNIAVSGSRDDYAHTHINDIGLVPCKETGVMGFNLVLGGYMSIKRVAESIPADMWIPADSVVTLSEAILRIFRDESERKDRQKARLMWLVEKYGVAEFKQAVINEINSTVSDAQPLPTEPFERRELMGVHKQPEGKSRVGVLVPSGRLSATECREIADLADAYSGGEIRLTVDQNFILPNVDDGKVNALLKEKAL-RLKANPGFIEGNTVSCTGAQFCGLALVETKANAESVAKKLEDLVTVDRPIRIHWTGCPNSCGQVQVADIGIMGGPARKTGMAVPGCKIFVGGRIGEDAHLALPYKEGVPLLIPELVEILKNEFGATDK
>CAMPEP_0195286458-Asterionellopsis_glacialis_Strain_CCMP134
LPEETAAAGNKIEKIKMAKDGTSAFVDVYEYAEMTWEEVEAADMDNRLKYVGMLHRNKTPGQFLMRLKVPNGIINADQLRFYADSVEKYGEEGVVDITTRQNIQLRGVKIEDAPDIIDGLHARNQTSFQSALDNVRNMVGSPLAGIDDQEMVDTREFCNALNDLVSTGTRGAPQWGNLPRKFNIAISGSRDDYAHTHINDIGLVPTPDTGVMGFNVVLGGYMSIKRVAESIDADMWIPAESVVTLSEAILRIFRDEGDRKNRQTARLMWLVEKYGVEEFKAEVIKEIESKVESAQPAPEGAFERRELLGVHKQPEGKSRVGILVPSGRLHQKECRQLADLADKYSNGEIRLTVEQNVILPNVDDSAVEDLLNEKALARFKVNAGFIEGNVVSCTGAQFCGLALIETKSHAERMAELLEEKVSVDRPIRIHWTGCPNSCGQVQVADIGIMGAPAKKSGKAVPGCKIFVGGRIGEDAHLAMPSHTGIPLLLPVLVDILKTEFGAVEK
>CAMPEP_0195363200-Chaetoceros_neogracile_Strain_CCMP1317
LSDETGAKGNPIEKMKQAKDATSAFVDVYEYAEMTWQDVEKADLDNRLKYVGMLHRNKTPGQFMMRLKVPNGIVNADQMRFYADSVEKYGEEGVVDITTRQNIQLRGVKIEDAPDIIDGLHARNQTSIQSALDNVRNMVGSPLAGIDDKELVDTRELCNAINDLVSSGTRGNPLWGNLPRKFNIAISGSRDDYAHTHINDIGLQPVAETGVMGFNVVLGGYMSIKRVAESIDSNMWIPADSVYTLCKAILRIFRDEGDRKDRQKARLMWLVERYGVKEFKEEVVKEVESTIENTQPVDTTPFERRPLLGVHKQPEGKCRVGFLVPAGRLSQRECRIVADLADKYSDGEIRLTVEQNIILPNVDESKVDDLLAEPAFGRFKVNAGKIEGNVVSCTGAQFCSLALIETKVNAEEVAKKLEELVTVDREIRIHWTGCPNSCGQVQAADIGIMGAPAKKTGNAVPGCKIFVGGRIGEDAHLALPYATGIPLLIPTLVDILKKEFGAVDA
>CAMPEP_0195510230-Stephanopyxis_turris_Strain_CCMP_815
LSEETAESGNPIEKLKQIKDGTSAFVDVYEYAETSWEEIDKADLDNRLKYVGMLHRNKTPGQFMMRLRVPNGIVNADQMRFYADMVEPYGKDGVVDITTRANIQLRGVKIEDAPTIIDGLHARNQTSFQSALDNVRNMVGSPLAGVDDQELVDTRAFCNALNDLVSTNTRGNPKWGCLPRKFNIAVSGTRDDYAHTHINDIGLQPCPETGEMGFNVVLGGYMSIKRVAESIDSDMWVKADSVVTLSEAILRIFRDEGDRKNRQTARLMWLIEKYGVEDWKKKVVEEVESKIEKKQPPLTEPFERRELMGVHKQPEGKVRVGVFVPAGRLHPDECRQIADLADKYSDGEVRLTVEQNFILPNVDESKVDELLAEPALGRLTANPGFIEGNLVSCTGAQFCGLALIETKNNAESITKQLEAKMKIDRPIRIHWTGCPNSCGQVQVADIGLMGAPARQTGKAVPGCNIFVGGRIGEDAHLALPFKKGIPLLIPVLMDILKTEFGAVEK
>CAMPEP_0195537444-Stephanopyxis_turris_Strain_CCMP_815
LPQETAKKGSPIEKVKLAKDGTAAFVDVYEFAETDWDEIEKADLETRLKWVGMVHRGKTPGQFMMRLRVPNGIVNADQMRFYADCVEN--RSGVVDITTRANIQLRGVKLEDGPDVIDGLHSRNQTSFHSALDNVRNMVGSPLAGIDDQELVDTRPLCNALNDLISTNTRGNPYWGNLPRKFNIAVSGSRDDFAHTNINDIGLDPCKTTGEMGFNVMLGGYMSIKRVAASIPGNMWIPADSVVTLCEAIIRIFRDEGERKDRQKARLMWLVEKYGVEDFKKAVIKEVDSTIQDAQPHDHSPFERRETMGVHKQPEGLSRVGILVPAGRLSAEECRQIADLADNYSAGEIRLTVEQNIILPNVKDTDVKSLLAEPALNRLKVNPGFIEGNFVSCTGAEFCGLALIETKSHAESVAKKLEGLVDVDRPIRIHWTGCPNSCGQVQVADIGIMGGPAKKTGKAVPGCKIFVGGTIGEGAELQLHQEQGIPLLVPVLVDILKTNFGATDK
>CAMPEP_0195546956-Prasinoderma_coloniale_Strain_CCMP1413
LPEETAEKGSPVEKAKLAKDPSTIYNDVYEYAEMDWKDIEKADFNVRAKWLGLIHRDKTPGRFMMRLRLPNGVTNADSMRFYADSVEPYGDDGVLDITTRQNIQLRGVAIEDADRIIDGLHARGQTSFQSALDNVRNMVGSPLAGIDEHEMVDTRPFCVALNDLISTGMRGNPEWSNMPRKFNIAISGSRDDFAHTHINDIGLQPCAETGEMGFNVVLGGYMSSKRVAESVDMDLWVPADCVVALATAILRDFRDNSDRKNRQKARLMWLVESHGHPSYKEMIVAQLAAVVADQQPRPAGPAPRANYVGAHAQPEGLSRVGVHVPVGRLSVADARGVADLADRYSGGEIRLTVEQNFILPNVRDEDVDALLAEPLLNRMSVAPGRIQANLVSCTGAQFCGFALIETKNNAVEVAAKLEERVELDRDVRIHWTGCPNSCGQAQAGDIGLMGGPAKK-GKAVPGVKVFLGGTIGEAGKLQLAEPDAIALLVPSLTELLINNFGAKLK
>CAMPEP_0195718168-Pelagococcus_subviridis_Strain_CCMP1429
LPADTAEAGNKIEKGKLTKDPTSAWTDLYDFAELDYKDVEDFDINSRLKWTGLLSRFKTPGRFMMRLRIPNGIVRSDAIRLFADTIEPYGPDGVADITTRQNFQLRGLTLEDGAALTETLHEHNLTSFQSALDNARNVVGSPLAGLDDKELVDTRPIANAVNDLISTGLRGNPQWGNMPRKFNIAVSGGRDDFAHTYINDIGLDPVPETGEVGFNVVVGGYMSIKRVAESVPLGLWFPADSTNAVCEAILRIFRDGGDRKDRQKGRLMWLVEEKGVEAFADEVRAEVESRLEAAQPHEAGTWARRELLGVHAQAAALRRVGVHVPAGRLSVEELRHVADLADRYADGEVRLTVEQNLILPNVAADAVDDLLREPALTRLSVDPGHVVGNMVSCTGAQFCPLAIIETKTLAERVMARVDAMVEADRPVRVHWTGCPNSCGQVQAADIGLMGAPAKR-GKAVAGANIFLGGTIGEGGHLAMPHMKNVPIIAGVIAGLMREHFGARDK
>CAMPEP_0195753432-Pelagococcus_subviridis_Strain_CCMP1429
LPADTAEAGNKIEKGKLTKDPTSAWTDLYDFAELDYKDVEDFDINSRLKWTGLLSRFKTPGRFMMRLRIPNGIVRSDAIRLFADTIEPYGPDGVADITTRQNFQLRGLTLEDGAALTETLHEHNLTSFQSALDNARNVVGSPLAGLDDKELVDTRPIANAVNDLISTGLRGNPQWGNMPRKFNIAVSGGRDDFAHTYINDIGLDPVPETGEVGFNVVVGGYMSIKRVAESVPLGLWFPADSTNAVCEAILRIFRDGGDRKDRQKGRLMWLVEEKGVEAFADEVRAEVESRLEAAQPHEAGTWARRELLGVHAQAAALRRVGVHVPAGRLSVEELRHVADLADRYADGEVRLTVEQNLILPNVAADAVDDLLREPALTRLSVDPGHVVGNMVSCTGAQFCPLAIIETKTLAERVMARVDAMVEADRPVRVHWTGCPNSCGQVQAADIGLMGAPAKR-GKAVAGANIFLGGTIGEGGHLAMPHMKNVPIIAGVIAGLMREHFGARDK
>CAMPEP_0195816296-Pelagococcus_subviridis_Strain_CCMP1429
LPADTAEAGNKIEKGKLAKDPTSAWTDLYDFAELDYKDVEDFDINSRLKWTGLLSRFKTPGRFMMRLRIPNGIVRSDAIRLFADTIEPYGPDGVADITTRQNFQLRGLTLEDGAALTETLHEHNLTSFQSALDNARNVVGSPLAGLDDKELVDTRPIANAVNDLISTGLRGNPQWGNMPRKFNIAVSGGRDDFAHTYINDIGLDPVPETGEVGFNVVVGGYMSIKRVAESVPLGLWFPADSTNAVCEAILRIFRDGGDRKDRQKGRLMWLVEEKGVEAFADEVRAEVESRLEAAQPHEAGTWARRELLGVHAQAAALRRVGVHVPAGRLSVEELRHVADLADRYADGEVRLTVEQNLILPNVAADAVDDLLREPALTRLSVDPGHVVGNMVSCTGAQFCPLAIIETKTLAERVMARVDAMVEADRPVRVHWTGCPNSCGQVQAADIGLMGAPAKR-GKAVAGANIFLGGTIGEGGHLAMPHMKNVPIIAGVIAGLMREHFGARDK
>CAMPEP_0195873564-Pelagomonas_calceolata_Strain_CCMP1756
LPDSTAEAGNKIEQGKLKKDPTNAWTDLYDFATLDYSEIEDFDINSRLKWTGILSRFRTPGRFMMRLRIPNGIVKADTLRLFADTIEPYGDEGVMDITTRQNIQLRGLTLEDGADLTKALHAHNMTSFQSALDNARNVVGSPLAGLDDLELVDTRPIANAINDLISTGERGNPQWGNLPRKFNIAISGGRDDFAHTYINDIGLDPVPQDGRIGFNVVVGGYMSIKRVAESVPLGLWVPADSVTALCEAILRIFRDEGNRKDRQKARLMWLVEDMGVEEYSKAIKAEVESVLEEAQPHETGAFERRELLGVHAQAEGLRRVGVHVPAGRLSVEEARHVADLADRYSEGEVRLTVEQNFILPNVPADSIDALLQEPALTRLAVDPGNVKGPMVSCTGAQFCPLAIIETKTVAERVMAKVDALVEAPKPVRVHWTGCPNSCGQVQAADIGLMGAPAKR-GKAVAGANIFLGGTIGEGGHLALPHMKNVPIIAGVIAGLMKENFGAVDR
>CAMPEP_0196003882-Fragilariopsis_kerguelensis_Strain_L2_C3
LPEETVAKGSPVEKVKAKGDPGSIYVDVYEFAEMTWKEVEKADLETRLKWVGMIHRGKTPGQFLMRLKVPNGIVNSDHLRFYADCVEKYGTDGVVDITTRQNMQMRGIKLEDADDVIDGLHARNQTSFMSALDNVRNMVGSPLAGIDPLEQVDTRPYCNNLNDLISTGTRGNPQWGNLPRKFNIAVSGSRDDFAHTDINDIGLQPCAVTGEMGFNLVLGGYMSIKRVAHSIDSKMWVKADSVNTLCEAILRLFRDEGERKDRQKARVMWLVEKYGVDDFKKAIIKEIDSVVEDTQPKSTEPFERRDLLGVHEQKKGLYRVGILVPVGRLSATECRQLADLAERYSNSEVRCTVEQNVLLPNVLEADVPLLLAEPTINRMKANPGKIEGGVVSCTGAEFCGFAMVETKHNAERVTKLLEELVVTPEPMRIHWTGCPNSCGQVQVADIGIMGAPARKDGMAVPGCKIFVGGRIGEDAHLALPTYTGIPLLIPLLVKIIKSEFKGVDR
>CAMPEP_0196044688-Fragilariopsis_kerguelensis_Strain_L2_C3
LPEETVAKGSPVEKVKAKGDPGSIYVDVYEFAEMTWKEVEKADLETRLKWVGMIHRGKTPGQFLMRLKVPNGIVNSDHLRFYADCVEKYGTDGVVDITTRQNMQMRGIKLEDADDVIDGLHARNQTSFMSALDNVRNMVGSPLAGIDPLEQVDTRPYCNNLNDLISTGTRGNPQWGNLPRKFNIAVSGCRDDFAHTDINDIGLQPCAVTGEMGFNLVLGGYMSIKRVAHSIDCKMWVKADSVNTLCEAILRLFRDEGERKDRQKARVMWLVEKYGVDDFKKAIIKEIDSVVEDTQPKSTEPFERRDLLGVHEQKKGLYRVGILVPVGRLSATECRQLADLAERYSGSEVRCTVEQNVLLPNVLEADVPLLLAEPTINRMKANPGKIEGGVVSCTGAEFCGFAMVETKHNAERVTKLLEELVVTPEPMRIHWTGCPNSCGQVQVADIGIMGAPARKDGMAVPGCKIFVGGRIGEDAHLALPTYTGIPLLIPLLVKIIKSEFKGVDR
>CAMPEP_0196085788-Fragilariopsis_kerguelensis_Strain_L2_C3
LPEETVAKGSPVEKVKAKGDPGSIYVDVYEFAEMTWKEVEKADLETRLKWVGMIHRGKTPGQFLMRLKVPNGIVNSDHLRFYADCVEKYGTDGVVDITTRQNMQMRGIKLEDADDVIDGLHARNQTSFMSALDNVRNMVGSPLAGIDPLEQVDTRPYCNNLNDLISTGTRGNPQWGNLPRKFNIAVSGSRDDFAHTDINDIGLQPCAVTGEMGFNLVLGGYMSIKRVAHSIDSKMWVKADSVNTLCEAILRLFRDEGERKDRQKARVMWLVEKYGVDDFKKAIIKEIDSVVEDTQPKSTEPFERRDLLGVHEQKKGLYRVGILVPVGRLSATECRQLADLAERYSGSEVRCTVEQNVLLPNVLEADVPLLLAEPTINRMKANPGKIEGGVVSCTGAEFCGFAMVETKHNAERVTKLLEELVVTPEPMRIHWTGCPNSCGQVQVADIGIMGAPARKDGMAVPGCKIFVGGRIGEDAHLALPTYTGIPLLIPLLVKIIKSEFKGVDR
>CAMPEP_0196272158-Prasinococcus_capsulatus_Strain_CCMP1194
LKDPK-DAKNPFEKFKLAKNPYFLFNKLKEFVTGDFVSFDADSIDHRLKWLGLFHRPKTKGRFMMRLRIPNGIVTSEQMEFLAATIEKYGDDGCADITTRQNIQIRGVTLDDAPEILDELENLGLTTKQSGMDNVRNCCGNPLAGLDKEEIIDTRPFNDILNKYITANGKGNGVVANLPRKFNVCVVGSNDLYEHPDINDFALIPAIKDGVVGFNADVGGFYSATRCELAVPLGAWVAKEDIAALLNAVLCTFRDFGSRGGRQKCRLMWLIDEMGMDKFREEVESRMPETLAT-AGTSDTSKPRREYYGVHEQKEGLNYVGVNVPVGRMLAEDMFELARIAKEYGDGEIRLTVEQNVVFGNIPTEKIEAFKAEPLFEKFKINPGMLSMGLVSCTGNQFCGFSNIETKAQAKRVAEQLEQTLIFSKPIRMHWTGCTNTCGQVQLADIGLMGTKVKDSGEFVEAVDIFLGGAIGHEAAIGEVYKSNVECLIPVLEELMIEKFEATKK
>CAMPEP_0196366664-Emiliania_huxleyi_Strain_379
LSPDAAKAGNPIEKVKLAKDGTTAFTSVYEYASLTWEEVEKADLDTRLKWVGLLHRGKTPGRFMMRLRTPNGIISSELMRFYADSVEPYGPDGVVDITTRQNFQLRGIPLEDAGDVTDGLHARNQTAFQSALDNVRNLVGSPLAGIDDQEMVDTRHLCTVLSDLISTGTRGNPKWGNLPRKFNIAVSGSRDDFAHTHINDIGLEPCAETGEMGFNVVLGGYMSIKRVAHSVEGDMWVPAQPVVDVSEAILRIFRDEGARGDRQKARLMWLIEEKGVEAFRDQVAAEAEAVVQRAQPKPTGDFTRRELLGVHAQPPGLSRVGVHVPAGRLSVAECRAIADLADAYSAGEIRATVEQNIILPNVADAEVPKLLAEPALNRLSVDPGNIVGHTVSCTGSQFCGLAMVETKANAEAVAKLLDERLVTPRPLRIHWTGCPNSCGQVQAADIGIMGGPAKKSGKAVPGCNIFLGGTIGENAHLSLPAVKGVPLLVPKLEELIIEHFGGTPR
>CAMPEP_0196406876-Emiliania_huxleyi_Strain_379
LSPDAAKAGNPIEKVKLAKDGTTAFTSVYEYASLTWEEVEKADLDTRLKWVGLLHRGKTPGRFMMRLRTPNGIISSELMRFYADSVEPYGPDGVVDITTRQNFQLRGIPLEDAGDVTDGLHARNQTAFQSALDNVRNLVGSPLAGIDDQEMVDTRHLCTVLSDLISTGTRGNPKWGNLPRKFNIAVSGSRDDFAHTHINDIGLEPCAETGEMGFNVVLGGYMSIKRVAHSVEGDMWVPAQPVVDVSEAILRIFRDEGARGDRQKARLMWLIEEKGVEAFRDQVAAEAEAVVQRAQPKPTGDFTRRELLGVHAQPPGLSRVGVHVPAGRLSVAECRAIADLADAYSAGEIRATVEQNIILPNVADAEVPKLLAEPALNRLSVDPGNIVGHTVSCTGSQFCGLAMVETKANAEAVAKLLDERLVTPRPLRIHWTGCPNSCGQVQAADIGIMGGPAKKSGKAVPGCNIFLGGTIGENAHLSLPAVKGVPLLVPKLEELIIEHFGGTPR
>CAMPEP_0196449006-Emiliania_huxleyi_Strain_379
LPEETAEDGNPIEKAKLAKDATAAFNDVYTFAEMDWEDVEKMDMNTRLKWVGLVHRDKTPGRFMMRLRLPNGVTNADSFRFYADSVEPHGPDGVIDITTRQNIQLRGVQLEQADEIIDGLHARGQTSFHSALDNVRNMVGSPLAGIDCLEMVDTRPFCEALNDLITTGERGNPVWSNMPRKFNVAVSGSRDDFAHTHINDIGFQPCVASGEVGFNIVLGGYMSTKRVAESVDMDLWMPADTAVELTTAILRVFRDEGDRKDRQKGRLMWLVESYGHPAYRQKIVDEMRSKCDVQQPRPTEPFERAAYLGVHPQPEGLKRVGIHVPVGRLSVAEARAIADLADKYPDGEIRLTVEQNVILPNVKEEDVPALLAEPALHRLRVSPGNIVGNLVSCTGAQFCGLAMIETKNNAEAIAKEVQQRVDVSRDVRIHWTGCPNSCGQVQAADIGLMGGPAKKTGKAVPGVKVFLGGTIGEHGELQLAEPEGIPILVPHLVETVVERFGGEVR
>CAMPEP_0196451346-Emiliania_huxleyi_Strain_379
LSPDAAKAGNPIEKVKLAKDGTTAFTSVYEYASLTWEEVEKADLDTRLKWVGLLHRGKTPGRFMMRLRTPNGIISSELMRFYADSVEPYGPDGVVDITTRQNFQLRGIPLEDAGDVTDGLHARNQTAFQSALDNVRNLVGSPLAGIDDQEMVDTRHLCTVLSDLISTGTRGNPKWGNLPRKFNIAVSGSRDDFAHTHINDIGLEPCAETGEMGFNVVLGGYMSIKRVAHSVEGDMWVPAQPVVDVSEAILRIFRDEGARGDRQKARLMWLIEEKGVEAFRDQVAAEAEAVVQRAQPKPTGDFTRRELLGVHAQPPGLSRVGVHVPAGRLSVAECRAIADLADAYSAGEIRATVEQNIILPNVADAEVPKLLAEPALNRLSVDPGNIVGHTVSCTGSQFCGLAMVETKANAEAVAKLLDERLVTPRPLRIHWTGCPNSCGQVQAADIGIMGGPAKKSGKAVPGCNIFLGGTIGENAHLSLPAVKGVPLLVPKLEELIIEHFGGTPR
>CAMPEP_0196457122-Emiliania_huxleyi_Strain_374
LPEETAEDGNPIEKAKLAKDATAAFNDVYTFAEMDWEDVEKMDMNTRLKWVGLVHRDKTPGRFMMRLRLPNGVTNADSFRFYADSVEPHGPDGVIDITTRQNIQLRGVQLEQADEIIDGLHARGQTSFHSALDNVRNMVGSPLAGIDCLEMVDTRPFCEALNDLITTGERGNPVWSNMPRKFNVAVSGSRDDFAHTHINDIGFQPCVASGEVGFNIVLGGYMSTKRVAESVDMDLWMPADTAVELTTAILRVFRDEGDRKDRQKGRLMWLVESYGHPAYRQKIVDEMRSKCDVQQPRPTEPFERAAYLGVHPQPEGLKRVGIHVPVGRLSVAEARAIADLADKYPDGEIRLTVEQNVILPNVKEEDVPALLAEPALRRLRVSPGNIVGNLVSCTGAQFCGLAMIETKNNAEAIAKEVQQRVDVSRDVRIHWTGCPNSCGQVQAADIGLMGGPAKKTGKAVPGVKVFLGGTIGEHGELQLAEPEGIPILVPHLVETVVERFGGEVR
>CAMPEP_0196463386-Emiliania_huxleyi_Strain_374
LSPDAAKAGNPIEKVKLAKDGTTAFTSVYEYASLTWEEVEKADLDTRLKWVGLLHRGKTPGRFMMRLRTPNGIISSELMRFYADSVEPYGPDGVVDITTRQNFQLRGIPLEDAGDVTDGLHARNQTAFQSALDNVRNLVGSPLAGIDDQEMVDTRHLCTVLSDLISTGTRGNPKWGNLPRKFNIAVSGSRDDFAHTHINDIGLEPCAETREMGFNVVIGGYMSIKRVAHSIEGDMWVPAQPVVDVSEAILRIFRDEGARGDRQKARLMWLIEEKGVEAFRDQVAAEAEAVVQRAQPKPTGDFTRRELLGVHAQPPGLSRVGVHVPAGRLSVAECRAIADLADAYSAGEIRATVEQNIILPNVADAEVPKLLAEPALNRLSVDPGNIVGHTVSCTGSQFCGLAMVETKANAEAVAKLLDERLVTPRPLRIHWTGCPNSCGQVQAADIGIMGGPAKKSGKAVPGCNIFLGGTIGENAHLSLPAVKGVPLLVPKLEELIIEHFGGTPR
>CAMPEP_0196518104-Emiliania_huxleyi_Strain_374
LSPDAAKAGNPIEKVKLAKDGTTAFTSVYEYASLTWEEVEKADLDTRLKWVGLLHRGKTPGRFMMRLRTPNGIISSELMRFYADSVEPYGPDGVVDITTRQNFQLRGIPLEDAGDVTDGLHARNQTAFQSALDNVRNLVGSPLAGIDDQEMVDTRHLCTVLSDLISTGTRGNPKWGNLPRKFNIAVSGSRDDFAHTHINDIGLEPCAETREMGFNVVIGGYMSIKRVAHSIEGDMWVPAQPVVDVSEAILRIFRDEGARGDRQKARLMWLIEEKGVEAFRDQVAAEAEAVVQRAQPKPTGDFTRRELLGVHAQPPGLSRVGVHVPAGRLSVAECRAIADLADAYSAGEIRATVEQNIILPNVADAEVPKLLAEPALNRLSVDPGNIVGHTVSCTGSQFCGLAMVETKANAEAVAKLLDERLVTPRPLRIHWTGCPNSCGQVQAADIGIMGGPAKKSGKAVPGCNIFLGGTIGENAHLSLPAVKGVPLLVPKLEELIIEHFGGTPR
>CAMPEP_0196520860-Emiliania_huxleyi_Strain_374
LPEETAEDGNPIEKAKLAKDATAAFNDVYTFAEMDWEDVEKMDMNTRLKWVGLVHRDKTPGRFMMRLRLPNGVTNADSFRFYADSVEPHGPDGVIDITTRQNIQLRGVQLEQADEIIDGLHARGQTSFHSALDNVRNMVGSPLAGIDCLEMVDTRPFCEALNDLITTGERGNPVWSNMPRKFNVAVSGSRDDFAHTHINDIGFQPCVTSGEVGFNIVLGGYMSTKRVAESVDMDLWMPADTAVELTTAILRVFRDEGDRKDRQKGRLMWLVESYGHPAYRQKIVDEMRSKCDVQQPRPTEPFERAAYLGVHPQPEGLKRVGIHVPVGRLSVAEARAIADLADKYPDGEIRLTVEQNVILPNVKEEDVPALLAEPALHRLRVSPGNIVGNLVSCTGAQFCGLAMIETKNNAEAIAKEVQQRVDVSRDVRIHWTGCPNSCGQVQAADIGLMGGPAKKTGKAVPGVKVFLGGTIGEHGELQLAEPEGIPILVPHLVETVVERFGGEVR
>CAMPEP_0196592104-Pyramimonas_amylifera_Strain_CCMP720
LKEDQVKGINPFEKTKLAKDAIRSLKYFQKMCKTDFKDLDDAQIDTRLKYVGLFHRRKTYGRFMMRVRLPNGVVTAEQMRYMGELTASYGEDGCADITTRQNLQLRGILLSDAPEIFRRLSELGITTTQSGMDNVRNVVGSPLAGIDPQEIVDTRPFALDVDNFLTKMGQGNKEVCNLPRKFNVAIVGTHDLYEHPHINDLAFVPATHDGVDGFNVEVGGFFSAVRCAEAIPLGCWVPYDHVTPLVRAVLTAFRDYGARKNRQKTRVMYLVEEMGVEEFKNEIASRMGVDLKG-EGKSDPKWVRRSYYGVNKQVDGDNFVGLNVPVGRLQADDMLALAHLAETYGSGEIRLTVEQNAILIGVPDSKVEDLMSQPLLTKFSPSPTPMIASTVACTGNQFCGFAMIETKASAKAMSEHLDSVLNIPEGVRMHWTGCPNTCAQVQVADIGFLGSSAKGDGKKAPAVDIFIGGAIGHESELANCVKKGVLLLRPIVEQLMIDEFGATRK
>CAMPEP_0196616858-Micromonas_sp._Strain_NEPCC29
VKEEYRKPTNPFERLKLEKDPMKELIHLEEIAADNFKEWDEAEVDQRPKWAGLFHRRKHYGRYMMRLKIPNGVVTSKQTRYLASIVKSCGEDGCADVTTRQNFQLRGIELKNAPGIIQGVMDHGMCSLQSGLDNVRNATGNPLAGFDPHEIIDTRPFTRAIQDYVSGGGRGNSDIANLGRKWNVCVVGGPDFYEHPDINDLAFIPALREGVIGFNMLVGGFISSARAAEAISLNAWVPASEIVEATAAVITTFRDYGHRGNRQKCRMMWLIEEMGIDKFRAEVASRMPSSMACAAEDDDTSISRRSYLGVHEQREGLCWVGRGVPGGRLQADDMHDMADLADIYGSGEIRLTVEQNFIIPNIPKDKMDSLLAEPLLQRYTPFPGKVVSGMVACTGSQFCGFAQIETKKQAFAAAEHLESILDFPNDIRMIWTGCPNSCAPVQVADIGLMGCQVKNSGGMVDGVNIFVGGTVGPGGHLKEPEIEKVACLLPILEDLCIDKFGAVRK
>CAMPEP_0196623516-Micromonas_sp._Strain_RCC472
VKEEYRKPTNPFERLKLEKDPMKELIHLEEMAAVNFKEWDEAEVDQRPKWAGLFHRRKHYGRYMMRLKIPNGVVTSKQTRYLASIVKSCGEDGCADITTRQNFQLRGIELKNAPGIIQGVMDHGMCSLQSGLDNVRNATGNPLAGFDPHEIIDTRPFTRAIQDYVSGGGRGNSDIANLGRKWNVCVVGGPDFYEHPDINDLAFIPALREGVVGFNILVGGFISSARAAEAIPLDAWVPASEVVEATAAVITTFRDYGHRGNRQKCRMMWLIEEMGIDKFRTEVASRMPSSMARASEDDDTSVSRRSYLGVHEQKKGLCWVGICVPGGRLQADDMQDMADLADIYGSGEIRLTVEQNFIIPNVPKEKVDSLLAEPLLQRYSPFPGKVVSGMVACTGNQFCGFAQIETKKQAFAAAEHLESILDFPNDIRMIWTGCPNSCAPVQVADIGLMGCQVKNSGGMVDGVNIFVGGTVGPGGHLKEPEVEKVACLLPVLEDLCIEKFGAVRK
>CAMPEP_0196651456-Cyanoptyche_gloeocystis_Strain_SAG4.97
IPVDAAKGGNPIEKLKIEKDGLAVKYEVDKLAEIGYDAAVEQDVNHRLKWIGVFTRPKTPGRFMMRLKISNGILTSDQMRFLAEVIAKYPADGVADITTRQNIQLRGLLLEDLPWILHGLRAVGLSSVQAGMDNVRNFVGSPIAGIDPKEMVDTRPVCQELQDMITHFGEGNPEFTNLPRKFNISVSGGRDDFAHTDINDIGYRPAEKDGVMGFNVVVGGFMGSFRVVHSVPLDAWVPLAEATPLARAILTLFRDRGSRKNRNKARMMYMVDELGVEGFREQVEEYFGKPLCRAVDSNNQPWERRSLLGVHDQKEGLHWVGCHVPVGRLHPADMLDLARVADAYSAGEIRLTVDQNVIFPNVSTEDVVKILGENLLNKFLPNPTPLVSELVSCTGAQFCGFALVETKNRSLQIAQELDAELFLDRPVRIHWTGCSNSCGQPQLADIGVMGVAGAKDGKRVEGVSLFLDGEVGENARLGTALKEAVPAVKQVLKDLLVSKFGAKPR
>CAMPEP_0196653088-Cyanoptyche_gloeocystis_Strain_SAG4.97
PQEETAKQGNSFEQLKIEEDGLSVLSKLETFAKLGYEDALKQDLNHRLKWLGIFNRPHTPGKFMTRLRLPNGIVTSAQLRYFASVISKYDRSGVADITTRQNIELRGLVLEDIPELIRGLRDVGVCNFQTGLDNIRNVVGSPVAGIDPQEMFDTRQLCREIDDLITGQGNGNPEFSNLPRKFNICVSGGRDDYAHTDINDIGFRPVLKDGVLGFNVVVGGYMGSVRIMGAIPLDAWVQRSEVVPLCRAILRLYRDNGSREDRKKLRMMYLIEDLGLDKFRAEVERYLGR-LERAATVEDSSWQRRDLHGVHPQKPGLNWVGINIPVGRLHREDLTDLASLADRYSSGELRLTVEQNAIFPNVPSSKVHDLLNEPLLRRFTSSPGRLMRNLVSCTGAQFCGNGLYETKNRAMKMARDLESELDIPNDIRINWTGCPNSCAQAQLGEIGILGSGAVKDGKPVEGVDIYLGGRVGEHAKFGQLHKSSVATLKDVLMELLITEFGATLT
>CAMPEP_0196690806-Isochrysis_sp_Strain_CCMP1244
LSPDAAKAGNPIEKVKLAKDGTTAFTSVYEYASLTWEEVEKADLDTRLKWVGLLHRGKTPGRFMMRLRTPNGIISSELMRFYADSVEPYGPDGVVDITTRQNFQLRGIPLEDAGDVTDGLHARNQTAFQSALDNVRNLVGSPLAGIDDQEMVDTRHLCTVLSDLISTGTRGNPKWGNLPRKFNIAVSGSRDDFAHTHINDIGLEPCAETGEMGFNVVLGGYMSIKRVAHSVEGDMWVPAQPVVDVSEAILRIFRDEGARGDRQKARLMWLIEEKGVEAFRDQVAAEAEAVVQRAQPKPTGDFTRRELLGVHAQPPGLSRVGVHVPAGRLSVAECRAIADLADAYSAGEIRATVEQNIILPNVADAEVPKLLAEPALNRLSVDPGNIVGHTVSCTGSQFCGLAMVETKANAEAVAKLLDERLVTPRPLRIHWTGCPNSCGQVQAADIGIMGGPAKKSGKAVPGCNIFLGGTIGENAHLSLPAVKGVPLLVPKLEELIIEHFGGTPR
>CAMPEP_0196822494-Leptocylindrus_danicus_Strain_CCMP1856
LPDDAGSQGNAIEKFKFAKDGTSAWKDVYEYAELNWEDVEKGDMDNRLKFVGLLHRAKTPGQFMMRLKVPNGIVNSDQMRFYADSVEKYGPNGVVDITTRQNIQLRGVKLEDAPDIIDGLHARNQTTFQSALDSVRNMVGNPLAGIDDNEMVDTRELCNALNDLVSTGTRGNPMWGNLPRKFNIAVSGNRDDYAHTHINDIGLQPCPETGEMGFNVVLGGYMSIKRVAESIDSNMWIPADSVVTLCEAIIRIFRDESERKDRQKARLMWLVEKYGVAEFKNAVMREVESTIQNSQPAPTGDYERRDLSGIHKQPDGKYRVGVLVPAGRLHPADCRTIADVADKYCDGEIRLTVEQNIILPNVDVSQLDALKKEPAFKRFKLTPGNIEANLVSCTGAQFCGLALIETKSNAEQLVDALEEKWSVDKPLRIHWTGCPNSCGQVQVADIGIMGAPAKKTGKAVPGCNIFVGGRIGEDAHLAIPDYKNIPLLLPIVENILVEKFGAVPK
>CAMPEP_0197082026-Micromonas_sp._Strain_NEPCC29
VKEEYRKPTNPFERLKLEKDPMKELIHLEEIAADNFKEWDEAEVDQRPKWAGLFHRRKHYGRYMMRLKIPNGVVTSKQTRYLASIVKSCGEDGCADVTTRQNFQLRGIELKNAPGIIQGVMDHGMCSLQSGLDNVRNATGNPLAGFDPHEIIDTRPFTRAIQDYVSGGGRGNSDIANLGRKWNVCVVGGPDFYEHPDINDLAFIPALREGVIGFNMLVGGFISSARAAEAISLNAWVPASEIVEATAAVITTFRDYGHRGNRQKCRMMWLIEEMGIDKFRAEVASRMPSSMACAAEDDDTSISRRSYLGVHEQREGLCWVGVCVPGGRLQADDMHDMADLADIYGSGEIRLTVEQNFIIPNIPKDKMDSLLAEPLLQRYTPFPGKVVSGMVACTGSQFCGFAQIETKKQAFAAAEHLESILDFPNDIRMIWTGCPNSCAPVQVADIGLMGCQVKNSGGMVDGVNIFVGGTVGPGGHLKEPEIEKVACLLPILEDLCIDKFGAVRK
>CAMPEP_0197135344-Asterionellopsis_glacialis_Strain_CCMP1581
LPEETAAAGNKIEKIKMAKDGTSAFVDVYEYAEMTWEEVEAADMDNRLKYVGMLHRNKTPGQFMMRLKVPNGIINADQLRFYADSVEKYGEEGVVDITTRQNIQLRGVKIEDAPDIIDGLHARNQTSFQSALDNVRNMVGSPLAGIDDQEMVDTREFCNALNDLVSTGTRGNPRWGNLPRKFNIAISGTRDDYAHTHINDIGLVPTPDTGVMGFNVVLGGYMSIKRVAESIDADMWIPAEAVVSLSEAILRIFRDEGDRKDRQKARLMWLVEKYGVEEFKAEVIKEIDSKVENAQPKPEGAFERRELLGVHKQPEGKVRVGILVPSGRLHQKECREVADLADKYSNGEIRLTVEQNIILPNVDESAVDDLLKEKALARLKVNAGLIEGNVVSCTGAQFCGLALIETKVHAERVAALLEEKVTVDKPIRIHWTGCPNSCGQVQVADIGIMGAPAKKSGKAVPGCKIFVGGRIGEDAHLAMPSQTGIPLLVPVLVDILKSEFGAVEK
>CAMPEP_0197172342-Bathycoccus_prasinos_Strain_CCMP1898
VKEEWQKPTNPFEKLKLAKDAMKTVIAIKTLGKEDFEKFEKEEIDHRLKWAGLFHRRKHYGRFMMRLKLPGGIVSSEQMKYLASLVQSYGDDGCADITTRQNIQMRGIQLKDAHDIMVNLERLKMCSLQSGLDNARNATGSPIAGIDPLEIIDTRPFTDKIQEYVTGGGRGNPEIANLGRKWNVCVVGSSDYFEHPELNDLAFVPAKTTGEMGFNVLVGGFISSARAAEAIPLDAWVPESDVVAMTHAILTTFRDYGHRGNRQKARMMWLVDEMGLEVFRTEVESRMPGSLARAAKQDDRTQVRRNVIGVHDQKEGLQWVGANVVGGRLQGDDMMRIAELAEKYGSGEIRLTVEQNFLIPNVPKEKVDELLKDDLFLRYSTKPGRIVGNIVACTGNQFCGFAQIETKQNAYKLAEHLESVLDFPKDVRMIWTGCPNSCAPVQVADVGLMGAQVKDSGGMVPGVNIFIGGTVGPTGHLKEAEIEKVAMLYPVVENVMIEKFGATRK
>CAMPEP_0197173928-Pseudo_nitzschia_heimii_Strain_UNC1101
LPEETAEKGNPTEKAKLKKDPINSWIDVYEYAEMTWKEVEKADLDTSVKYVGMLHRNKTPGQFLMRLKVPNGIVNSDQMRFYAECVEKYDEKGVVDITTRANIQLRGIKLEDAPDVIDGLHARNQTSFQSALDSVRNMVGSPLAGIDEHEMIDTRELCNAVNDLISTNTRGNPMWANLPRKFNIAISGSRDDYAHTHINDLGFQPCPETGEMGFNVVLGGYMSIKRVAESIESNMWIKGDSMVTFCEAVLRIFRDESERKDRQKARLMWLVEKYGVEDFKKAVVAEIDSEVFDEQPRPTEPFERRELIGIHPQKEGKFRVGILVPTGRLSAKECRDLADVAEKYSDGEIRCTVEQNVILPNVDENDIDSILEEPVLNRLKINPGFIEGNVVSCTGAEFCGLAMIETKVNAESMGKKLDQLVTVDRPIRIHWTGCPNSCGQVQAADIGIMGGPARKDGMAVPGCKIFVGGRIGEDAHLALPVHTGIPLLFPLLVDILKEHFGAVAK
>CAMPEP_0197209550-Skeletonema_marinoi_Strain_UNC1201
LPQDAAAVGNPIEKAKLAKDGTSAFVDVYEYAEMTWEEVEKADMNTRLKFVGMLHRDKTPGQFMMRLKVPNGIVNADQMRFYADCVEKYGEEGVIDITTRQNIQLRGVKIEDATDIIDGLHARNQTSFQSALDSVRNMVGSPLAGIDDQEMVDTREFCNALNDLVSTETRGNPMWGNLPRKFNIAVSGSRDDYAHTHINDIGLVPCKETGVMGFNLVLGGYMSIKRVAESIPADMWIPADSVVTLSEAILRIFRDESERKDRQKARLMWLVEKYGVAEFKQAVINEINSTVSDAQPLPTEPFERRELMGVHKQPEGKSRVGVLVPSGRLSATECREIADLADAYSGGEIRLTVDQNFILPNVDDGKVDALLKEKAL-RLKANPGFIEGNTVSCTGAQFCGLALVETKANAEYFAKKLEDLVTVDRPIRIHWTGCPNSCGQVQVADIGIMGGPARQTGMAVPGCKIFVGGRIGEDAHLALPYKEGVPLLIPELVEILKNEFGATDK
>CAMPEP_0197247178-Chaetoceros_sp._Strain_UNC1202
LSEETAAKGNPIEKMKQAKDGTAAFVDVYEYAEMSWKDVEKADLDNRIKYVGMLHRNKTPGQFLMRLKVPNGIINADQLRFYAKCVEKYGEEGVIDITTRQNIQLRGVKIEDAPDIIDGLHARNQTSFQSALDNVRNMVGNPIAGIDDQELVDTRELCNAINDLVSTGTRGNPMWGNLPRKFNIAISGSRDDYAHTHINDIGMVPTPVTGEMGFNIVLGGYMSIKRVAESVDSKMWIPADSVVSFCEAVLRIFRDEGDRKDRQKARLLWLVEKYGVDEFKQAVIKEIESKVEDTQPLDESPFERRSLMGVHKQPEGKCRVGFLVPAGRLSQNECRVIADLAEKYSDGEIRLTVEQNVILPNVDEDKIDQLIAEPAFGRLKVNPGRIEGNVVSCTGAQFCSLAMIETKSHAESVAKELEALVDVNRDIRIHWTGCPNSCGQVQVADIGIMGAPARKKGVAVPGCKIFVGGRIGEDAHLALPSHTGIPLLVPVLVNILKEQFGATDK
>CAMPEP_0197262506-Pseudo_nitzschia_delicatissima_Strain_UNC1205
LPEETCAKGNPTEKVKLANDPIHAWVDIYEYAEMTWNEMEKADIDTRVKYVGMLHRNKTPGQFMMRLKTPNGIVSSEQMNFYAKSVEKYG-EGVVDITTRQNIQLRGVQIEDAPDIIDGLHARNQTTFQSALDSVRNMVGNPLAGIDEHELIDTRELCNAINDLVSTNTRGNPQWANLPRKFNIAISGSRDDFSHTHINDLGLQPCAETGEMGFNVVMGGYMSVKRVAESIDTNMWIKADSVVTFCEALLRIFRDESERKDRQKARVMWLVEKYGVEDFKKAMIAEIDSEVFDQQPRPTDTFERRDLVGIHPQKEGKYRVGVLVPTGRLSVTECRQLADVADKYSGSEMRLTVEQNVILPNVDEADIAALKKEACFNRLKVNPGFIEGNLVSCTGAEFCGLALIETKANAEEIAKKLEKLVTVDRPIRIHWTGCPNSCGQAQAADIGIMGGPARKDGMAVPGCKIFVGGRIGEDGHLAMPVKTGIPLLLPVLVDILKTEFGAVEK
>CAMPEP_0197328050-Aureoumbra_lagunensis_Strain_CCMP1510
LPKTTINEGNKIEKTKLEKDPSKAWTDLYEYATLTWEELEAGDANIRLKWCGLLSRFKVPGTFMMRLRKPNGILRSDALRLYADALEDVGQEAVADITTRQNLQLRGLTLDQAADLIAKLPDVNVTCHQSAMDNVRNIVGSPLAGIDQDELLDTRPYCNALNDLITTNKRGNPKWGNLPRKFNIAVSSSPADYAHAKINDLAFEAATNDGNLGFNVVVGGYFSARRSTHAIDLGLWIPASNVLDVSTAILEIFRDEGFRGDRQKARFMWLVEACGADAFKLKLLEKLKNDTHQNVANNAVSIDRKPMIGVFPQQQSLSRVGMHVPVGRLSLEELRALADAAEQHSGSELRLTVEQNVIFPNVKNPHA--LIEQLGISRLSATPGPVSGNTVSCTGSQFCPLAIIETKAFATRISQRLDDALGM--PLRLHVTGCPNSCGQVQMADIGLMGAPARRTGKAVPGCNVFLGGTIGHNSKLSLPVLKGLPILVGALIDLIKEKLQATAV
>CAMPEP_0197405514-Chrysocystis_fragilis_Strain_CCMP3189
AGEER-RAAGEGPDLGVAR------------PGAEREVQRGGDRGGRREHAGAVHAAAHAE----RDR------ADAALREYAAAIEPYGPEGVMDVTTRQNVQLRGLTIEDGAALIEKLHAHNQTSFQSAMDNVRNVVGSPLAGVDEAELVDTRPFCEALNDLISTGKRGNPKWGNLPRKFNIAVSGSRDDFAHVRINDVGLEPVAETGEIGFNVVLGGYFSIKRAASAVDLDLWIPAEAVLDLCTAVLELFRDEGKRGDRQKARLMWLVEAYGVPEFKRRLLD--DKRHDAAQPLPAEPYRRRDLLGVAPQPDGLSRVGVHVPVGRLSVAEMRLLADLADAHSAGEIRLTVEQNVLFPNVRDPD--ALAADLA-ARLAVDPAPVSGHTVSCTGAQFCPLAIIETKQLAERVSAKLDRIIDADPPLRLHWTGCPNSCGQVQLGSIGLMGAPARRTGKAVPGCNVFVGGTVGEDMRLVTPLLKGLPILARNLADLALKHFPAVRA
>CAMPEP_0197475768-Genus_nov._species_nov._Strain_RCC998
VKDGE-KKLNNFEKTKLEKNPMLNEGSMKAL-KTPFEELDK-DIDVRLKWFGLFHRRKQYGKFMMRLKLPNGIVSSEQMRTLAKIVEDAGTGGCGDITTRQNFQLRGISLDEFPDIYDRLIDCNLTTIQSGMDNVRNAVGSPIAGVDPMEIVDTIPVCNDLTEYVIDFGKMNQRIANLPRKWNVCVVGSHDLYEHPHINDLAYMPAEKDGKFGYNLLVGGFFSATACEEAIPLDAFVPEEHVLHACDAILTTFRDFGARSGRQKCRMMWLIKDMGFENFRDEVKKRMPGKLET-EGKDDSSHKRRDYHGVHKQKEGLNYVGLNVPTGRVQAADMYEMARLADEYGSGEVRLTVEQNYILPNVPDEKVEALLKEPLLTAFKPNPGRLVKDLVACTGNQFCGLAFIETKATGKALAEALEATMIFNRDVRMHWTGCPNTCGQVQVADIGFLGCNTKNNGGTVDGVKIFLGGNIGHEAELGTQV-DQVACLLEYTQKLLMKDFGARMK
>CAMPEP_0197543446-Partenskyella_glossopodia_Strain_RCC365
LSEETAEKSNKIEKVKLRKCGSKAFSDVHDFAKTSWEDLDVDDIDIRLKWAGLFHRRKTPGKFMMRLKIPNGIIRSEHMRFFAEKTAQYPERGVIDITTRQNIQLRGIDLEDAPQIIDGIVNIGLGVYQSGMDNVRNIVGSPLAGIDPDELIDTRQVCNEINNMITNHNKGRPSLTNLPRKFNIAVSGSRDDFAHTSINDIGLRPCPETGQMGFNIIVGGYMSIKRVMESVSMNVWVLPEDVTPFCEVMLEFFRDHGDRTDRQKARLIWLIERLGIDVFRTKIKENFDARILDRQPEPGSTHEKRDILGVHQQKQGLKFVGINVPVGRILPEEARAFADLADKYSRGELRLTVEQNIILPNVKESDVDALLAEPILNKFRVPRGPLSRGLVSCTGSQFCALALVETKQRADELTRILEGKLQIPKPVRIHWTGCPNQCGQSQIGDIGLMGAPARVNGVAVEGVNIFVGGKVGEDPFLAPVYKKGIPALLPVMEEILVEKFGATPK
>CAMPEP_0197660318-Pelagodinium_beii_Strain_RCC1491
LSDEAMLEKNKFEKAKAEKDPALIWTDVSEYAKYGWDEIDASDINVRLKWAGFFIRPKGDQRFMVRTKIPNGIVTSDLLDFLAEQLEA-GEDACIDITTRQNFQLRGIRLDQADTIIGRLYDLGVTSLMSGLDNVRNIVGSPLAGIDPEEIIDTRPIAHELNEMITGSRTGNPKYANLPRKANIAISGSTDDFAHTGFNDIGLRPVVKEGEVGFNFEIGGFFSAKRNAISVPIDLWIPPSDAPAAVEAMLTLFRDHGERGDRAKTRLMYLVESWGADAFKDKVVERMKERPELEQSEKSAPIQRRDVLGVHSQKEGKSWVGVSVPAGRLSIEELRHVSRLAREYSGGEARLTVEQNVLFPNVANDQLERMLDDPALKRLQVGAGNLVRGLVSCTGSQYCPFGIIDTKDTSERTTKILENLLDMPDLVRFHWTGCPNQCGVPAIGDIGFLGGPAKIKQMATSGVRVYLGGKIGEHPELGTLEDKSVPLLIPHLCKLLIERHNAKMK
>CAMPEP_0197836770-Eucampia_antarctica_Strain_CCMP1452
LPEETAKAGNKIEKNKLAKDPTSAFIDVYEYAEMTWKEVERADLDTRVKYVGMLHRGKTPGQFMMRLKVPNGIINADQLRFYADSVEKYGDEGVVDITTRQNIQLRGVKIEDAPDIIDGLHARNQTSFQSALDSVRNMVGSPLAGIDDKEMVDTRELMNALNDLVSTGTRGNPQWGNLPRKFNIAISGSRDDYAHTHINDIGLVPCEETGVMGFNVALGGFMSIKRIAESVDGKMWIPADSVVTLCEAILRIFRDESDRKDRQKARLMWLVERYGVDEFKAAVIKEVESVIGDTQPVSKEPFERRSLLGVHKQPEGKSRVGFLIPTGRLSQNECRVIADLADKYSEGEVRLTVEQNAILPNVDDDKIEELLVEPAFGRFKVNPGRIEGNIVSCTGAQFCPLALIETKAHAESLGAKLEALVTVDKDVRIHWTGCPNSCAQVQVADIGIMGAPAKKSGKAVPGCKIFVGGRIGEDAHLSLPFVSGIPLLIPVLIDILKKEFGAVDA
>CAMPEP_0198110574-Craspedostauros_australis_Strain_CCMP3328
------------------------------------------------------------------------------------------------------------------------------------------------------------------------XRGNPQWANLPRKFNIAISGSRDDFAHTHINDVGMQPCAETGEMGFNIVLGGFMSIKRVAESVDSGMWIPADSVVTFCEAILRIFRDESERKNRQAARLMFLVEKYGVEEFKAAVIKEVESKVQDQQPRETDVFERRELLGVHPQKEGKVRVGVHVPAGRLSQTECRDLADLADKYSAGEIRMTVEQNLIFPNVDEGKVKEMLAEPVLGRMSASPGFIEGNVVSCTGAQFCGLALIETKGNAEALSKKLEDLVTVDRPIRIHWTGCPNSCGQVQVADIGIMGGPARKDGMAVPGCKIFVGGRIGEDAHLAMPIASGIPLLIPTLVDILKKEFGAVDK
>CAMPEP_0198152818-Entomoneis_sp._Strain_CCMP2396
LPEETAKIGNPIEKMKLLKDGTSAFVDVYEFAEMTWEDVEKADLETRLKWVGMLHRGKTPGQFMMRLRVPNGIVNADQMRFYADCVEKYGPEGVVDITTRANIQLRGVKIEDAPDIIDGVHARNQTSFHSALDNVRNMVGSPLAGIDDQEMVDTRELTNALNDMVSTGTRGNPYWGNLPRKFNMAISGSRDDYAHTHINDIGLQPCPETGEMGFNLVLGGYMSIKRVAHSIDADMWVPADSVVTLCEAILRIFRDEGERKDRSKGRLMWLVEKYGVEEFKETVVAEIQSQVFEAQPKPNEPFERRELLGVHPQPEGAMRVGIMVPAGRLSANECREIADLADTYSDGEIRLTVEQNIILPNVDEAKVDDLLSEPVLNRLSANPGFLEGNMVSCTGAEFCGLALIETKSNAERIIQKLEKLVKVDRPIRIHWTGCPNSCGQVQAADIGIMGGPARKDGMAVPGCKIFVGGKIGEDSHLSLPIKVGIPILIPVLVDILKSEFDAVDR
>CAMPEP_0198175982-Phaeocystis_antarctica_Strain_CCMP1374
LPKETAEDGNPIEKAKLAKDATTAYNSVYEYATMDWKDVEKMDMNTRLKWVGLVHRDKTPGKFMMRMRIPNGIVNADLMRFYADCVEPYGPEGVIDITTRQNIQLRGVELGQADKIIDGLHARGQTCLQSALDNVRNLVGHPLAGIDDADVVDTRAICEALNDLISTGERGNPVWGNLPRKFNVAVSGSRDDYAHTHINDIGLQPHVKTGEMGFNVVLGGYMSIKRVAESVDLNLWIPATASVDFTAAILRIFRDEGGRKDRQKGRLMWLIEDYGSEAFRKRVVKEMSTKVEEAQPKATAPFERRSLLGVHSQPAGKSRVGVHVPVGRISVTEARQIADLADRYSAGEVRLTVEQNVILPNVDDSALQALLAEPSLNRLSVEPGNIVGNVVSCTGAQFCGLAMIETKGPAEIVSRDLQKRVTVPKALRIHWTGCPNSCGQAQAADIGLMGGPAKKEGKAVPGCQIFIGGTIGEDGELAMAAVKGIPLLIPVLTEIAVKHFHGTVN
>CAMPEP_0198193232-Phaeocystis_antarctica_Strain_CCMP1374
LPEETAAAGNPVEQAKVAKDATTIFNTVYEYAEMDWKDVEKADFNTRLKWVGLVHRDKTPGKFMMRMRIPNGIVNADLLRFYAECVEPYGPEGVIDITTRQNIQIRGVQLEDAPKIIDGLHARGQTSFHSALDNVRNMVGSPLAGIDDAHAIDTRPHCEALNDLITTGERGNPVWSNLPRKFNIAVSGSRDDYSHTHINDIGLQPCPVTGEMGFNVVLGGYMSTKRVAESCDMNLWLPDNATVELSTAILRIFRDDGERKDRQKGRLMWLVESYGDPSYREKIVAEMASLCEPQQPRPQDHFERRELNGIFPQPEGLFRVGVHIPVGRLSAQEARDLAMVADKYPGGEVRLTVEENCILPNVKEEDLAALGAEPTLNRLSINPGKIAGNVVSCTGAQFCGLAMVETKNNAEDIAKILETRVEVPRAVRIHWTGCPNSCGQVQAGDIGLMGGPAKK-GKAVPGVKVFVGGTIGEHGKLQLPTSDGVPILVPVLTQLIVDRHDGVVK
>CAMPEP_0198212628-Pyramimonas_sp._Strain_CCMP2087
LKDDETKGINPFEKTKLAKDALASLKWLESMAKEDFKAMYEEQVDLRTKYIGLFHRPKTYGRFMMRLRQHNGIITAKQMRYLGEVIQSYGEDGCADITTRQNIQLRGVVLPDVPEMFENFTKLGLTTTQSGMDNVRNLVGSPIAGIDPLEIVDTRPYCKMINDFLTDEDRGHKEVTNLPRKFNIAVIGSHDLYEHPHINDLAFMPAEKDGVFGFNVEVGGFFSAIRVDGAIPLGAFVPPEQMIPITHAILTTFRDYGARKNRQKTRLMYLIEEMGMDKFRAEIEKRMIGSLAE-EGKSNPKWERRSYFGAHKQTDGNNFVGINVPVGRLFADDMLALAHLAETYGDGDIRMTVEQNVILSGVPDAKLAELMGQPLLAKFDTAPGHLTAHVVSCPGSQFCGFGQIETKQTAKEMSEHLERTLDMPKEVRIHWTGCPNTCGQVQVADLGFLGTQVKGNG-PEPAVDIFMGGTIGHDSVLANCVMSKVAVLRPVVEALLIEHFGATYK
>CAMPEP_0198239056-Unidentified_sp_Strain_CCMP2111
VKPEE-TKLNNFEKVKLAKNPLKGKSEIEEMAAEGFESVDKSDIDIRLKWFGLFHRRKQYGKFMMRLKLPNGIVKSDQLHFLASIVEKYGEEGCGDITTRQNFQLRGVELPDVPEIFDGLQKCGLTSIQSGMDNVRNAVGSPLAGIDPLEIVDTIPICEKLNEYIIAKGKGNRSIANLPRKWNVCVVGSQDLYEHPHINDLAYEPAKRDGEFGFNLLVGGFFSATKCEEAIPLDAWVPESDVVAVCDAILTTFRDFGARSARQKCRMMWLIHDMGLDEFRRQVEKRMPNKLLR-EGESDVNFKRRDYHGVHKQKEGLNYVGINVPAGRINAKDMHEMARLADEYGSGEIRLTVEQNYILPNIPDDKVDALLKEPLLSAFKVKPGPLVKNLVACTGNQFCGQSFIETKAQGKALAEALEATMDFSRDVRMHWTGCPNTCGQVQVADIGFLGCQTRNNGGTVDGVKIFLGGNIGHEAELGNEI-GTVPCLLPYTQNLLQEKFGAKMK
>CAMPEP_0198257244-Chaetoceros_dichaeta_Strain_CCMP1751
LPEETGQKGNPIEKMKLEKDSSAAYVDVYEYATMTWEEVEKSDLDGRLKFVGMIHRGKTPGQFMMRLKVPNGIVNSDQMRFYADSIEPYGDEGVIDITTRQNIQLRGVKLEDAPDIIDGLHARNQTSYQSALDSIRNMVGSPLAGIDDKEMVDTRELCEAVNDLICTGTRGNPQWANLPRKFNIAISGSRDDYAHTHINDIGLQPCRETGVMGFNVVLGGYMSIKRIAESIDSKMWIPSDSVVALCEAILRIFRDEGERKNRQKGRLMWLVEKYGVDEWKQAVIDEIDSTVDETQELDKSPFERRELLGVHKQPEGKVRVGIVVPAGRLSKTECREIADLADKYSGGEIRFTVEQNIILPNVDEDKVDELLVEPAV-RLKVNPGHIEGNLVSCTGAQFCPLALIETKANAEEVVKELENRVTVDKAIRIHWTGCPNSCGQVQAADIGIMGAPAKKTGMAVPGCKIFVGGTIGENGHLSLPYTTGIPLIVETLVDILKKEFGAVDK
>CAMPEP_0198366706-Madagascaria_erythrocladiodes_Strain_CCMP3234
LSPEAAESGMKFEKIKVAKDGSAMWTEIYELAESTWEEIGGDDIDIRFKWAGMFHRRKTPGRFMVRLKVPNGIISSDQMRLLATSVDKYGKDGCLDITTRQNMQLRGVVLEDAPELFDKLYENGLTSFMSGMDNVRNIVGSPIAGIDPHELIDTRQLCTDINDMLTDNRKGNPEFTNLPRKFNICVSGSRDDFAHTHINDLGFVPIAETGEMGFNVIVGGLFSIKRNDMSISMDTWVRPDQVVDLSRAVLRVFRDNGERKVRQQCRLMYLLDNLGVDKFRELVGESMGLPLLRGVPKYDEEFPRRDLLGVHPQKEGLSWVGFAIPAGRLTAEDANGISALADKYSAGEIRLTVEQNVILPNVAKDQVDALLAEPLLKKFSPNPANLSRGLVSCTGSQFCPVAIVETKNRAMALVEELEKQLDVPQLVRMHWTGCPNSCGQVQVADIGFMGAPAKLDGKAVEGVNIYLGGEIGEDPKLGAVYKKGVPCLVPTVAELLKEKFGATEK
>CAMPEP_0198481554-Bathycoccus_prasinos_Strain_RCC716
VKEEWRKPTNPFEKLKLAKDAMKTVIAIKTLGKEDFEKFEKEEIDHRLKWAGLFHRRKHYGRFMMRLKLPGGLVSSEQMKYLASLVQSYGDDGCADITTRQNIQMRGIQLKDAHDIMINLERLKMCSLQSGLDNARNATGSPIAGIDPLEIIDTRPFTDKIQEYVTGGGRGNPEIANLGRKWNVCVVGSSDYFEHPELNDLAFVPAKTTGEMGFNVLVGGFISSARAAEAVPLDAWVPQSDVVAMTHAVLTTFRDYGHRGNRQKARMMWLVDEMGLDVFRTEVESRMPGSLARAAKQDDRTQVRRNVIGVHDQKEGLQWVGANVVGGRLQGDDMMKIAELAEKYGNGEIRLTVEQNFLIPNVPKEKVEELLKDELFSRYSTKPGKIVGNIVACTGNQFCGFAQIETKQNAYKLAEHLESVLDFPKDVRMIWTGCPNSCAPVQVADVGLMGAQVKDSGGMVPGVNIFIGGTVGPTGHLKEAEIEKVALLYPVVENVMIEKFGATRK
>CAMPEP_0198685714-Mantoniella_sp_Strain_CCMP1436
VKDEFKKPTNPIEKLKLAKDPMRDTVHLDELAAESFAAWDKEEVDQRPKYAGFFHRRKHYGRYMMRLKLPNGIVTSDQTRYLASVVKSCGEDGCAGITTRQNFQLWGVQLKDAPDIVKGAVELGMCSLQSGLDNVRNATGNPLAGFDPNEVVDTRPYTLAIQDYVTGGGRGNPDIANLGRKWNVCVVGGPDFYEHPDINDLAFIPAEKDGVLGFNMLVGGFISSARAAEAIPMDAWVPESEVVAATAAVITTFRDYGHRGNRQKCRMMWLVEEMGVDKFKAEVASRMPSTLAPAVAVDDKTIARRSYLGVHAQKAGLNWVGACAPGGRLQGADLEEMANLADMYGTGELRLTVEQNFIIPNVPDDKVDALIAEPLLKRFTPTPGHVVGGMVACTGKQFCGFAQIETKKQGYEVAEHLESVLEFPNDIRMIWTGCPNSCAPVQVADIGLMGCQVKNTGGMVDGVNIFIGGTVGQGGHLKEAEIMKVACLNPVLEEVCIERFGAVRK
>CAMPEP_0198708476-Pycnococcus_provasolii_Strain_RCC733
LLDEG-RAKNPFEKTKLQNDALELLKRFDELTSTPFEDIYTDTIDVRLKWMGLFHRLKGKGRFMLRLRLPNGVLNSEQCRYMDGVISKYGEEGCADVTTRQNLQLRGITLEDAPEILSTLESLGITTLQSGMDNVRNVAGSPIAGIDPQEVYDTRAMCQALTEYVTQGYDGNPAISNLPRKFNICVVGSADMFEHPHINDIALVPAKDNGKLGFHVEVGGFLSPSRCADAIPLDAFVDEGDAAALCHAILSTFRDYGVRGPRTKTRLMWCIDEMGYDNFREEVARRMPGNLPRASETTDESSTRRSVLGIHDQKDGLQWAGLCVPTGSLEPGDMTALANIADKFGSGEVRLTVDQNVIIPNIPKEKMDAFLKEPIVQKFTPFPGMLVAGLVSCTGARWCPQAQIHTKSNALELAQRLDEQLSFPNEVRMHWSGCPNVCGQSQVGDVGFIGTSVKVDQAAVEGVNLLEGGRIGQAPAEAQLVDKKVPLLEQKVKAILMEKYGAVES
>CAMPEP_0198725626-Unidentified_sp._Strain_CCMP1999
LPEETA-EGNKVEKIKIEKDGATLWSEIFDYAEIKWQDISADDINIRFKWAGLFHRQKTPGRFMSRLKVPNGILNSEQLRFFGEFLSKYGEDGCGDVTTRMNIQLRGILTEDAGDLQAGLNSVGLTNIQSGMDNVRNLVGSPIAGIDPHEMIDTRQICKDIDDYITNDRKGNYEISNLPRKFNICVSGSRDDFAHTHINDIGLVPMKEDGTIGFNVIIGGYFSSRRVAHSIPMDVWIKPEDAVAFSRAVLLVFRDHGGRKDRQKARLMWLVEAWGMEKFRSAVEERMGKSLARAKPEYDAHWERRDVLGVHPQKEGYSWVGCRVPVGRLQAQDFMELADVADKYTNGELRLTVEQAVLFPNVKNEQLDMLLAEPLLQKFSPNDGNVMRGLVACTGNQFCGQAIIETKMTAIKLGRLLEEELEVPDLVRIHWTGCPNSCGQAQVADIGLMGAKAKIPGGAVDGVDIYLGGQIGENAALGTLYKKAVPTLVPALKELMIERFNCKDK
>CAMPEP_0201665682-Thalassiosira_gravida_Strain_GMp14c1
LPAETAAKGNPIEKAKLKKDGTSAFVDVYEFAELTWEEVEKADMNSRLKFVGMLHRDKTPGQFLMRLKVPNGICNADQMRFYADCVEKYGDEGVVDITTRQNIQMRGVKIEDAPDIIDGLHARNQTSFQSALDSVRNMVGHPLAGIDDLEMVDTREFCNAINDLVSTGTRGNPQWGNLPRKFNIAISGSRDDYAHSHINDIGLVPCEETGVMGFNLALGGYMSIKRVAESVPADMWIPAEAVVTLCEAILRIFRDESERKDRQKARLLWLVEKYGVEDFKKAVIKEIESKVEDAQPTSTEPFERRELLGVHKQPEGKSRVGVLVPTGRLSAKECRQIADLADAYSGGEVRMTVEQNLIFPNVDDDKVSAMLKEDSLGRLEANPGFIEGNTVSCTGAQFCGLALIETKVHAESVAKKLEDLVTVDKPIRIHWTGCPNSCGQVQVADIGIMGAPARKTGMAVPGCKIFVGGRVGEDAHLALPFKTGVPLLIPELIEILKSEFGAVDK
>CAMPEP_0201944768-Thalassiosira_antarctica_Strain_CCMP982
LPYEAAAKGSPIDKNKIKTDGTSAFVDVYEYAEMTWEEMEKNDLN-RLKFVGMLHRDKTPGQFMMRLKVPNGIVNADQMRFYADCVEKYGEEGVVDITTRQNIQLRGVKIEDAPDIIDGLHARNQTSFQSALDSVRNMVGHPLAGIDDQEMVDTREVCNALNDLVSTETRGNPMWGNLPRKFNIAVSGSRDDYAHSHINDIGLVPCAETGVMGFNVVLGGYMSIKRVAESVHSDMWIPADSVVTLCEAILRIFRDESDRKDRQKARLMWLIEKYGVEDFKKEVVKEITSKVENAQPHSTEPFERRELLGVHKQKEGKSRVGILVPVGRLSPKECRQIADLADEYSNGEVRLTVEQNLILPNVDDDKVDALLKEESLGRLMANAGFIEGNTVSCTGAEFCGLALIETKVHAESVAKKLEDLLTVDRPIRIHWTGCPNSCGQVQAADIGIMGAPARKTGMAVPGCKIFVGGRIGEDAHLSLPFKTGVPLLIPELVEILKTQFGAVDK
>CAMPEP_0202209322-Thalassiosira_oceanica_Strain_CCMP1005
LPGEAAAKGNPIEKAKLAKDGTSAFVDVYEYASMTWDEVEKADLNTRLKFVGMLHRDKTPGQFMMRLKVPNGIVNADQMRFYADCVEKYGEEGVVDITTRQNIQLRGVKIEDAPDIIDGLHARNQTSFQSALDSVRNMVGNPLAGIDDMELVDTREFCNALNDLVSTNTRGNPKWGNLPRKFNIAISGSRDDYAHTHINDIGLVPVAETGEMGFNVVLGGYMSIKRVAESIDSNMWIPADSVVTLSEAILRIFRDESERKDRQKARLMWLVEKYGVEDFKAAVTKEVESTVGDAQPLPTDPFERRELLGVHAQKEGKSRVGILVPTGRLSPKECRDIADLADEYSGGEVRLTVEQNVILPNVDDGKVKALLKEDSLGRLKVNAGFIEGNTVSCTGAQFCGLALIETKSHAEDISKKLESLVDVDRPIRIHWTGCPNSCGQVQVADIGIMGGPARQTGMAVPGCKIFVGGRIGEDAHLALPYKEGVPLLVPELVEILKNEFGAKDK
>CAMPEP_0202295092-Thalassiosira_oceanica_Strain_CCMP1005
LPGEAAAKGNPIEKAKLAKDGTSAFVDVYEYASMTWDEVEKADLNTRLKFVGMLHRDKTPGQFMMRLKVPNGIVNADQMRFYADCVEKYGEEGVVDIN-----QLRGVKIEDAPDIIDGLHARNQTSFQSALDSVRNMVGNPLAGIDDMELVDTREFCNALNDLVSTNTRGNPKWGNLPRKFNIAISGSRDDYAHTHINDIGLVPVAETGEMGFNVVLGGYMSIKRVAESIDSNMWIPADSVVTLSEAILRIFRDESERKDRQKARLMWLVEKYGVEDFKAAVTKEVESTVGDAQPLPTDPFERRELLGVHAQKEGKSRVGILIPTGRLSPKECRDIADLADEYSGGEVRLTVEQNVILPNVDDGKVKALLKEDSLGRLKVNAGFIEGNTVSCTGAQFCGLALIETKSHAEDISKKLESLVDVDRPIRIHWTGCPNSCGQVQVADIGIMGGPARQTGMAVPGCKIFVGGRIGEDAHLALPYKEGVPLLVPELVEILKNEFGAKDK
>CAMPEP_0202340168-Dunaliella_tertiolecta_Strain_CCMP1320
---------------------------------------------------------------------------------------------------------------------------------------------------------------------------------------------------------------------------------------------------------------------------------------------------------MRXHWERRDVLGVHDQKPGLCWVGACVPSGRLLTSDFYEFARVAEAYGDGTVRLTCEENVLFPNIPKDKVDTMLQEPIFQRFQVNPGKLVRSMVSCTGSQFCGFGLAETKNRAMALMEKLEHQLELPRNVRVHFTGCPNSCGQAQVGDIGLIGAPAKKDGKATEGFRILLGGRIGENPELAKEFEKGVPVLEDKLREILINEFGAKLK
>CAMPEP_0202351340-Dunaliella_tertiolecta_Strain_CCMP1320
LSEEASKSKTKQEKVKVEKCGSRMWTEVHEMAKTKWEDLNLDDVDIRFKWAGLFHRAKTPKKFMMRIKVPSGELNAEQLRFMGSCIEKYGDQGCGDITTRAAIQLRGLTIEDADFVQEGLMQRGLTAFQTGMDNVRNLTGSPIAGLDPHELIDVRPLLQDIQDMITNHGRGNRELCNLPRKINICVSPSRDDFPHTQINDVGFEAVHELNQVVYNLVVGGYFSIKRNIMSVPTNISVTHDQMVPFNKALLEVFRDFGPREDRQKARMIWLVEALGEDRWKELIEQYMGGKLRPAVKHHEGHWERRDVLGVHDQKPGLCWVGACVPSGRLLTSDFYEFARVAEAYGDGTVRLTCEENVLFPNIPKDKVDTMLQEPIFQRFQVNPGKLVRSMVSCTGSQFCGFGLAETKNRAMALMEKLEHQLELPRNVRVHFTGCPNSCGQAQVGDIGLIGAPAKKDGKATEGFRILLGGRIGENPELAKEFEKGVPVLEDKLREILINEFGAKLK
>CAMPEP_0202477274-Licmophora_paradoxa_Strain_CCMP2313
LPEETAKKGNPTEKAKIAKDPSSAWVDIYEYAEMTWEEVEKADLDTRLKYVGMLHRNKTPGQFMMRMKVPNGIVNSDQMRFFSKCVEPYGDEGVIDITTRQNIQLRGVKIEDAADIIDGLHARNLTSIQSALDSVRNMVGSPLAGIDDQELVDTREICNALNDLVSTETRGNPQWANLPRKFNIAVSGSRDDYAHTHINDIGLQPCPETGEMGFNVVLGGYMSIKRVAHSVESNMWVKADSVVTLAEAILRIFRDESERKDRQKARLMWLVEKYGVEEFREAVVKEVESKIEAHQPAPTDTFERRELLGVHKQPEGKVRVGVLVPTGRLSKKECNEIADLADKYSEGEVRFTVEQNVILPNVDEDKVDELLAEPCVNRLKINAGFIEGNVVSCTGAQFCGLALIETKLNAENIGKKLEELVSVDRPIRIHWTGCPNSCGQVQVADIGLMGGPARKDGKAVPGVKIFVGGKIGEESHLALPYKSGVPLLLPVLVEILKKEFGATDK
>CAMPEP_0202480004-Staurosira_complex_sp._Strain_CCMP2646
LPKETAMKGSPIEKIKLEKDATSAWVDVYEYAQMSWEDVEKADLDSRLKYVGMLHRNKTPGQFMMRLKVPNGIVNSDQMRFYADSVEKYGEEGVVDITTRANIQLRGVKIEDAPDIIDGLHARNQTSFQSALDNVRNMVGSPLAGIDDCEMVDTRELCNALNDLVSTGTRGNPQWGNLPRKFNIAISGSRDDFAHTHINDIGMQPCPETGEMGFNIVLGGYMSIKRVAESINSNMWIPADSVVTFCEAVLRIFRDESERKNRQQARLMWLVEKYGVEDFKAAVIKEIDSKVYDKQPAPTEPFERRELLGVHPQPEGKMRVGILVPAGRLSQTECRQLADLADKYSNGEIRLTVEENVILPNVDEDAVKDLLAEPAVNRLKINPGFIEGGIVSCTGAQFCGLALIETKGNAEALGKKLETLVTVDRPIRIHWTGCPNSCGQVQAADIGIMGAPARKGGKAVPGCNIFVGGRIGEDAHLSLPYKRGIPLLLPVLVQILKDEFGAVEK
>CAMPEP_0202819312-Rhodomonas_sp._Strain_CCMP768
IKTDKMKKLNAFEKVKIAKGGMRIIDDIEKLAKGGAEFLDQDDINIRLKWLGLFHRAKAPGTFMWRLRVHNGQLSSEQWRMMADQIREYDTQGCADVTTRQNIQLRGIRLENLPRHWKAVADSGVISVQSGMDNVRNLVGNPLAGIDPEEIIDTRPYCEEFTKKLTNAGKGNPEFANLPRKFNVCYVGSKEMFEHPDINDIAYMPAKKDGNMGWNIEVGGLLMSTRCEFALPLDAFVPLDKHWELGAAIMTTFRDFGFRNPRTKCRLMFLIDNMGMDAFRAEVAKRYKDDLAP-AETGPKEWTRRELLGAHKQSDGKNWIGMVVPAGRMYADEMDQIANVADTYGDGRIRLTVEGNVLVLGVPDDKLDAALKDEAIERFELAPRPAMKGTVACAGNQFCGQSKINTKGYAVKYAQMLDEKFDFPKDFRMHWTGCPNTCGQIQLGDIGLLGVTCKDEGNVVEGVDIYLGGGIGQTASIGTLYKAKVPILEAALSEIVVDKYGAVPK
>CAMPEP_0202891428-Chlamydomonas_chlamydogama_Strain_SAG_11_48b
LKDEHHKGINPFEKLKLAKEPHQVDKEYEKMAKIPFKEYDAQDLDHRLKWVGFFHRRKTYGRYMMRTKIPNGILSAKQLRTLADIVAKYPEDGCADITTRQNWQLRGMPLEDIPSIIESMRAVGLTSVQSGLDNVRNTVGNPLAGIDPEEIINTRPLCELIDRYVTNDGKGNPEITNLPRKWNVCVVGTHDLYEHPHINDLAFMPATKDGVMGFNILVGGFFSATRCAEAIPMDAWVPSEHIVHATHAILTTFRDYGARANRQKCRMMWLIEEMGMDKWKAEVARRMPG-VMQGAGQDDPTRTRRSYYGVHKQKAGLNYVGVHVPVGRVEAEDMYAMADLAEKYGDGEIRLTVEENFILSGVPDAKVDALLKEPLLQKFSPFPGRVMAGTVSCTGNQFCGFSNIDTKRSAWMVGEHLESLFDFPRDLRVHWTGCPNTCGQIQVGDIGLMGTQVKNNGGKVPAVDIYVGGRIGADSHLAEVWKEGVRLLLPTLEELVVERFGAKRR
>CAMPEP_0202984600-Micromonas_sp._Strain_RCC451
VKEEYRKPTNPFERLKLEKDPMKELIHLEEMAAVNFKEWDEAEVDQRPKWAGLFHRRKHYGRYMMRLKIPNGVVTSKQTRYLASIVKSCGEDGCADITTRQNFQLRGIELKNAPGIIQGVMDHGMCSLQSGLDNVRNATGNPLAGFDPHEIIDTRPFTRAIQDYVSGGGRGNSDIANLGRKWNVCVVGGPDFYEHPDINDLAFIPALREGVVGFNILVGGFISSARAAEAIPLDAWVPASEVVEATAAVITTFRDYGHRGNRQKCRMMWLIEEMGIDKFRAEVASRMPSSMACASEDDDTSVSRRSYLGVHEQKKGLCWVAYAVPGGRLQADDMQDMADLADIYGSSEIRLTVEQNFIIPNVPKEKVDSLLAEPLLQRYSPFPGKVVSGMVACTGNQFCGFAQIETKKQAFAAAEHLESILDFPNDIRMIWTGCPNSCAPVQVADIGLMGCQVKNSGGMVDGVNIFVGGTVGPGGHLKEPEVEKVACLLPVLEDLCIDKFGAVRK
>CAMPEP_0203024284-Micromonas_pusilla_Strain_RCC1614
VKEAFQKPTNPFERLKLAKDPMKETIHLEAAAAADFAAWDEAEVDQRYKWAGLFHRRKHYGRYMMRMKIPNGVVSAAQVRHLARVVASCGEDGCADITTRQNFQLRGLQLKDAPEVLKGCADVGLCSLQSGLDNVRNATGNPLAGFDPHEIVDTRPITRALQDYVTGGGRGNALIANLPRKWNVCVVGGPDFYEHPDINDLAFIPAVAEGVFGFNALVGGFISASRAAEAVPLNAWVPESDVVAMTHAVLTTFRDYGHRGNRQKCRMMWLVEEMGLEKFKAEVKSRMPGRLADAAPKDDSPIERRSYLGVHQQKAGLKWVGACVPGGRLQAEDLEELADLVETYGTGDVRLTVEQNFIIPNVPEDKVDALLEEPLLKRYTPFPGKVVAGMVACTGRQFCGFAQIETKKQAYAVAEHLESTLDFPNDLRMIWTGCPNSCAPVQVADIGLMGCQMKNTGGMVDGVNIFLGGTVGPGGHLKEPEMEKVACLPRVLEDICVERFGAIRK
>CAMPEP_0203042998-Micromonas_pusilla_Strain_CCMP1723_
VKEEYRKPTNPFERLKLEKDPMKELIHLEEMAAVNFKEWDEAEVDQRPKWAGLFHRRKHYGRYMMRLKIPNGVVTSKQTRYLASIVKSCGEDGCADITTRQNFQLRGIELKNAPGIIQGVMDYGMCSLQSGLDNVRNATGNPLAGFDPHEIIDTRPFTRAIQDYVSGGGRGNSDIANLGRKWNVCVVGGPDFYEHPDINDLAFIPALREGVVGFNILVGGFISSARAAEAIPLDAWVPASEVVEATAAVITTFRDYGHRGNRQKCRMMWLIEEMGIDKFRAEVASRMPSSMACASEDDDTSVSRRSYLGVHEQKKGLCWVGICVPGGRLQADDMQDMADLADIYGSSEIRLTVEQNFIIPNVPKEKVDSLLAEPLLQRYSPFPGKVVSGMVACTGNQFCGFAQIETKKQAFAAAEHLESILDFPNDIRMIWTGCPNSCAPVQVADIGLMGCQVKNSGGMVDGVNIFVGGTVGPGGHLKEPEVEKVACLLPVLEDLCIEKFGAVRK
>CAMPEP_0203387748-Thalassiosira_weissflogii_Strain_CCMP1010
LPDDVAAKGNPIEKAKLKKDGTSAFVDIYEYAEMTWEEVEDADLNTRLKFVGMLHRAKTPGQFMMRLKVPNGIVNSDQMRFYADCVEKYGDEGVVDITTRQNIQLRGVKIEDAPDIIDGLHARNQTSFQSALDSVRNMVGSPLAGIDDKEMVDTRELCNALNDLVSTKTRGNPMWGNLPRKFNIAVSGSRDDFAHTHINDIGLVPCPSTGEIGFNVVLGGYMSIKRVAESVPANMWIPADSVVSLTEAILRVFRDESERKDRQKARLMWLVEKYGVPQFKAKIIEEITSTVSDAQPAPSEPFERRELLGVHKQKEGKSRVGVLVPTGRLSVKECRQIADLADKYSGGEIRLTVEQNIILPNIDDDKVRDLLKETALGRLKVNAGFIEGNTVSCTGAQFCGLGLIETKANAESIAKKLESMVTVDRPIRIHWTGCPNSCGQVQVADIGIMGGPARKTGMAVPGCKIFVGGRIGEDAHISLPYKEGIPLLIPDLVGILKTQFGAVDK
>CAMPEP_0203676820-Chaetoceros_affinis_Strain_CCMP159
LSEETAAQGNPIEKAKQEKCATSLFVDVYEYAELDWKDVEKADLDTRIKYVGMLHRNKTPGQFMMRLKVPNGIVNADQMRFYADSVEKYGEEGVIDITTRQNIQLRGVKIEDAPDIIDGLHARNQTSFQSALDNVRNMVGSPLAGIDDQELVDTRELCNAINDLVSTGTRGNPMWGNLPRKFNIAISGSRDDYAHTHINDIGLVPVAETGVMGFNVVLGGYMSIKRVAESIDSKMWIPADSVVTLCEAIIRIFRDEGDRKDRQKARLMWLVEKYGVDGFKEEVTKEIESTVENTQPVDSSPFERRSLMGVHKQPEGKVRVGFLVPSGRLSQEECRVVADLADKYSEGEIRLTVEQNIILPNVNEADLDKLLAEPAFGRFQVNPGRIEGNVVTCTGAQFCSLALIETKANAEDMGKKLEELVTVNRDIRIHWTGCPNSCGQVQVADIGIMGAPAKKKGVAVPGCKIFVGGRIGEDAHLALPYATGIPLLIPTLVDILKKEFGAVDK
>Ccri_T00003048001
LSEIAARKGTKIEKLKLEKDGSAIWDEIPELAQTSWDDLQVDDLETRFKWAGLFHRKKTPRRFMMRLKVPNGLLDANQMRYFARVLEKYGDDGCADITTRMNIQLRGIVLEDAGDICDGLYKIGLTSYMSGMDNVRNMVGSPIAGIDPEEIVDTRELCIAINDMITNNRRGNPALTNLPRKFNICVSGSRDDFAHTHINDVGLVPMVTTKEVGFNVVIGGFFSIKRNAEAIPMDVWLPYKDVVRFCETLLIWFRDNGDRKNRMSSRLMYMVDKLTMSGFREVIQEEFGSKFRRAVDEYATPAPRRNVLGVHAQKEGLSWVCGNVPAGRLTAEDFTKLADVAERYSNGEMRLTVEQNVLFPNVKNEEVAGLLGEEIMGKFKTERKGVSAGLVSCTGAQFCGLAIIETKNRAIEVARRLDEEVELDREVRMHWTGCPNSCGQAQVADIGLMGGAARKDGKGVEGVKMFLGGRIGEDAHLGDLKKKAIPALVPVLKDVLIKQFGAKER
>Chsp_2401
LSEETAKTGNPIEKLKLAKDGTSAFTDVYEIATLTWEEVEKNDMDQRLKWVGLLHRGKTPGRFMMRLRTPNGIVTAEQMRFYAECVEPYGPEGVVDITTRQNIQLRGVALEDADKIIDGLHVRNQTSFQSALDNVRNMVGSPLAGIDPAELVDTRPYCDALNDWYTTGARGNPKWGNLPRKFNIAISGSRDDYAHTHINDIGLVPVAETGAMGFNVVLGGYMSIKRVAASIPMDLWLPAEHSVQLCDAILRIFRDEGARGDRQKARLMWLVEEYGVEKFREAVLAEMAKLAQRAQPEPETLFERRELLGVHAQPPALVRVGVHVPVGRLSADECRTLAKLADEYSAGELRLTVEQNIILPNVPVERVDALLAEPALNRFSVYPGHIIGHTVSCTGAQFCGLALVETKNNADAVARKLEALVEVPRPLRIHWTGCPNSCGQVQVADIGIMGAPAKKEGKAVPGCDLFVGGKIGEHAFLSLPYKKGIPLLVPELVKIIVSKFGGRKK
>Cpar_20981Contig26815
KTEDAAKKGSPIEKLKAEKDGLSLKYEISELAKKPLEEIEANDIDHRLKWIGVWNRFKTPGKFMMRLKVPNGILNSEQMRFLASYPEEF---GVADITTRQNIQLRGIELPHVPEIVDGLRKLGLTSYQSGMDNVRNMVGSPIAGIDAEEMYDTRKLCKDIQDMITAGGEGNPEFTNLPRKFNICVSGGRDDYAHTDINDVGLRPCPADGRMGFNVVLGGFMGSFRIAESLPMDAWVPEEDAVAFCRAVLEVFRENGNRKNRNKARLMWLIEEWGMPRFRAEVEAAMGKALEAAKALPDKPWVRRNLLGVHEQKTGLHW-GLSVP------------------------------------------------------------------------------------------------------------------------------------------------------------------------------------
>Crei_XP_001696787
LPEAAAKKANKFEKVKVEKCGSRAWNDVFELSKTKWEDLNLDDVDIRLKWAGLFHRGKTPGKFMMRLKVPNGELTAAQLRFLASSIAPYGADGCADITTRANIQLRGVTMEDSETVIKGLWDVGLTSFQSGMDSVRNLTGNPIAGVDPHELVDTRPLLRDMEAMLFNNGKGREEFANLPRKLNICISSTRDDFPHTHINDVGYEAVA-NGEVVYNVVVGGYFSIKRNIMSIPLGCSITQDQLMPFTEALLRVFRDHGPRGDRQQTRLMWLVEAVGVDKFRQLLSEYMGGTFGEPVHHHDQPWERRNLLGVHRQRAGLNWVGACVPAGRLHAADFEEIAAVAEKYGDGTVRITCEENVIFTNVPDAKLEAMKAEPLFQRFPIFPGVLLSGMVSCTGNQFCGFGLAETKAKAVKVVEALDAQLELSRPVRIHFTGCPNSCGQAQVGDIGLMGAPAKHEGKAVEGYKIFLGGKIGENPALATEFAQGVPALVPRLKEILISEFGAKER
>Cvar_EFN52613
LPNEAARKSVKFEKTKNEKCGSHMWEDVSELAKTSWQDLNLDDVDVRLKWAGLFHRRKTPGRFMMRLKVPNGELTAAQLRYLASCIERYGADGCADITTRANIQLRGVTLEDADGIIAGLQEHGLTSFMSGMDNVRNITGSPIAGIDPHELVDPRPLTHELNAAITNNGKGNAALTNLPRKINIGISSSRDDYAHCHINDVGLKAVKATGEVGFNVELGGYFSIKRNVVSISGDTFLSYDQVVPYCMALLEVFRDHGARDDRQKARLMWLVEAMGVDAFRGAIEQRMGQSLRREVHAYDDVWERRDVLGIHAQKEGLFWAGACVPAGRLHAADFAALADAAEKYGDGSVRLTVEENVVLPNVPEAKLAALQADPLFQRFPIHGGNLLRGLVSCTGAQFCPLALIETKGRALEVVRELEAQLDVPAMVRMHWTGCPNSCGQAQVGDIGIMGAPAKLDGKAVEGVKIFLGGKIGENPEASM--CAALPA------------LGARRA
>Ehux_428968
LPEETAEDGNPIEKAKLAKDATAAFNDVYTFAEMDWEDVEKMDMNTRLKWVGLVHRDKTPGRFMMRLRLPNGVTNADSFRFYADSVEPHGPDGVIDITTRQNIQLRGVQLEQADEIIDGLHARGQTSFHSALDNVRNMVGSPLAGIDCLEMVDTRPFCEALNDLITTGERGNPVWSNMPRKFNVAVSGSRDDFAHTHINDIGFQPCVTSGEVGFNIVLGGYMSTKRVAESVDMDLWMPADTAVELTTAILRVFRDEGDRKDRQKGRLMWLVESYG----------EMRSKCDVQQPRPTEPFERAAYLGVHPQPEGLKRVGIHVPVGRLSVAEARAIADLADKYPDGEIRLTVEQNVILPNVKEEDVPALLAEPALHRLRVSPGNIVGNLVSCTGAQFCGLAMIETKNNAEAIAKEVQQRVDVSRDVRIHWTGCPNSCGQVQAADIGLMGGPAKKTGKAVPGVKVFLGGTIGEHGELQLAEPEGIPILVPHLVETVVERFGGEVR
>Esil_CBJ25514
LPEEASKVGNPFEKKKCEKPGDIMFTEVHELAEYTWEELSVDDADIRLKWAGMFHRRKNPGTFMMRVKIPNGIMTTEQLRFCADAVGKYDPSGVLDITTRMALQLRGVTLEDASGVIDNLYDLGLTSLMTGMDNVRNMVGSPIAGLDPLEMVDTRQLCNEINDMITDNRKGNPALTNLPRKINIAISGGRDDYAHTMINDIGLQPHAETGEIGFNVVVGGFFSVRRAAESIPLDMWIKQNDTVAFCKGMLLAFRNLGSRKKRQEARLMFMIEEMGMEKFRETVVEYVKGEPQPAAPAPEEAFSRRNYVGVHPQKEGKSWVCVTTPAGRLMAEDARMAADVADEYCDGEIRLTVDEKLLFPNVDTDKLPEMTKMPFFEKFPVDKKTITSGVVSCTGSQYCGLGLVETKNRAVDYAGKLDAMLDFPKPPRIHWTGCPNSCGQAQVGDIGLMGGPARVNKKAVEGVNVFLGGGIGETHGLGEIAMKGIPALLPVLRDLCIEKFGAVLK
>Gsul_5197
LPKTIVENNNKIEKLKAEKDGSLAWQEIQKYSNVNWEDIPPEDLDIRLKWAGFFHRRKVPGTFMVRLRLPNGIIWGYQLKALCSFLRRYDLQTCFDITTRQNLQLRGIRLEDAGIFLEELTRLGIGCFQSGMDNVRNIVGSPLAGIDPYELYDTRSICFALDEMISNGGKGKPDFANLPRKFNIAVGSYSVDTVHGHINDLAFLPIASSGSLLFEILIGGLLSPKRNETSLRLNLWVPESSILAVTRVVLEIYRDFGFRNSRATSRFIYLIESWGLERIKAEIVRRLEEPLKNSIADNSAPVIGSEIFGIHLQRKDKFFLSCHVPVGRLNVQEAEVLADIASNYSCGEIRLTVDQNFILPNIVRTKIESVLQEPLLERFTHRPRPLSKGLVSCTGSQFCGLALIETKNRSLELCKILEETLDFPQTVRIHWTGCPNSCGQAQVADIGLMGAPAKQDGKLVEGVDIYLGGTLGVNSTLGTLYRKGIPCLLPIMIELLQTHFGARLK
>Gthe_81582
-----------------------------------------------------------------------------------------------------------------------------------------------------------------------------------QQFNVCFVGSKHLFEHPDINDISYIPARHQGNLGWNVNVGGLLSSSRCEFAAPLDAWVPLEGSWEVGASILSVFRDWGYRNPRTKSRLAFLLDDMGAAAFREEVGRRYSERLQG-AGSSPSRWERREVLGVHKQKDGRNWLGVHVPVGRIYPDELLALIELSEEFGEGEMRMTVEGNLIIPHVEDSKVSDAVKAQTLPSFSLYPQPLLAGTVACTGSQFCGQSKINTKGHARRMAEELDRELSLPRPVRIHWTGCPNTCGQVQLGDIGLLGTVGRDSGQAVEAVDVYLGGGVGQEGSLGRLYKQSVCVLKVELRAILMEKFGATRR
>Kfla_2615
LKKEFQASLNPAEKIKLGAEPMKLFTEIKDLAEQGFAEVDKTDIDVRLKWMGLFHRRKTPGRFMMRLKIPNGIVTAKQTAYLASVIAKYGADGCADITTRQNYQLRGILLEDVPEIMKGFEEHGLSAIQSGMDNVRNGVGSPLAGIDPEEILDTIPYNIALNDYINNNKKGNLDITNLPRKWNVAVVGTHDLYEHPHINDLAYMPATKDGVLGFNILVGGFFSQKRCAEAIPMDAWVPSDDVVPLCKAVLEAFRDLGSRANRQKARMMWLIDEIGLEAFREEVAKRMPTTIPR-AGTDDPTWKRRSYFGVNKQKAGLNFVGVLVPVGRLQADDMFEFARVAEEYGSGELRMTVEQNFIIPNVPDDKVEAFLADPLFKKFTPFPSNLSANLVSCTGSQFCGVALIETKNRALDITAQLEASLDVPTPVRMHWTGCPNTCGQVQVADIGFMGAAARDNKKPCEGVDIFLGGRIGSDSHLGECVKKGVPVLVPVVEELLMTHFGATRK
>Mgut_mgv1a003340m
LKEKFRQGINPQEKVKIEKEPMKLFMEIEDLAKISLEEIEKSDIDVRLKWLGLFHRRKHYGRFMMRLKLPNGVTTSAQTRYLASVIRKYGEDGCADVTTRQNWQIRGVVLPDVPEILKGLDDVGLTSLQSGMDNVRNPVGNPLAGIDPHEIVDTRSYCNLLSQYITANSRGNPAFTNLPRKWNVCVIGSHDLYEHPHINDLAYMPATKNGRFGFNLLVGGFFSPKRCAEAIPLDAWVPGDDILPVCKAVLETFRDLGFRGNRQKTRMMWLIDELGIEGFREEIVKRMPQSLERASSEDDAQWERRDYFGAHPQKEGLSFVGIHIPVGRIQADDMDELARLADEYGSGELRLTVEQNIIIPNIANSKLEALLNEPLLKRFSPEPPILMKGLVACTGNQFCGQAIIETKARALKVTEEVGRLVSVVKPVRMHWTGCPNTCGQVQVADIGFMGCMTRNDGKVVEGADVFLGGRIGSDSHLGEIYKKSVPCLVPLVVDLLVEKFGGVLR
>Mpus_Micpu70828
VKEAFQKPTNPFERLKLAKDPMKETIHLEAAAAADFAAWDEAEVDQRYKWAGLFHRRKHYGRYMMRMKIPNGVVSAAQVRHLARVVASCGEDGCADITTRQNFQLRGLQLKDAPEVLKGCADVGLCSLQSGLDNVRNATGNPLAGFDPHEIVDTRPITRALQDYVTGGGRGNALIANLPRKWNVCVVGGPDFYEHPDINDLAFIPAVAEGVFGFNALVGGFISASRAAEAVPLNAWVPESDVVAMTHAVLTTFRDYGHRGNRQKCRMMWLVEEMGLEKFKAEVKSRMPGRLADAAPKDDSPIERRSYLGVHQQKAGLKWVGACVPGGRLQAEDLEELADLVETYGTGDVRLTVEQNFIIPNVPEDKVDALLEEPLLKRYTPFPGKVVAGMVACTGRQFCGFAQIETKKEAYAVAEHLESTLDFPNDLRMIWTGCPNSCAPVQVADIGLMGCQMKNTGGMVDGVNIFLGGTVGPGGHLKEPEMEKVACLPRVLEDICVERFGAIRK
>Ngad_10682
LPAETAEKGSFMEKIKLKKDGSVAWREVHELAQYTWEELDKDDMDQRLKYAGIFHRRKTPGRFMMRMRIPNGVVTSEQLFFIAEAIAKYGEDAVVDITTRQNLQLRGLKLEDTSEIITGLLARGLGCYSSGLDNVRNVVGNPLAGIDPLEIYDTRELCTAINDMITNHNLGNPEWANLPRKFNIAVSGSRDDYSHTHINDIGFQAVPASGIIGFNVVLGGYFSAKRVATSLELDLWVPPGQVLNLCYSVLRLFRDHGNRKDRQKARLLWLIEEWGVETFRRNLLAEMQS---------TA-YG-----------AG----GETLPV------------DVAQAHAGG-------------------------------WE-----------------------------------------------RV----------------------------------------------------------------------------
>Ntab_1822
LKEQFRKGINPQEKVKIEKEPMKLFMEIEELAKIPIEEIDQSDIDVRLKWLGLFHRRKQYGRFMMRLKLPNGVTTSAQTRYLASVIRKYGKEGCADITTRQNWQIRGVVLPDVPEILKGLAEVGLTSLQSGMDNVRNPVGNPLAGIDPEEIVDTRPYTNLLSQFITGNSRGNPAVSNLPRKWNPCVVGSHDLYEHPHINDLAYMPATKDGRFGFNLLVGGFFSAKRCDEAIPLDAWVPADDVVPVCKAILEAFRDLGFRGNRQKCRMMWLIDELGVEGFRAEVEKRMPQQLERASPEDQKQWERRDYLGVHPQKEGYSFIGLHIPVGRVQADDMDELARLADEYGSGEIRLTVEQNIIIPNIETSKIEALLKEPVLSTFSPDPPILMKGLVACTGNQFCGQAIIETKARSLKITEEVQRQVSLTKPVRMHWTGCPNTCAQVQVADIGFMGCLTRDNGKTVEGADVFLGGRIGSDSHLGEVYKKAVPCLVPLVVDLLVNNFGAVPR
>Ntab_2612
LKEKFRQGINPAEKAKIEKEPMKLFMEIEDLAKISLEEIEGSDIDVRLKWLGLFHRRKHYGRFMMRLKLPNGVTTSAQTRYLASVIRKYGKDGCGDVTTRQNWQIRGVVLPDVPEILKGLDEVGLTSLQSGMDNVRNPVGNPLAGIDPHEIVDTRPYTNLLSQYVTANFRGNPAVTNLPRKWNVCVIGSHDLYEHPHINDLAYMPASKDGRFGFNLLVGGFFSPKRCAEAVPLDAWVPADDVVPVCKAILEAYRDLGTRGNRQKTRMMWLVDELGVEGFRAEVVKRMPQKLDRESTEDQKQWERREYLGVHPQKEGYSFVGLHIPVGRVQADDMDELARLADNYGSGELRLTVEQNIIIPNVENSKIESLLNEPLLKRFSTNPPILMKNLVACTGNQFCGQAIIETKARSMKITEEVQRLVSVTKPVRMHWTGCPNSCGQVQVADIGFMGCLTRKEGKTVEGADVYLGGRIGSDSHLGDVYKKSVPCLVPIIVDLLVNNFGAVPR
>Ntab_464
LKEKFRQGINPAEKAKIEKEPMKLFMEIEDLAKISLEEIEGSDIDVRLKWLGLFHRRKHYGRFMMRLKLPNGVTTSSQTRYLASVIRKYGKDGCADVTTRQNWQIRGVVLPDVPEILKGLDEVGLTSLQSGMDNVRNPVGNPLAGIDPHEIVDTRPYTNLLSQYVTANFRGNPAVTNLPRKWNVCVIGSHDLYEHPQINDLAYMPATKDGRFGFNLLVGGFFSPKRCAEAVPLDAWVPADDVVPVCKAILEAYRDLGTRGNRQKTRMMWLVDELGVEGFRAEVVKRMPQKLDRESTEDQKQWERREYLGVHPQKEGYSFVGLHIPVGRVQADDMDELARLADEYGSGELRLTVEQNIIIPNVKNSKIEALLNEPLLKRFSTDPPILMKNLVACTGNQFCGKAIIETKARSMKITEEVQLLVSITQPVRMHWTGCPNSCAQVQVADIGFMGCLTRKEGKTVEGADVYLGGRIGSDSHLGDVYKKSVPCLVPIIVDLLVDNFGAVPR
>Ntab_919
LKEQFRKGINPQEKVKIEKQPMKLFMEIEELAKIPIEEIDQSDIDVRLKWLGLFHRRKQYGRFMMRLKLPNGVTTSAQTRYLASVIRKYGKEGCADITTRQNWQIRGVVLPDVPEILKGLAEVGLTSLQSGMDNVRNPVGNPLAGIDPEEIVDTGPYTNLLSQFITGNSRGNPAVSNLPRKWNPCVVGSHDLYEHPHINDLAYMPATKDGRFGFNLLVGGFFSAKRCDEAIPLDAWVPADDVVPVCKAILEAFRDLGFRGNRQKCRMMWLIDELGVEGFRAEVEKRMPQELERASPEDQKQWERRDYLGVHPQKEGYSFIGLHIPVGRVQADDMDELARLADEYGSGEIRLTVEQNIIIPNIENSKIEALLKEPVLSTFSPDPPILMKGLVACTGNQFCGQAIIETKARSLMITEEVQRQVSLTRPVRMHWTGCPNTCAQVQVADIGFMGCLTRDNGKTVEGADVFLGGRIGSDSHLGEVYKKAVPCLVPLVVDLLVNNFGAVPR
>Otau_XP_003081527
VKEEWRKPTNPFEKLKLEKDPMRELIGLEAMAAVDFKAWDEAETDQRPKWAGLFHRRKHYGRYMMRLKLPNGLINSTQMRYLASVIENYGEDGCADITTRQNIQLRGVELKDAPEILRKLEELGMCSLQSGLDNVRNATGNPLAGFDPQEIVDTRPYTLAIQEYVTGGGRGNPAIANLGRKWNVCVVGSSDFFEHPDINDLAFIPA-KDGKMGFNIIVGGFISSQRAAESISLDAWVPEGEVVAATHAVLTTFRDYGHRGNRQKCRMMWLIDEMGLDNFRLEVASRMPIELARAAEKDDRDSPRRSYIGVHEQKDGFSWVAAAVPGGRMQPEDLREMADLSDKYGTGEIRLTVEQNFIIPHVPTEKVDDILKERLFQEYTPFPGKLVSNMVACTGNQFCGFAQIETKRQALEMAEHLESVLDLTKDVRMIWTGCPNSCAPVQVADIGLMGAQVKNSGGMVPGVNIFIGGTVGPNGHLKEPEIEKVACLKPILEDIMIERFGATRK
>Ppat_XP_001775824
LKEEFRQGINPQEKIKLGKEPMKFFIEIEELAKTPFAELDSSDIDVRLKWLGLFHRRKQYGRFMMRFKLPNGITNSTQTRFLAETISKYGKEGCADLTTRQNWQIRGIMLEDVPSLLKGLESVGLSSLQSGMDNVRNAVGNPLAGIDPDEIVDTIPICQALNDYIINRGKGNTEITNLPRKWNVCVVGTHDLFEHPHINDLAYVPATKNGVFGFNILVGGFFSSKRCAEAIPMDAWVPTDDVVPLCKAILETYRDLGTRGNRQKTRMMWLIDEMGVEEFRAEVERRMPS-TIRRAGQDDPSWKRRSFFGVNPQKAGLNYVGLHVPVGRLHAPEMFELARIADEYGNGEIRITVEQNLILPNIPTEKIDKLMQEPLLQKYSPNPTPLLANLVACTGSQFCGQAIAETKALSLQLTQQLEDTMETTRPIRLHFTGCPNTCAQIQVADIGFMGTMARDNRKPVEGFDIYLGGRIGSDSHLGELVVPGVPALLPVVQELMIQHFGAKRK
>Ppat_XP_001777025
LKEEFRQGINPSEKIKIAKEPMKFFMEIEELAKTPFAELDSSDIDVRLKWLGLFHRRKQYGRFMMRFKLPNGITNSSQTRFLAETISKYGEYGCADLTTRQNWQIRGIVLEDVPALLKGLESVGLSSLQSGMDNVRNPVGNPLAGIDPDEIVDTAPFCKVLSDYIINRGQGNPQITNLPRKWNVCVVGTHDLFEHPHINDLAYMPATKNGVFGFNILVGGFFSPKRCAEAIPMDAWVPADDVVPLCKAILETYRDLGTRGNRQKTRMMWLIDEMGIEEFRAEVERRMPG-SILRAGKDDPSWTRRSFYGVNPQKPGLNYVGLHIPVGRLHAPEMFELARIADEYGNGEIRISVEQNLILPNVPTEKIEKLLKEPLLEKYSPNPTPLLANLVACTGSQFCGQAIAETKARSLQLTQELEATMETTRPIRLHFTGCPNTCAQIQVADIGFMGTMARDNRKPVEGFDIYLGGRIGSDSHLGELVVPGVPALLPVVQDLMIQHFGAKRK
>Ptri_XP_002180496
LPADVAAKGNPIEKAKLAKDGTSAFIDVYEYAEMTWEEVEKADLDTRLKYVGMLHRGKTPGQFMMRLKVPNGIVNADQMRFYADCVSKYDEEGVVDITTRANIQLRGVKIEDAPDIIDGLHARNQTSFQSALDSVRNMVGSPLAGIDDQEMVDTREFCNALNDLVSTETRGNPMWGNLPRKFNIAVSGSRDDFAHTHINDIGLQPCPKTGEMGFNVVLGGYMSIKRVAEAISANMWIKADSVVTLSEAILRIFRDESERKDRQKARLMWLVEKYGVEEWKKAVTKEITSSVEDAQPAPSGKFERRELLGIHKQPDGKVRVGVLVPSGRLSRHECREIADIADKYSDGEVRLTVEQNIIFPNVDEDKVDELLAEPAFGRLKTNPGFIEGNIVSCTGAQFCGLALIETKSNAEALGKKLERLVTVDRPIRIHWTGCPNSCGQVQVADIGIMGGPARKDGMAVPGCKIFVGGRVGEDAHLALPYKEGIPLLLPVLVDILKTEFGAKEK
>Pyez_1166_g159
LPEDAAKASGKFEKLKIEKDGSAMWTEIHELAETKWEDLDVDDMDMRLKWAGLFHRRKTPGRFMMRLKVPNGILNSSQLRFLADCISPYGADGCADITTRMNIQLRGIVTEDAAAICDGLYDIGLTSFQAGMDSVRNMVGSPIAGIDPHEMVDTRALCTELNDMITNFRKGNPELTNLPRKFNICVSGSRDDFAHTHINDIGLVPMAADGEIGFNVVVGGMFSIKRNVEAVPMDAWLTQAQVTPFCKALLEVFRDQGDRKVRQKTRLMYMIDQWGADGLRDRVAKQMGGKLAPVVPEYDTPWPRRDIQGVHAQKEGLSWVGLNVPAGRLTADDFSTMADVADRYSGGEMRVTVEQNVIFPNVANDQVAALLAEPLVAKYPATPGPLAAGLVSCTGAQFCGIALIETKNRAMELVKVLESQLEIPLMVRMHWTGCPNSCAQVQVADIGLMGCPAKKDGKAVEGVKIFLGGSIGEGAELGEEVAKGIPALVPAMTKILVERFGATVR
>Sbic_04g034160
LKEKYRTGLNPQEKVKLEKEPMGLFMEIKDLAKIPMEEIDAADVDVRLKWLGLFHRRKQYGRFMMRLKLPNGVTTSEQTRYLASVIEAYGADGCADVTTRQNWQIRGVTLPDVPAILDGLRAVGLTSLQSGMDNVRNPVGNPLAGVDPHEIVDTRPYTNLLSSYITNNSQGNTTITNLPRKWNVCVIGSHDLYEHPHINDLAYMPAVKDGKFGFNLLVGGFISPKRWAEALPLDAWVAGDDVVPVCKAILEAYRDLGFRGNRQKTRMMWLIDELGMEVFRSEVEKRMPNVLERAAAEDDKTWERRDYLGVHPQKEGLSYVGLHVPVGRLQAADMFELARLADEYGTGELRLTVEQNIVLPNVSNERVDALLAEPLLRRFSPEPSLLLKGLVACTGNQFCGQAIIETKARALQVTREVEKRVSVPRPVRMHWTGCPNSCGQVQVADIGFMGCLTKDDGKIVEAADIFVGGRVGSDSHLADVYKKSVPCLVPIVADLLVERFGAVPR
>Smoe_XP_002987413
LKPEFRKGINPAEKIKIDKEPMKLFMEIEELAKKPFDEIDADDVDARLKWLGLFHRRKQYGTFMMRLKLPNGSSTSSQVRYLASVIEKYGEKGCADVTTRQNWQIRGVVLSDVPQILKGLEEVGLSSLQSGMDNVRNPVGNPLAGIDPHEIVDTRPYTKTLSDFIISNGRGNPSITNLPRKWNVCVVGSHDLYEHPHINDLAYIPATKDGRFGFNILVGGFFSPKRCAEALPLDAWVPGDEVIPVCQSILETFRDLGFRGNRQKCRMMWLIDELGIEGFRSEVEKRMRE-LARAAETDNPSWQRRDLFGVHRQKDGLNFVGLHVPVGRVQAAEMIELARLADEYGSGEIRLTVEQNIIIPNVPSSKVDSFLREPLLARFSPTPGILQANLVACTGSQFCGQAIIETKARAQKLTEELERTMEVPRPVRMHWTGCPNSCGQIQVADIGFMGCMTRDNKKVVEGVHIYVGGRVGADSHLGDLVVADVPCLLPVVQDLLIERFGARKK
>Toce_15700
LPGEAAAKGNPIEKAKLAKDGTSAFVDVYEYASMTWDEVEKADLNTRLKFVGMLHRDKTPGQFMMRLKVPNGIVNADQMRFYADCVEKYGEEGVVDITTRQNIQLRGVKIEDAPDIIDGLHARNQTSFQSALDSVRNMVGNPLAGIDDMELVDTREFCNALNDLVSTNTRGNPKWGNLPRKFNIAISGSRDDYAHTHINDIGLVPVAETGEMGFNVVLGGYMSIKRVAESIDSNMWIPADSVVTLSEAILRIFRDESERKDRQKARLMWLVEKYGVEDFKAAVTKEVESTVGDAQPLPTDPFERRELLGVHAQKEGKSRVGILVPTGRLSPKECRDIADLADEYSGGEVRLTVEQNVILPNVDDGKVKALLKEDSLGRLKVNAGFIEGNTVSCTGAQFCGLALIETKSHAEDISKKLESLVDVDRPIRIHWTGCPNSCGQVQVADIGIMGGPARQTGMAVPGCKIFVGGRIGEDAHLALPYKEGVPLLVPELVEILKNEFGAKDK
>Tpse_XP_002289265
LPAEAAAAGNPIEKTKLAKDGTSAFVDIYEYAEMTWEEVEAADMNTRLKFVGMLHRDKTPGQFMMRLKVPNGIVNADQMRFYADCVEKYGEEGVVDITTRQNIQLRGVKIEDAPDIIDGLHARNQTSFQSALDSVRNMVGNPLAGIDDQEMVDTREFCNALNDLVSTQTRGNPQWGNLPRKFNIAVSGTRDDFSHTHINDIGLQACPTTGEMGFNVVLGGYMSIKRVAESISGDMWIPANAVVTLSEAILRIFRDESERKDRQKARLMWLVEKYGVAEFKAEVIKEINSTVFDAQPAPSGAYERRELLGVHKQPEGKSRVGILVPTGRLSAKECRDIADLADAYSGGEVRLTVEQNIILPNVDDGKVNALLSEKAVGRLNVNAGFIEGNVVSCTGAQFCGLALIETKSHAEAIAKKLENLVTVDRPIRIHWTGCPNSCGQVQVADIGIMGGPARKSGMAVPGCKIFVGGKIGEDAHLSLPFKEGVPLLIPELVDILKTQFGAVD-
>UP000000737_1157
MTSAAKTKLNKFEKIKAAKDGLAVKTEIEEFAQIGWEAMDTDDRDHRLKWLGVFFRPVTPGKFMLRLRMPSGVITSEQMRVLAEIVQRYGDDGNADITTRQNLQLRGIRLEDVPDIFNRMQQVGLTSVQSGMDNVRNITGSPVAGLDADELYDTRQLVQQVQDMITGNGEGNPEFTNLPRKFNIAIAGCRDNSVHAEINDIAFVPAFKDETFGFNVLVGGFFSAKRCDAAIPLNAWVKPNQVVSLCRAILEVFRDNGLRENRQKSRLMWLIDEWGIDKFRREVETQMGETLEAEAEKD--LWDKRDHIGVYTQKAGFNYVGLNVPVGRLYANDMFELARLAEVYGQGELRLTVEQNLIIPYVSDSRLEALLTEPLLEKFSINPAPLTRALVSCTGAQFCNFALIETKNRALALVKELEAELTFTKPVRIHWTGCPNSCGQPQVADIGLMGTKTRKDGKMVEGVDLFMGGKVGKEAELGTCVKKGIACLKPLLRDLLVDKFGGTAK
>UP000001332_4247
MTSTVAASLNKFEKFKAEKDGLAIKSELEHFAQIGWEAMDETDRDHRLKWVGVFFRPVTPGKFMLRMRIPNGVITSGQMRVLAGVVQRYGEDGNADVTTRQNIQLRGIRIEDVPDIFKQFEEAGLTSVQSGMDNVRNITGSPVAGIDADELIDTRGLCRKVQDMITNNGEGNPSFTNLPRKFNIAIAGCRDNSVHAEINDIAFVPAYKNGLLGFNVLVGGFFSAKRCAAAIPMNVWVDPRDVVALCEAILIVYRNHGLRANRQKARLMWLIDEWGVERFRREVEQQLGYTLQTAAPKD--VWDKRDHIGIHAQKPGLNYVGLHVPVGRLYAPDMFDLARIAEVYGSGELRLTVEQNIIIPNVPDSRLAPLLNEPLLSRFLINPTPLVRSLVSCTGAQFCNFALIETKNRALAMARELDQELYCPRPVRIHWTGCPNSCGQPQVADIGLMGTKTRKDGKAVDGVDLYMGGKVGKEAELGECVRKGIPCLKPVLRDLLIQNFGAQAR
>UP000001510_5218
MVQAPGTTLNKFEKFKAEKDGLAIKDELDHFAQIGWEAMDKTDLEHRLKWVGVFYRPVTPGKFMMRLRVPNGILSSEQMRVLGEIVQRYGDDGNADITTRQNLQLRGIRIEDIPDIFQRLKSVGMTSVQSGMDNVRNITGSPMAGLDADELIDTRELVQKVQDMITNYGEGNYQFSNLPRKFNIAIEGGRDNSVHAEINDIAFVPAYKEGELGFNVVVGGFFSAKRCEAAIPINVWVRPQEVVDLCRAILEVYRDNGLRANRQKSRLMWLIDEWGIEEFRTRVANQLGYPLATAAEKD--DWEKRDHLGVFPQKEGLSYIGFCVPVGRLFADDMFDLARIAEVYGSGELRLTVEQNVIIPNIAAENMPTLLSEPLLAKFTPNPTPLQRALVSCTGAQFCNFALIETKNRAVDLISQLDAELNIPRGVRIHWTGCPNSCGQPQVADIGLMGTKARKDGKTVEGVDLYMGGKVGKDAHLGSCVQKGIPCLKSVLTSILIEQFGATPK
>UP000001938_2801
-------MANQFERLKSEKDGLAVKAELEAFARMGWENIPEDDRDHRLKWLGIFFRKRTPGQFMLRLRLPNGILTSGQMRMLGAIIHPYGEQGVADITTRQNLQLRGIPIEEMPQILGYLKEVGLTSIQSGMDNVRNITGSPLAGIDPDELIDVRGLTRKVQDMITNNGEGNPSFSNLPRKFNIAICGCRDNSVHAEINDLAFVPAFKNGRLGFNVLVGGFFSARRCAEAIGLDVWVDPRDVVPLCEAVLLVYRDHGLRANRQKARLMWLIDEWGLEKFRAAVERQTGHPLLRAAEKD--VWHKRDLLGVHAQKPGLNFVGLHVPVGRLNALEMMELARLAEVYGSGELRLTVEQNVLIPNVPDSRVAPLLKEPLLKKFSPNPGPLQRGLVSCTGNQFCNFALIETKNRAVALMEELEAELEIPQTVRIHWTGCPNSCGQPQVADIGLMGTTARKDGRVVEAVDIYMGGEVGKDAKLGECVRKGIPCLKPVLVELLREHFGARPR
>UP000002384_1491
MTVATTLKVNKIEKAKAEKDGLAVKDELENFIKIGWEEMDKTDLEMRLKWLGIFYRPVTPGKFMLRLRTPNGNLDSKKMRVLAEIIQRYGDDGSADITTRQNIQLRGVRLEDIPEIFRKLETVGMTSIQSGMDNVRNITGSPVAGIDADELIDTRELVKKVEDMITNNGQGNYAFTNLPRKFNIAIEGGRDNSIHAEINDIAFVPAYKQGELGFNVLVGGYLSAQRCAEAVKMDVWVAPDDVVELCRAILTVYTENGLRTNRQKARLMWLIDKWGMEKFRSEVEKEFGKPLMRAALED--TQDKKDYIGIYPQKAGYSYVGLHVPVGRLDASAMFEIARLAEVYGNGEIRATVEQNFIIPFLKNEHLEAFLAEPLLQQFPVNPTPLTRSLISCTGNRYCNFAMIETKHRGLQLAQELDRELEIPQRVRIHWTGCPNSCGQVQAADIGLMGTKTRKNGEAVEGVDLYMGGKVGKDAKLGDLQQKGIPCLKPILRNLLIEQFGAKLK
>UP000002483_187
MTDTVKASLNKFEKFKAEKDGLAIKSEIEKIASLGWEAMDATDRDHRLKWVGVFFRPVTPGKFMMRMRMPNGILTSDQMRVLAEVVQRYGDDGNADITTRQNIQLRGIRIEDLPHIFNKFHAVGLTSVQSGMDNIRNITGDPIAGLDADELYDTRELVQQIQDMLTNKGEGNREFSNLPRKFNIAIAGGRDNSVHAEINDLAFVPAFKEGVFGFNVLVGGFFSAKRCEAAIPLNAWVTPEEVLPLCRAILEVYRDNGLRANRLKSRLMWLIDEWGIDKFRAEVEQRLGKSLLPAAPKD--DWEKRDHIGVYKQKEGLNYVGLHIPVGRLYAEDMFELARIADVYGSGEIRMTVEQNIIIPNITDSRLRTLLTDPLLERFSLDPGALTRSLVSCTGAQFCNFALIETKNRALEMIKGLEAELTFTRPVRIHWTGCPNSCGQPQVADIGLMGTKARKNGKAVEGVDIYMGGKVGKDAHLGSCVQKGIPCLHLVLRDLLITNFGAKPR
>UP000002511_390
MTSTITTGVNKFERIKAEKDGLALKAELERIASLGWENLEEGDRDYRLKWLGLFFRPVSPGKFMMRLRTPAGILTSHKLRVLAEIVQQYGDDGNADITTRQNLQLRGIRIEDTPDIFVRLAEAGMTSVQSGMDNVRNITASPVAGLDAGELIDVRDLVQQLQDMITNNGAGNPEFTNLPRKFNIAIEGGRDNAVHAEINDIAFVPAFREEQLGFNVLVGGFFSAKRCEAAIPLNAWVMPDRVVPLCRAILEVYREHGLRANRQKSRLMWLIDAWGMERFRAAVEVQLGEPLLSAAPTH--DWERRDHIGIYAQKSGLYYAGLHIPVGRLYAADMFELARLAETYGSGEMRLTVEQNLIIPNIPEVRLPYFLQESLLQKFPVHPKLLSRSLVSCTGAQFCNFALIETKNRALQMVRELEDELVVPRAVRMHWTGCPNSCGQPQVADIGLMGTKTRRNGQTIDAVDIYMGGKVGPEAQLGNCVLTAIPCLKAVLRDLLIQHFQAHPR
>UP000003959_5969
MTSAAAKKLNKFEKFKAKKDGLAIKEQIEEFARIGWEAIDPDDLQHRLKWMGVFYRPVTPGKFMLRMRTPNGIVNSTQMQVLAEIVQRYGEDGSADITTRQNIQLRGIRIEDMPDIFRRFEQVGLTSVQSGMDNVRNITGSPMAGIDRDELIDTRDLVQKVQDMITNNSQGNYEFTNLPRKFNIAIEGGRDNSVHAEINDIAFVPAYKDGQLGLNVLVGGFFSAKRCEAAVPLNAWVLPDDVVDLCRAILEVYRDEGSRANRQKSRMMWLIDEWGIDKFREEVSKQFGRELPTAAPHD--DWEKRDHIGVFAQKPGLNYVGLHVPVGRLYAQQMFDLARMAEAYGSGEIRLTVEQNVIIPNIPDANLDAFLAEPLLQKFTLEPKPLERLLVSCTGAQFCNFALIETKNRALGIVRELEEKLDIPNPVRIHWTGCPNSCGQPQVADIGLMGTKVRKDGKSVEGVNIYMGGKVGKDAKLGECVLKSVACLPEVLGNILIENFGAKSH
>UP000004344_487
MTEAVTASLNKFEKFKAEKDGLAVKAEIEKFASIGWEAMDETDRDHRLKWVGVFFRPVTPGKFMMRMRMPNGIVTAAQMRVLAEVVQRYGDDGSADITTRQNIQLRGIRIEDLPEIFHKFHTVGLTSVQSGMDNVRNITGDPVAGLDADELFDTRELVQQIQDMLTNKGQGNPEFTNLPRKFNIAITGGRDNSVHAEINDLAFVPAFHEYVFGFNILVGGFFSAKRCEAAIPLDAWVSPADVVAVCRAVLEVFRDHGLRANRQKSRLMWLIDEWGLEKFRSEVEQRLGKPLLPAAPKD--DWEKRDHIGVYKQKPELNYVGLHIPVGRLTAEDMFEIARLADVYGNGEIRLTVEQNVIIPNIPDSRLVLFLAEPLLEKFSIDPQPLRRSLVSCTGAQFCNFALIETKNRALNIIKALEEDLELTRPVRIHWTGCPNSCGQPQVADIGLMGTKARKNGKAVEGVDIYMGGKVGKEAHLGTCVQKGIPCLQPVLRDLLIQHFGAKPR
>UP000004532_2649
MTQIAQAGVNKFEKLKAEKDGLALKAELAHFAEIGWEAMNETDREHRLKWLGIFFRPVTPGKFMMRLRLPNGIITSNQMRVLGEIVQRYGDDGNADITTRQNIQLRGIRIEDVPDIFRRLKEAGMTSIQSGMDNVRNITGSPVAGLDSDELYDTRELCRQVQDTITNGGEGNPAFTNLPRKFNIAIAGCRDNSVHAEINDIAFIPAFKDGTFGFNVLVGGFFSAKRCDAAIPLNAWVEPSDVVDLCTAILIVYRDRGLRANRQKSRLMWLIDELGVDGFRAEVETQLDRTLQTAAAKD--LWDKRDHIGVYAQKPGLNYVGLHIPVGRLYAADMFDLARMADVYGSGEIRLTVEQNAIVPNVPDSRLETFLQEPLLQRFSVNPDPLTRALVSCTGAQFCNFALIETKNRALAMIKELEAELSFPKPVRIHWTGCPNSCGQPQVADIGLLGTKVRKNGKTLEGVDLYMGGTVGKDAHLGSCVQKGIPCLKPVLRQLLIEHFNAQPN
>UP000008204_3295
MVQATPVSLNKFEKFKAEKDGLAVKDQLDHFAQIGWEAMDKTDLEHRLKWLGIFYRPVTPGKFMLRMRTPNGILTSEQLKVLGQIIQRYGDDGNADITTRQNLQLRGIRLEDIPDIFRRLKAVSMTSMQSGMDNVRNITGSPMAGLDGNELIDTRDLVQKVQDMITNHGEGNYQFTNLPRKFNIAIEGGRDNSVHAEINDIAFVPAYKDGQLGFNVLVGGFFSAKRCEAAIELDVWVPPDDVVELCRAILTVYRNHGPRANRQKSRLMWLIDEWGIEEFRAKVAAEFGRPLATAAEKD--DWEKRDHIGVFAQKPGLNYVGLHIPVGRLYAEDMIDLARLAEVYGGGEIRLTVEQNVIIPNIPDENLNPFFAEPLLQKFSINPPSLERSLVSCTGAQFCNFALVETKNRALALSRELDKVLDIPQPVRIHWTGCPNSCGQPQVADIGLMGTKVRKNGKTVEGVDLYLGGKVGKDAQLGTCVQKGIACLLPVLQQLLIDNFGAKLK
>UP000008206_3750
MTVALTIKLNKIEKAKAQKDGLAVKDEIENFAKIGWEAVDKTDLEMRLKWLGIFYRPVTPGKFMLRLRTPNGELNSAKMRVLAEIVQRYGEDGSADITTRQNIQLRGVRLEDIPEIFRKLETVGITAVQSGMDNVRNITGSPVAGIDADELIDTRELGKKIEDMITNSGEGNYAFTNLPRKFNIALEGGRDNSIHAEINDVAFVPAYKNGELGFNVLVGGYLSAQRCAEAIPMDVWVAADDVVELCRAILTVYTENGLRANRQKARLMWLIDQWGTEKFRSEVEKEFGQPLARAAAAD--TEDKKDYIGVYPQKAGYHYVGLHVPVGRLDAETMFEMARLADVYGNGEIRATVEQNFIIPYIKTENLETFLAEPLLQRFPINPTPLMRSLISCTGSHYCNFALIETKQRGVKLAQELDSELEIPQRVRIHWTGCPNSCGQVQAGDIGLMGTKARKDGKTVEGVDLYMGGKVGKDAKLGTLIQKGIPCLKPMLKKLLIEQFGAKPK
>UP000010367_5533
MTLATTTSLNKFEKIKAEKDGLDVKNQLEDFARIGWEAIDAGDRDHRLKWLGVFFRPVTPGQFMVRMRMPHGVMNSLQMRVLAEIVERYGDDGNADITTRQNLQLRGIRIEDIPDIFNRFKAAGMTSVQSGMDNVRNITGSPVSGIDKHELIDTQELVQKVQDMITNTGEGNPAFTNLPRKFNIAIGGCPDNSIHAEINDIAFVPAYKNGEIGFNVLVGGFFSAKRCEAAIPLNVWVPPDDVVELCRAILEIYRDNGPRANRQKSRLMWLIDEWGLEKFRAEVEKECGKPLAEAAEKD--VWEKRDHLGVFPQKAGLNFVGLNVPVGRLFAPDMFELARLAEVYGNSEIRLTVEQNVIIPNIPDSRLEALLQEPILEKFSIDPAPLTRSLVSCTGSQFCNFALIETKNRALALVQELETELEIPKTVRIHWTGCPNSCGQPQVAEIGLMGTKTRKNGKTVEGVDLYMGGKVGKDAHLGSCVQKGIPCLKPVLRQLLVEQFEAKLK
>UP000010378_4492
MTDTAKVSLNKFEKFKAEKDGLAIKEEIAKFAALGWEAMDETDRDHRLKWVGVFFRPVTPGKFMMRMRMPNGIISSDQMRVLAEVVQRYGDDGNADITTRQNIQLRGIRIEDLPDIFNRFHSVGLTSVQSGMDNIRNITGDAVAGLDADELYDTRQLVQQIQDMLTNKGQGNPEFSNLPRKFNIAIAGGRDNSVHAEINDLAFVPAFREGLLGFNILVGGFFSAKRCEAAIPLNAWVTPEEVVAVCRAILEVYRDNGLRANRLKSRLMWLIDEWGIEKFRLEVEKRLGKSLLPAAPKD--DWEKRDHIGVYKQKAGLNYVGLHIPVGKLYAEDMFELARLADVYGSGEMRLTVEQNVIIPNIPDSKLRTFLADPLMERFSIDPGLLTRSLVSCTGAQFCNFALIETKNRALSMIKALESELTFTRPVRIHWTGCPNSCGQPQVADIGLMGTKARKNGKAVEGVDIYMGGKVGKDAKLGSCVQKGIPCLQPVLRDLLIQNFGAKVR
>UP000010381_2265
MTDTEKTSLNKFEKFKAEKDGLAVKAEIEKFAALGWEAMDETDRDHRLKWLGVFFRPVTPGKFMMRMRMPNGILTSDQMRVLAEVLQRYGDDGSADITTRQNIQLRGIRIEDLPDIFNKFHAVGLTSVQSGMDNVRNITGDPVAGLDADELFDTRDLVQQIQDMLTNKGEGNPEFSNLPRKFNIAITGGRDNSVHAEINDLAFVPALRNNQFGFNILVGGFFSAKRCDAAIPLNAWVAPEDVVAVCRAVLEVFRDNGSRANRLKSRLMWLLDEWGIDKFRAEVEQRLGKSLLPAAPKD--DWEKRDHIGIYKQKSGFNYVGFHIPVGRFYAEDMFEIARLAEVYGSGEIRLTVEQNIIIPNISDSSLATFLAEPLLERFSINPGVLERSLVSCTGAQFCNFALIETKNRALATIQALEADLTFTQPVRIHWTGCPNSCGQPQVADIGLMGTKARKDGKAVEGVDIYMGGKVGKDAHLGTCAIKGIPCLQPVLQELLIKHFGAHIK
>UP000010382_649
MVQAPAATQNKFEKFKAEKDGLAIKDELEHFAQIGWEAMDKTDLEHRLKWMGIFYRPVTPGKFMMRMRTPNGILTSQQMRVLAEIVQRYGDDGNADITTRQNFQLRGIRIEDVPDIVRRLKAVGMTSVQSGMDNVRNITGSPVAGLDTDELIDTRELVQKIQDAITNSGEGNYEFTNLPRKFNIAIEGGRDNSVHAEINDIAFVPAYKEGQLGFNVLVGGFFSAKRCEAAIPLNAWVPPDDVVDLCRAILIVFRDHGLRANRQKARLMWLIDEVGIETFRSMVEKQFGRPLATEAQKD--DWEKRDFIGIFPQKPGLNFVGLHVPVGRLYAGDMLDLARMAEVYGSGEIRLTVEQNVIIPNIPNENLDAFLVEPLLQKFTISPKPLERALVSCTGAQFCNFALVETKNRALALAKALDEELELSRSVRIHWTGCPNSCGQPQVADIGLMGTKVRKDGKTVEGVDLYMGGKVGKDARLGTCVQKGIACLLPVLKNILIENFGAKPK
>UP000010384_3421
MTDAAKASLNKFEKFKAEKDGLAVKAEIEQFASIGWEAMDETDRDHRLKWLGVFFRPVTPGKFMMRLRMPNGIITTHQMRVLGEVLQRYGDDGSADITTRQNIQLRGIRIEDLPEIFQKFAAVGLTSIQSGMDNVRNITGDPLAGLDTEELFDTRDLVHQVQDAITNYGEGNPEFTNLPRKFNIAITGGRDNSVHAEINDLAFVPAFKGGEFGFNILVGGFFSAKRCEAAVPLDAWVAPEDVVAVCKAVLEVYRDNGLRANRQKARLMWLIDEWGMEKFRLAVETRMGKSLRSAAAKD--DWEKRDHIGVYPQKPGLNYIGLHVPVGRLYAQDMFEVARLAEVYGSGEIRLTVEQNIIIPNIPDSRLGTFLAEPLLQRFSIEPETLTRGLVSCTGAQFCNFALIETKNRALATIKALEAELRFTQPVRIHWTGCPNSCGQPQVADIGLMGTKVRKDGKAVEGVDIYMGGKVGKDAHLGSCITKGIPCLQPVLRNLLVEHFGARPR
>UP000010385_475
-------MANKFEDLKSAKDGLDVKAELEHFAQIGWEEVPSDDLEHRLKWLGLFYRKSTPGKFMLRMRIPSGILTSGQLRVLAEVVQQCGEDGVADITTRQNIQMRGIALSNVPEIFRKFSESGLTSIQSGMDNVRNITASPVAGIDANELIDTRGLARKIQDMITNNGDGNKSFSNLPRKFNIAIAGCRDNSVHAEINDIAFIPAYKGGSIGFNVLVGGFFSIKRVAEAIPLNAWVDPRDVVQLCEAILLVFRDHGLRENRQKSRLMWLIDEWGIAKFRDEVEKRLGYTLLPASPKD--EWNKRDHIGIHAQKSGLNYVGLHVPVGRLYASDMFNLARMADVYGSGEVRLTVEQNIIIPDVPDSRIGALLKEPLLQKFSAYPGNLFRALVSCTGIQFCNLAIIETKNRSLALVEALESELSLPRPVRIHWSGCANSCGQPQVGDIGFIGCKARKNGVMVDAVDIYMGGEVGKDAHLGECVMEKIPCLKDVVQKLLIENFGAVPK
>UP000010386_1786
MTNT-SAKMNKFERFKAEKDGLELIQELEQITQIGWEAMDETDRNHRLKWLGLFFRPVTPGKFMLRMRTPNGVITSGQMRTMAEVVQQYGDDGSADITTRQNLQLRGIRLEDIVDIFKRLDKVGLTSVQSGMDNVRNITGSPVAGLEASELIDTRGLVRKVQDMITNGGKGNPSFTNLPRKFNIAIGGCRDNSIHAEINDIAFIPAFKEGPIGFNVLVGGFFSAKRCAAAVPLNVWADPRDVVAICEAILVIYRDYGLRANRQKSRLMWLIDEWGIEKFRAEVEQYMGHSLVAAAPRD--EWEKRDHIGIHAQKPGLNYVGLHIPVGRLQADHMFELSRLAEVYGSGEMRLTVEQNVIIPDVPDSRLEALLTEPLLDQFSIDPTPLTRALVSCTGSQFCNFALVETKQRALAIAQELDQELELAKPIRIHWTGCPNSCGQPQVADIGLMGTKVRKDGKITEGVDIYMGGKVGKDAVLGERTMKGIACLKDVLKDLMKQHFNAQDK
>UP000010471_24
MTT--KKKINPIEKAKAQKHPLLLKQELEQLSQLGWEAMDEFERDHGLKWLGFFYRPVTPGKFMLRLRIPNGILTSSQLRVLAEIVQRYTEEGNADITTRQNIQLRGIHLEDIAAIIERLRKADLTSVQSGMDNVRNLTGSPVAGIDADELIDTRDIVCQLQDAITNKGEGNFDLSNLPRKFNIAVAGCRDNSVHAEINDIAFIPAYKDGKLGFNVIVGGFFSAKRCAAAIPLDAWVEPDDVVPLSLAILIVFRDHGERGNRQKTRLMYLIEEWGMEKFRTEVETQLGYPLQKAAAKD--IWEKRDHLGIYSQKPGLNYVGLHVPIGRLYASDMFEVSRLAEVYGNGEIRLTVEQNLIIPNIPDSRLEAFLKEPLVQRFPIDPKPLQRALVSCTGAEFCGFAIIETKNRALAMIQELEAELETPHPVRIHWTGCPNSCGQPQVADIGLMGTKARKDGQMVEAVDLYMGGKVGKDAHLGSCVMPKIPCLKPVLRDLLIEHFGARPR
>UP000010471_297
MTSATVGSLNKFEKFKAEKDGLAIKSELEQFAQLGWEAMNETDREHRLKWLGVFFRPVTPGKFMVRMRLPNGILSSTQMRVLAEVVQRYGEDGSADITTRQNIQLRGIRIEDIPDIFTRFEQVGLTSVQSGMDNVRNITGSPVAGIDAAELIDTRELVQQVQDMITNQGKGNPEFTNLPRKFNIAIAGGRDNSVHAEINDLAFVPAYKDGILGFNVVVGGFFSAKRCDAAIPLQAWVTPNDVVDVCRAVLEVYRDHGLRANRQKARLMWLIDEWGIDKFRREIENALGRTLQPEAEKD--NWDKRDHIGVFPQKPELNYVGLHIPMGRLYAQDMFDLARIAEVYGNGEIRLTVEQNVIIPNVPDSRLDAFLVEPLLERFSINPDPLTRALVSCTGAQFCNFALIETKNRALTLIKQLEAELDLPRPVRVHWTGCPNSCGQPQVADIGLMGTKVRKDGKAVEGVDLYMGGKVGKDAHLGTCVQKGIACLKPVLHQLLIEQFGARPR
>UP000010473_1567
MVAT-PTKMNKFEAFKSEKDGLAVKDELEKFAQLGWEAMDETDLQHRLKWVGVFYRPVTPGKFMLRMRIPNGIITSEQMNVLAEVIERYGEDGNADITTRQNLQLRGIRLEDVPDIFLRFQAVGLTSVQSGMDNVRNITGSPMAGIDADELIDTRELVQQVQDMITNQGQGNYDFTNLPRKFNIAIEGGRDNSVHAEINDIAFVPAYKEGQLGFNVLVGGFFSAKRCEAAIPLNVWVAPQDVVELCRAILTVYRDHGLRSNRQKARLMWLIDEWGIDKFRAMVEAQLGHTLDTAAPED--DWEKRDHLGVFSQKPGLNYVGMHVPIGRFYAQDMFDLARIAEVYGNGEIRLTVEQNVIIPNIPNENLEAFLAEPILEKFTLEPKPLERTLVSCTGAQFCNFALVETKNRALALARELDAELELPNKVRIHWTGCPNSCGQPQVADIGLMGTKVRKDGKTVEGVDLYMGGKVGKDAELGTCVQKGIACLKSVLRDILIDKFGAKSR
>UP000010474_1007
MTETATEKLNKFEKLKAKKDGLAVKGEIDEFAKIGWEAMDEEDLNHRLKWLGVFFRPVTPGKFMMRMRIPNGILNSSQLSVLAEVIQRYGDDGSADITTRQNIQLRGIKIEDIPEIFNKFHTVGLTTIQSGMDNIRNITGDSVAGLDANEFYDTRELVQQIQDMLTNNGEGNPEFSNLPRKFNIAITGGRDNSVHAEINDLAFVPAFKDG-FGFNVLVGGFFSGKRCEAAIPLNVWVKPDEVVSLCRAIVEIFRDHGLRANRQKARLMWLIDEWGLEKLRTEVEKRWGKTFKTAAPKD--DWEKRDHIGIYPQKPGLNYVGLNIPVGRLYADDMFELARLAEVYGSGEIRFTVEQNAIIPNITDSALTAFLTEPLLNKFGVNPGLLMRSLVSCTGAQFCNFALIETKNRALAMIKVLESELILSRPVRIHWTGCPNSCGQPQVADIGLMGTKVRKNGKTLEGVDIYMGGTVGKDAHLGTCVQKSIPCLEPVLKEILIQNFGAKLR
>UP000010476_2388
MTDA-KETLNKFEKFKAEKDGLAVKGELEHFAAIGWEAMDETDRDHRLKWLGVFFRPVTPGKFMMRMRIPNGIITSHQLRVLGEVVQRYGDDGNADITTRQNIQLRGIRIEDVPDIFNRFRAAELTSVQSGMDNVRNITGDPVAGLDADELFDTRDLVRQVQDMITNNGEGNPAFTNLPRKFNIAITGGRDNSVHAEINDLAFIPAFKDNTFGFNVIVGGFFSAKRCDAAIPLNAWVPPEAVVAVCKAVLEIFRDRGLRANRQKSRLMWLIDEWGIDKFRAEVEKQLGQELQLAAEKD--DWEKRDHVGVFRQKPGLNYVGLHIPVGRLYAQDMFDIARLAEVYGDGEIRLTVEQNLIIPNIPDSRLDAFLAEPLLQRFSTRPDTLTRGLVSCTGAQFCNFALIETKNRALGMIKALEAELYLTRPVRIHWTGCPNSCGQPQVADIGLMGTKVRKNGKTVEGVDIYMGGKVGKDAHLGTCVTKGIPCLQPVLRDLLIEHFDAKPK
>UP000010478_4726
MTQTVQASLNKFEKLKAEKDGLALTAELDHFAAIGWEAMDEIDREHRLKWLGIFFRPVTPGKFMMRLRLPNGIITSNQTRTLAEIVQRYGDDGSADITTRQNLQLRGIRIEDVPDIFRRLKEAGMTSIQSGMDNVRNITGSPVAGLDADELIDTRELANQVQDLITNSGEGNPAFSNLPRKFNIAIAGCRDNSVHAEINDIAFVPAYKDGNIGFNVLVGGFFSAKRCEAAIPLNAWASPSDVVDLCKAILTVFRDRGPRANRQKSRLMWLIDELGIEQFRSEVEQELGRTLPAAAPKD--VWDKRDHIGIYPQKSGLNYVGLHVPVGRLQASDLFDLARIAEVYGSGELRLTVEENVIIPNVPDSRIESLVKEPLLQRFSINPAPLTRALVSCTGAKFCNFALIETKSRSVAMIEELELELSVPKPVRIHWTGCPNSCGQPQVADIGLMGTKVRKNGKTLEGVDIYMGGTVGKDAHLGTCVQKSIPCLKPVLRQLLVDNFGAVPN
>UP000010481_217
MTSTLDQSKNKFEKFKAEKDGLAVKEELEHFAKIGWEAVDKTDLEQRLKWLGIFHRPVTPGKFMLRMRTPNGILNSGQMRVLAEIVQRYGEDGSADITVRQNIQLRGVRLEDIPDIFSRIHEAGMTSMQSGMDNVRNITGSPVAGLDAEELIDTRELVKKVQDMITNSGEGNPEFTNLPRKFNIAIEGGRDNSVHAEINDIAFVPAYRDGELGFNVLVGGFFSSKRCESAIPLNVWIPPTEVVGISRAILEVYRDRGLRANRQKSRLMWLIDELGIDPFRQLVEETFGQTLLTAPAED--DWEKRDHIGVHPQKAGKFYVGLNVPVGRLTADDLFDLARLAEVYGGNEIRLTVEQNVILPDLAEEHLETFLSEPLLEKFSIEPAPLARSLVSCTGAQFCNFALVETKQQALEIAQQLEAELNIPNGVRIHWTGCPNSCGQPQVADIGLMGTKARKNGEMVEAVDLFMGGKVGKNAKLGERVKKGIPCLPQVLREILVDEFGATLK
>UP000019325_1417
MTDTVKTNLNKFEKLKAEKDGLAVKEEIAKFASLGWEAMDVNDRDHRLKWMGVFFRPVTPGKFMMRMRIPNGVLTSHQLRVLASVLQRYGDDGSADITTRQNMQLRGIRLEDLPDIFEKLHSVGLTSIQSGMDNVRNITGNPVAGLDADELFDTRELVQQVQDMLTNKGEGNPEFSNLPRKFNIAIAGGRDNSVHAEINDLAFVPAFQEGVFGFNILVGGFFSAKRCEAAIPLNAWVSPEDVVAVCRAVLEVYRDNGLRANRLKSRLMWLLDEWGVEKFRAEVETRLGKALLPATPKD--DWEKRDHIGVYKQKAGLNYVGLNIPVGRLYAQDMFEIASLAEVYGSGEVRLTVEQNIIIPNIPDSRLATFLTEALLEKFAINPDMLTRSLVSCTGAQFCNFALIETKNQALEMAQALQAELTLTRAVRIHWTGCPNSCGQPQVADIGLMGTKARKNGKPVEGVDIYMGGTVGKDAHLGNCVQKGIPCLQPVLRDLLIQHFGAELN
>UP000027395_2048
MTSTVKTATNKFEKLKAEKDGLAVKDELETFAQLGWEAMEETDRDHRLKWLGVFFRPVTPGKFMMRLRLPNGVITSEQMRVLGEIVQRYGDDGSADITTRQNLQLRGIRIEDLSDIFQRFERVGLTSIQSGMDNVRNITGSPVAGLDADELYDTRELVQQVQDMITNEGKGNPEFSNLPRKFNIAIGGCRDNSIHAEINDIAFIPAFKQEAFGFNVLVGGFFSATRCEAAIPLNVWAKPEQVVDLCRGILEVFRDHGPRGVRQKTRLMWLIDEWGIEKFRSEVEKQIGYALESEAEKD--LWEKRDHLGIYKQKPGLNYVGLNILVGRLSANDMLELSRIAEVYGSGEIRLTVEQNVIIPNISDSRLEPFLTEPILEKFSVNPSALSRGLVSCTGAQFCNFALVETKHRAVELVKELEAELTVEKTVRIHWTGCPNSCGQPQVADIGLMGTKARKEGKTLEGVNLYMGGKVGKDAQLGECVQKSIPCLKPVLRQILVEQFGARVK
>UP000034681_2334
MTQTAPTKLNKFEKFKAEKDGLAVKAELEHFAQIGWEAMDETDRDHRLKWLGIFSRPVTPGRFMLRLRTPSGETNSQRLRVLGEILQPYGDEGSADITTRQNLQLRGIRLEDVPNIFRRLEEAGMTSMQSGMDNVRNITASPVAGLEADELLDTRELVQQVQDMITNGGEGNPEFTNLPRKFNIAIEGSRDNSVHAEINDIAFVPAYREGILGFNVLVGGFFSSTRCAPAIPLEAWVEPQQVVDLCRAILEVFRDQGSRANRQRSRLMWLIDELGLDGFRAAVAAKLSWDLLSGAAED--TWEKRDHLGVHPQKAGLNYVGLLVPVGRLNAADFLELARLAEVYGKGEVRLTVEQNVIIPHVPDSRLEALLQEPLLATFTTTPSPLVRSLVSCTGAQFCNFAMVETKQRALDIAQELEAELDFPRSVRMHWTGCPNSCGQPQVADIGMLGTKARGDGKPTEGVDIYMGGKVGKDAQLGSRVMKGIPCLKSVLQDLLIKEFGATLK
>Vcar_XP_002955216
LPEAAARKANKFEKVKVEKCGSRAWTDVFELSNTKWEDLDLDDIDIRMKWAGLFHRGKTPGKFMMRLKVPNGELDARQLRFLASAIAPYGADGCADITTRANIQLRGVTLADADAIIRGLWDVGLTSFQSGMDSVRNLTGNPIAGVDPHELIDTRPLLREMEAMLFNNGKGREEFANLPRKLNICISSTRDDFPHTHINDVGFEAVRDDGEVVFNVVVGGFFSIKRNVMSIPLGCSVTQDQLMPFTEALLRVFRDHGPRGDRQQTRLMWMVDAIGVEKFRQLLSEYMGGELAPPVHHHEGPWERRDVLGVHPQKPGLNWVGACVPAGRLQAADFDEFARIAETYGDGTVRITCEENVIFTNVPDAKLPDMLAEPLFQRFKVNPGLLLRGLVSCTGNQFCGFGLAETKARAVKVVEMLEEQLELTRPVRIHFTGCPNSCGQAQVGDIGLMGAPAKLDGKAVEGYKIFLGGKIGENPQLATEFAQGIPALVPKLKEILIKEFGAKEK
>tBLASTn_Aano_scaffold_5_95839-97332_frame3
-------------------------------------------MNSRLKWAGLLSRFKTPGRFMMRLRLPNGIVTSDQVRVMADAIAPYGDDGVADITTRQNFQLRGLTLEDGADLTEKLHAMNLTSFQSALDNARNVVGSPLAGLDDLELIDTRPITNAINDLISTGDRGNPQWGFLPRKFNIAVSGGRDDFAHTYINDIGLEPVRATGQPGFNVVVGGYMSIKRVAESVALDVWVPGDSCEALCEAILRLFRDEGSRDDRQKARLMWLVESYGPEAFGDAVKKEIASDVQPAQPHDTTPFERRSLLGVQPQAPELRRVGVHVPAGRLSVEEMRHLADLADRYAGGELRLTVEQNAILPNVHKDKVKALLKEPALTRLSVEPSNIVGNMVSCTGAQFCPLAMIETKSVAERVMEKVDALVETPRPLRVHWTGCPNSCGQVQAADIGLMGGPAKR-GKAVSGVNIYVGGTIGEGGHLALPHTKGVPMLAAILAKLMHDHFDGRYR
